# Supplementary material for: A computational approach to discovering the functions of bacterial phytochromes by analysis of homolog distributions
Source: BMC Bioinformatics. 2006 Mar 16;7:141. doi: 10.1186/1471-2105-7-141 (PMC1552090; doi:10.1186/1471-2105-7-141)
Supplement: Additional File 1 — Sorted list of co-distribution results based on a low E-value global BLAST analysis, A. tumefaciens phytochrome Agp1 as query and all A. tumefaciens proteins as target. [file 1471-2105-7-141-S1.xls]

## Sheet: agrtu_agp1_1strun
Query protein Agp1 from Agrobacterium tumefaciens (agrtu_agp1)
global BLAST run with E value of 0.000001
gi 17935879 taxid 176299, BLAST homologs found in k=65 species
a: sorting range							65
b: gi of target protein							138
c: taxid of target protein							(above values for k and n for calculation of p)
l: number of species in which BLAST homologs were found
m: number of species identical with query protein
p: probability for co-distribution
e: 1 if the target protein is a direct BLAST homolog of the query protein
f: protein annotation as
a	b	c	l	m	p	e	f
1	17935879	176299	65	65	5.32944e-41	1	Agp1 bacteriophytochrome two component sensor
2	17935875	176299	71	58	2.693e-18	1	two component sensor kinase
3	17936039	176299	69	55	2.80169e-15	0	methionine synthase
4	17937489	176299	84	61	4.25695e-15	0	glutamate synthase large subunit
5	17935778	176299	64	52	1.8318e-14	0	two component sensor kinase
6	17934063	176299	83	60	3.40049e-14	0	glutamate synthase large subunit
7	17934887	176299	78	58	4.07583e-14	0	two component sensor kinase
8	17934333	176299	86	61	4.43978e-14	0	two component sensor kinase
9	17934208	176299	55	46	8.6621e-13	0	iron-sulfur cluster binding protein
10	17934981	176299	69	53	8.98817e-13	0	NAD/NADP dependent oxidoreductase
11	17937953	176299	67	52	1.07077e-12	0	transcriptional regulator, LysR family
12	17938400	176299	52	44	2.30588e-12	0	two component sensor kinase
13	17937380	176299	54	45	3.04276e-12	0	polyketide synthetase
14	17934439	176299	56	46	3.74036e-12	0	two component sensor kinase/response regulator hybrid
15	17938766	176299	62	49	4.79539e-12	0	short chain dehydrogenase
16	17936215	176299	49	42	5.37035e-12	0	two component sensor kinase/response regulator hybrid
17	17937492	176299	85	59	6.16263e-12	0	two component sensor kinase
18	17937190	176299	80	57	6.97827e-12	0	pantoate--beta-alanine ligase
19	17937994	176299	51	43	7.71584e-12	0	two component sensor kinase
20	17938055	176299	71	53	9.93142e-12	0	dehydrogenase/reductase
21	17937063	176299	53	44	1.02633e-11	0	transcriptional regulator, LysR family
22	17935026	176299	53	44	1.02633e-11	0	conserved hypothetical protein
23	17938511	176299	69	52	1.22865e-11	0	fatty acid CoA ligase
24	17934781	176299	65	50	1.60726e-11	0	transcriptional regulator, LysR family
25	17938330	176299	61	48	1.7166e-11	0	transcriptional regulator, LysR family
26	17936270	176299	61	48	1.7166e-11	0	ABC transporter, nucleotide binding/ATPase protein [nitrate]
27	17934890	176299	48	41	1.72618e-11	0	two component sensor kinase
28	17938762	176299	81	57	2.03032e-11	0	two component sensor kinase
29	17935566	176299	74	54	2.33414e-11	0	long-chain fatty acid-CoA ligase
30	17937717	176299	52	43	3.33072e-11	0	transcriptional regulator, LysR family
31	17937532	176299	58	46	5.50903e-11	0	transcriptional regulator, LysR family
32	17933952	176299	58	46	5.50903e-11	0	two component sensor kinase
33	17938327	176299	82	57	5.72478e-11	0	two component response regulator
34	17939157	176299	60	47	5.85334e-11	0	transcriptional regulator, LysR family
35	17934975	176299	42	37	5.94585e-11	0	conserved hypothetical protein
36	17936147	176299	90	60	6.14276e-11	0	2-isopropylmalate synthase
37	17935662	176299	75	54	6.90342e-11	0	nitrogen regulatory protein PII
38	17938042	176299	49	41	7.75344e-11	0	conserved hypothetical protein
39	17934611	176299	49	41	7.75344e-11	0	GGDEF family protein
40	17934259	176299	49	41	7.75344e-11	1	two component sensor kinase/response regulator hybrid
41	17936918	176299	49	41	7.75344e-11	0	GGDEF family protein
42	17934422	176299	85	58	9.04179e-11	0	pH adaption potassium efflux system protein
43	17933958	176299	80	56	9.20744e-11	0	two component sensor kinase
44	17936301	176299	73	53	9.22615e-11	0	transcriptional regulator, LuxR family
45	17937089	176299	44	38	1.03008e-10	0	transcriptional regulator, LysR family
46	17938494	176299	44	38	1.03008e-10	0	two component sensor kinase/response regulator hybrid
47	17936915	176299	51	42	1.04183e-10	0	GGDEF family protein
48	17935114	176299	51	42	1.04183e-10	0	transcriptional regulator, LysR family
49	17934339	176299	83	57	1.56645e-10	0	two component response regulator
50	17938126	176299	57	45	1.76954e-10	0	transcriptional regulator, LysR family
51	17933966	176299	94	61	1.78489e-10	0	glutamine amidotransferase
52	17935797	176299	94	61	1.78489e-10	0	ABC transporter, nucleotide binding/ATPase protein
53	17933964	176299	94	61	1.78489e-10	0	imidazoleglycerol-phosphate synthase cyclase
54	17933965	176299	94	61	1.78489e-10	0	phosphoribosylformino-5-aminoimidazole carboxamide ribotide isomerase
55	17935196	176299	65	49	1.82072e-10	0	two component response regulator
56	17938191	176299	59	46	1.90644e-10	0	conserved hypothetical protein
57	17938851	176299	63	48	1.93144e-10	0	two component sensor kinase
58	17935197	176299	61	47	1.96183e-10	0	two component response regulator
59	17937491	176299	76	54	1.96842e-10	0	two component response regulator
60	17936109	176299	48	40	2.33553e-10	0	GGDEF family protein
61	17937203	176299	48	40	2.33553e-10	0	GGDEF family protein
62	17938317	176299	48	40	2.33553e-10	0	GGDEF family protein
63	17936955	176299	48	40	2.33553e-10	0	GGDEF family protein
64	17938179	176299	48	40	2.33553e-10	0	GGDEF family protein
65	17938991	176299	74	53	2.65091e-10	0	ABC transporter, membrane spanning protein [amino acid]
66	17934428	176299	74	53	2.65091e-10	0	cheY homolog
67	17938956	176299	50	41	3.1459e-10	0	conserved hypothetical protein
68	17936300	176299	50	41	3.1459e-10	0	two component sensor kinase
69	17935021	176299	50	41	3.1459e-10	0	GGDEF family protein
70	17935190	176299	101	63	3.22644e-10	0	ABC transporter, nucleotide binding/ATPase protein [lipoprotein]
71	17937374	176299	52	42	3.98528e-10	0	aspartate 1-decarboxylase
72	17938911	176299	52	42	3.98528e-10	0	transcriptional regulator, LysR family
73	17934320	176299	70	51	4.16945e-10	0	long-chain-fatty-acid-CoA-ligase
74	17938764	176299	98	62	4.2401e-10	0	ABC transporter, nucleotide binding/ATPase protein
75	17935706	176299	95	61	4.5338e-10	0	ABC transporter, nucleotide binding/ATPase protein
76	17934525	176299	54	43	4.7799e-10	0	two component sensor kinase
77	17938908	176299	68	50	4.89721e-10	0	zinc-binding oxidoreductase
78	17938705	176299	77	54	5.42075e-10	0	two component response regulator
79	17933959	176299	77	54	5.42075e-10	0	two component response regulator
80	17939064	176299	56	44	5.45497e-10	0	ABC transporter, substrate binding protein [amino acid]
81	17934304	176299	56	44	5.45497e-10	0	two component sensor kinase
82	17934564	176299	56	44	5.45497e-10	0	transcriptional regulator, LysR family
83	17937930	176299	56	44	5.45497e-10	0	aldehyde dehydrogenase
84	17934430	176299	58	45	5.94552e-10	0	chemotaxis methyltransferase
85	17939073	176299	58	45	5.94552e-10	0	catalase C
86	17934429	176299	64	48	5.9746e-10	0	cheA homolog
87	17937851	176299	64	48	5.9746e-10	0	ABC transporter, nucleotide binding/ATPase protein [aliphatic sulfonate]
88	17934431	176299	60	46	6.20542e-10	0	protein-glutamate methylesterase
89	17938471	176299	82	56	6.69359e-10	0	two component response regulator
90	17935441	176299	47	39	6.81195e-10	0	cobinamide kinase/cobinamide phosphate guanylyltransferase
91	17935749	176299	37	33	7.36831e-10	0	glutaminase A
92	17934441	176299	102	63	7.98225e-10	0	aspartate aminotransferase
93	17936785	176299	73	52	9.49314e-10	0	short chain dehydrogenase
94	17936248	176299	73	52	9.49314e-10	0	ABC transporter, nucleotide binding/ATPase protein
95	17938328	176299	73	52	9.49314e-10	0	two component sensor kinase
96	17936390	176299	31	29	9.60751e-10	0	sugar kinase
97	17935921	176299	80	55	1.01061e-09	0	acetolactate synthase, small subunit
98	17937298	176299	80	55	1.01061e-09	0	short chain dehydrogenase
99	17933968	176299	93	60	1.04245e-09	0	imidazoleglycerol-phosphate dehydratase
100	17934449	176299	93	60	1.04245e-09	0	histidinol dehydrogenase
101	17935643	176299	93	60	1.04245e-09	0	phosphoribosyl c-AMP cyclohydrolase
102	17933996	176299	99	62	1.04942e-09	0	D-isomer specific 2-hydroxyacid dehydrogenases family protein
103	17937843	176299	99	62	1.04942e-09	0	UDP-glucuronic acid epimerase
104	17936738	176299	99	62	1.04942e-09	0	dehydrogenase
105	17937602	176299	85	57	1.07694e-09	0	siroheme synthase
106	17933944	176299	96	61	1.12788e-09	0	tryptophan synthase alpha subunit
107	17935976	176299	51	41	1.16684e-09	0	GGDEF family protein
108	17938861	176299	71	51	1.17542e-09	0	dehydrogenase
109	17938430	176299	53	42	1.40664e-09	0	transcriptional regulator
110	17937487	176299	78	54	1.44405e-09	0	two component sensor kinase
111	17937786	176299	88	58	1.58362e-09	0	ABC transporter, nucleotide binding/ATPase protein
112	17936384	176299	83	56	1.72696e-09	0	dihydrodipicolinate synthase
113	17938813	176299	57	44	1.77926e-09	0	aldehyde dehydrogenase
114	17937340	176299	57	44	1.77926e-09	0	conserved hypothetical protein
115	17936892	176299	59	45	1.87921e-09	0	conserved hypothetical protein
116	17935139	176299	76	53	1.96414e-09	0	polysaccharide biosynthesis glycosyltransferase
117	17939028	176299	76	53	1.96414e-09	0	oxidoreductase
118	17939329	176299	76	53	1.96414e-09	0	arabinose phosphate phosphatase
119	17937193	176299	76	53	1.96414e-09	0	oxidoreductase
120	17937035	176299	76	53	1.96414e-09	0	structural gene
121	17934021	176299	76	53	1.96414e-09	0	exopolysaccharide production protein
122	17935543	176299	36	32	2.03126e-09	0	mandelate racemase/muconate lactonizing enzyme family protein
123	17935631	176299	91	59	2.12017e-09	0	ABC transporter, nucleotide binding/ATPase protein
124	17935567	176299	91	59	2.12017e-09	0	diaminopimelate decarboxylase
125	17937909	176299	91	59	2.12017e-09	0	short-chain dehydrogenase
126	17939278	176299	74	52	2.55452e-09	0	arabinose phosphate phosphatase
127	17934296	176299	94	60	2.56184e-09	0	acetylglutamate kinase
128	17937607	176299	48	39	2.59503e-09	0	ABC transporter, membrane spanning protein [nitrate]
129	17937794	176299	81	55	2.6056e-09	0	quinolinate synthetase A
130	17937967	176299	107	64	2.64335e-09	0	aspartate aminotransferase A
131	17936079	176299	107	64	2.64335e-09	0	aspartate aminotransferase A
132	17935787	176299	86	57	2.71162e-09	0	short chain dehydrogenase
133	17935354	176299	86	57	2.71162e-09	0	siroheme synthase
134	17939161	176299	72	51	3.18791e-09	0	ABC transporter, nucleotide binding/ATPase protein [nopaline]
135	17938318	176299	72	51	3.18791e-09	0	oxidoreductase
136	17938381	176299	50	40	3.30194e-09	0	GGDEF family protein
137	17934694	176299	50	40	3.30194e-09	0	conserved hypothetical protein
138	17937085	176299	79	54	3.72662e-09	0	ABC transporter, nucleotide binding/ATPase protein [peptide]
139	17935112	176299	52	41	3.99434e-09	0	GGDEF family protein
140	17936772	176299	52	41	3.99434e-09	0	GGDEF family protein
141	17935123	176299	52	41	3.99434e-09	0	DNA photolyase
142	17935585	176299	54	42	4.6171e-09	0	GGDEF family protein
143	17937110	176299	104	63	4.64274e-09	0	tartrate dehydrogenase
144	17937411	176299	104	63	4.64274e-09	0	D-3-phosphoglycerate dehydrogenase
145	17934582	176299	66	48	4.9494e-09	0	transcriptional regulator, LysR family
146	17938773	176299	66	48	4.9494e-09	0	zinc-binding dehydrogenase
147	17934746	176299	66	48	4.9494e-09	0	MFS permease
148	17934397	176299	66	48	4.9494e-09	0	two component response regulator
149	17938394	176299	66	48	4.9494e-09	0	transcriptional regulator, LysR family
150	17937218	176299	77	53	5.08195e-09	0	amidohydrolase
151	17934505	176299	77	53	5.08195e-09	0	alpha-glucosidase
152	17937494	176299	92	59	5.1562e-09	0	potassium-transporting ATPase B chain
153	17935621	176299	35	31	5.46981e-09	0	flavodoxin
154	17939140	176299	62	46	5.57155e-09	0	agrocinopine synthesis reductase
155	17937647	176299	60	45	5.61384e-09	0	aldehyde dehydrogenase
156	17938100	176299	60	45	5.61384e-09	0	transcriptional regulator, LysR family
157	17935922	176299	101	62	6.0806e-09	0	acetolactate synthase III, large subunit
158	17936092	176299	95	60	6.16338e-09	0	pyrroline-5-carboxylate reductase
159	17934730	176299	82	55	6.52501e-09	0	ABC transporter, membrane spanning protein
160	17936071	176299	75	52	6.63793e-09	0	oxidoreductase
161	17933980	176299	87	57	6.65391e-09	0	ATP-dependent DNA helicase
162	17934897	176299	47	38	7.1063e-09	0	conserved hypothetical protein
163	17935019	176299	47	38	7.1063e-09	0	conserved hypothetical protein
164	17935022	176299	47	38	7.1063e-09	0	two component sensor kinase
165	17936855	176299	47	38	7.1063e-09	0	transcriptional regulator, GntR family
166	17938514	176299	73	51	8.33424e-09	0	dehydrogenase
167	17935291	176299	73	51	8.33424e-09	0	ABC transporter, nucleotide binding/ATPase protein
168	17936111	176299	49	39	9.04224e-09	0	GGDEF family protein
169	17934829	176299	49	39	9.04224e-09	0	two component sensor kinase
170	17938012	176299	80	54	9.32869e-09	0	ribitol 2-dehydrogenase
171	17936737	176299	80	54	9.32869e-09	0	short chain dehydrogenase
172	17938811	176299	42	35	9.87491e-09	0	3-oxoadipate enol-lactone hydrolase/4-carboxymuconolactone decarboxylase
173	17935707	176299	71	50	1.00862e-08	0	conserved hypothetical protein
174	17938852	176299	71	50	1.00862e-08	0	two component response regulator
175	17938364	176299	71	50	1.00862e-08	0	dihydrodipicolinate synthase
176	17938004	176299	85	56	1.05837e-08	0	formyltetrahydrofolate deformylase
177	17937743	176299	51	40	1.09599e-08	0	two component sensor kinase/response regulator hybrid
178	17934733	176299	69	49	1.17902e-08	0	quinone oxidoreductase
179	17938287	176299	69	49	1.17902e-08	0	ABC transporter, nucleotide binding/ATPase protein
180	17937206	176299	69	49	1.17902e-08	0	aldehyde dehydrogenase
181	17937372	176299	69	49	1.17902e-08	0	short-chain dehydrogenase
182	17934094	176299	93	59	1.22641e-08	0	ABC transporter, nucleotide binding/ATPase protein [phosphonate]
183	17934971	176299	93	59	1.22641e-08	0	ABC transporter, nucleotide binding/ATPase protein
184	17937008	176299	53	41	1.27184e-08	0	two component sensor kinase for C4-dicarboxylate transport
185	17936090	176299	78	53	1.27365e-08	0	two component sensor kinase
186	17939220	176299	67	48	1.33323e-08	0	ABC transporter, nucleotide binding/ATPase protein [nitrate/sulfonate]
187	17937131	176299	44	36	1.40842e-08	0	conserved hypothetical protein
188	17937592	176299	44	36	1.40842e-08	0	transcriptional regulator, LysR family
189	17934726	176299	55	42	1.41853e-08	0	phosphoadenosine phosphosulfate reductase
190	17935896	176299	55	42	1.41853e-08	0	GGDEF family protein
191	17937944	176299	25	24	1.45122e-08	0	conserved hypothetical protein
192	17938354	176299	25	24	1.45122e-08	0	alpha-galactosidase
193	17936930	176299	96	60	1.45245e-08	0	dihydroxy-acid dehydratase
194	17934509	176299	96	60	1.45245e-08	0	phosphogluconate dehydratase
195	17935808	176299	96	60	1.45245e-08	0	dihydroxy-acid dehydratase
196	17937668	176299	96	60	1.45245e-08	0	dihydroxy-acid dehydratase
197	17938723	176299	65	47	1.45982e-08	0	NAD-dependent succinate aldehyde dehydrogenases
198	17938464	176299	57	43	1.52508e-08	0	two component sensor kinase
199	17937109	176299	57	43	1.52508e-08	0	aldehyde dehydrogenase
200	17938917	176299	99	61	1.541e-08	0	2-hydroxyacid dehydrogenase
201	17938380	176299	99	61	1.541e-08	0	2-hydroxyacid dehydrogenase
202	17936820	176299	99	61	1.541e-08	0	2-hydroxyacid-family dehydrogenase
203	17938709	176299	99	61	1.541e-08	0	acetolactate synthase
204	17937656	176299	59	44	1.5839e-08	0	aldehyde dehydrogenase
205	17934737	176299	59	44	1.5839e-08	0	betaine aldehyde dehydrogenase
206	17936124	176299	83	55	1.58881e-08	0	ABC transporter, nucleotide binding/ATPase protein
207	17938965	176299	61	45	1.59149e-08	0	AcrB/AcrD/AcrF family protein
208	17937191	176299	88	57	1.59256e-08	0	3-methyl-2-oxobutanoate hydroxymethyltransferase
209	17936178	176299	76	52	1.66826e-08	0	alpha-glucosidase
210	17937852	176299	76	52	1.66826e-08	0	proline dehydrogenase
211	17938954	176299	28	26	1.84435e-08	0	transposase
212	17937989	176299	46	37	1.88781e-08	0	two component response regulator
213	17935477	176299	74	51	2.10391e-08	0	ABC transporter, membrane spanning protein [amino acid]
214	17935476	176299	74	51	2.10391e-08	0	ABC transporter, membrane spanning protein [amino acid]
215	17936973	176299	74	51	2.10391e-08	0	ABC transporter, nucleotide binding/ATPase protein [C4-dicarboxylate]
216	17938594	176299	74	51	2.10391e-08	0	ABC transporter, nucleotide binding/ATPase protein [glutamine]
217	17935296	176299	74	51	2.10391e-08	0	ABC transporter, nucleotide binding/ATPase protein
218	17939021	176299	81	54	2.26784e-08	0	3-oxoacyl-(acyl-carrier protein) reductase
219	17938263	176299	72	50	2.56192e-08	0	dehydrogenase
220	17938463	176299	41	34	2.57491e-08	0	two component response regulator
221	17936257	176299	41	34	2.57491e-08	0	UDP-hexose transferase
222	17937430	176299	36	31	2.63825e-08	0	methyl-accepting chemotaxis protein
223	17934438	176299	36	31	2.63825e-08	0	methyl-accepting chemotaxis protein
224	17937844	176299	94	59	2.85462e-08	0	UDP-glucose 6-dehydrogenase
225	17937495	176299	50	39	2.9094e-08	0	potassium-transporting ATPase A chain
226	17939219	176299	70	49	3.01876e-08	0	ABC transporter, membrane spanning protein [nitrate/sulfonate]
227	17938566	176299	70	49	3.01876e-08	0	short-chain dehydrogenase
228	17939191	176299	70	49	3.01876e-08	0	ABC transporter, nucleotide binding/ATPase protein [nitrate/sulfonates]
229	17938215	176299	70	49	3.01876e-08	0	ABC transporter, nucleotide binding/ATPase protein
230	17937588	176299	70	49	3.01876e-08	0	inositol monophosphatase family protein
231	17937825	176299	79	53	3.09596e-08	0	acetoacetyl-CoA synthetase
232	17938092	176299	79	53	3.09596e-08	0	ABC transporter, nucleotide binding/ATPase protein [anion]
233	17935905	176299	97	60	3.35448e-08	0	ketol-acid reductoisomerase
234	17937024	176299	97	60	3.35448e-08	0	dTDP-glucose 4-6-dehydratase
235	17938340	176299	97	60	3.35448e-08	0	argininosuccinate lyase
236	17935300	176299	97	60	3.35448e-08	0	phosphoglycerate dehydrogenase
237	17937453	176299	97	60	3.35448e-08	0	extragenic suppressor protein SuhB
238	17937861	176299	110	64	3.39446e-08	0	UDP-glucose 4-epimerase
239	17938536	176299	68	48	3.44761e-08	0	ribokinase
240	17937308	176299	100	61	3.54601e-08	0	diaminopimelate decarboxylase
241	17938912	176299	100	61	3.54601e-08	0	phosphoglycerate dehydrogenase
242	17936012	176299	100	61	3.54601e-08	0	acetolactate synthase large subunit
243	17936299	176299	100	61	3.54601e-08	0	dehydrogenase
244	17939110	176299	33	29	3.70476e-08	0	two component sensor kinase
245	17937030	176299	89	57	3.72062e-08	0	ABC transporter, nucleotide binding/ATPase protein
246	17935598	176299	84	55	3.76532e-08	0	SEC-independent protein translocase protein
247	17934729	176299	84	55	3.76532e-08	0	ABC transporter, membrane spanning protein
248	17935415	176299	84	55	3.76532e-08	0	conserved hypothetical protein
249	17937685	176299	66	47	3.82059e-08	0	MFS permease
250	17938451	176299	64	46	4.11115e-08	0	succinate semialdehyde dehydrogenase
251	17937580	176299	64	46	4.11115e-08	0	glycerol-3-phosphate dehydrogenase
252	17935352	176299	64	46	4.11115e-08	0	conserved hypothetical protein
253	17934280	176299	64	46	4.11115e-08	0	ribokinase
254	17937714	176299	58	43	4.29533e-08	0	two component sensor kinase
255	17938789	176299	58	43	4.29533e-08	0	aldehyde dehydrogenase [betaine]
256	17936107	176299	60	44	4.36075e-08	0	aldehyde dehydrogenase
257	17935292	176299	92	58	5.11287e-08	0	citrate synthase
258	17934765	176299	92	58	5.11287e-08	0	oxidoreductase
259	17937911	176299	75	51	5.13649e-08	0	sarcosine oxidase alpha subunit
260	17934538	176299	75	51	5.13649e-08	0	two component sensor kinase
261	17938821	176299	75	51	5.13649e-08	0	ABC transporter, nucleotide binding/ATPase protein [amino acid]
262	17935771	176299	75	51	5.13649e-08	0	ABC transporter, membrane spanning protein [amino acid]
263	17936089	176299	82	54	5.35983e-08	0	two component response regulator
264	17937210	176299	82	54	5.35983e-08	0	ABC transporter, membrane spanning protein
265	17936771	176299	87	56	5.84542e-08	0	ABC transporter, nucleotide binding/ATPase protein
266	17935717	176299	47	37	6.17233e-08	0	conserved hypothetical protein
267	17937741	176299	73	50	6.28329e-08	0	ABC transporter, membrane spanning protein [glycine betaine]
268	17938441	176299	73	50	6.28329e-08	0	ABC transporter, nucleotide binding/ATPase protein [amino acid]
269	17937968	176299	40	33	6.53933e-08	0	transcriptional regulator, LysR family
270	17938412	176299	80	53	7.30748e-08	0	ABC transporter, nucleotide binding/ATPase protein
271	17935541	176299	104	62	7.42839e-08	0	ABC transporter, nucleotide binding/ATPase protein
272	17935347	176299	71	49	7.45003e-08	0	two component sensor kinase
273	17935000	176299	71	49	7.45003e-08	0	aldo/keto reductase
274	17936245	176299	71	49	7.45003e-08	0	ABC transporter, membrane spanning protein
275	17937267	176299	71	49	7.45003e-08	0	glycosyltransferase
276	17937493	176299	49	38	7.4804e-08	0	potassium-transporting ATPase C chain
277	17936895	176299	49	38	7.4804e-08	0	conserved hypothetical protein
278	17937319	176299	98	60	7.59602e-08	0	histidinol-phosphate aminotransferase
279	17934342	176299	98	60	7.59602e-08	0	acetylornithine aminotransferase
280	17938196	176299	98	60	7.59602e-08	0	dehydrogenase
281	17936061	176299	111	64	7.7304e-08	0	carbamoylphosphate synthase large subunit
282	17938200	176299	101	61	8.01119e-08	0	acetolactate synthase
283	17938983	176299	101	61	8.01119e-08	0	phosphoglycerate dehydrogenase
284	17936762	176299	90	57	8.49047e-08	0	agropine synthesis reductase
285	17937037	176299	90	57	8.49047e-08	0	adenosylmethionine-8-amino-7-oxononanoate aminotransferase
286	17935747	176299	69	48	8.57682e-08	0	inositol monophosphatase family protein
287	17938334	176299	69	48	8.57682e-08	0	vanillin: NAD oxidoreductase
288	17937054	176299	69	48	8.57682e-08	0	succinoglycan biosynthesis regulator
289	17939190	176299	69	48	8.57682e-08	0	ABC transporter, membrane spanning protein [nitrate/sulfonates]
290	17938262	176299	69	48	8.57682e-08	0	inositol monophosphatase family protein
291	17935416	176299	85	55	8.69278e-08	0	conserved hypothetical protein
292	17937785	176299	85	55	8.69278e-08	0	ABC transporter, nucleotide binding/ATPase protein
293	17935796	176299	51	39	8.71168e-08	0	ABC transporter, membrane spanning protein
294	17936062	176299	51	39	8.71168e-08	0	GGDEF family protein
295	17934853	176299	42	34	9.198e-08	0	conserved hypothetical protein
296	17935076	176299	42	34	9.198e-08	0	RhtB family transporter
297	17938761	176299	78	52	9.58632e-08	0	two component response regulator
298	17936247	176299	67	47	9.59924e-08	0	ABC transporter, substrate binding protein [amino acid]
299	17935051	176299	67	47	9.59924e-08	0	polyphosphate kinase
300	17939030	176299	67	47	9.59924e-08	0	zinc-binding oxidoreductase
301	17935345	176299	67	47	9.59924e-08	0	two component sensor kinase
302	17938232	176299	53	40	9.7873e-08	0	transcriptional regulator, LysR family
303	17936052	176299	53	40	9.7873e-08	0	conserved hypothetical protein
304	17934734	176299	53	40	9.7873e-08	0	conserved hypothetical protein
305	17935160	176299	53	40	9.7873e-08	0	GGDEF family protein
306	17935574	176299	65	46	1.04533e-07	0	peptidyl prolyl cis-trans isomerase
307	17939299	176299	55	41	1.0639e-07	0	two component sensor kinase
308	17935007	176299	55	41	1.0639e-07	0	conserved hypothetical protein
309	17937850	176299	63	45	1.10808e-07	0	ABC transporter, membrane spanning protein [aliphatic sulphonate]
310	17934905	176299	57	42	1.12149e-07	0	Conserved Hypothetical Protein
311	17937389	176299	57	42	1.12149e-07	0	non-ribosomal peptide synthetase
312	17934122	176299	61	44	1.14346e-07	0	methylmalonate-semialdehyde dehydrogenase
313	17938538	176299	59	43	1.14833e-07	0	NADP-dependent aldehyde dehydrogenase
314	17938349	176299	29	26	1.15076e-07	0	alpha-galactosidase
315	17934673	176299	29	26	1.15076e-07	0	hydrolase
316	17935720	176299	93	58	1.15182e-07	0	bacterioferritin comigratory protein
317	17934817	176299	93	58	1.15182e-07	0	Na+/H+ antiporter
318	17933976	176299	26	24	1.20207e-07	0	two component sensor kinase
319	17937134	176299	26	24	1.20207e-07	0	sulfonate monooxygenase
320	17934786	176299	26	24	1.20207e-07	0	conserved hypothetical protein
321	17935878	176299	19	19	1.20783e-07	0	AgR two component response regulator
322	17936979	176299	76	51	1.21449e-07	0	ABC transporter, membrane spanning protein [dipeptide]
323	17937924	176299	76	51	1.21449e-07	0	ABC transporter, nucleotide binding/ATPase protein [amino acid]
324	17938134	176299	76	51	1.21449e-07	0	ABC transporter, nucleotide binding/ATPase protein
325	17934338	176299	76	51	1.21449e-07	0	phosphate transport system regulatory protein
326	17934878	176299	76	51	1.21449e-07	0	two component response regulator
327	17939063	176299	76	51	1.21449e-07	0	ABC transporter, membrane spanning protein
328	17934619	176299	108	63	1.29485e-07	0	mrp protein
329	17936907	176299	88	56	1.32382e-07	0	ornithine decarboxylase
330	17937792	176299	88	56	1.32382e-07	0	nicotinate-mononucleotide pyrophosphorylase
331	17934228	176299	96	59	1.45245e-07	0	cysteine synthase
332	17937449	176299	96	59	1.45245e-07	0	ABC transporter, nucleotide binding/ATPase protein
333	17937068	176299	74	50	1.49027e-07	0	ABC transporter, nucleotide binding/ATPase protein [amino acid]
334	17938370	176299	74	50	1.49027e-07	0	ABC transporter, nucleotide binding/ATPase protein [amino acid]
335	17937379	176299	74	50	1.49027e-07	0	polyketide synthase
336	17938369	176299	74	50	1.49027e-07	0	ABC transporter, membrane spanning protein [amino acid]
337	17937574	176299	105	62	1.65386e-07	0	D-lactate dehydrogenase
338	17935754	176299	34	29	1.6555e-07	0	homoserine/homoserine lactone efflux protein
339	17935928	176299	81	53	1.67658e-07	0	short chain dehydrogenase
340	17935047	176299	99	60	1.68719e-07	0	5'-phosphoribosylglycinamide formyltransferase
341	17935280	176299	99	60	1.68719e-07	0	zinc metallopeptidase
342	17937023	176299	112	64	1.73695e-07	0	UDP-glucose 4-epimerase
343	17934232	176299	112	64	1.73695e-07	0	panthotenate metabolism flavoprotein
344	17935587	176299	72	49	1.77524e-07	0	glutathione-regulated potassium-efflux system protein
345	17936760	176299	72	49	1.77524e-07	0	ABC transporter, substrate binding protein [oligopeptide]
346	17937950	176299	72	49	1.77524e-07	0	ABC transporter, nucleotide binding/ATPase protein
347	17937848	176299	72	49	1.77524e-07	0	aldehyde dehydrogenase
348	17937895	176299	48	37	1.86465e-07	0	tetracycline resistance protein
349	17934332	176299	48	37	1.86465e-07	0	conserved hypothetical protein
350	17938890	176299	91	57	1.89371e-07	0	citrate synthase
351	17935572	176299	86	55	1.95654e-07	0	S-adenosylmethionine tRNA ribosyltransferase
352	17937388	176299	86	55	1.95654e-07	0	polyketide synthetase
353	17935909	176299	70	48	2.05663e-07	0	NADH dehydrogenase
354	17937125	176299	70	48	2.05663e-07	0	ABC transporter, nucleotide binding/ATPase protein
355	17935262	176299	50	38	2.17128e-07	0	two component sensor kinase
356	17936162	176299	79	52	2.19716e-07	0	ABC transporter, nucleotide binding/ATPase protein [proline/glycine betaine]
357	17938001	176299	79	52	2.19716e-07	0	sarcosine oxidase alpha subunit
358	17937211	176299	79	52	2.19716e-07	0	ABC transporter, membrane spanning protein
359	17934886	176299	79	52	2.19716e-07	0	two component response regulator
360	17937119	176299	79	52	2.19716e-07	0	ABC transporter, membrane spanning protein
361	17938429	176299	79	52	2.19716e-07	0	zinc-binding dehydrogenase
362	17939275	176299	79	52	2.19716e-07	0	ABC transporter, membrane spanning protein [agrocinopine]
363	17934904	176299	41	33	2.25707e-07	0	zinc-binding dehydrogenase
364	17939108	176299	31	27	2.29804e-07	0	monooxygenase
365	17938470	176299	52	39	2.44327e-07	0	two component sensor kinase
366	17935960	176299	52	39	2.44327e-07	0	chemotaxis protein
367	17934076	176299	52	39	2.44327e-07	0	ABC transporter, membrane spanning protein
368	17937849	176299	22	21	2.44403e-07	0	ABC transporter, substrate binding protein [aliphatic sulfonate]
369	17935181	176299	94	58	2.5397e-07	0	NADH ubiquinone oxidoreductase chain L
370	17937066	176299	66	46	2.55175e-07	0	ABC transporter, membrane spanning protein [amino acid]
371	17936374	176299	66	46	2.55175e-07	0	NAD(P)+ transhydrogenase
372	17934934	176299	36	30	2.6483e-07	0	methyl-accepting chemotaxis protein
373	17937652	176299	64	45	2.73716e-07	0	ABC transporter, membrane spanning protein
374	17936346	176299	84	54	2.76123e-07	0	formyltetrahydrofolate deformylase
375	17937920	176299	84	54	2.76123e-07	0	formyltetrahydrofolate deformylase
376	17937507	176299	84	54	2.76123e-07	0	ABC transporter, nucleotide binding/ATPase protein [proline/glycine betaine]
377	17937166	176299	77	51	2.7846e-07	0	ABC transporter, membrane spanning protein
378	17938410	176299	77	51	2.7846e-07	0	ABC transporter, membrane spanning protein [dipeptide]
379	17938168	176299	77	51	2.7846e-07	0	MFS permease [multidrug]
380	17938565	176299	77	51	2.7846e-07	0	oxidoreductase
381	17938930	176299	77	51	2.7846e-07	0	ABC transporter, membrane spanning protein [oligopeptide]
382	17937972	176299	77	51	2.7846e-07	0	ABC transporter, nucleotide binding/ATPase protein
383	17937377	176299	56	41	2.82339e-07	0	peptide synthetase
384	17935147	176299	56	41	2.82339e-07	0	N-acetyl-gamma-glutamyl-phosphate reductase
385	17935887	176299	56	41	2.82339e-07	0	conserved hypothetical protein
386	17935957	176299	56	41	2.82339e-07	0	ribosomal protein L11 methyltransferase
387	17935447	176299	58	42	2.91102e-07	0	formate dehydrogenase H alpha subunit
388	17934432	176299	58	42	2.91102e-07	0	CheY homolog
389	17934779	176299	60	43	2.92427e-07	0	branched-chain-amino-acid transaminase
390	17935591	176299	60	43	2.92427e-07	0	MFS permease [drug]
391	17939027	176299	89	56	2.92764e-07	0	short-chain dehydrogenase
392	17938417	176299	89	56	2.92764e-07	0	ABC transporter, nucleotide binding/ATPase protein
393	17937431	176299	43	34	2.97551e-07	0	flavin dependant oxidoreductase
394	17935229	176299	43	34	2.97551e-07	0	leucyl/phenylalanyl-tRNA-protein transferase
395	17937129	176299	43	34	2.97551e-07	0	conserved hypothetical protein
396	17934316	176299	43	34	2.97551e-07	0	fructokinase
397	17938887	176299	43	34	2.97551e-07	0	transcriptional regulator, LysR family
398	17936865	176299	25	23	2.98537e-07	0	fosmidomycin resistance protein
399	17938304	176299	97	59	3.17793e-07	0	glucose-1-phosphate thymidylyltransferase
400	17937783	176299	75	50	3.42296e-07	0	zinc-binding dehydrogenase
401	17934179	176299	75	50	3.42296e-07	0	oxidoreductase
402	17938379	176299	75	50	3.42296e-07	0	ABC transporter, nucleotide binding/ATPase protein [amino acid]
403	17934336	176299	106	62	3.62209e-07	0	ABC transporter, membrane spanning protein
404	17937263	176299	45	35	3.73981e-07	0	exopolysaccharide polymerization/transport protein
405	17936035	176299	82	53	3.74264e-07	0	alcohol dehydrogenase
406	17939311	176299	82	53	3.74264e-07	0	two component response regulator
407	17938770	176299	82	53	3.74264e-07	0	short chain dehydrogenase
408	17935254	176299	82	53	3.74264e-07	0	6-hydroxymethyl-7,8-dihydropterin pyrophosphokinase
409	17938282	176299	82	53	3.74264e-07	0	2-hydroxyhepta-2,4-diene-1, 7-dioate isomerase/5-carboxymethyl-2-oxo-hex-3-ene-1, 7-dioate decarboxylase
410	17938014	176299	82	53	3.74264e-07	0	carbonyl reductase
411	17934941	176299	82	53	3.74264e-07	0	prokaryotic type I signal peptidase
412	17936053	176299	113	64	3.85156e-07	0	carbamoylphosphate synthase small chain
413	17934845	176299	103	61	3.8749e-07	0	copper transporting ATPase
414	17935484	176299	103	61	3.8749e-07	0	homoserine dehydrogenase
415	17935100	176299	103	61	3.8749e-07	0	heavy-metal transporting P-type ATPase
416	17938942	176299	38	31	3.90584e-07	0	RhtB family transporter
417	17934289	176299	33	28	4.00715e-07	0	methyl-accepting chemotaxis protein
418	17939087	176299	73	49	4.09068e-07	0	two component response regulator
419	17938662	176299	73	49	4.09068e-07	0	iron alcohol dehydrogenase
420	17934424	176299	92	57	4.13047e-07	0	pH adaption potassium efflux system protein
421	17936875	176299	92	57	4.13047e-07	0	dehydrogenase
422	17937765	176299	80	52	4.8944e-07	0	sarcosine oxidase alpha subunit
423	17937486	176299	80	52	4.8944e-07	0	two component response regulator
424	17936316	176299	80	52	4.8944e-07	0	two component response regulator
425	17934539	176299	80	52	4.8944e-07	0	two component response regulator
426	17939055	176299	40	32	5.39495e-07	0	D-alanine aminotransferase
427	17934077	176299	69	47	5.40599e-07	0	ABC transporter, nucleotide binding/ATPase protein
428	17935205	176299	95	58	5.48345e-07	0	DNA processing chain A
429	17934273	176299	95	58	5.48345e-07	0	phosphate starvation inducible protein
430	17938717	176299	95	58	5.48345e-07	0	ABC transporter, nucleotide binding/ATPase protein
431	17939035	176299	95	58	5.48345e-07	0	ABC transporter, nucleotide binding/ATPase protein
432	17934988	176299	30	26	5.54266e-07	0	transcriptional regulator, AraC family
433	17936157	176299	67	46	5.99291e-07	0	cation efflux system protein
434	17937500	176299	67	46	5.99291e-07	0	AcrB/AcrD/AcrF family protein
435	17937285	176299	67	46	5.99291e-07	0	glycerol-3-phosphate dehydrogenase
436	17938540	176299	85	54	6.02886e-07	0	citrate synthase
437	17938803	176299	85	54	6.02886e-07	0	ABC transporter, nucleotide binding/ATPase protein [glycine betaine/L-proline]
438	17938891	176299	85	54	6.02886e-07	0	citrate synthase
439	17934542	176299	85	54	6.02886e-07	0	4-diphosphocytidyl-2-C-methyl-D-erythritol kinase
440	17935927	176299	21	20	6.06565e-07	0	acetyltransferase
441	17937154	176299	21	20	6.06565e-07	0	monooxygenase
442	17935158	176299	78	51	6.19814e-07	0	oxidoreductase
443	17939159	176299	78	51	6.19814e-07	0	ABC transporter, membrane spanning protein [nopaline]
444	17935037	176299	78	51	6.19814e-07	0	dehydrogenase
445	17937606	176299	78	51	6.19814e-07	0	ABC transporter, nucleotide binding/ATPase protein [nitrate]
446	17934557	176299	110	63	6.24003e-07	0	phosphoribosylamine--glycine ligase
447	17939025	176299	35	29	6.31425e-07	0	methyl-accepting chemotaxis protein
448	17936233	176299	35	29	6.31425e-07	0	transcriptional regulator, LysR family
449	17938425	176299	35	29	6.31425e-07	0	methyl-accepting chemotaxis protein
450	17938194	176299	53	39	6.45317e-07	0	transcriptional regulator, LacI family
451	17937472	176299	53	39	6.45317e-07	0	GGDEF family protein
452	17936818	176299	53	39	6.45317e-07	0	transcriptional regulator, LacI family
453	17937003	176299	98	59	6.81694e-07	0	alanine racemase
454	17935608	176299	98	59	6.81694e-07	0	exonuclease III
455	17935122	176299	98	59	6.81694e-07	0	cysteine synthase
456	17935581	176299	98	59	6.81694e-07	0	anthranilate phosphoribosyltransferase
457	17937969	176299	98	59	6.81694e-07	0	short-chain dehydrogenase
458	17934013	176299	27	24	6.85827e-07	0	conserved hypothetical protein
459	17935745	176299	63	44	6.87345e-07	0	MFS permease
460	17934254	176299	63	44	6.87345e-07	0	integration host factor, beta subunit
461	17937908	176299	63	44	6.87345e-07	0	cation efflux system protein
462	17937475	176299	57	41	7.11443e-07	0	5'-nucleotidase
463	17934967	176299	57	41	7.11443e-07	0	two component response regulator
464	17936779	176299	61	43	7.11488e-07	0	ribokinase
465	17935370	176299	59	42	7.19836e-07	0	conserved hypothetical protein
466	17934514	176299	59	42	7.19836e-07	0	conserved hypothetical protein
467	17936990	176299	24	22	7.28153e-07	0	methanesulfonate sulfonatase
468	17939062	176299	76	50	7.62329e-07	0	ABC transporter, nucleotide binding/ATPase protein
469	17937143	176299	76	50	7.62329e-07	0	ABC transporter, membrane spanning protein [oligopeptide]
470	17938222	176299	76	50	7.62329e-07	0	ABC transporter, nucleotide binding/ATPase protein [amino acid]
471	17937884	176299	76	50	7.62329e-07	0	ABC transporter, nucleotide binding/ATPase protein [oligopeptide]
472	17934335	176299	107	62	7.80509e-07	0	ABC transporter, membrane spanning protein
473	17935589	176299	83	53	8.13578e-07	0	molybdenum cofactor biosynthesis protein A
474	17937782	176299	83	53	8.13578e-07	0	gluconate 5-dehydrogenase
475	17936172	176299	104	61	8.30079e-07	0	anthranilate synthase component I and II
476	17933943	176299	104	61	8.30079e-07	0	tryptophan synthase beta subunit
477	17937866	176299	104	61	8.30079e-07	0	cold-shock dead-box protein A
478	17936852	176299	104	61	8.30079e-07	0	2-deoxy-D-gluconate 3-dehydrogenase
479	17935723	176299	104	61	8.30079e-07	0	ATP-dependent RNA helicase
480	17935208	176299	114	64	8.4303e-07	0	aspartate carbamoyl transferase
481	17935182	176299	93	57	8.81466e-07	0	NADH dehydrogenase I chain M
482	17937401	176299	93	57	8.81466e-07	0	penicillin binding protein
483	17934018	176299	93	57	8.81466e-07	0	prephenate dehydratase
484	17935183	176299	93	57	8.81466e-07	0	NADH ubiquinone oxidoreductase chain N
485	17934906	176299	93	57	8.81466e-07	0	conserved hypothetical protein
486	17936174	176299	44	34	8.82004e-07	0	conserved hypothetical protein
487	17939088	176299	44	34	8.82004e-07	0	two component sensor kinase
488	17936914	176299	44	34	8.82004e-07	0	RND multidrug efflux membrane permease
489	17938279	176299	74	49	9.12789e-07	0	oxidoreductase
490	17934210	176299	74	49	9.12789e-07	0	bacitracin resistance protein
491	17935106	176299	74	49	9.12789e-07	0	ABC transporter, nucleotide binding/ATPase protein
492	17938557	176299	74	49	9.12789e-07	0	oxidoreductase
493	17934727	176299	37	30	9.19488e-07	0	conserved hypothetical protein
494	17938476	176299	88	55	9.21055e-07	0	inositol monophosphatase family protein
495	17935165	176299	88	55	9.21055e-07	0	DNA-binding protein
496	17935802	176299	32	27	9.48423e-07	0	methyl-accepting chemotaxis protein
497	17935856	176299	32	27	9.48423e-07	0	conserved hypothetical protein
498	17934303	176299	32	27	9.48423e-07	0	methyl-accepting chemotaxis protein
499	17938786	176299	32	27	9.48423e-07	0	pirin-like protein
500	17939213	176299	32	27	9.48423e-07	0	transcriptional regulator, LysR family
501	17936242	176299	32	27	9.48423e-07	0	methyl-accepting chemotaxis protein
502	17938826	176299	32	27	9.48423e-07	0	transcriptional regulator, LysR family
503	17934780	176299	32	27	9.48423e-07	0	methyl-accepting chemotaxis protein
504	17934764	176299	32	27	9.48423e-07	0	transcriptional regulator, LysR family
505	17937038	176299	32	27	9.48423e-07	0	methyl-accepting chemotaxis protein
506	17937504	176299	46	35	1.05943e-06	0	transcriptional regulator, GntR family
507	17937004	176299	46	35	1.05943e-06	0	D-amino acid dehydrogenase, small subunit
508	17934220	176299	46	35	1.05943e-06	0	nodulation protein L
509	17933939	176299	81	52	1.06065e-06	0	2-hydroxyhepta-2,4-diene-1,7-dioate isomerase
510	17935583	176299	81	52	1.06065e-06	0	molybdenum cofactor biosynthesis protein C
511	17937653	176299	81	52	1.06065e-06	0	ABC transporter, nucleotide binding/ATPase protein
512	17936022	176299	72	48	1.06602e-06	0	dehydrogenase
513	17938128	176299	72	48	1.06602e-06	0	ABC transporter, membrane spanning protein [oligopeptide]
514	17937715	176299	72	48	1.06602e-06	0	two component response regulator
515	17937141	176299	72	48	1.06602e-06	0	ABC transporter, substrate binding protein [oligopeptide]
516	17939206	176299	72	48	1.06602e-06	0	ABC transporter, substrate binding protein [peptide]
517	17935603	176299	72	48	1.06602e-06	0	glycosyl hydrolase
518	17938443	176299	72	48	1.06602e-06	0	ABC transporter, membrane spanning protein [amino acid]
519	17935307	176299	96	58	1.15978e-06	0	gluconate dehydrogenase
520	17934445	176299	70	47	1.21609e-06	0	septum formation associated protein
521	17937087	176299	70	47	1.21609e-06	0	ABC transporter, membrane spanning protein [peptide]
522	17934954	176299	70	47	1.21609e-06	0	ABC transporter, nucleotide binding/ATPase protein
523	17937169	176299	39	31	1.25671e-06	0	transcriptional regulator, GntR family
524	17935781	176299	39	31	1.25671e-06	0	cobalamin (5'-phosphate) synthase
525	17934835	176299	39	31	1.25671e-06	0	LysE family transporter
526	17939020	176299	29	25	1.30899e-06	0	conserved hypothetical protein
527	17937235	176299	29	25	1.30899e-06	0	oxidoreductase
528	17936125	176299	91	56	1.33642e-06	0	ABC transporter, nucleotide binding/ATPase protein
529	17937882	176299	79	51	1.34072e-06	0	ABC transporter, membrane spanning protein [oligopeptide]
530	17935364	176299	79	51	1.34072e-06	0	glycine cleavage system T protein, aminomethyltransferase
531	17937600	176299	68	46	1.35665e-06	0	glycerol-3-phosphate dehydrogenase
532	17937781	176299	68	46	1.35665e-06	0	2-HYDROXY-3-OXOPROPIONATE REDUCTASE
533	17934270	176299	68	46	1.35665e-06	0	ferric uptake regulator
534	17936980	176299	68	46	1.35665e-06	0	ABC transporter, substrate binding protein [dipeptide]
535	17937067	176299	68	46	1.35665e-06	0	ABC transporter, membrane spanning protein [amino acid]
536	17936275	176299	68	46	1.35665e-06	0	Acr family transporter
537	17934191	176299	50	37	1.3827e-06	0	conserved hypothetical protein
538	17935582	176299	99	59	1.43411e-06	0	indole-3-glycerol-phosphate synthase
539	17935234	176299	99	59	1.43411e-06	0	aspartate transaminase
540	17934112	176299	34	28	1.47056e-06	0	gluconokinase
541	17938231	176299	34	28	1.47056e-06	0	beta-ketoadipate enol-lactone hydrolase
542	17934556	176299	34	28	1.47056e-06	0	methyl-accepting chemotaxis protein A
543	17936805	176299	34	28	1.47056e-06	0	methyl-accepting chemotaxis protein
544	17937188	176299	34	28	1.47056e-06	0	hydroxymethylglutaryl-CoA lyase
545	17938331	176299	34	28	1.47056e-06	0	catalase
546	17937071	176299	34	28	1.47056e-06	0	sensory methylation accepting chemotaxis protein
547	17939265	176299	34	28	1.47056e-06	0	methyl-accepting chemotaxis protein
548	17937226	176299	66	45	1.48123e-06	0	arginine biosynthesis bifunctional protein
549	17934531	176299	66	45	1.48123e-06	0	MFS permease
550	17934321	176299	66	45	1.48123e-06	0	ABC transporter, nucleotide binding/ATPase protein
551	17938799	176299	66	45	1.48123e-06	0	dehydrogenase
552	17934602	176299	66	45	1.48123e-06	0	glutathione-regulated potassium-efflux system protein
553	17936274	176299	20	19	1.48188e-06	0	HlyD family secretion protein
554	17937915	176299	20	19	1.48188e-06	0	transcriptional regulator
555	17934879	176299	52	38	1.5125e-06	0	two component sensor kinase
556	17938530	176299	52	38	1.5125e-06	0	transcriptional regulator, DeoR family
557	17934544	176299	119	65	1.56044e-06	0	octaprenyl-diphosphate synthase
558	17937224	176299	54	39	1.61253e-06	0	NTP pyrophosphohydrolase, MutT family
559	17938856	176299	26	23	1.62566e-06	0	conserved hypothetical protein
560	17938973	176299	26	23	1.62566e-06	0	non-heme haloperoxidase
561	17937896	176299	26	23	1.62566e-06	0	transcriptional regulator, ROK family
562	17937201	176299	26	23	1.62566e-06	0	non-heme haloperoxidase
563	17936788	176299	26	23	1.62566e-06	0	beta-lactamase
564	17934032	176299	41	32	1.63011e-06	0	two component sensor kinase
565	17934695	176299	41	32	1.63011e-06	0	ribosomal-protein (S5)-alanine N-acetyltransferase
566	17937075	176299	41	32	1.63011e-06	0	conserved hypothetical protein
567	17934637	176299	41	32	1.63011e-06	0	ferredoxin I
568	17935113	176299	41	32	1.63011e-06	0	acyl-carrier-protein phosphodiesterase
569	17937146	176299	77	50	1.64807e-06	0	aldo/keto reductase
570	17936023	176299	77	50	1.64807e-06	0	aldehyde dehydrogenase
571	17935362	176299	77	50	1.64807e-06	0	glycine cleavage system protein P2
572	17938129	176299	77	50	1.64807e-06	0	ABC transporter, membrane spanning protein [oligopeptide]
573	17934529	176299	77	50	1.64807e-06	0	exopolyphosphatase
574	17937118	176299	77	50	1.64807e-06	0	ABC transporter, membrane spanning protein
575	17938401	176299	77	50	1.64807e-06	0	two component response regulator
576	17935478	176299	77	50	1.64807e-06	0	ABC transporter, nucleotide binding/ATPase protein [amino acid]
577	17937306	176299	102	60	1.65229e-06	0	argininosuccinate lyase
578	17934043	176299	102	60	1.65229e-06	0	peptide methionine sulfoxide reductase
579	17935048	176299	108	62	1.65516e-06	0	5'-phosphoribosyl-5-aminoimidazole synthetase
580	17937459	176299	108	62	1.65516e-06	0	phosphoribosylaminoimidazole carboxylase catalytic subunit
581	17934113	176299	62	43	1.65836e-06	0	ABC transporter, membrane spanning protein [proline/glycine/betaine]
582	17938977	176299	56	40	1.67851e-06	0	transcriptional regulator, LacI family
583	17938666	176299	56	40	1.67851e-06	0	transcriptional regulator, LacI family
584	17936773	176299	58	41	1.70808e-06	0	transcriptional regulator, LacI family
585	17938102	176299	84	53	1.72354e-06	0	ABC transporter, nucleotide binding/ATPase protein [bacteriocin]
586	17937826	176299	84	53	1.72354e-06	0	hydroxybutyrate dehydrogenase
587	17936874	176299	84	53	1.72354e-06	0	zinc-binding dehydrogenase
588	17938787	176299	84	53	1.72354e-06	0	alcohol dehydrogenase [benzyl]
589	17937333	176299	84	53	1.72354e-06	0	shikimate kinase
590	17935584	176299	84	53	1.72354e-06	0	molybdopterin biosynthesis protein
591	17938148	176299	84	53	1.72354e-06	0	6-O-methylguanine-DNA methyltransferase
592	17938356	176299	84	53	1.72354e-06	0	ABC transporter, nucleotide binding/ATPase protein
593	17936191	176299	84	53	1.72354e-06	0	d-beta-hydroxybutyrate dehydrogenase
594	17934610	176299	23	21	1.74453e-06	0	two component sensor kinase
595	17934751	176299	105	61	1.74783e-06	0	P type cation (metal) transporter, ATPase component
596	17934816	176299	94	57	1.84128e-06	0	transcriptional regulator
597	17938418	176299	94	57	1.84128e-06	0	ABC transporter, nucleotide binding/ATPase protein
598	17938397	176299	94	57	1.84128e-06	0	formate dehydrogenase alpha subunit
599	17935414	176299	94	57	1.84128e-06	0	conserved hypothetical protein
600	17936341	176299	75	49	1.97478e-06	0	ABC transporter, membrane spanning protein [hemin]
601	17938595	176299	75	49	1.97478e-06	0	ABC transporter, substrate binding protein [glutamine]
602	17936348	176299	75	49	1.97478e-06	0	two component response regulator
603	17938007	176299	75	49	1.97478e-06	0	xylitol dehydrogenase
604	17937810	176299	75	49	1.97478e-06	0	ABC transporter, membrane spanning protein [dipeptide]
605	17935780	176299	43	33	2.02335e-06	0	nicotinate-nucleotide--dimethylbenzimidazole phosphoribosyl transferase
606	17939091	176299	43	33	2.02335e-06	0	two component sensor kinase/response regulator hybrid
607	17936363	176299	43	33	2.02335e-06	0	HlyD family secretion protein
608	17934755	176299	36	29	2.11234e-06	0	organic hydroperoxide resistance protein
609	17935601	176299	36	29	2.11234e-06	0	conserved hypothetical protein
610	17935953	176299	36	29	2.11234e-06	0	conserved hypothetical protein
611	17934989	176299	36	29	2.11234e-06	0	branched-chain amino acid permease
612	17938793	176299	31	26	2.19551e-06	0	transcriptional regulator, LysR family
613	17937733	176299	31	26	2.19551e-06	0	glucose dehydrogenase
614	17934426	176299	31	26	2.19551e-06	0	methyl-accepting chemotaxis protein
615	17935391	176299	31	26	2.19551e-06	0	sodium bile acid symporter family protein
616	17934857	176299	31	26	2.19551e-06	0	conserved hypothetical protein
617	17934648	176299	31	26	2.19551e-06	0	chemotaxis methyl-accepting protein
618	17938742	176299	82	52	2.23791e-06	0	short chain dehydrogenase dehydrogenases
619	17937694	176299	82	52	2.23791e-06	0	biotin synthetase
620	17937091	176299	82	52	2.23791e-06	0	rhiziobicin secretion
621	17935103	176299	73	48	2.311e-06	0	ABC transporter, membrane spanning protein
622	17936923	176299	73	48	2.311e-06	0	ABC transporter, substrate binding protein [oligopeptide]
623	17937603	176299	73	48	2.311e-06	0	nitrate reductase large subunit
624	17934725	176299	45	34	2.41826e-06	0	sulfate adenylate transferase, subunit 2
625	17935297	176299	71	47	2.6453e-06	0	ABC transporter, membrane spanning protein [amino acid]
626	17935968	176299	92	56	2.76129e-06	0	DNA repair protein RecN
627	17937121	176299	47	35	2.79635e-06	0	transcriptional regulator, AsnC family
628	17936330	176299	47	35	2.79635e-06	0	conserved hypothetical protein
629	17938767	176299	47	35	2.79635e-06	0	quinone oxidoreductase
630	17934615	176299	80	51	2.82091e-06	0	3-oxoacyl-(acyl carrier protein) reductase
631	17937970	176299	80	51	2.82091e-06	0	ABC transporter, membrane spanning protein [amino acid]
632	17937288	176299	112	63	2.83584e-06	0	propionyl-coenzyme A carboxylase, alpha polypeptide
633	17935964	176299	38	30	2.85406e-06	0	ABC transporter, membrane spanning protein
634	17933982	176299	38	30	2.85406e-06	0	ABC transporter, substrate binding protein [sugar]
635	17937846	176299	38	30	2.85406e-06	0	transcriptional regulator, LysR family
636	17935068	176299	100	59	2.95971e-06	0	delta-aminolevulinic acid dehydratase
637	17935575	176299	100	59	2.95971e-06	0	phosphopantetheine adenylyltransferase
638	17937824	176299	69	46	2.96526e-06	0	3-hydroxyisobutyrate dehydrogenase
639	17935063	176299	69	46	2.96526e-06	0	sulfate permease
640	17936034	176299	69	46	2.96526e-06	0	ABC transporter, nucleotide binding/ATPase protein
641	17934645	176299	69	46	2.96526e-06	0	RNA methyltransferase
642	17937041	176299	69	46	2.96526e-06	0	dehydrogenase
643	17934558	176299	69	46	2.96526e-06	0	conserved hypothetical protein
644	17937150	176299	69	46	2.96526e-06	0	ABC transporter, substrate binding protein [oligopeptide]
645	17934151	176299	69	46	2.96526e-06	0	transcriptional regulator, GntR family
646	17933951	176299	69	46	2.96526e-06	0	conserved hypothetical protein
647	17937138	176299	28	24	3.02752e-06	0	alkanesulfonate monooxygenase
648	17937237	176299	28	24	3.02752e-06	0	mannitol dehydrogenase
649	17938392	176299	28	24	3.02752e-06	0	conserved hypothetical protein
650	17938759	176299	49	36	3.14015e-06	0	dehydrogenase
651	17938167	176299	49	36	3.14015e-06	0	multidrug resistance efflux pump
652	17937111	176299	67	45	3.25796e-06	0	succinate semialdehyde dehydrogenase
653	17936985	176299	67	45	3.25796e-06	0	AcrB/AcrD/AcrF family protein
654	17937936	176299	67	45	3.25796e-06	0	aldehyde dehydrogenase
655	17938325	176299	67	45	3.25796e-06	0	AcrB/AcrD/AcrF family protein
656	17938378	176299	67	45	3.25796e-06	0	ABC transporter, membrane spanning protein [amino acid]
657	17938724	176299	67	45	3.25796e-06	0	alcohol dehydrogenase
658	17937513	176299	33	27	3.34632e-06	0	transcriptional regulator, LysR family
659	17938945	176299	33	27	3.34632e-06	0	aquaporin
660	17938561	176299	33	27	3.34632e-06	0	transcriptional regulator, LysR family
661	17935059	176299	33	27	3.34632e-06	0	MFS permease
662	17937675	176299	33	27	3.34632e-06	0	transcriptional regulator, LysR family
663	17937987	176299	33	27	3.34632e-06	0	conserved hypothetical protein
664	17938772	176299	33	27	3.34632e-06	0	transcriptional regulator, LysR family
665	17937384	176299	103	60	3.40811e-06	0	polyketide synthase and peptide synthetase
666	17938710	176299	109	62	3.45471e-06	0	glutamate-1-semialdehyde aminotransferase
667	17935423	176299	78	50	3.4621e-06	0	conserved hypothetical protein
668	17936870	176299	78	50	3.4621e-06	0	3-hydroxyisobutyrate dehydrogenase
669	17935573	176299	78	50	3.4621e-06	0	peptidyl prolyl cis-trans isomerase
670	17937142	176299	78	50	3.4621e-06	0	ABC transporter, membrane spanning protein [oligopeptide]
671	17938351	176299	78	50	3.4621e-06	0	ABC transporter, membrane spanning protein [oligopeptide ]
672	17934820	176299	78	50	3.4621e-06	0	Na+/H+ antiporter
673	17938656	176299	78	50	3.4621e-06	0	ABC transporter, nucleotide binding/ATPase protein [oligopeptide]
674	17938267	176299	78	50	3.4621e-06	0	ABC transporter, nucleotide binding/ATPase protein
675	17934058	176299	78	50	3.4621e-06	0	cytochrome o ubiquinol oxidase subunit III
676	17934919	176299	85	53	3.5608e-06	0	histidinol-phosphate aminotransferase
677	17935938	176299	85	53	3.5608e-06	0	FAD dependent oxidoreductase
678	17934575	176299	85	53	3.5608e-06	0	glycolate oxidase subunit
679	17938112	176299	85	53	3.5608e-06	0	ABC transporter, membrane spanning protein
680	17935570	176299	106	61	3.61806e-06	0	para-aminobenzoate synthase component I
681	17938663	176299	40	31	3.66715e-06	0	transcriptional regulator, GntR family
682	17934656	176299	40	31	3.66715e-06	0	conserved hypothetical protein
683	17936867	176299	40	31	3.66715e-06	0	ABC transporter, membrane spanning protein [C4-dicarboxylate]
684	17934758	176299	95	57	3.76626e-06	0	ABC transporter, nucleotide binding/ATPase protein
685	17937697	176299	95	57	3.76626e-06	0	adenosylmethionine-8-amino-7-oxononanoate aminotransferase
686	17934910	176299	95	57	3.76626e-06	0	adenosylmethionine-8-amino-7-oxononanoate aminotransferase
687	17935871	176299	25	22	3.77916e-06	0	sigma factor
688	17937227	176299	61	42	3.8505e-06	0	peptidyl-prolyl cis-trans isomerase
689	17937867	176299	116	64	3.8872e-06	0	aspartate kinase, alpha and beta subunit
690	17935731	176299	116	64	3.8872e-06	0	adenylosuccinate lyase
691	17937177	176299	57	40	3.9121e-06	0	2,3-Bisphosphoglycerate-Independent phosphoglycerate mutase
692	17938131	176299	57	40	3.9121e-06	0	conserved hypothetical protein
693	17937390	176299	57	40	3.9121e-06	0	peptide synthetase
694	17935510	176299	59	41	3.9191e-06	0	phosphoglycolate phosphatase
695	17938596	176299	59	41	3.9191e-06	0	transcriptional regulator, LacI family
696	17936783	176299	59	41	3.9191e-06	0	peptide synthetase
697	17935238	176299	90	55	3.94757e-06	0	3-oxoacyl-(acyl carrier protein) reductase
698	17939218	176299	22	20	4.10598e-06	0	ABC transporter, substrate binding protein [nitrate/sulfonate]
699	17938783	176299	76	49	4.14693e-06	0	aldo/keto reductase
700	17935289	176299	76	49	4.14693e-06	0	ABC transporter, membrane spanning protein
701	17937745	176299	42	32	4.51724e-06	0	exopolysaccharide polymerization/transport protein
702	17936056	176299	42	32	4.51724e-06	0	methyl-accepting chemotaxis protein
703	17934679	176299	83	52	4.60086e-06	0	protoheme IX farnesyltransferase
704	17935308	176299	83	52	4.60086e-06	0	sorbitol dehydrogenase
705	17935678	176299	35	28	4.7369e-06	0	acetyltransferase
706	17938553	176299	35	28	4.7369e-06	0	transcriptional regulator, MarR family
707	17938064	176299	35	28	4.7369e-06	0	conserved hypothetical protein
708	17934754	176299	35	28	4.7369e-06	0	transcriptional regulator, MarR family
709	17934324	176299	35	28	4.7369e-06	0	ferrichrome iron receptor
710	17938796	176299	35	28	4.7369e-06	0	transcriptional regulator, MarR family
711	17934771	176299	35	28	4.7369e-06	0	conserved hypothetical protein
712	17938652	176299	35	28	4.7369e-06	0	transcriptional regulator, MarR family
713	17938858	176299	35	28	4.7369e-06	0	transcriptional regulator, MarR family
714	17936406	176299	15	15	4.76138e-06	0	MFS permease
715	17934415	176299	74	48	4.85719e-06	0	acyl-CoA thiolase
716	17938238	176299	74	48	4.85719e-06	0	beta-ketoadipyl CoA thiolase
717	17938212	176299	74	48	4.85719e-06	0	ABC transporter, membrane spanning protein [oligopeptide]
718	17937973	176299	74	48	4.85719e-06	0	ABC transporter, substrate binding protein [amino acid]
719	17938931	176299	74	48	4.85719e-06	0	ABC transporter, nucleotide binding/ATPase protein [oligopeptide]
720	17937183	176299	74	48	4.85719e-06	0	acetyl-CoA C-acetyltransferase
721	17939209	176299	74	48	4.85719e-06	0	ABC transporter, membrane spanning protein [peptide]
722	17935795	176299	98	58	4.88385e-06	0	short chain dehydrogenase
723	17938140	176299	30	25	4.97176e-06	0	mannitol 2-dehydrogenase
724	17934262	176299	44	33	5.3672e-06	0	uridylyltransferase/uridylyl-removing enzyme UTase
725	17934815	176299	44	33	5.3672e-06	0	Phosphinothricin acetyltransferase
726	17935658	176299	44	33	5.3672e-06	0	transcriptional regulator, LysR family
727	17934613	176299	44	33	5.3672e-06	0	KHG-KDPG bifunctional aldolase
728	17933993	176299	88	54	5.41797e-06	0	molybdopterin biosynthesis protein
729	17938176	176299	88	54	5.41797e-06	0	ABC transporter, nucleotide binding/ATPase protein
730	17934236	176299	93	56	5.58262e-06	0	ubiquinone/menaquinone biosynthesis methyltransferase
731	17937873	176299	93	56	5.58262e-06	0	conserved hypothetical protein
732	17935661	176299	93	56	5.58262e-06	0	conserved hypothetical protein
733	17937945	176299	81	51	5.77801e-06	0	ABC transporter, nucleotide binding/ATPase protein [oligopeptide]
734	17936397	176299	81	51	5.77801e-06	0	ABC transporter, membrane spanning protein [dipeptide]
735	17935241	176299	101	59	5.9936e-06	0	penicillin-binding protein 1a
736	17938636	176299	101	59	5.9936e-06	0	exodeoxyribonuclease III
737	17934839	176299	101	59	5.9936e-06	0	penicillin binding protein
738	17935344	176299	101	59	5.9936e-06	0	nitrogen regulation protein
739	17937313	176299	101	59	5.9936e-06	0	cell division ATP-binding protein
740	17934465	176299	46	34	6.18e-06	0	flagellar basal-body rod protein
741	17934105	176299	46	34	6.18e-06	0	ABC transporter, substrate binding protein [peptide]
742	17937925	176299	70	46	6.26715e-06	0	dehydrogenase
743	17939274	176299	70	46	6.26715e-06	0	ABC transporter, nucleotide binding/ATPase protein [agrocinopine]
744	17935397	176299	70	46	6.26715e-06	0	DNA polymerase III, delta prime subunit
745	17937152	176299	70	46	6.26715e-06	0	ABC transporter, substrate binding protein [oligopeptide]
746	17934014	176299	70	46	6.26715e-06	0	conserved hypothetical protein
747	17938111	176299	70	46	6.26715e-06	0	ABC transporter, membrane spanning protein [spermidine/putrescine]
748	17938895	176299	37	29	6.32148e-06	0	TonB-dependent receptor
749	17936047	176299	37	29	6.32148e-06	0	conserved hypothetical protein
750	17936909	176299	27	23	6.85827e-06	0	ABC transporter, substrate binding protein [ribose]
751	17936887	176299	27	23	6.85827e-06	0	transcriptional regulator, GntR family
752	17935044	176299	27	23	6.85827e-06	0	NTP pyrophosphohydrolase, MutT family
753	17937878	176299	48	35	6.92115e-06	0	dihydropicolinate synthase
754	17938309	176299	79	50	7.07344e-06	0	ABC transporter, nucleotide binding/ATPase protein [dipeptide]
755	17939276	176299	79	50	7.07344e-06	0	ABC transporter, membrane spanning protein [agrocinopine]
756	17938657	176299	79	50	7.07344e-06	0	ABC transporter, membrane spanning protein [oligopeptide]
757	17934678	176299	79	50	7.07344e-06	0	cytochrome-c oxidase chain I
758	17938213	176299	79	50	7.07344e-06	0	ABC transporter, membrane spanning protein [oligopeptide]
759	17937165	176299	79	50	7.07344e-06	0	ABC transporter, nucleotide binding/ATPase protein
760	17939207	176299	79	50	7.07344e-06	0	ABC transporter, nucleotide binding/ATPase protein [peptide]
761	17934059	176299	79	50	7.07344e-06	0	cytochrome O ubiquinol oxidase subunit I
762	17937616	176299	110	62	7.09804e-06	0	biotin carboxylase
763	17937962	176299	110	62	7.09804e-06	0	acetyl-CoA carboxylase, biotin carboxylase
764	17937187	176299	110	62	7.09804e-06	0	3-methylcrotonyl-CoA carboxylase alpha subunit
765	17938836	176299	86	53	7.1786e-06	0	pyridoxal phosphate aminotransferase
766	17934536	176299	86	53	7.1786e-06	0	alcohol dehydrogenase
767	17935740	176299	107	61	7.36393e-06	0	phosphoribosylformylglycinamidine synthetase II
768	17936216	176299	107	61	7.36393e-06	0	dead-box ATP-dependent RNA helicase
769	17934177	176299	32	26	7.44147e-06	0	transcriptional regulator, LysR family
770	17939162	176299	32	26	7.44147e-06	0	transcriptional regulator, LysR family for nopaline metabolism
771	17936134	176299	32	26	7.44147e-06	0	NTP pyrophosphohydrolase, MutT family
772	17936106	176299	32	26	7.44147e-06	0	methyl-accepting chemotaxis protein
773	17934995	176299	96	57	7.546e-06	0	cultivar specific nodulation protein
774	17934987	176299	96	57	7.546e-06	0	alanine racemase
775	17934518	176299	50	36	7.56056e-06	0	isocitrate lyase
776	17938367	176299	50	36	7.56056e-06	0	ABC transporter, substrate binding protein [amino acid]
777	17934435	176299	50	36	7.56056e-06	0	flagellar M-ring protein
778	17935722	176299	91	55	7.8997e-06	0	membrane protein associated metalloendopeptidase
779	17937506	176299	64	43	7.99362e-06	0	ABC transporter, membrane spanning protein [proline/glycine betaine]
780	17935049	176299	64	43	7.99362e-06	0	permease
781	17937981	176299	64	43	7.99362e-06	0	chloramphenicol resistance protein
782	17938659	176299	64	43	7.99362e-06	0	ABC transporter, substrate binding protein [dipeptide]
783	17934118	176299	39	30	8.03892e-06	0	conserved hypothetical protein
784	17936869	176299	39	30	8.03892e-06	0	ABC transporter, substrate binding protein [C4-dicarboxylate]
785	17934576	176299	39	30	8.03892e-06	0	glycolate oxidase subunit
786	17935086	176299	52	37	8.07389e-06	0	integration host factor alpha subunit
787	17937045	176299	52	37	8.07389e-06	0	transcriptional regulator, LacI family
788	17938050	176299	62	42	8.37109e-06	0	ABC transporter, substrate binding protein [sugar]
789	17938171	176299	62	42	8.37109e-06	0	xylulokinase
790	17935594	176299	62	42	8.37109e-06	0	lipoprotein
791	17938449	176299	54	38	8.4434e-06	0	transcriptional regulator, GntR family
792	17936027	176299	54	38	8.4434e-06	0	ABC transporter, membrane spanning protein [amino acid]
793	17934485	176299	54	38	8.4434e-06	0	flagellar hook protein
794	17934809	176299	77	49	8.46107e-06	0	methylated-DNA--protein-cysteine methyltransferase
795	17937097	176299	77	49	8.46107e-06	0	ABC transporter, membrane spanning protein [iron]
796	17938840	176299	77	49	8.46107e-06	0	ABC transporter, membrane spanning protein [oligopeptide]
797	17938712	176299	77	49	8.46107e-06	0	ABC transporter, nucleotide binding/ATPase protein[putrescine]
798	17937103	176299	77	49	8.46107e-06	0	ABC transporter, membrane spanning protein [iron (III)]
799	17934114	176299	77	49	8.46107e-06	0	ABC transporter, nucleotide binding/ATPase protein [proline/glycine/betaine]
800	17935668	176299	24	21	8.61648e-06	0	polyketide biosynthesis associated protein
801	17935774	176299	24	21	8.61648e-06	0	ABC transporter, substrate binding protein [aliphatic sulfonate]
802	17937907	176299	24	21	8.61648e-06	0	multidrug efflux protein
803	17939211	176299	24	21	8.61648e-06	0	conserved hypothetical protein
804	17938467	176299	24	21	8.61648e-06	0	non-heme chloroperoxidase
805	17937171	176299	24	21	8.61648e-06	0	non-heme chloroperoxidase
806	17938411	176299	56	39	8.65836e-06	0	gamma-glutamyltranspeptidase
807	17939089	176299	56	39	8.65836e-06	0	gamma-glutamyltranspeptidase
808	17933926	176299	56	39	8.65836e-06	0	conserved hypothetical protein
809	17938109	176299	58	40	8.71503e-06	0	transcriptional regulator, LacI family
810	17937382	176299	58	40	8.71503e-06	0	peptide synthetase
811	17936395	176299	84	52	9.22262e-06	0	ABC transporter, nucleotide binding/ATPase protein [dipeptide]
812	17934101	176299	84	52	9.22262e-06	0	dihydrodipicolinate reductase
813	17938886	176299	84	52	9.22262e-06	0	aminotransferase, class III
814	17935363	176299	84	52	9.22262e-06	0	glycine cleavage system component H
815	17937102	176299	84	52	9.22262e-06	0	ABC transporter, nucleotide binding/ATPase protein [iron]
816	17936381	176299	21	19	9.49405e-06	0	conserved hypothetical protein
817	17938037	176299	21	19	9.49405e-06	0	VgrG protein
818	17934091	176299	21	19	9.49405e-06	0	ABC transporter, substrate binding protein [phosphonate]
819	17935884	176299	21	19	9.49405e-06	0	conserved hypothetical protein
820	17934896	176299	21	19	9.49405e-06	0	molecular chaperone, Hsp70 family
821	17937349	176299	21	19	9.49405e-06	0	vgrG protein
822	17937904	176299	99	58	9.72899e-06	0	cell division protein
823	17935981	176299	99	58	9.72899e-06	0	UDP-N-acetylmuramoylalanine--D-glutamate ligase
824	17937518	176299	99	58	9.72899e-06	0	3-oxoacyl-(acyl-carrier protein) reductase
825	17934630	176299	99	58	9.72899e-06	0	ribonuclease HII
826	17934774	176299	34	27	1.03713e-05	0	RhtB family transporter
827	17938780	176299	34	27	1.03713e-05	0	transcriptional regulator, LysR family
828	17939192	176299	34	27	1.03713e-05	0	ABC transporter, substrate binding protein [nitrate/sulfonate]
829	17938909	176299	34	27	1.03713e-05	0	transcriptional regulator, LysR family
830	17936908	176299	34	27	1.03713e-05	0	transcriptional regulator, LysR family
831	17939128	176299	34	27	1.03713e-05	0	transcriptional regulator, LysR family
832	17937295	176299	34	27	1.03713e-05	0	DNA-3-methyladenine glycosidase II
833	17935003	176299	89	54	1.07462e-05	0	acyl carrier protein
834	17938450	176299	89	54	1.07462e-05	0	adenosylmethionine-8-amino-7-oxononanoate aminotransferase
835	17936144	176299	29	24	1.10147e-05	0	conserved hypothetical protein
836	17938357	176299	29	24	1.10147e-05	0	ABC transporter, membrane spanning protein
837	17937011	176299	94	56	1.10477e-05	0	aminotransferase
838	17938899	176299	73	47	1.13772e-05	0	ABC transporter, membrane spanning protein [iron]
839	17934176	176299	73	47	1.13772e-05	0	aldo-keto reductase
840	17935503	176299	73	47	1.13772e-05	0	DNA repair protein
841	17937398	176299	82	51	1.15299e-05	0	ABC transporter, nucleotide binding/ATPase protein [iron (III) dicitrate]
842	17936927	176299	82	51	1.15299e-05	0	ABC transporter, nucleotide binding/ATPase protein [oligopeptide]
843	17935757	176299	82	51	1.15299e-05	0	glutamate racemase
844	17935469	176299	82	51	1.15299e-05	0	serine acetyltransferase
845	17935342	176299	82	51	1.15299e-05	0	competence/damage-inducible protein CinA
846	17937787	176299	82	51	1.15299e-05	0	cytochrome d oxidase
847	17934731	176299	82	51	1.15299e-05	0	ABC transporter, nucleotide binding/ATPase protein
848	17937212	176299	43	32	1.15883e-05	0	ABC transporter, substrate binding protein [sulfate]
849	17938442	176299	43	32	1.15883e-05	0	ABC transporter, membrane spanning protein [amino acid]
850	17938432	176299	43	32	1.15883e-05	0	transcriptional regulator, LacI family
851	17936198	176299	43	32	1.15883e-05	0	guanine deaminase
852	17934856	176299	43	32	1.15883e-05	0	conserved hypothetical protein
853	17934728	176299	43	32	1.15883e-05	0	ABC transporter, substrate binding protein [sulfate]
854	17936966	176299	43	32	1.15883e-05	0	ABC transporter, membrane spanning protein [dicarboxylate]
855	17936850	176299	43	32	1.15883e-05	0	conserved hypothetical protein
856	17934898	176299	102	59	1.19119e-05	0	NAD/NADP dependent oxidoreductase
857	17934022	176299	102	59	1.19119e-05	0	penicillin-binding protein
858	17934984	176299	102	59	1.19119e-05	0	DNA repair protein
859	17937001	176299	102	59	1.19119e-05	0	phosphomethylpyrimidine kinase
860	17936295	176299	45	33	1.32752e-05	0	ABC transporter, membrane spanning protein [urea/amide]
861	17934572	176299	45	33	1.32752e-05	0	transcriptional regulator, GntR family
862	17935487	176299	45	33	1.32752e-05	0	conserved hypothetical protein
863	17936105	176299	36	28	1.36588e-05	0	dolichol-phosphate mannosyltransferase
864	17935440	176299	36	28	1.36588e-05	0	conserved hypothetical protein
865	17937660	176299	36	28	1.36588e-05	0	transcriptional regulator, GntR family
866	17938929	176299	80	50	1.40669e-05	0	ABC transporter, membrane spanning protein [oligopeptide]
867	17938658	176299	80	50	1.40669e-05	0	ABC transporter, membrane spanning protein [oligopeptide]
868	17937809	176299	80	50	1.40669e-05	0	ABC transporter, membrane spanning protein [dipeptide]
869	17937923	176299	80	50	1.40669e-05	0	ABC transporter, membrane spanning protein [amino acid]
870	17937721	176299	80	50	1.40669e-05	0	ABC transporter, nucleotide binding/ATPase protein [ferrichrome]
871	17936978	176299	80	50	1.40669e-05	0	ABC transporter, membrane spanning protein [dipeptide]
872	17937096	176299	87	53	1.41298e-05	0	ABC transporter, nucleotide binding/ATPase protein [iron]
873	17938344	176299	69	45	1.42085e-05	0	transcriptional regulator, ROK family
874	17936163	176299	69	45	1.42085e-05	0	ABC transporter, membrane spanning protein [proline/glycine betaine]
875	17938227	176299	69	45	1.42085e-05	0	3-carboxy-cis,cis-muconate cycloisomerase
876	17938491	176299	111	62	1.43565e-05	0	glutamate-1-semialdehyde 2,1-aminotransferase
877	17935427	176299	108	61	1.4738e-05	0	nitrogen fixation protein FixI
878	17934337	176299	108	61	1.4738e-05	0	ABC transporter, nucleotide binding/ATPase protein
879	17934245	176299	97	57	1.48135e-05	0	GRPE protein
880	17937184	176299	47	34	1.48144e-05	0	transcriptional regulator, AsnC family
881	17938265	176299	26	22	1.5217e-05	0	transcriptional regulator, ROK family
882	17937053	176299	26	22	1.5217e-05	0	6-pyruvoyl tetrahydropterin synthase
883	17939018	176299	26	22	1.5217e-05	0	oxidoreductase
884	17938218	176299	26	22	1.5217e-05	0	conserved hypothetical protein
885	17935939	176299	67	44	1.54804e-05	0	AcrB/AcrD/AcrF family protein
886	17937163	176299	67	44	1.54804e-05	0	ABC transporter, substrate binding protein [oligopeptide]
887	17935107	176299	67	44	1.54804e-05	0	ABC transporter, substrate binding protein
888	17934389	176299	31	25	1.61736e-05	0	aquaporin
889	17934738	176299	31	25	1.61736e-05	0	choline dehydrogenase
890	17934814	176299	65	43	1.65961e-05	0	Hemolysin III
891	17934520	176299	65	43	1.65961e-05	0	ABC transporter, substrate binding protein [putrescine]
892	17938465	176299	65	43	1.65961e-05	0	formate dehydrogenase alpha subunit
893	17937934	176299	65	43	1.65961e-05	0	ABC transporter, membrane spanning protein [polyamine]
894	17935770	176299	78	49	1.67882e-05	0	ABC transporter, membrane spanning protein [amino acid]
895	17937120	176299	78	49	1.67882e-05	0	ABC transporter, nucleotide binding/ATPase protein
896	17934103	176299	38	29	1.71772e-05	0	methylglyoxal synthase
897	17937619	176299	38	29	1.71772e-05	0	exogenous ferric siderophore receptor
898	17937718	176299	38	29	1.71772e-05	0	hydroxamate-type ferrisiderophore receptor
899	17934541	176299	38	29	1.71772e-05	0	molybdenum cofactor biosynthesis protein B
900	17934124	176299	38	29	1.71772e-05	0	transcriptional regulator, LysR family
901	17935350	176299	51	36	1.72346e-05	0	host factor I
902	17937139	176299	51	36	1.72346e-05	0	acyl-CoA dehydrogenase
903	17937615	176299	51	36	1.72346e-05	0	conserved hypothetical protein
904	17938927	176299	63	42	1.75132e-05	0	ABC transporter, substrate binding protein [oligopeptide]
905	17937808	176299	63	42	1.75132e-05	0	ABC transporter, substrate binding protein [dipeptide]
906	17935052	176299	63	42	1.75132e-05	0	exopolyphosphatase
907	17937209	176299	85	52	1.80364e-05	0	ABC transporter, nucleotide binding/ATPase protein
908	17939048	176299	85	52	1.80364e-05	0	3-oxoacyl-(acyl-carrier-protein) reductase
909	17938824	176299	53	37	1.80372e-05	0	transcriptional regulator, LacI family
910	17937744	176299	53	37	1.80372e-05	0	2-hydroxyacid dehydrogenase
911	17933942	176299	61	41	1.81936e-05	0	N-(5'-phosphoribosyl) anthranilate isomerase
912	17938374	176299	55	38	1.85365e-05	0	transcriptional regulator, LacI family
913	17934474	176299	55	38	1.85365e-05	0	flagellar motor switch protein FliG
914	17938326	176299	55	38	1.85365e-05	0	nolF secretion protein
915	17937117	176299	59	40	1.86054e-05	0	ABC transporter, substrate binding protein [oligopeptide]
916	17938559	176299	57	39	1.87246e-05	0	NADP-dependent quinone oxidoreductase
917	17937061	176299	57	39	1.87246e-05	0	mannose-1-phosphate guanylyltransferase (GDP)
918	17938284	176299	100	58	1.90066e-05	0	dehydrogenase
919	17935491	176299	76	48	1.96369e-05	0	NADPH:quinone reductase
920	17937086	176299	76	48	1.96369e-05	0	ABC transporter, membrane spanning protein [oligopeptide]
921	17936758	176299	76	48	1.96369e-05	0	ABC transporter, membrane spanning protein [oligopeptide]
922	17935901	176299	76	48	1.96369e-05	0	aminotransferase
923	17937488	176299	76	48	1.96369e-05	0	glutamate synthase, small subunit
924	17935965	176299	17	16	1.96883e-05	0	acetyltransferase
925	17937147	176299	17	16	1.96883e-05	0	acyl-CoA dehydrogenase
926	17937392	176299	17	16	1.96883e-05	0	gramicidin S biosynthesis thioesterase
927	17938516	176299	40	30	2.07875e-05	0	ABC transporter, membrane spanning protein [C4-dicarboxylate]
928	17938854	176299	40	30	2.07875e-05	0	permease component of C4 dicarboxylate transporter
929	17936195	176299	40	30	2.07875e-05	0	transcriptional regulator, LysR family
930	17938142	176299	40	30	2.07875e-05	0	ribitol kinase
931	17937634	176299	40	30	2.07875e-05	0	urocanase
932	17939109	176299	20	18	2.1566e-05	0	NADH-dependent FMN reductase
933	17938274	176299	20	18	2.1566e-05	0	conserved hypothetical protein
934	17938600	176299	20	18	2.1566e-05	0	polyketide synthase
935	17938798	176299	33	26	2.2174e-05	0	zinc-binding dehydrogenase
936	17934796	176299	33	26	2.2174e-05	0	transcriptional regulator, MerR family
937	17936963	176299	33	26	2.2174e-05	0	transcriptional regulator, GntR family
938	17939003	176299	33	26	2.2174e-05	0	ABC transporter, substrate binding protein [putrescine]
939	17937921	176299	33	26	2.2174e-05	0	transcriptional regulator, GntR family
940	17934473	176299	33	26	2.2174e-05	0	flagellar motor switch protein FliN
941	17937292	176299	33	26	2.2174e-05	0	glutathione S-transferase
942	17934092	176299	83	51	2.24292e-05	0	ABC transporter, nucleotide binding/ATPase protein [phosphonate]
943	17938353	176299	83	51	2.24292e-05	0	ABC transporter, nucleotide binding/ATPase protein [oligopeptide]
944	17934106	176299	83	51	2.24292e-05	0	ABC transporter, membrane spanning protein [peptide]
945	17934633	176299	74	47	2.2547e-05	0	FAD dependent oxidoreductase
946	17938898	176299	74	47	2.2547e-05	0	ABC transporter, membrane spanning protein [iron]
947	17935769	176299	74	47	2.2547e-05	0	ABC transporter, substrate binding protein [amino acid]
948	17934598	176299	103	59	2.32371e-05	0	cytidine and deoxycytidylate deaminase
949	17936770	176299	28	23	2.38742e-05	0	Na+/H+ antiporter
950	17935023	176299	28	23	2.38742e-05	0	two component response regulator
951	17938671	176299	28	23	2.38742e-05	0	transcriptional regulator, LysR family
952	17938844	176299	28	23	2.38742e-05	0	transcriptional regulator, LysR family
953	17939002	176299	28	23	2.38742e-05	0	transcriptional regulator, LysR family
954	17938998	176299	28	23	2.38742e-05	0	conserved hypothetical protein
955	17934309	176299	28	23	2.38742e-05	0	ABC transporter, substrate binding protein [sugar]
956	17938240	176299	42	31	2.43496e-05	0	ABC transporter, substrate binding protein
957	17935356	176299	42	31	2.43496e-05	0	sulfite reductase [NADPH] hemoprotein beta-component
958	17938407	176299	42	31	2.43496e-05	0	transcriptional regulator, GntR family
959	17934493	176299	42	31	2.43496e-05	0	flagellar biosynthetic protein FLIR
960	17936846	176299	42	31	2.43496e-05	0	ABC transporter, membrane spanning protein [C4-dicarboxylate]
961	17938655	176299	115	63	2.46636e-05	0	dihydrodipicolinate synthase
962	17936329	176299	115	63	2.46636e-05	0	adenylosuccinate synthetase
963	17938225	176299	72	46	2.54449e-05	0	ABC transporter, membrane spanning protein [amino acid]
964	17938368	176299	72	46	2.54449e-05	0	ABC transporter, membrane spanning protein [amino acid]
965	17937397	176299	72	46	2.54449e-05	0	ABC transporter, membrane spanning protein [iron (III) dicitrate]
966	17935290	176299	72	46	2.54449e-05	0	ABC transporter, membrane spanning protein
967	17933929	176299	88	53	2.71672e-05	0	dephospho-CoA kinase
968	17934243	176299	81	50	2.72498e-05	0	ribonuclease PH
969	17936967	176299	81	50	2.72498e-05	0	zinc-binding dehydrogenase
970	17938390	176299	81	50	2.72498e-05	0	ABC transporter, nucleotide binding/ATPase protein [oligopeptide]
971	17938235	176299	44	32	2.77305e-05	0	transcriptional regulator, IclR family
972	17935184	176299	44	32	2.77305e-05	0	birA bifunctional protein
973	17934116	176299	44	32	2.77305e-05	0	ABC transporter, substrate binding protein [proline/glycine/betaine]
974	17936752	176299	70	45	2.82523e-05	0	ABC transporter, substrate binding protein [dipeptide]
975	17935230	176299	112	62	2.85853e-05	0	acetyl-CoA carboxylase, biotin carboxylase
976	17938976	176299	35	27	2.87954e-05	0	transcriptional regulator, LysR family
977	17934574	176299	35	27	2.87954e-05	0	transcriptional regulator, LysR family
978	17935738	176299	35	27	2.87954e-05	0	transcriptional regulator, GntR family
979	17938791	176299	35	27	2.87954e-05	0	transcriptional regulator, LysR family
980	17937977	176299	35	27	2.87954e-05	0	transcriptional regulator, LysR family
981	17938436	176299	35	27	2.87954e-05	0	ABC transporter, membrane spanning protein [sugar]
982	17939179	176299	35	27	2.87954e-05	0	DNA invertase
983	17938800	176299	35	27	2.87954e-05	0	transcriptional regulator, LysR family
984	17938769	176299	35	27	2.87954e-05	0	transcriptional regulator, LysR family
985	17937960	176299	35	27	2.87954e-05	0	transcriptional regulator, LysR family
986	17937980	176299	35	27	2.87954e-05	0	transcriptional regulator, LysR family
987	17937943	176299	35	27	2.87954e-05	0	transcriptional regulator, LacI family
988	17935419	176299	109	61	2.90052e-05	0	ABC transporter, nucleotide binding/ATPase protein [zinc]
989	17934442	176299	109	61	2.90052e-05	0	UDP-galactose 4-epimerase
990	17937593	176299	93	55	2.96173e-05	0	glycerol kinase
991	17934609	176299	93	55	2.96173e-05	0	DNA mismatch repair protein MutL
992	17938995	176299	46	33	3.08109e-05	0	ABC transporter, membrane spanning protein
993	17935115	176299	46	33	3.08109e-05	0	2',3'-cyclic-nucleotide 2'-phosphodiesterase
994	17937189	176299	68	44	3.08881e-05	0	Enoyl-CoA hydratase/isomerase family protein
995	17938307	176299	68	44	3.08881e-05	0	dTDP-rhamnose-3,5-epimerase
996	17936800	176299	68	44	3.08881e-05	0	ABC transporter, nucleotide binding/ATPase protein [spermidine/putrescine]
997	17936798	176299	68	44	3.08881e-05	0	ABC transporter, membrane spanning protein [spermidine/putrescine]
998	17937318	176299	68	44	3.08881e-05	0	prephenate dehydrogenase
999	17936759	176299	79	49	3.24199e-05	0	ABC transporter, membrane spanning protein [oligopeptide]
1000	17935104	176299	79	49	3.24199e-05	0	ABC transporter, membrane spanning protein
1001	17937516	176299	25	21	3.30676e-05	0	hydrolase
1002	17938022	176299	25	21	3.30676e-05	0	porin
1003	17937677	176299	25	21	3.30676e-05	0	hydrolase
1004	17938376	176299	66	43	3.32713e-05	0	ABC transporter, substrate binding protein [amino acid]
1005	17935168	176299	66	43	3.32713e-05	0	NADH ubiquinone oxidoreductase chain A
1006	17938315	176299	66	43	3.32713e-05	0	ABC transporter, substrate binding protein [oligopeptide]
1007	17938127	176299	66	43	3.32713e-05	0	ABC transporter, substrate binding protein [oligopeptide]
1008	17935899	176299	66	43	3.32713e-05	0	ABC transporter, membrane spanning protein
1009	17938713	176299	66	43	3.32713e-05	0	ABC transporter, membrane spanning protein [mannopine]
1010	17935299	176299	66	43	3.32713e-05	0	ABC transporter, substrate binding protein [amino acid]
1011	17934696	176299	66	43	3.32713e-05	0	peptidase, family M16
1012	17937303	176299	66	43	3.32713e-05	0	electron transfer flavoprotein alpha subunit
1013	17938488	176299	66	43	3.32713e-05	0	dTDP-4-dehydrorhamnose 3,5-epimerase
1014	17939272	176299	66	43	3.32713e-05	0	ABC transporter, substrate binding protein [agrocinopine]
1015	17934115	176299	48	34	3.34895e-05	0	ABC transporter, membrane spanning protein [proline/glycine/betaine]
1016	17937443	176299	30	24	3.43577e-05	0	Na+/H+ antiporter
1017	17939196	176299	30	24	3.43577e-05	0	oxidoreductase, GMC family
1018	17933961	176299	30	24	3.43577e-05	0	conserved hypothetical protein
1019	17939125	176299	30	24	3.43577e-05	0	transcriptional regulator, AraC family
1020	17936018	176299	30	24	3.43577e-05	0	MFS permease
1021	17937823	176299	30	24	3.43577e-05	0	GMC type oxidoreductase
1022	17934102	176299	30	24	3.43577e-05	0	glucokinase
1023	17938058	176299	30	24	3.43577e-05	0	ABC transporter, substrate binding protein [sugar]
1024	17939011	176299	30	24	3.43577e-05	0	DNA-damage-inducible protein F
1025	17937164	176299	86	52	3.44313e-05	0	ABC transporter, nucleotide binding/ATPase protein
1026	17936371	176299	119	64	3.50389e-05	0	aspartate-semialdehyde dehydrogenase
1027	17934416	176299	64	42	3.53236e-05	0	enoyl-CoA hydratase
1028	17937955	176299	50	35	3.56859e-05	0	transcriptional regulator, GntR family
1029	17934182	176299	50	35	3.56859e-05	0	oxidoreductase
1030	17938593	176299	50	35	3.56859e-05	0	NAD binding oxidoreductase
1031	17938183	176299	50	35	3.56859e-05	0	KHG-KDPG bifunctional aldolase
1032	17933977	176299	50	35	3.56859e-05	0	helicase
1033	17934559	176299	50	35	3.56859e-05	0	cyclopropane-fatty-acyl-phospholipid synthase
1034	17935868	176299	50	35	3.56859e-05	0	cyclopropane-fatty-acyl-phospholipid synthase
1035	17936848	176299	37	28	3.57838e-05	0	C4-dicarboxylate-binding protein
1036	17937241	176299	37	28	3.57838e-05	0	ABC transporter, membrane spanning protein
1037	17935644	176299	37	28	3.57838e-05	0	conserved hypothetical protein
1038	17936964	176299	37	28	3.57838e-05	0	ABC transporter, substrate binding protein [C4-dicarboxylate]
1039	17934072	176299	37	28	3.57838e-05	0	conserved hypothetical protein
1040	17936347	176299	37	28	3.57838e-05	0	two component sensor kinase
1041	17934205	176299	101	58	3.64196e-05	0	Sun protein
1042	17934937	176299	101	58	3.64196e-05	0	GTP pyrophosphohydrolases/synthetases, RelA/SpoT family
1043	17938097	176299	62	41	3.69723e-05	0	periplasmic nitrate reductase large subunit
1044	17934064	176299	52	36	3.73417e-05	0	sulfite reductase [NADPH] flavoprotein alpha-component
1045	17938966	176299	52	36	3.73417e-05	0	HlyD family secretion protein
1046	17937788	176299	77	48	3.78431e-05	0	cytochrome d oxidase subunit II
1047	17935011	176299	60	40	3.81529e-05	0	pyridoxal phosphate biosynthesis protein
1048	17938661	176299	60	40	3.81529e-05	0	pyridoxal phosphate biosynthesis protein
1049	17935120	176299	54	37	3.8421e-05	0	thiosulfate sulfurtransferase
1050	17936873	176299	54	37	3.8421e-05	0	transcriptional regulator, LacI family
1051	17938062	176299	58	39	3.88119e-05	0	transcriptional repressor, LacI family
1052	17938807	176299	58	39	3.88119e-05	0	2-hydroxyacid dehydrogenase
1053	17936098	176299	58	39	3.88119e-05	0	conserved hypothetical protein
1054	17937837	176299	56	38	3.89092e-05	0	proteinase
1055	17935910	176299	56	38	3.89092e-05	0	pyridoxal phosphate biosynthesis protein
1056	17934501	176299	56	38	3.89092e-05	0	transcriptional regulator repressor
1057	17936989	176299	56	38	3.89092e-05	0	aryl-alcohol dehydrogenase
1058	17937460	176299	91	54	3.94985e-05	0	phosphoribosylaminoimidazole carboxylase, ATPase subunit
1059	17936970	176299	22	19	4.22499e-05	0	dehydrogenase
1060	17935564	176299	84	51	4.25598e-05	0	alcohol dehydrogenase class III
1061	17934801	176299	84	51	4.25598e-05	0	ABC transporter, nucleotide binding/ATPase protein
1062	17934003	176299	84	51	4.25598e-05	0	30S ribosomal protein S15
1063	17935789	176299	39	29	4.28743e-05	0	ABC transporter, substrate binding protein [ribose]
1064	17937637	176299	39	29	4.28743e-05	0	imidazolone-5-propionate hydrolase
1065	17938409	176299	75	47	4.34079e-05	0	ABC transporter, membrane spanning protein [dipeptide]
1066	17938204	176299	75	47	4.34079e-05	0	ABC transporter, nucleotide binding/ATPase protein [branched chain amino acid]
1067	17938385	176299	75	47	4.34079e-05	0	ABC transporter, membrane spanning protein [oligopeptide]
1068	17937820	176299	75	47	4.34079e-05	0	ABC transporter, nucleotide binding/ATPase protein [branched chain amino acid]
1069	17935252	176299	104	59	4.44973e-05	0	dihydropteroate synthase
1070	17934110	176299	104	59	4.44973e-05	0	glutamine synthetase
1071	17935497	176299	104	59	4.44973e-05	0	oxygen-independent coproporphyrinogen III oxidase
1072	17938289	176299	104	59	4.44973e-05	0	ABC transporter, nucleotide binding/ATPase protein
1073	17938076	176299	16	15	4.52137e-05	0	nitric oxide reductase NorQ protein
1074	17938229	176299	16	15	4.52137e-05	0	protocatechuate 3,4-dioxygenase beta chain
1075	17935761	176299	16	15	4.52137e-05	0	glutathione S-transferase
1076	17938166	176299	16	15	4.52137e-05	0	transcriptional regulator, TetR family
1077	17935989	176299	16	15	4.52137e-05	0	conserved hypothetical protein
1078	17937650	176299	16	15	4.52137e-05	0	conserved hypothetical protein
1079	17938420	176299	16	15	4.52137e-05	0	fimbrial usher protein
1080	17937515	176299	32	25	4.62966e-05	0	transcriptional regulator, LysR family
1081	17937531	176299	32	25	4.62966e-05	0	acyl-CoA hydrolase
1082	17934010	176299	32	25	4.62966e-05	0	MFS permease
1083	17934345	176299	32	25	4.62966e-05	0	apaG protein
1084	17936206	176299	19	17	4.81192e-05	0	conserved hypothetical protein
1085	17935961	176299	19	17	4.81192e-05	0	conserved hypothetical protein
1086	17936080	176299	19	17	4.81192e-05	0	conserved hypothetical protein
1087	17935043	176299	73	46	4.89907e-05	0	reductase
1088	17937396	176299	73	46	4.89907e-05	0	ABC transporter, membrane spanning protein [iron(III) dicitrate]
1089	17936307	176299	73	46	4.89907e-05	0	ABC transporter, nucleotide binding/ATPase protein
1090	17937778	176299	41	30	4.98091e-05	0	transcriptional regulator, AsnC family
1091	17938259	176299	41	30	4.98091e-05	0	ABC transporter, membrane spanning protein
1092	17937720	176299	41	30	4.98091e-05	0	ABC transporter, membrane spanning protein [ferrichrome]
1093	17938009	176299	41	30	4.98091e-05	0	ABC transporter, substrate binding protein [ribose]
1094	17934973	176299	41	30	4.98091e-05	0	conserved hypothetical protein
1095	17935775	176299	41	30	4.98091e-05	0	transcriptional regulator, AsnC family
1096	17937501	176299	27	22	5.06236e-05	0	efflux protein
1097	17938124	176299	89	53	5.10442e-05	0	ABC transporter, nucleotide binding/ATPase protein [oligopeptide]
1098	17937115	176299	89	53	5.10442e-05	0	aminotransferase, class III
1099	17937971	176299	82	50	5.1452e-05	0	ABC transporter, membrane spanning protein [amino acid]
1100	17934095	176299	82	50	5.1452e-05	0	ABC transporter, nucleotide binding/ATPase protein [phosphonate]
1101	17934108	176299	82	50	5.1452e-05	0	ABC transporter, nucleotide binding/ATPase protein [peptide]
1102	17934593	176299	107	60	5.16102e-05	0	10 KD chaperonin (protein CPN10)
1103	17935880	176299	107	60	5.16102e-05	0	tRNA/rRNA metyltransferase
1104	17937238	176299	99	57	5.37411e-05	0	3-oxoacyl-(acyl-carrier-protein) reductase
1105	17937573	176299	99	57	5.37411e-05	0	ABC transporter, nucleotide binding/ATPase protein
1106	17936388	176299	71	45	5.44592e-05	0	ABC transporter, membrane spanning protein [sugar]
1107	17936292	176299	71	45	5.44592e-05	0	ABC transporter, nucleotide binding/ATPase protein [urea/amide]
1108	17937048	176299	71	45	5.44592e-05	0	ABC transporter, membrane spanning protein [trehalose/maltose]
1109	17937477	176299	94	55	5.55218e-05	0	conserved hypothetical protein
1110	17935804	176299	94	55	5.55218e-05	0	ATPase, AAA family protein
1111	17935029	176299	113	62	5.6028e-05	0	nucleoside diphosphate kinase
1112	17937966	176299	43	31	5.63508e-05	0	conserved hypothetical protein
1113	17937421	176299	43	31	5.63508e-05	0	tolR protein
1114	17936877	176299	43	31	5.63508e-05	0	fructokinase
1115	17936933	176299	43	31	5.63508e-05	0	ABC transporter, substrate binding protein [ribose]
1116	17934017	176299	43	31	5.63508e-05	0	mutT/nudix family protein
1117	17938452	176299	43	31	5.63508e-05	0	transcriptional regulator, AsnC family
1118	17937613	176299	43	31	5.63508e-05	0	conserved hypothetical protein
1119	17938056	176299	34	26	5.92362e-05	0	transcriptional regulator, LysR family
1120	17935316	176299	34	26	5.92362e-05	0	long-chain-fatty-acid-CoA-ligase
1121	17938280	176299	34	26	5.92362e-05	0	transcriptional regulator, LysR family
1122	17937648	176299	34	26	5.92362e-05	0	transcriptional regulator, LysR family
1123	17936361	176299	34	26	5.92362e-05	0	transcriptional regulator, LysR family
1124	17935963	176299	34	26	5.92362e-05	0	transcriptional regulator, LysR family
1125	17938133	176299	69	44	5.96758e-05	0	hippurate hydrolase
1126	17936749	176299	80	49	6.09757e-05	0	ABC transporter, nucleotide binding/ATPase protein [dipeptide]
1127	17938386	176299	80	49	6.09757e-05	0	ABC transporter, membrane spanning protein [oligopeptide]
1128	17939158	176299	80	49	6.09757e-05	0	ABC transporter, membrane spanning protein [nopaline]
1129	17938993	176299	80	49	6.09757e-05	0	ABC transporter, nucleotide binding/ATPase protein
1130	17938714	176299	45	32	6.22915e-05	0	ABC transporter, membrane spanning protein [mannopine]
1131	17936180	176299	45	32	6.22915e-05	0	glycosyltransferase
1132	17935705	176299	45	32	6.22915e-05	0	HlyD family secretion protein
1133	17937436	176299	45	32	6.22915e-05	0	5-formyltetrahydrofolate cyclo-ligase
1134	17935312	176299	45	32	6.22915e-05	0	ABC transporter, membrane spanning protein
1135	17937805	176299	87	52	6.41897e-05	0	serine dehydrogenase
1136	17938122	176299	87	52	6.41897e-05	0	ABC transporter, membrane spanning protein [oligopeptide]
1137	17938804	176299	47	33	6.74586e-05	0	ABC transporter, membrane spanning protein [glycine betaine/L-proline]
1138	17937949	176299	47	33	6.74586e-05	0	ABC transporter, membrane spanning protein
1139	17936067	176299	47	33	6.74586e-05	0	transcriptional regulator, AsnC family
1140	17938306	176299	102	58	6.84545e-05	0	dTDP-D-glucose-4,6-dehydratase
1141	17937498	176299	102	58	6.84545e-05	0	L-aspartase
1142	17937738	176299	65	42	6.88001e-05	0	conserved hypothetical protein
1143	17936884	176299	65	42	6.88001e-05	0	ABC transporter, membrane spanning protein [sugar]
1144	17939004	176299	65	42	6.88001e-05	0	ABC transporter, membrane spanning protein [putrescine]
1145	17934248	176299	65	42	6.88001e-05	0	RNA polymerase sigma-54 factor
1146	17938384	176299	65	42	6.88001e-05	0	ABC transporter, substrate binding protein [oligopeptide]
1147	17938897	176299	24	20	7.03679e-05	0	conserved hypothetical protein
1148	17935636	176299	24	20	7.03679e-05	0	conserved hypothetical protein
1149	17937639	176299	24	20	7.03679e-05	0	transcriptional regulator, GntR family
1150	17938975	176299	78	48	7.09714e-05	0	NAD/NADP dependent oxidoreductase
1151	17938311	176299	78	48	7.09714e-05	0	ABC transporter, membrane spanning protein [dipeptide]
1152	17939208	176299	78	48	7.09714e-05	0	ABC transporter, membrane spanning protein [peptide]
1153	17935908	176299	78	48	7.09714e-05	0	NADP-dependent alcohol dehydrogenase
1154	17935971	176299	120	64	7.11316e-05	0	cell division protein
1155	17936864	176299	29	23	7.13332e-05	0	transcriptional regulator, AraC family
1156	17937195	176299	29	23	7.13332e-05	0	ABC transporter, substrate binding protein [sugar]
1157	17934836	176299	29	23	7.13332e-05	0	transcriptional regulator, LysR family
1158	17938922	176299	29	23	7.13332e-05	0	transcriptional regulator. AraC family
1159	17934334	176299	29	23	7.13332e-05	0	ABC transporter, substrate binding protein [phosphate]
1160	17936893	176299	29	23	7.13332e-05	0	conserved hypothetical protein
1161	17936294	176299	29	23	7.13332e-05	0	ABC transporter, membrane spanning protein [urea/amide]
1162	17938782	176299	29	23	7.13332e-05	0	transcriptional regulator, LysR family
1163	17937821	176299	49	34	7.17171e-05	0	ABC transporter, membrane spanning protein [branched chain amino acid]
1164	17934616	176299	49	34	7.17171e-05	0	transcriptional regulator, IclR family
1165	17936913	176299	63	41	7.2441e-05	0	RND multidrug efflux transporter
1166	17936971	176299	36	27	7.26874e-05	0	ABC transporter, substrate binding protein [C4-dicarboxylate]
1167	17938515	176299	36	27	7.26874e-05	0	ABC transporter, substrate binding protein [C4-dicarboxylate]
1168	17933960	176299	36	27	7.26874e-05	0	phosphoenolpyruvate carboxykinase
1169	17937978	176299	61	40	7.53043e-05	0	alcohol dehydrogenase
1170	17939271	176299	61	40	7.53043e-05	0	transcriptional regulator
1171	17935315	176299	97	56	7.55128e-05	0	3-hydroxyacyl-CoA dehydrogenase type II
1172	17938510	176299	97	56	7.55128e-05	0	3-oxoacyl-(acyl-carrier protein) reductase
1173	17934261	176299	97	56	7.55128e-05	0	DNA mismatch repair protein, MutS family
1174	17935421	176299	55	37	7.8265e-05	0	transcriptional regulator, LacI family
1175	17935465	176299	55	37	7.8265e-05	0	glutathione-independent formaldehyde dehydrogenase
1176	17934658	176299	55	37	7.8265e-05	0	deacetylase
1177	17938245	176299	55	37	7.8265e-05	0	transcriptional regulator, LacI family
1178	17938322	176299	55	37	7.8265e-05	0	phosphate permease (N-terminal)
1179	17938832	176299	57	38	7.82929e-05	0	ABC transporter, membrane spanning protein [spermidine/putrescine]
1180	17936379	176299	57	38	7.82929e-05	0	conserved hypothetical protein
1181	17935295	176299	57	38	7.82929e-05	0	LexA repressor
1182	17938053	176299	57	38	7.82929e-05	0	transcriptional regulator, LacI family
1183	17938979	176299	57	38	7.82929e-05	0	MFS permease
1184	17936764	176299	85	51	7.88145e-05	0	ABC transporter, nucleotide binding/ATPase protein [peptide]
1185	17934399	176299	85	51	7.88145e-05	0	dihydroorotate dehydrogenase
1186	17935663	176299	105	59	8.36458e-05	0	glutamine synthetase I
1187	17937405	176299	105	59	8.36458e-05	0	thioredoxin
1188	17937520	176299	38	28	8.61645e-05	0	transcriptional regulator, GntR family
1189	17937817	176299	38	28	8.61645e-05	0	transcriptional regulator, LysR family
1190	17936745	176299	38	28	8.61645e-05	0	transcriptional regulator, ROK family
1191	17938959	176299	21	18	9.08332e-05	0	two component sensor kinase
1192	17937609	176299	21	18	9.08332e-05	0	ABC transporter, nucleotide binding/ATPase protein [nitrate]
1193	17937127	176299	74	46	9.16288e-05	0	hippurate hydrolase
1194	17938820	176299	74	46	9.16288e-05	0	ABC transporter, membrane spanning protein [amino acid]
1195	17935310	176299	74	46	9.16288e-05	0	ABC transporter, nucleotide binding/ATPase protein
1196	17935607	176299	74	46	9.16288e-05	0	conserved hypothetical protein
1197	17938427	176299	31	24	9.43928e-05	0	chloramphenicol acetyltransferase
1198	17934629	176299	31	24	9.43928e-05	0	streptogramin A acetyl transferase
1199	17937239	176299	31	24	9.43928e-05	0	transcriptional regulator, GntR family
1200	17938277	176299	31	24	9.43928e-05	0	sodium bile acid symporter family protein
1201	17939121	176299	31	24	9.43928e-05	0	HlyD family secretion protein
1202	17934521	176299	83	50	9.47462e-05	0	ABC transporter, nucleotide binding/ATPase protein
1203	17936358	176299	83	50	9.47462e-05	0	ABC transporter, nucleotide binding/ATPase protein
1204	17936340	176299	83	50	9.47462e-05	0	ABC transporter, nucleotide binding/ATPase protein [hemin]
1205	17934982	176299	117	63	9.708e-05	0	amidophosphoribosyltransferase
1206	17938237	176299	40	29	9.92132e-05	0	3-oxoadipate CoA-transferase subunit B
1207	17937161	176299	40	29	9.92132e-05	0	isomerase/lactonizing enzyme
1208	17936993	176299	40	29	9.92132e-05	0	ABC transporter, substrate binding protein [sugar]
1209	17935485	176299	100	57	9.93425e-05	0	aminotransferase, class I
1210	17935025	176299	100	57	9.93425e-05	0	ABC transporter, nucleotide binding/ATPase protein
1211	17938708	176299	100	57	9.93425e-05	0	3-oxoacyl-(acyl-carrier protein) reductase
1212	17936883	176299	72	45	0.000101874	0	ABC transporter, membrane spanning protein [sugar]
1213	17937014	176299	72	45	0.000101874	0	cellulose synthesis protein
1214	17935793	176299	95	55	0.000101895	0	glycerol kinase 2
1215	17935207	176299	95	55	0.000101895	0	dihydroorotase
1216	17935466	176299	15	14	0.00010223	0	transcriptional regulator, TetR family
1217	17935766	176299	15	14	0.00010223	0	conserved hypothetical protein
1218	17936064	176299	15	14	0.00010223	0	conserved hypothetical protein
1219	17936720	176299	15	14	0.00010223	0	exopolysaccharide production protein
1220	17938233	176299	15	14	0.00010223	0	4-hydroxybenzoate hydroxylase
1221	17938228	176299	15	14	0.00010223	0	protocatechuate 3,4-dioxygenase alpha chain
1222	17938961	176299	15	14	0.00010223	0	two component sensor kinase
1223	17937670	176299	15	14	0.00010223	0	conserved hypothetical protein
1224	17934313	176299	15	14	0.00010223	0	conserved hypothetical protein
1225	17938974	176299	26	21	0.000104997	0	transcriptional regulator, AraC family
1226	17935378	176299	26	21	0.000104997	0	conserved hypothetical protein
1227	17938363	176299	26	21	0.000104997	0	transcriptional regulator, GntR family
1228	17934325	176299	26	21	0.000104997	0	transcriptional regulator, AraC family
1229	17937957	176299	26	21	0.000104997	0	RhtB family transporter
1230	17934579	176299	26	21	0.000104997	0	conserved hypothetical protein
1231	17936246	176299	18	16	0.000105438	0	ABC transporter, membrane spanning protein
1232	17934618	176299	18	16	0.000105438	0	ABC transporter, nucleotide binding/ATPase protein
1233	17935680	176299	111	61	0.000106812	0	UDP-N-acetylglucosamine pyrophosphorylase
1234	17937512	176299	42	30	0.000111429	0	transcriptional regulator, AsnC family
1235	17936130	176299	42	30	0.000111429	0	coproporphyrinogen III oxidase
1236	17935263	176299	42	30	0.000111429	0	conserved hypothetical protein
1237	17936747	176299	81	49	0.000111767	0	ABC transporter, membrane spanning protein [dipeptide]
1238	17936924	176299	81	49	0.000111767	0	ABC transporter, membrane spanning protein [oligopeptide]
1239	17938848	176299	70	44	0.000111767	0	ABC transporter, membrane spanning protein [sugar]
1240	17936306	176299	70	44	0.000111767	0	ABC transporter, nucleotide binding/ATPase protein
1241	17934523	176299	88	52	0.000116912	0	ABC transporter, membrane spanning protein
1242	17935073	176299	88	52	0.000116912	0	conserved hypothetical protein
1243	17938371	176299	33	25	0.000118908	0	D-amino acid dehydrogenase, small subunit
1244	17937017	176299	33	25	0.000118908	0	cellulose synthase
1245	17935246	176299	33	25	0.000118908	0	phenazine antibiotic biosynthesis related protein
1246	17936866	176299	33	25	0.000118908	0	transcriptional regulator, LysR family
1247	17934147	176299	33	25	0.000118908	0	GMP synthase
1248	17937679	176299	33	25	0.000118908	0	conserved hypothetical protein
1249	17937072	176299	33	25	0.000118908	0	D-amino acid dehydrogenase
1250	17939115	176299	33	25	0.000118908	0	ABC transporter, membrane spanning protein
1251	17934537	176299	33	25	0.000118908	0	carboxymethylenebutenolidase
1252	17935863	176299	33	25	0.000118908	0	cyclopropane-fatty-acyl-phospholipid synthase
1253	17936948	176299	68	43	0.000121081	0	ABC transporter, membrane spanning protein [sugar]
1254	17934955	176299	68	43	0.000121081	0	ABC transporter, membrane spanning protein
1255	17935709	176299	68	43	0.000121081	0	conserved hypothetical protein
1256	17933969	176299	68	43	0.000121081	0	heat shock protein hslV
1257	17935420	176299	44	31	0.000122466	0	ABC transporter, substrate binding protein [zinc]
1258	17935486	176299	44	31	0.000122466	0	inosine-uridine preferring nucleoside hydrolase
1259	17935602	176299	44	31	0.000122466	0	conserved hypothetical protein
1260	17937112	176299	44	31	0.000122466	0	oxidoreductase
1261	17935512	176299	103	58	0.000126218	0	fumarate hydratase
1262	17934513	176299	103	58	0.000126218	0	glutamine synthetase
1263	17939195	176299	103	58	0.000126218	0	2-deoxy-D-gluconate 3-dehydrogenase
1264	17934580	176299	66	42	0.000129589	0	3-methyladenine-DNA glycosylase
1265	17938214	176299	66	42	0.000129589	0	ABC transporter, substrate binding protein [oligopeptide]
1266	17938120	176299	66	42	0.000129589	0	ABC transporter, substrate binding protein [oligopeptide]
1267	17934561	176299	66	42	0.000129589	0	4-hydroxybenzoate octaprenyltransferase
1268	17939006	176299	79	48	0.000129618	0	ABC transporter, nucleotide binding/ATPase protein [putrescine]
1269	17935404	176299	79	48	0.000129618	0	penicillin-binding protein
1270	17938819	176299	79	48	0.000129618	0	ABC transporter, membrane spanning protein [amino acid]
1271	17937935	176299	79	48	0.000129618	0	ABC transporter, nucleotide binding/ATPase protein [polyamine]
1272	17936303	176299	46	32	0.000132047	0	chitooligosaccharide deacetylase
1273	17936402	176299	46	32	0.000132047	0	conserved hypothetical protein
1274	17937012	176299	93	54	0.000132898	0	short-chain alcohol dehydrogenase
1275	17936364	176299	64	41	0.000137071	0	AcrB/AcrD/AcrF family protein
1276	17935542	176299	64	41	0.000137071	0	ABC transporter, membrane spanning protein
1277	17936310	176299	64	41	0.000137071	0	exopolysaccharide production protein PssB
1278	17937083	176299	64	41	0.000137071	0	ABC transporter, substrate binding protein [peptide]
1279	17937483	176299	98	56	0.000137519	0	UTP-glucose-1-phosphate uridylyltransferase
1280	17935210	176299	48	33	0.000139958	0	acyl-CoA dehydrogenase
1281	17937080	176299	48	33	0.000139958	0	ABC transporter, substrate binding protein [sugar]
1282	17938395	176299	48	33	0.000139958	0	NADH dehydrogenase I chain E
1283	17934567	176299	48	33	0.000139958	0	conserved hypothetical protein
1284	17935629	176299	48	33	0.000139958	0	manganese transport protein
1285	17938155	176299	86	51	0.000142503	0	oxidoreductase
1286	17937812	176299	86	51	0.000142503	0	ABC transporter, nucleotide binding/ATPase protein [dipeptide]
1287	17934237	176299	86	51	0.000142503	0	formamidopyrimidine-DNA glycosylase
1288	17934197	176299	121	64	0.00014261	0	GMP synthase
1289	17938362	176299	121	64	0.00014261	0	cell division protein
1290	17935679	176299	121	64	0.00014261	0	glucosamine-fructose-6-phosphate aminotransferase
1291	17939056	176299	62	40	0.000143318	0	2-hydroxyacid dehydrogenase
1292	17938048	176299	62	40	0.000143318	0	ABC transporter, membrane spanning protein [sugar]
1293	17937194	176299	62	40	0.000143318	0	transcriptional regulator, DeoR family
1294	17936069	176299	35	26	0.000143977	0	transcriptional regulator, LysR family
1295	17934080	176299	35	26	0.000143977	0	biopolymer transport protein
1296	17934850	176299	35	26	0.000143977	0	MFS permease
1297	17937173	176299	35	26	0.000143977	0	metallo-beta-lactamase superfamily protein
1298	17937701	176299	28	22	0.000144726	0	transcriptional regulator, LysR family
1299	17939284	176299	28	22	0.000144726	0	P-450 monoxygenase
1300	17934701	176299	28	22	0.000144726	0	transcriptional regulator, GntR family
1301	17939283	176299	28	22	0.000144726	0	P-450 monooxygenase
1302	17937952	176299	28	22	0.000144726	0	conserved hypothetical protein
1303	17937502	176299	50	34	0.000146053	0	HlyD family secretion protein
1304	17935058	176299	50	34	0.000146053	0	ribonuclease D
1305	17938210	176299	23	19	0.0001466	0	transcriptional regulator, AraC family
1306	17937128	176299	23	19	0.0001466	0	monooxygenase
1307	17937149	176299	23	19	0.0001466	0	nitrilotriacetate monooxygenase
1308	17938026	176299	23	19	0.0001466	0	conserved hypothetical protein
1309	17934187	176299	23	19	0.0001466	0	transcriptional regulator, GntR family
1310	17935753	176299	23	19	0.0001466	0	permease
1311	17938949	176299	23	19	0.0001466	0	conserved hypothetical protein
1312	17934773	176299	23	19	0.0001466	0	transcriptional regulator, AraC family
1313	17938475	176299	77	47	0.000148009	0	ABC transporter, nucleotide binding/ATPase protein [iron]
1314	17936956	176299	52	35	0.000150246	0	ABC transporter, substrate binding protein [amino acid]
1315	17939114	176299	52	35	0.000150246	0	ABC transporter, membrane spanning protein
1316	17938500	176299	58	38	0.000151366	0	undecaprenyl-phosphate alpha N-acetylglucosaminyltransferase
1317	17937696	176299	54	36	0.000152506	0	dethiobiotin synthase
1318	17936984	176299	54	36	0.000152506	0	HlyD family secretion protein
1319	17936309	176299	54	36	0.000152506	0	ABC transporter, membrane spanning protein
1320	17934670	176299	54	36	0.000152506	0	pyridoxamine 5'-phosphate oxidase
1321	17938763	176299	56	37	0.000152858	0	efflux protein
1322	17934323	176299	56	37	0.000152858	0	ABC transporter, membrane spanning protein
1323	17939118	176299	56	37	0.000152858	0	amidohydrolase
1324	17935528	176299	56	37	0.000152858	0	dimethylglycine dehydrogenase
1325	17935979	176299	106	59	0.000154348	0	UDP-N-acetylglucosamine--N-acetylmuramyl-(pentapeptide) pyrophosphoryl-undecaprenol N-acetylglucosamine transferase
1326	17935351	176299	106	59	0.000154348	0	GTP-binding protein HFLX
1327	17938955	176299	11	11	0.000155595	0	transposase
1328	17936253	176299	11	11	0.000155595	0	endo-1,4-beta-xylanase
1329	17936112	176299	11	11	0.000155595	0	ABC transporter, substrate binding protein [amino acid]
1330	17935298	176299	75	46	0.00016662	0	ABC transporter, membrane spanning protein [amino acid]
1331	17935596	176299	75	46	0.00016662	0	stationary-phase survival protein
1332	17936136	176299	75	46	0.00016662	0	MoxR family protein
1333	17937153	176299	75	46	0.00016662	0	hippurate hydrolase
1334	17934214	176299	75	46	0.00016662	0	orotidine 5'-monophosphate
1335	17936127	176299	91	53	0.000168388	0	tRNA/rRNA methyltransferase
1336	17936748	176299	91	53	0.000168388	0	ABC transporter, membrane spanning protein [dipeptide]
1337	17935642	176299	91	53	0.000168388	0	GTP cyclohydrolase I
1338	17939052	176299	84	50	0.000170239	0	DNA-damage-inducible protein
1339	17938352	176299	84	50	0.000170239	0	ABC transporter, membrane spanning protein [oligopeptide]
1340	17938900	176299	84	50	0.000170239	0	ABC transporter, nucleotide binding/ATPase protein [iron-siderophore]
1341	17938835	176299	101	57	0.000180029	0	3-oxoacyl-(acyl-carrier protein) reductase
1342	17935460	176299	109	60	0.000180542	0	protein-export membrane protein SECD
1343	17935671	176299	109	60	0.000180542	0	transcription-repair coupling factor
1344	17935673	176299	109	60	0.000180542	0	ATP-dependent DNA helicase
1345	17935343	176299	96	55	0.000183099	0	ISPD/ISPF bifunctional enzyme
1346	17934235	176299	73	45	0.000185115	0	ubiquinone biosynthesis protein
1347	17938117	176299	73	45	0.000185115	0	amidohydrolase
1348	17937342	176299	73	45	0.000185115	0	amidohydrolase
1349	17938135	176299	30	23	0.000187916	0	conserved hypothetical protein
1350	17936951	176299	30	23	0.000187916	0	transcriptional regulator, ROK family
1351	17935036	176299	118	63	0.000188444	0	excinuclease ABC chain C
1352	17935383	176299	20	17	0.000191398	0	cytochrome b561
1353	17938256	176299	20	17	0.000191398	0	transcriptional regulator, ROK family
1354	17937249	176299	20	17	0.000191398	0	serine/threonine protein phosphatase I
1355	17935682	176299	20	17	0.000191398	0	lipoprotein
1356	17934387	176299	20	17	0.000191398	0	ECF family sigma factor
1357	17937002	176299	39	28	0.00019246	0	transcriptional regulator, Lrp family
1358	17937524	176299	39	28	0.00019246	0	ABC transporter, membrane spanning protein [ribose]
1359	17937526	176299	39	28	0.00019246	0	ABC transporter, substrate binding protein [ribose]
1360	17934242	176299	112	61	0.000199817	0	conserved hypothetical protein
1361	17935712	176299	71	44	0.000203141	0	transport system
1362	17935206	176299	71	44	0.000203141	0	conserved hypothetical protein
1363	17937740	176299	89	52	0.000208103	0	ABC transporter, nucleotide binding/ATPase protein [glycine betaine]
1364	17937638	176299	25	20	0.000212956	0	hydrolase
1365	17937170	176299	25	20	0.000212956	0	transcriptional regulator, AraC family
1366	17937168	176299	25	20	0.000212956	0	RhtB family transporter
1367	17934994	176299	41	29	0.000214456	0	secretion protein
1368	17935794	176299	41	29	0.000214456	0	transcriptional regulator
1369	17936888	176299	41	29	0.000214456	0	ribonuclease H
1370	17938554	176299	41	29	0.000214456	0	oxidoreductase
1371	17939103	176299	69	43	0.000220341	0	ABC transporter, nucleotide binding/ATPase protein [branched chain amino acid]
1372	17936959	176299	69	43	0.000220341	0	cell division inhibitor
1373	17936808	176299	69	43	0.000220341	0	ABC transporter, membrane spanning protein [sn-Glycerol-3-phosphate]
1374	17934385	176299	17	15	0.00022681	0	conserved hypothetical protein
1375	17937959	176299	17	15	0.00022681	0	conserved hypothetical protein
1376	17938293	176299	17	15	0.00022681	0	IS3 family transposase
1377	17934776	176299	17	15	0.00022681	0	Conserved hypothetical protein
1378	17939123	176299	17	15	0.00022681	0	conserved hypothetical protein
1379	17934016	176299	14	13	0.000227526	0	conserved hypothetical protein
1380	17937830	176299	14	13	0.000227526	0	glucose dehydrogenase
1381	17938234	176299	14	13	0.000227526	0	transcriptional regulator, AraC family
1382	17937062	176299	14	13	0.000227526	0	pyrroloquinoline-quinone-dependent quinate dehydrogenase
1383	17934158	176299	14	13	0.000227526	0	carbon-nitrogen hydrolase
1384	17938373	176299	14	13	0.000227526	0	conserved hypothetical protein
1385	17938219	176299	14	13	0.000227526	0	transcriptional regulator, TetR family
1386	17937919	176299	104	58	0.00022829	0	glutamine synthetase III
1387	17934708	176299	104	58	0.00022829	0	A/G-specific adenine glycosylase
1388	17937984	176299	104	58	0.00022829	0	shikimate 5-dehydrogenase
1389	17938839	176299	80	48	0.000230676	0	ABC transporter, membrane spanning protein [oligopeptide]
1390	17937145	176299	80	48	0.000230676	0	ABC transporter, nucleotide binding/ATPase protein [oligopeptide]
1391	17938704	176299	80	48	0.000230676	0	aminotransferase, class II
1392	17935078	176299	32	24	0.000232894	0	N-utilization substance protein B
1393	17937688	176299	32	24	0.000232894	0	multicopper oxidase
1394	17935376	176299	32	24	0.000232894	0	esterase D
1395	17937525	176299	43	30	0.000234196	0	ABC transporter, membrane spanning protein [ribose]
1396	17939253	176299	43	30	0.000234196	0	HNS-type DNA binding protein
1397	17937964	176299	43	30	0.000234196	0	conserved hypothetical protein
1398	17938236	176299	43	30	0.000234196	0	3-oxoadipate CoA-transferase subunit A
1399	17937511	176299	94	54	0.000235968	0	methionine gamma-lyase
1400	17934713	176299	94	54	0.000235968	0	pyruvate,orthophosphate dikinase
1401	17935482	176299	94	54	0.000235968	0	single-stranded-DNA-specific exonuclease
1402	17935154	176299	94	54	0.000235968	0	O-acetylhomoserine sulfhydrylase
1403	17936886	176299	94	54	0.000235968	0	methionine gamma-lyase
1404	17934346	176299	94	54	0.000235968	0	O-succinylhomoserine sulfhydrylase
1405	17937581	176299	67	42	0.000236356	0	aldo-keto reductase
1406	17935085	176299	99	56	0.000245376	0	3-oxoacyl-(acyl-carrier-protein) synthase III
1407	17936387	176299	65	41	0.000250834	0	ABC transporter, membrane spanning protein [sugar]
1408	17934290	176299	45	31	0.00025126	0	inosine-uridine preferring nucleoside hydrolase
1409	17937508	176299	45	31	0.00025126	0	histidase
1410	17937651	176299	45	31	0.00025126	0	ABC transporter, membrane spanning protein
1411	17936142	176299	45	31	0.00025126	0	MFS permease
1412	17937636	176299	45	31	0.00025126	0	histidine ammonia-lyase
1413	17936398	176299	87	51	0.000251665	0	ABC transporter, membrane spanning protein [dipeptide]
1414	17937605	176299	87	51	0.000251665	0	nitrite reductase large subunit
1415	17935194	176299	87	51	0.000251665	0	DNA-damage inducible protein P
1416	17934714	176299	78	47	0.000262518	0	proton/glutamate transport protein
1417	17938377	176299	78	47	0.000262518	0	ABC transporter, membrane spanning protein [amino acid]
1418	17937983	176299	78	47	0.000262518	0	oxidoreductase
1419	17938160	176299	78	47	0.000262518	0	ABC transporter, substrate binding protein [iron]
1420	17937514	176299	63	40	0.000263433	0	oxidoreductase
1421	17938838	176299	63	40	0.000263433	0	ABC transporter, substrate binding protein [oligopeptide]
1422	17935758	176299	63	40	0.000263433	0	tRNA/rRNA methyltransferase
1423	17937933	176299	63	40	0.000263433	0	ABC transporter, membrane spanning protein [polyamine]
1424	17938408	176299	63	40	0.000263433	0	ABC transporter, substrate binding protein [dipeptide]
1425	17935694	176299	47	32	0.000265337	0	lactoylglutathione lyase
1426	17939047	176299	47	32	0.000265337	0	transcriptional regulator, IclR family/regucalcin
1427	17937965	176299	47	32	0.000265337	0	conserved hypothetical protein
1428	17938197	176299	47	32	0.000265337	0	oxoreductase
1429	17937601	176299	61	39	0.000273834	0	transcriptional regulator, DeoR family
1430	17938828	176299	61	39	0.000273834	0	transcriptional regulator, DeoR family
1431	17934009	176299	49	33	0.000276223	0	conserved hypothetical protein
1432	17934100	176299	34	25	0.000278081	0	transcriptional regulator, GntR family
1433	17936789	176299	34	25	0.000278081	0	transcriptional regulator, LysR family
1434	17934221	176299	34	25	0.000278081	0	ABC transporter, substrate binding protein [sn-glycerol 3-phosphate]
1435	17936156	176299	34	25	0.000278081	0	conserved hypothetical protein
1436	17939060	176299	34	25	0.000278081	0	chloromuconate cycloisomerase
1437	17936896	176299	34	25	0.000278081	0	ABC transporter, substrate binding protein [glycerol-3-phosphate]
1438	17935492	176299	107	59	0.000279555	0	3-oxoacyl-(acyl-carrier-protein) synthase II
1439	17934241	176299	107	59	0.000279555	0	oxygen-independent coproporphyrinogen III oxidase
1440	17935715	176299	107	59	0.000279555	0	cysteine desulfurase
1441	17935004	176299	107	59	0.000279555	0	3-oxoacyl-(acyl carrier protein) synthase II
1442	17934068	176299	107	59	0.000279555	0	3-oxoacyl-(acyl-carrier-protein) synthase I
1443	17935175	176299	59	38	0.000281739	0	NADH ubiquinone oxidoreductase chain F
1444	17938396	176299	59	38	0.000281739	0	NADH dehydrogenase I chain F
1445	17938207	176299	51	34	0.000283807	0	ABC transporter, membrane spanning protein [branched chain amino acid]
1446	17938201	176299	51	34	0.000283807	0	myo-inositol catabolism IolC protein
1447	17934344	176299	51	34	0.000283807	0	33 kda chaperonin, heat shock protein 33
1448	17934089	176299	27	21	0.000286867	0	ABC transporter, membrane spanning protein [phosphonate]
1449	17937591	176299	27	21	0.000286867	0	conserved hypothetical protein
1450	17935200	176299	27	21	0.000286867	0	MFS permease
1451	17938115	176299	27	21	0.000286867	0	adenine deaminase
1452	17936045	176299	27	21	0.000286867	0	periplasmic immunogenic protein
1453	17936902	176299	27	21	0.000286867	0	outer membrane protein
1454	17937534	176299	27	21	0.000286867	0	transcriptional regulator, LysR family
1455	17937684	176299	27	21	0.000286867	0	transcriptional regulator, LysR family
1456	17936217	176299	27	21	0.000286867	0	conserved hypothetical protein
1457	17936175	176299	27	21	0.000286867	0	adenine deaminase
1458	17937376	176299	27	21	0.000286867	0	conserved hypothetical protein
1459	17938286	176299	57	37	0.000286887	0	ABC transporter, membrane spanning protein
1460	17936007	176299	53	35	0.000288068	0	5,10-methylenetetrahydrofolate reductase
1461	17934463	176299	53	35	0.000288068	0	flagellar basal-body rod protein
1462	17934414	176299	55	36	0.000289055	0	acyl-CoA dehydrogenase
1463	17937185	176299	55	36	0.000289055	0	acyl-CoA dehydrogenase
1464	17936997	176299	55	36	0.000289055	0	ABC transporter, membrane spanning protein
1465	17938507	176299	55	36	0.000289055	0	transcriptional regulator, AsnC family
1466	17938107	176299	55	36	0.000289055	0	glutaryl-CoA dehydrogenase
1467	17934642	176299	55	36	0.000289055	0	acyl-CoA dehydrogenase
1468	17938305	176299	76	46	0.000294803	0	dTDP-4-dehydrorhamnose reductase
1469	17936925	176299	85	50	0.000298594	0	ABC transporter, membrane spanning protein [oligopeptide]
1470	17935848	176299	85	50	0.000298594	0	50S ribosomal Protein L10
1471	17935449	176299	85	50	0.000298594	0	polypeptide deformylase
1472	17938013	176299	22	18	0.000298896	0	ribitol kinase
1473	17937618	176299	22	18	0.000298896	0	transcriptional regulator, MerR family
1474	17934155	176299	22	18	0.000298896	0	transcriptional regulator, AraC family
1475	17937608	176299	22	18	0.000298896	0	ABC transporter, substrate binding protein [nitrate]
1476	17938023	176299	22	18	0.000298896	0	conserved hypothetical protein
1477	17934949	176299	22	18	0.000298896	0	conserved hypothetical protein
1478	17938031	176299	22	18	0.000298896	0	conserved hypothetical protein
1479	17936009	176299	102	57	0.000319835	0	ABC transporter, nucleotide binding/ATPase protein
1480	17936026	176299	102	57	0.000319835	0	glutamine synthetase
1481	17935974	176299	102	57	0.000319835	0	D-alanine:D-alanine ligase
1482	17937031	176299	36	26	0.000322061	0	secretion protein, HlyD family
1483	17936392	176299	36	26	0.000322061	0	D-alanine aminotransferase
1484	17938483	176299	36	26	0.000322061	0	polysaccharide biosynthesis protein
1485	17938335	176299	36	26	0.000322061	0	transcriptional regulator, LysR family
1486	17938175	176299	36	26	0.000322061	0	nitroreductase
1487	17936795	176299	36	26	0.000322061	0	ECF family sigma factor
1488	17935035	176299	97	55	0.000322188	0	phosphatidylglycerophosphate synthase
1489	17936084	176299	74	45	0.00032702	0	hydrolase
1490	17935978	176299	110	60	0.000328712	0	UDP-N-acetylmuramate-alanine ligase
1491	17935820	176299	110	60	0.000328712	0	50S ribosomal protein L18
1492	17938524	176299	83	49	0.000348332	0	glucose 6-phosphate dehydrogenase
1493	17934511	176299	83	49	0.000348332	0	glucose-6-phosphate 1-dehydrogenase
1494	17936055	176299	72	44	0.000358638	0	multidrug efflux protein
1495	17935303	176299	72	44	0.000358638	0	ABC transporter, membrane spanning protein
1496	17938268	176299	72	44	0.000358638	0	ABC transporter, membrane spanning protein
1497	17936880	176299	72	44	0.000358638	0	ABC transporter, membrane spanning protein [sorbitol/mannitol]
1498	17938226	176299	72	44	0.000358638	0	ABC transporter, membrane spanning protein [amino acid]
1499	17938049	176299	72	44	0.000358638	0	ABC transporter, membrane spanning protein [sugar]
1500	17936851	176299	72	44	0.000358638	0	5-dehydro-4-deoxyglucarate dehydratase
1501	17937414	176299	119	63	0.0003604	0	phosphoglucomutase/phosphomannomutase
1502	17935888	176299	119	63	0.0003604	0	excinuclease ABC subunit B
1503	17935412	176299	119	63	0.0003604	0	ABC excinuclease subunit A
1504	17937611	176299	10	10	0.000362112	0	transcriptional regulator, GntR family
1505	17934600	176299	90	52	0.000362113	0	conserved hypothetical protein
1506	17935006	176299	90	52	0.000362113	0	conserved hypothetical protein
1507	17938423	176299	38	27	0.000363622	0	aconitate hydratase 2
1508	17936774	176299	38	27	0.000363622	0	ABC transporter, nucleotide binding/ATPase protein
1509	17938241	176299	38	27	0.000363622	0	ABC transporter, substrate binding protein
1510	17937107	176299	38	27	0.000363622	0	2-hydroxyacid dehydrogenase
1511	17936170	176299	38	27	0.000363622	0	outer membrane heme receptor
1512	17934846	176299	29	22	0.000365197	0	transcriptional regulator, MerR family
1513	17935159	176299	29	22	0.000365197	0	cytochrome P450 hydroxylase
1514	17938141	176299	29	22	0.000365197	0	conserved hypothetical protein
1515	17936843	176299	70	43	0.000389116	0	ABC transporter, membrane spanning protein [sugar]
1516	17937058	176299	70	43	0.000389116	0	ABC transporter, membrane spanning protein
1517	17938454	176299	19	16	0.000395101	0	conserved hypothetical protein
1518	17937468	176299	19	16	0.000395101	0	conserved hypothetical protein
1519	17936161	176299	19	16	0.000395101	0	transcriptional regulator, ArsR family
1520	17935866	176299	19	16	0.000395101	0	amine oxidase, flavin-containing
1521	17938198	176299	19	16	0.000395101	0	conserved hypothetical protein
1522	17937988	176299	19	16	0.000395101	0	conserved hypothetical protein
1523	17933981	176299	19	16	0.000395101	0	transcriptional regulator, ROK family
1524	17934680	176299	19	16	0.000395101	0	cytochrome C oxidase assembly protein
1525	17936926	176299	81	48	0.000400249	0	ABC transporter, nucleotide binding/ATPase protein [oligopeptide]
1526	17937341	176299	81	48	0.000400249	0	penicillin-binding protein dacf precursor
1527	17939241	176299	40	28	0.000401769	0	alkylphosphonate uptake protein
1528	17936957	176299	40	28	0.000401769	0	ABC transporter, substrate binding protein [amino acid]
1529	17937437	176299	105	58	0.000405008	0	hemolysin
1530	17938831	176299	68	42	0.000417913	0	ABC transporter, membrane spanning protein [spermidine/putrescine]
1531	17938569	176299	24	19	0.000422208	0	transcriptional regulator, AraC family
1532	17937391	176299	24	19	0.000422208	0	microcystin synthetase B
1533	17938321	176299	24	19	0.000422208	0	ATP-dependent DNA ligase
1534	17936740	176299	24	19	0.000422208	0	glucarate dehydratase
1535	17935765	176299	24	19	0.000422208	0	carbohydrate kinase
1536	17935907	176299	24	19	0.000422208	0	transcriptional regulator, AraC family
1537	17936962	176299	24	19	0.000422208	0	haloacid dehalogenase-like hydrolase
1538	17935660	176299	24	19	0.000422208	0	transcriptional regulator, AraC family
1539	17934661	176299	100	56	0.000428979	0	ABC transporter, nucleotide binding/ATPase protein [cobalt]
1540	17934257	176299	88	51	0.000434245	0	rRNA methylase
1541	17937337	176299	88	51	0.000434245	0	acetyl-CoA carboxylase carboxyl transferase, alpha subunit
1542	17935501	176299	42	29	0.000435714	0	sugar fermentation stimulation protein
1543	17934461	176299	42	29	0.000435714	0	flagellar P-ring protein precursor
1544	17937304	176299	66	41	0.000444491	0	3-hydroxybutyryl-CoA dehydrogenase
1545	17935311	176299	66	41	0.000444491	0	ABC transporter, nucleotide binding/ATPase protein
1546	17934246	176299	66	41	0.000444491	0	nitrogen regulatory IIA protein
1547	17938086	176299	66	41	0.000444491	0	protease
1548	17935267	176299	31	23	0.000444995	0	transcriptional regulator, LysR family
1549	17937726	176299	31	23	0.000444995	0	ABC transporter, membrane spanning protein [sugar]
1550	17935467	176299	31	23	0.000444995	0	cytochrome P450
1551	17936356	176299	79	47	0.000453664	0	ABC transporter, membrane spanning protein
1552	17938842	176299	79	47	0.000453664	0	ABC transporter, nucleotide binding/ATPase protein [oligopeptide]
1553	17939273	176299	79	47	0.000453664	0	ABC transporter, nucleotide binding/ATPase protein [agrocinopine]
1554	17934810	176299	44	30	0.000464871	0	conserved hypothetical protein
1555	17935751	176299	44	30	0.000464871	0	transporter
1556	17935148	176299	44	30	0.000464871	0	agmatinase
1557	17938667	176299	64	40	0.000468326	0	ABC transporter, membrane spanning protein [sugar]
1558	17938105	176299	16	14	0.000478733	0	phosphopantetheinyl transferase
1559	17938506	176299	16	14	0.000478733	0	glycosyltransferase
1560	17934662	176299	16	14	0.000478733	0	conserved hypothetical protein
1561	17938323	176299	16	14	0.000478733	0	conserved hypothetical protein
1562	17937833	176299	16	14	0.000478733	0	oxidoreductase
1563	17938087	176299	16	14	0.000478733	0	conserved hypothetical protein
1564	17937753	176299	16	14	0.000478733	0	succinoglycan biosynthesis transport protein
1565	17936853	176299	16	14	0.000478733	0	4-deoxy-L-threo-5-hexosulose-uronate
1566	17939160	176299	62	39	0.000488911	0	ABC transporter, substrate binding protein [nopaline]
1567	17937293	176299	62	39	0.000488911	0	propionyl-CoA carboxylase
1568	17934492	176299	62	39	0.000488911	0	flagellar biosynthesis protein
1569	17934974	176299	108	59	0.000496905	0	penicillin-binding protein
1570	17934821	176299	13	12	0.000498289	0	Na+/H+ antiporter
1571	17936210	176299	13	12	0.000498289	0	conserved hypothetical protein
1572	17935062	176299	13	12	0.000498289	0	conserved hypothetical protein
1573	17936194	176299	13	12	0.000498289	0	xanthine dehydrogenase chaperone
1574	17936088	176299	13	12	0.000498289	0	transcriptional regulator, MarR family
1575	17936115	176299	13	12	0.000498289	0	conserved hypothetical protein
1576	17939081	176299	13	12	0.000498289	0	oxidoreductase
1577	17934264	176299	13	12	0.000498289	0	conserved hypothetical protein
1578	17937719	176299	13	12	0.000498289	0	ABC transporter, substrate binding protein [ferrichrome]
1579	17938492	176299	13	12	0.000498289	0	two component response regulator
1580	17937464	176299	13	12	0.000498289	0	conserved hypothetical protein
1581	17938552	176299	13	12	0.000498289	0	non-heme chloroperoxidase
1582	17937302	176299	60	38	0.000505769	0	electron transfer flavoprotein beta subunit
1583	17937172	176299	60	38	0.000505769	0	dehydrogenase
1584	17935473	176299	93	53	0.000508335	0	cystathionine beta lyase
1585	17937695	176299	93	53	0.000508335	0	8-amino-7-oxononanoate synthase
1586	17938448	176299	86	50	0.000511429	0	threonine dehydratase
1587	17937469	176299	58	37	0.000518455	0	sigma 54 dependent transcriptional activator
1588	17938996	176299	50	33	0.000520314	0	ABC transporter, membrane spanning protein
1589	17938822	176299	50	33	0.000520314	0	ABC transporter, substrate binding protein [amino acid]
1590	17934802	176299	50	33	0.000520314	0	ABC transporter, membrane spanning protein
1591	17937509	176299	50	33	0.000520314	0	permease
1592	17934666	176299	33	24	0.000523646	0	phosphoglycerate mutase
1593	17934908	176299	52	34	0.000527744	0	MFS permease
1594	17938646	176299	52	34	0.000527744	0	ABC transporter, substrate binding protein [glycerol-3-phosphate]
1595	17939277	176299	54	35	0.000529759	0	agrocinopine phosphodiesterase
1596	17937698	176299	98	55	0.000555194	0	3-oxoacyl-(acyl-carrier-protein) synthase III
1597	17938130	176299	98	55	0.000555194	0	glutamyl-tRNA amidotransferase subunit A
1598	17936921	176299	98	55	0.000555194	0	cell division protein
1599	17938637	176299	26	20	0.000555318	0	conserved hypothetical protein
1600	17935053	176299	26	20	0.000555318	0	acetyl transferase
1601	17937881	176299	26	20	0.000555318	0	ABC transporter, substrate binding protein [oligopeptide]
1602	17934743	176299	26	20	0.000555318	0	glutathione S-transferase
1603	17938638	176299	26	20	0.000555318	0	conserved hypothetical protein
1604	17934090	176299	26	20	0.000555318	0	ABC transporter, membrane spanning protein [phosphonate]
1605	17939188	176299	26	20	0.000555318	0	transcriptional regulator, LysR family
1606	17936786	176299	26	20	0.000555318	0	transcriptional regulator, TetR family
1607	17934391	176299	26	20	0.000555318	0	glycosyltransferase
1608	17938172	176299	26	20	0.000555318	0	xylose isomerase
1609	17938320	176299	26	20	0.000555318	0	conserved hypothetical protein
1610	17935041	176299	26	20	0.000555318	0	conserved hypothetical protein
1611	17934471	176299	26	20	0.000555318	0	chemotaxis transmembrane protein
1612	17934222	176299	75	45	0.000562066	0	ABC transporter, membrane spanning protein [sn-Glycerol-3-phosphate]
1613	17936898	176299	75	45	0.000562066	0	ABC transporter, membrane spanning protein [glycerol-3-phosphate]
1614	17935898	176299	75	45	0.000562066	0	ABC transporter, nucleotide binding/ATPase protein
1615	17934227	176299	75	45	0.000562066	0	conserved hypothetical protein
1616	17935523	176299	111	60	0.000587675	0	ATP-dependent Clp protease, proteolytic subunit
1617	17937799	176299	111	60	0.000587675	0	30S ribosomal protein S1
1618	17935161	176299	111	60	0.000587675	0	ATP-dependent Clp protease, proteolytic subunit
1619	17933970	176299	111	60	0.000587675	0	heat shock chaperone
1620	17935571	176299	111	60	0.000587675	0	queuine tRNA-ribosyltransferase
1621	17935162	176299	111	60	0.000587675	0	ATP-dependent Clp protease, ATP-binding subunit
1622	17936153	176299	111	60	0.000587675	0	ATP-dependent Clp protease, proteolytic subunit
1623	17938113	176299	84	49	0.000592797	0	ABC transporter, nucleotide binding/ATPase protein [spermidine/putrescine]
1624	17939212	176299	21	17	0.000596093	0	nitrilotriacetate monooxygenase
1625	17938029	176299	21	17	0.000596093	0	conserved hypothetical protein
1626	17936336	176299	21	17	0.000596093	0	iron-chelator utilization protein
1627	17937070	176299	21	17	0.000596093	0	monooxygenase
1628	17936108	176299	21	17	0.000596093	0	transcriptional regulator
1629	17938030	176299	21	17	0.000596093	0	conserved hypothetical protein
1630	17934512	176299	35	25	0.000598944	0	oxidoreductase
1631	17936268	176299	73	44	0.00061553	0	dihydropyrimidinase
1632	17934223	176299	73	44	0.00061553	0	ABC transporter, membrane spanning protein [sn-Glycerol-3-phosphate]
1633	17936823	176299	73	44	0.00061553	0	ABC transporter, membrane spanning protein [sugar]
1634	17935652	176299	73	44	0.00061553	0	L-serine dehydratase
1635	17936811	176299	73	44	0.00061553	0	ABC transporter, membrane spanning protein [sugar]
1636	17935278	176299	127	65	0.000618593	0	undecaprenyl pyrophosphate synthase
1637	17938146	176299	127	65	0.000618593	0	endonuclease III
1638	17936734	176299	71	43	0.000667465	0	ABC transporter, membrane spanning protein [sugar]
1639	17938246	176299	71	43	0.000667465	0	ABC transporter, membrane spanning protein [sugar]
1640	17939043	176299	71	43	0.000667465	0	ABC transporter, membrane spanning protein
1641	17933934	176299	37	26	0.000669095	0	membrane-bound lytic murein transglycosylase
1642	17934681	176299	37	26	0.000669095	0	cytochrome c oxidase subunit III
1643	17938103	176299	37	26	0.000669095	0	ABC transporter, membrane spanning protein [bacteriocin]
1644	17937423	176299	37	26	0.000669095	0	conserved hypothetical protein
1645	17934827	176299	37	26	0.000669095	0	conserved hypothetical protein
1646	17937311	176299	82	48	0.000677408	0	hypoxanthine phosphoribosyltransferase
1647	17934700	176299	28	21	0.000692616	0	conserved hypothetical protein
1648	17935066	176299	28	21	0.000692616	0	arginine-tRNA-protein transferase
1649	17934185	176299	96	54	0.000697521	0	exodeoxyribonuclease VII large subunit
1650	17934343	176299	117	62	0.000704271	0	ornithine carbamoyltransferase
1651	17935785	176299	106	58	0.000704673	0	3, 4-dihydroxy-2-butanone 4-phosphate synthase
1652	17937905	176299	106	58	0.000704673	0	3-oxoacyl-(acyl-carrier-protein) synthase II
1653	17934663	176299	106	58	0.000704673	0	3,4-dihydroxy-2-butanone-4-phoshate synthase/GTP cyclohydrolase II
1654	17934308	176299	69	42	0.000717085	0	ABC transporter, membrane spanning protein
1655	17937281	176299	69	42	0.000717085	0	ABC transporter, nucleotide binding/ATPase protein [xylose]
1656	17938341	176299	69	42	0.000717085	0	ABC transporter, membrane spanning protein [sugar]
1657	17933945	176299	89	51	0.000732274	0	acetyl-coenzyme A carboxyl transferase, beta subunit
1658	17934107	176299	89	51	0.000732274	0	ABC transporter, membrane spanning protein [peptide]
1659	17937582	176299	39	27	0.000732699	0	transcriptional regulator
1660	17938737	176299	39	27	0.000732699	0	transcriptional regulator
1661	17935455	176299	67	41	0.000763613	0	alcohol dehydrogenase
1662	17937665	176299	67	41	0.000763613	0	ABC transporter, membrane spanning protein [sugar]
1663	17935288	176299	67	41	0.000763613	0	ABC transporter, substrate binding protein [amino acid]
1664	17936995	176299	67	41	0.000763613	0	ABC transporter, membrane spanning protein [sugar]
1665	17937939	176299	67	41	0.000763613	0	ABC transporter, membrane spanning protein [sugar]
1666	17936396	176299	80	47	0.000764261	0	ABC transporter, nucleotide binding/ATPase protein [dipeptide]
1667	17935529	176299	80	47	0.000764261	0	potassium efflux system KEFA
1668	17937598	176299	80	47	0.000764261	0	ABC transporter, nucleotide binding/ATPase protein [sugar]
1669	17935667	176299	41	28	0.000788715	0	ABC transporter, substrate binding protein [peptide]
1670	17935645	176299	18	15	0.00079852	0	conserved hypothetical protein
1671	17935991	176299	18	15	0.00079852	0	glutathionylspermidine synthetase (N-terminal)
1672	17936211	176299	18	15	0.00079852	0	conserved hypothetical protein
1673	17934161	176299	18	15	0.00079852	0	transcriptional regulator
1674	17937257	176299	18	15	0.00079852	0	succinoglycan biosynthesis transport protein
1675	17936787	176299	65	40	0.00080628	0	uracil transport protein
1676	17934238	176299	65	40	0.00080628	0	enoyl CoA hydratase
1677	17936148	176299	23	18	0.00081784	0	benzoate transport protein
1678	17938278	176299	23	18	0.00081784	0	probable transmembrane transport protein
1679	17936351	176299	23	18	0.00081784	0	conserved hypothetical protein
1680	17938313	176299	23	18	0.00081784	0	transcriptional regulator, GntR family
1681	17935417	176299	23	18	0.00081784	0	transcriptional regulator, Fur family
1682	17936179	176299	23	18	0.00081784	0	2-dehydro-3-deoxygluconokinase
1683	17935294	176299	23	18	0.00081784	0	glutathione S-transferase
1684	17937394	176299	23	18	0.00081784	0	TonB-dependent receptor
1685	17934819	176299	23	18	0.00081784	0	Na+/H+ antiporter
1686	17934078	176299	23	18	0.00081784	0	transcriptional regulator, GntR family
1687	17934229	176299	23	18	0.00081784	0	RhtB family transporter
1688	17935080	176299	23	18	0.00081784	0	H+ translocating pyrophosphate synthase
1689	17938399	176299	30	22	0.000829233	0	MFS permease
1690	17934841	176299	9	9	0.00083415	0	beta-lactamase class D
1691	17938333	176299	9	9	0.00083415	0	transcriptional regulator, AraC family
1692	17938405	176299	9	9	0.00083415	0	transcriptional regulator, LuxR family
1693	17934587	176299	9	9	0.00083415	0	conserved hypothetical protein
1694	17935319	176299	9	9	0.00083415	0	transcriptional regulator, GntR family
1695	17939077	176299	9	9	0.00083415	0	hydrolase
1696	17934060	176299	43	29	0.000836415	0	cytochrome o ubiquinol oxidase subunit II
1697	17936399	176299	63	39	0.000844337	0	ABC transporter, substrate binding protein [dipeptide]
1698	17937007	176299	63	39	0.000844337	0	two component response regulator for C4-dicarboxylate transport
1699	17936832	176299	63	39	0.000844337	0	cold shock protein
1700	17935177	176299	78	46	0.000852319	0	NADH ubiquinone oxidoreductase I chain H
1701	17935918	176299	78	46	0.000852319	0	aldo/keto reductase
1702	17935110	176299	87	50	0.00085566	0	threonine dehydratase
1703	17935735	176299	87	50	0.00085566	0	phosphoribosylformylglycinamidine synthase I
1704	17935984	176299	109	59	0.000866603	0	UDP-N-acetylmuramoylalanyl-D-glutamate-2,6- diaminopimelate ligase
1705	17935980	176299	109	59	0.000866603	0	cell division protein
1706	17937842	176299	45	30	0.000875342	0	glutathione synthetase
1707	17938061	176299	45	30	0.000875342	0	ABC transporter, membrane spanning protein [ribose]
1708	17936935	176299	45	30	0.000875342	0	ABC transporter, membrane spanning protein [ribose]
1709	17938534	176299	45	30	0.000875342	0	ABC transporter, membrane spanning protein [sugar]
1710	17934469	176299	45	30	0.000875342	0	flagellar basal body rod protein
1711	17937197	176299	45	30	0.000875342	0	ABC transporter, membrane spanning protein
1712	17934998	176299	45	30	0.000875342	0	30S ribosomal protein S6
1713	17937583	176299	45	30	0.000875342	0	ABC transporter, membrane spanning protein [sugar]
1714	17934475	176299	61	38	0.000877061	0	flagellar biosynthetic protein
1715	17934457	176299	61	38	0.000877061	0	flagellar biosynthetic protein
1716	17938474	176299	61	38	0.000877061	0	ABC transporter, membrane spanning protein [iron]
1717	17937186	176299	59	37	0.000903762	0	3-methylcrotonoyl-CoA carboxylase beta subunit
1718	17934276	176299	59	37	0.000903762	0	apolipoprotein N-acyltransferase
1719	17938435	176299	47	31	0.000905268	0	ABC transporter, membrane spanning protein [sugar]
1720	17935595	176299	57	36	0.000923787	0	L-isoaspartyl protein carboxyl methyltransferase
1721	17934643	176299	57	36	0.000923787	0	enoyl-CoA hydratase/isomerase
1722	17935687	176299	49	32	0.000926158	0	2-octaprenyl-6-methoxyphenol hydroxylase
1723	17934079	176299	49	32	0.000926158	0	biopolymer transport protein
1724	17938224	176299	55	35	0.000936539	0	ABC transporter, substrate binding protein [amino acid]
1725	17936369	176299	55	35	0.000936539	0	carbonate dehydratase
1726	17937746	176299	99	55	0.00093689	0	UTP-glucose-1-phosphate uridylyltransferase
1727	17936254	176299	51	33	0.000938141	0	UDP-hexose transferase
1728	17936204	176299	76	45	0.000940518	0	D-alanyl-D-alanine carboxypeptidase (penicillin binding protein)
1729	17938205	176299	76	45	0.000940518	0	ABC transporter, nucleotide binding/ATPase protein [branched chain amino acid]
1730	17938833	176299	76	45	0.000940518	0	ABC transporter, nucleotide binding/ATPase protein [spermidine/putrescine]
1731	17934775	176299	76	45	0.000940518	0	aldo/keto reductase
1732	17936375	176299	53	34	0.000941478	0	NAD(P)+ transhydrogenase beta chain
1733	17935983	176299	104	57	0.000950805	0	UDP-MurNAc-pentapeptide synthetase
1734	17935001	176299	104	57	0.000950805	0	malonyl-CoA:acyl carrier protein transacylase
1735	17938391	176299	32	23	0.000961152	0	transcriptional regulator, GntR family
1736	17935809	176299	32	23	0.000961152	0	conserved hypothetical protein
1737	17936370	176299	32	23	0.000961152	0	conserved hypothetical protein
1738	17934311	176299	32	23	0.000961152	0	coenzyme A transferase
1739	17935945	176299	32	23	0.000961152	0	ABC transporter, substrate binding protein [glycine betaine]
1740	17934459	176299	32	23	0.000961152	0	flagellar L-ring protein precursor
1741	17935972	176299	85	49	0.000984946	0	cell division protein
1742	17934117	176299	15	13	0.00099084	0	conserved hypothetical protein
1743	17939037	176299	15	13	0.00099084	0	conserved hypothetical protein
1744	17934794	176299	15	13	0.00099084	0	conserved hypothetical protein
1745	17938531	176299	15	13	0.00099084	0	ABC transporter, substrate binding protein [sugar]
1746	17937914	176299	15	13	0.00099084	0	transcriptional regulator, AraC family
1747	17936945	176299	15	13	0.00099084	0	NAD binding oxidoreductase
1748	17937336	176299	92	52	0.00102508	0	site-specific recombinase
1749	17936096	176299	92	52	0.00102508	0	prolipoprotein diacylglyceryl transferase
1750	17936119	176299	92	52	0.00102508	0	adenine phosphoribosyltransferase
1751	17934522	176299	74	44	0.00102778	0	ABC transporter, membrane spanning protein
1752	17935232	176299	74	44	0.00102778	0	3-dehydroquinate dehydratase
1753	17938220	176299	74	44	0.00102778	0	3-dehydroquinate dehydratase
1754	17937666	176299	74	44	0.00102778	0	ABC transporter, membrane spanning protein [sugar]
1755	17933928	176299	112	60	0.00103136	0	shikimate 5-dehydrogenase
1756	17937793	176299	112	60	0.00103136	0	L-aspartate oxidase
1757	17934180	176299	25	19	0.00104935	0	transcriptional regulator, AraC family
1758	17937490	176299	25	19	0.00104935	0	threonine aldolase
1759	17934840	176299	25	19	0.00104935	0	conserved hypothetical protein
1760	17935270	176299	25	19	0.00104935	0	conserved hypothetical protein
1761	17937731	176299	25	19	0.00104935	0	two component response regulator
1762	17934922	176299	25	19	0.00104935	0	aldolase
1763	17936296	176299	25	19	0.00104935	0	ABC transporter, substrate binding protein [urea/amide]
1764	17938859	176299	12	11	0.00107324	0	transcriptional regulator, AraC family
1765	17938528	176299	12	11	0.00107324	0	C factor
1766	17936916	176299	12	11	0.00107324	0	conserved hypothetical protein
1767	17937982	176299	12	11	0.00107324	0	monooxygenase
1768	17936826	176299	12	11	0.00107324	0	transcriptional regulator, TetR family
1769	17938453	176299	12	11	0.00107324	0	acetyltransferase
1770	17935431	176299	12	11	0.00107324	0	glyoxalase/bleomycin resistance protein/dioxygenase superfamily protein
1771	17935946	176299	12	11	0.00107324	0	hydrolase
1772	17939225	176299	12	11	0.00107324	0	conserved hypothetical protein
1773	17935997	176299	34	24	0.00108519	0	N-acetylmuramoyl-L-alanine amidase
1774	17936006	176299	34	24	0.00108519	0	lytic murein transglycosylase
1775	17938243	176299	34	24	0.00108519	0	myo-inositol 2-dehydrogenase
1776	17937654	176299	34	24	0.00108519	0	ABC transporter, substrate binding protein [glycine-betaine]
1777	17937484	176299	34	24	0.00108519	0	murein hydrolase
1778	17934011	176299	34	24	0.00108519	0	lytic murein transglycosylase
1779	17935302	176299	72	43	0.00111301	0	ABC transporter, membrane spanning protein
1780	17936733	176299	72	43	0.00111301	0	ABC transporter, membrane spanning protein [sugar]
1781	17938310	176299	83	48	0.00111876	0	ABC transporter, nucleotide binding/ATPase protein [dipeptide]
1782	17937986	176299	20	16	0.00116206	0	transcriptional regulator, AraC family
1783	17936974	176299	20	16	0.00116206	0	L-seryl-tRNA(ser) selenium transferase
1784	17935993	176299	20	16	0.00116206	0	glutathionylspermidine synthetase (C-terminal)
1785	17937478	176299	20	16	0.00116206	0	conserved hypothetical protein
1786	17936806	176299	20	16	0.00116206	0	conserved hypothetical protein
1787	17937395	176299	20	16	0.00116206	0	ABC transporter, membrane spanning protein [iron(III) dicitrate]
1788	17935071	176299	20	16	0.00116206	0	conserved hypothetical protein
1789	17935413	176299	20	16	0.00116206	0	conserved hypothetical protein
1790	17935511	176299	20	16	0.00116206	0	conserved hypothetical protein
1791	17939217	176299	20	16	0.00116206	0	nitrilotriacetate monooxygenase, component A
1792	17934885	176299	115	61	0.00117811	0	serine protease DO-like protease
1793	17935805	176299	115	61	0.00117811	0	serine protease
1794	17934586	176299	115	61	0.00117811	0	histidyl-tRNA synthetase
1795	17935929	176299	115	61	0.00117811	0	serine protease DO-like precursor
1796	17934272	176299	115	61	0.00117811	0	miaB protein
1797	17936824	176299	70	42	0.00119514	0	ABC transporter, membrane spanning protein [sugar]
1798	17937629	176299	70	42	0.00119514	0	translation initiation inhibitor
1799	17935834	176299	70	42	0.00119514	0	50S ribosomal protein L23
1800	17937597	176299	70	42	0.00119514	0	ABC transporter, membrane spanning protein [sugar]
1801	17937728	176299	70	42	0.00119514	0	ABC transporter, nucleotide binding/ATPase protein [sugar]
1802	17938108	176299	36	25	0.00119895	0	transcriptional regulator, LysR family
1803	17938114	176299	36	25	0.00119895	0	inosine-uridine preferring nucleoside hydrolase
1804	17936192	176299	36	25	0.00119895	0	xanthine dehydrogenase
1805	17934111	176299	36	25	0.00119895	0	oxidoreductase
1806	17934650	176299	36	25	0.00119895	0	transcriptional regulator, AsnC family
1807	17937090	176299	36	25	0.00119895	0	secretion protein, HlyD family
1808	17935825	176299	107	58	0.00120217	0	50S ribosomal protein L24
1809	17935336	176299	90	51	0.00120704	0	lipoic Acid Synthetase
1810	17938123	176299	81	47	0.00125568	0	ABC transporter, nucleotide binding/ATPase protein [oligopeptide]
1811	17937657	176299	121	63	0.0012589	0	dihydrodipicolinate synthase
1812	17937296	176299	118	62	0.001272	0	glutamyl-tRNA Synthetase
1813	17935178	176299	68	41	0.00127309	0	NADH ubiquinone oxidoreductase chain I
1814	17936949	176299	68	41	0.00127309	0	ABC transporter, membrane spanning protein [sugar]
1815	17938138	176299	68	41	0.00127309	0	ABC transporter, membrane spanning protein [sorbitol/mannitol]
1816	17938137	176299	68	41	0.00127309	0	ABC transporter, membrane spanning protein [sorbitol/mannitol]
1817	17936879	176299	68	41	0.00127309	0	ABC transporter, membrane spanning protein [sorbitol/mannitol]
1818	17938729	176299	27	20	0.00128134	0	transacetylase
1819	17938466	176299	27	20	0.00128134	0	conserved hypothetical protein
1820	17937213	176299	38	26	0.00130065	0	enoyl-CoA hydratase
1821	17936011	176299	38	26	0.00130065	0	L-carnitine dehydratase
1822	17937219	176299	38	26	0.00130065	0	glutaredoxin
1823	17934440	176299	66	40	0.00134578	0	large conductance mechanosensitive channel proteins
1824	17936994	176299	66	40	0.00134578	0	ABC transporter, membrane spanning protein [sugar]
1825	17935176	176299	66	40	0.00134578	0	NADH ubiquinone oxidoreductase chain G
1826	17938707	176299	40	27	0.00138911	0	two component response regulator
1827	17934677	176299	40	27	0.00138911	0	cytochrome c oxidase subunit II
1828	17935881	176299	40	27	0.00138911	0	acyl-CoA hydrolase
1829	17937429	176299	79	46	0.00139427	0	Holliday Junction Resolvase RuvC
1830	17939117	176299	79	46	0.00139427	0	ABC transporter, nucleotide binding/ATPase protein
1831	17937883	176299	88	50	0.00139873	0	ABC transporter, membrane spanning protein [oligopeptide]
1832	17935324	176299	88	50	0.00139873	0	2-dehydro-3-deoxyphosphooctonate aldolase
1833	17937167	176299	88	50	0.00139873	0	ABC transporter, membrane spanning protein
1834	17936859	176299	88	50	0.00139873	0	ABC transporter, nucleotide binding/ATPase protein [sugar]
1835	17937428	176299	95	53	0.00140594	0	Holliday junction DNA helicase RuvA
1836	17937578	176299	62	38	0.00147126	0	L-xylulose kinase
1837	17935985	176299	110	59	0.00148242	0	penicillin binding protein 2
1838	17934282	176299	110	59	0.00148242	0	polypeptide deformylase
1839	17934932	176299	110	59	0.00148242	0	SSRA-binding protein
1840	17935002	176299	110	59	0.00148242	0	3-oxoacyl-(acyl carrier protein) reductase
1841	17934433	176299	29	21	0.00150644	0	chemotaxis protein
1842	17938504	176299	29	21	0.00150644	0	glycosyltransferase
1843	17937266	176299	29	21	0.00150644	0	glycosyltransferase
1844	17938692	176299	29	21	0.00150644	0	DNA binding protein
1845	17937536	176299	29	21	0.00150644	0	phage-related integrase
1846	17934000	176299	29	21	0.00150644	0	ribosomal RNA small subunit methyltransferase
1847	17936164	176299	29	21	0.00150644	0	ABC transporter, substrate binding protein [proline/glycine betaine]
1848	17937055	176299	29	21	0.00150644	0	conserved hypothetical protein
1849	17938383	176299	44	29	0.00152374	0	chlorohydrolase
1850	17935174	176299	44	29	0.00152374	0	NADH ubiquinone oxidoreductase chain E
1851	17937599	176299	77	45	0.00153308	0	ABC transporter, nucleotide binding/ATPase protein [sugar]
1852	17935425	176299	77	45	0.00153308	0	phosphogluconate dehydrogenase, decarboxylating
1853	17937879	176299	22	17	0.00154678	0	calcium-binding protein, regucalcin
1854	17934412	176299	22	17	0.00154678	0	conserved hypothetical protein
1855	17937659	176299	22	17	0.00154678	0	calcium-binding protein, regucalcin
1856	17934093	176299	22	17	0.00154678	0	acetyltransferase
1857	17938810	176299	22	17	0.00154678	0	4-carboxymuconolactone decarboxylase
1858	17934612	176299	22	17	0.00154678	0	calcium-binding protein, regucalcin
1859	17936005	176299	22	17	0.00154678	0	glycosyl hydrolase/lysozyme
1860	17938230	176299	22	17	0.00154678	0	gamma carboxymuconolactone decarboxylase
1861	17935203	176299	100	55	0.00154814	0	exoribonuclease
1862	17937078	176299	46	30	0.0015695	0	ABC transporter, membrane spanning protein [sugar]
1863	17939201	176299	46	30	0.0015695	0	ABC transporter, membrane spanning protein [ribose]
1864	17935393	176299	46	30	0.0015695	0	chloride channel protein
1865	17934226	176299	46	30	0.0015695	0	glutathione synthetase
1866	17938011	176299	46	30	0.0015695	0	ABC transporter, membrane spanning protein [ribose]
1867	17935790	176299	46	30	0.0015695	0	ABC transporter, membrane spanning protein [ribose]
1868	17936982	176299	17	14	0.00157877	0	glycosyltransferase
1869	17934744	176299	17	14	0.00157877	0	Glutathione-S-transferase
1870	17934154	176299	17	14	0.00157877	0	oxidoreductase
1871	17937271	176299	17	14	0.00157877	0	endo-1,3-1,4-beta-glycanase
1872	17936173	176299	17	14	0.00157877	0	probable acetyltransferase
1873	17938971	176299	17	14	0.00157877	0	conserved hypothetical protein
1874	17937998	176299	17	14	0.00157877	0	transcriptional regulator, AraC family
1875	17938104	176299	17	14	0.00157877	0	conserved hypothetical protein
1876	17938154	176299	17	14	0.00157877	0	transcriptional regulator
1877	17934772	176299	17	14	0.00157877	0	oxidoreductase
1878	17935622	176299	56	35	0.00159475	0	competence-damage associated protein
1879	17937321	176299	56	35	0.00159475	0	glyoxalase II
1880	17935172	176299	86	49	0.00159821	0	NADH ubiquinone oxidoreductase chain D
1881	17935169	176299	86	49	0.00159821	0	NADH ubiqionone oxidoreductase chain B
1882	17936882	176299	86	49	0.00159821	0	ABC transporter, nucleotide binding/ATPase protein [sugar]
1883	17937009	176299	86	49	0.00159821	0	C4-dicarboxylate transport protein
1884	17937708	176299	48	31	0.00160104	0	myo-inositol 2-dehydrogenase
1885	17935940	176299	48	31	0.00160104	0	HlyD family secretion protein
1886	17937242	176299	48	31	0.00160104	0	ABC transporter, membrane spanning protein
1887	17936308	176299	54	34	0.00161491	0	ABC transporter, membrane spanning protein [branched chain amino acid]
1888	17933992	176299	54	34	0.00161491	0	DNA replication and repair protein
1889	17936885	176299	50	32	0.00161875	0	ABC transporter, substrate binding protein [sugar]
1890	17937422	176299	52	33	0.00162316	0	tolQ Protein
1891	17935314	176299	52	33	0.00162316	0	acyl-CoA dehydrogenase
1892	17938825	176299	75	44	0.00167066	0	alcohol dehydrogenase
1893	17934907	176299	75	44	0.00167066	0	magnesium transport protein
1894	17936809	176299	75	44	0.00167066	0	ABC transporter, membrane spanning protein [sn-Glycerol-3-phosphate]
1895	17934782	176299	31	22	0.00171904	0	acetyltransferase
1896	17938677	176299	31	22	0.00171904	0	conserved hypothetical protein
1897	17937432	176299	113	60	0.00177607	0	conserved hypothetical protein
1898	17935925	176299	113	60	0.00177607	0	tRNA delta(2)-isopentenylpyrophosphate
1899	17938033	176299	113	60	0.00177607	0	ATP-dependent Clp protease, ATP-binding subunit
1900	17935264	176299	113	60	0.00177607	0	ATP-dependent Clp protease, ATP-binding subunit
1901	17937872	176299	113	60	0.00177607	0	ATP-dependent Clp protease, ATP-binding subunit
1902	17935605	176299	113	60	0.00177607	0	arginyl-tRNA synthetase
1903	17938984	176299	84	48	0.00180358	0	ABC transporter, nucleotide binding/ATPase protein [sugar]
1904	17934053	176299	98	54	0.00189271	0	uracil phosphoribosyltransferase
1905	17938881	176299	8	8	0.00190245	0	hydrolase
1906	17938041	176299	8	8	0.00190245	0	hypothetical protein Atu4352
1907	17939144	176299	8	8	0.00190245	0	tryptophan 2-monooxygenase
1908	17937620	176299	8	8	0.00190245	0	conserved hypothetical protein
1909	17937577	176299	8	8	0.00190245	0	conserved hypothetical protein
1910	17936237	176299	8	8	0.00190245	0	transcriptional regulator, MarR family
1911	17938032	176299	8	8	0.00190245	0	conserved hypothetical protein
1912	17935864	176299	8	8	0.00190245	0	conserved hypothetical protein
1913	17938419	176299	8	8	0.00190245	0	conserved hypothetical protein
1914	17936158	176299	8	8	0.00190245	0	conserved hypothetical protein
1915	17938343	176299	33	23	0.00191505	0	ABC transporter, substrate binding protein [sugar]
1916	17937148	176299	33	23	0.00191505	0	transcriptional regulator, LysR family
1917	17938151	176299	33	23	0.00191505	0	transcriptional regulator
1918	17935102	176299	24	18	0.00193437	0	transcriptional regulator, MerR family
1919	17935500	176299	24	18	0.00193437	0	poly-beta-hydroxybutyrate synthase
1920	17938923	176299	24	18	0.00193437	0	conserved hypothetical protein
1921	17938722	176299	24	18	0.00193437	0	transcription regulator, IclR family
1922	17935253	176299	24	18	0.00193437	0	dihydroneopterin aldolase
1923	17937522	176299	24	18	0.00193437	0	dehydratase
1924	17938875	176299	24	18	0.00193437	0	dehydrogenase
1925	17939111	176299	24	18	0.00193437	0	two component sensor kinase
1926	17938486	176299	24	18	0.00193437	0	glucose-1-phosphate cytidylyltransferase
1927	17939005	176299	71	42	0.00193635	0	ABC transporter, membrane spanning protein [putrescine]
1928	17939107	176299	71	42	0.00193635	0	ABC transporter, nucleotide binding/ATPase protein [branched chain amino acid]
1929	17936775	176299	71	42	0.00193635	0	ABC transporter, nucleotide binding/ATPase protein
1930	17939044	176299	71	42	0.00193635	0	ABC transporter, membrane spanning protein
1931	17936897	176299	71	42	0.00193635	0	ABC transporter, membrane spanning protein [glycerol-3-phosphate]
1932	17938648	176299	71	42	0.00193635	0	ABC transporter, membrane spanning protein [glycerol-3-phosphate]
1933	17934667	176299	91	51	0.0019451	0	enoyl-(acyl-carrier-protein) reductase [NADH]
1934	17934921	176299	91	51	0.0019451	0	ferredoxin reductase
1935	17938389	176299	91	51	0.0019451	0	ABC transporter, nucleotide binding/ATPase protein [oligopeptide]
1936	17935283	176299	91	51	0.0019451	0	(3R)-Hydroxymyristoyl-[acyl carrier protein]- Dehydratase
1937	17937890	176299	14	12	0.0020091	0	flavodoxin
1938	17937521	176299	14	12	0.0020091	0	D-threo-aldose 1-dehydrogenase
1939	17938720	176299	14	12	0.0020091	0	conserved hypothetical protein
1940	17938934	176299	14	12	0.0020091	0	conserved hypothetical protein
1941	17936334	176299	14	12	0.0020091	0	conserved hypothetical protein
1942	17935982	176299	108	58	0.00201034	0	phospho-N-acetylmuramoyl-pentapeptide-transferase
1943	17934595	176299	108	58	0.00201034	0	riboflavin biosynthesis bifunctional protein
1944	17935831	176299	108	58	0.00201034	0	50S ribosomal protein L22
1945	17934012	176299	108	58	0.00201034	0	Recombination protein
1946	17933946	176299	108	58	0.00201034	0	folylpolyglutamate synthase
1947	17938047	176299	82	47	0.00201287	0	ABC transporter, nucleotide binding/ATPase protein
1948	17938523	176299	82	47	0.00201287	0	6-phosphogluconate dehydrogenase
1949	17935188	176299	116	61	0.00205262	0	prolyl-tRNA synthetase
1950	17934307	176299	69	41	0.00206162	0	ABC transporter, membrane spanning protein
1951	17933984	176299	69	41	0.00206162	0	ABC transporter, nucleotide binding/ATPase protein [sugar]
1952	17938342	176299	69	41	0.00206162	0	ABC transporter, membrane spanning protein [sugar]
1953	17937940	176299	69	41	0.00206162	0	ABC transporter, membrane spanning protein [sugar]
1954	17934503	176299	69	41	0.00206162	0	ABC transporter, membrane spanning protein
1955	17936797	176299	69	41	0.00206162	0	ABC transporter, membrane spanning protein [spermidine/putrescine]
1956	17938060	176299	35	24	0.00209166	0	ABC transporter, membrane spanning protein [sugar]
1957	17936267	176299	35	24	0.00209166	0	N-carbamoyl-beta-alanine amidohydrolase
1958	17935390	176299	35	24	0.00209166	0	arsenate reductase
1959	17936781	176299	35	24	0.00209166	0	N-carbamoyl-beta-alanine amidohydrolase
1960	17938295	176299	35	24	0.00209166	0	hypothetical protein Atu4606
1961	17935399	176299	67	40	0.00217997	0	penicillin binding protein
1962	17938985	176299	67	40	0.00217997	0	ABC transporter, membrane spanning protein [sugar]
1963	17938180	176299	67	40	0.00217997	0	conserved hypothetical protein
1964	17937047	176299	67	40	0.00217997	0	ABC transporter, membrane spanning protein [trehalose/maltose]
1965	17937725	176299	19	15	0.00221257	0	gluconolactonase precursor
1966	17937880	176299	19	15	0.00221257	0	transcriptional regulator, GntR family
1967	17937051	176299	19	15	0.00221257	0	trehalose utilization-related protein
1968	17939193	176299	19	15	0.00221257	0	nitrilotriacetate monooxygenase
1969	17939194	176299	19	15	0.00221257	0	nitrilotriacetate monooxygenase
1970	17937158	176299	19	15	0.00221257	0	nitrilotriacetate monooxygenase
1971	17938021	176299	19	15	0.00221257	0	IcmF
1972	17934947	176299	19	15	0.00221257	0	MFS permease
1973	17936790	176299	19	15	0.00221257	0	chromate transport protein
1974	17938597	176299	19	15	0.00221257	0	conserved hypothetical protein
1975	17937144	176299	80	46	0.00222417	0	ABC transporter, nucleotide binding/ATPase protein [oligopeptide]
1976	17935239	176299	89	50	0.00223437	0	ribonuclease E
1977	17937947	176299	89	50	0.00223437	0	ABC transporter, membrane spanning protein [oligopeptide]
1978	17938312	176299	89	50	0.00223437	0	ABC transporter, membrane spanning protein [dipeptide]
1979	17938164	176299	37	25	0.00224704	0	transporter
1980	17939080	176299	37	25	0.00224704	0	oxidoreductase with iron-sulfur subunit
1981	17935563	176299	37	25	0.00224704	0	glucose inhibited division protein
1982	17935408	176299	11	10	0.00227168	0	conserved hypothetical protein
1983	17935521	176299	11	10	0.00227168	0	methyltransferase
1984	17936878	176299	11	10	0.00227168	0	tagatose 6-phosphate kinase
1985	17936290	176299	11	10	0.00227168	0	urease accessory protein
1986	17936207	176299	11	10	0.00227168	0	ureidoglycolate hydrolase
1987	17937658	176299	11	10	0.00227168	0	transcriptional regulator, GntR family
1988	17938925	176299	11	10	0.00227168	0	transcriptional regulator, AraC family
[truncated: 3,103 more rows]
