# Supplementary material for: A computational approach to discovering the functions of bacterial phytochromes by analysis of homolog distributions
Source: BMC Bioinformatics. 2006 Mar 16;7:141. doi: 10.1186/1471-2105-7-141 (PMC1552090; doi:10.1186/1471-2105-7-141)
Supplement: Additional File 2 — Sorted list of co-distribution results based on a high E-value global BLAST analysis, A. tumefaciens phytochrome Agp1 as query and all A. tumefaciens proteins as target. [file 1471-2105-7-141-S2.xls]

## Sheet: agrtu_agp1_2ndrun
Query protein Agp1 from Agrobacterium tumefaciens (agrtu_agp1)
global BLAST run with default E value of 10
gi 17935879 taxid 176299, BLAST homologs found in k=65 species
a: sorting range							65
b: gi of target protein							138
c: taxid of target protein							(above values for k and n for calculation of p)
l: number of species in which BLAST homologs were found
m: number of species identical with query protein
p: probability for co-distribution
e: 1 if the target protein is a direct BLAST homolog of the query protein
f: protein annotation as
a	b	c	l	m	p	e	f
1	17935879	176299	65	65	5.32944e-41	1	Agp1 bacteriophytochrome two component sensor
2	17935875	176299	71	58	2.693e-18	1	two component sensor kinase
3	17934063	176299	85	61	1.39599e-14	0	glutamate synthase large subunit
4	17935778	176299	64	52	1.8318e-14	0	two component sensor kinase
5	17937918	176299	92	63	3.91392e-14	0	glutamate synthase large subunit
6	17934887	176299	78	58	4.07583e-14	0	two component sensor kinase
7	17935527	176299	78	58	4.07583e-14	0	two component response regulator
8	17935466	176299	71	55	4.23143e-14	0	transcriptional regulator, TetR family
9	17934333	176299	86	61	4.43978e-14	0	two component sensor kinase
10	17937489	176299	86	61	4.43978e-14	0	glutamate synthase large subunit
11	17935079	176299	72	55	1.52465e-13	0	MFS permease
12	17939002	176299	47	42	1.72391e-13	0	transcriptional regulator, LysR family
13	17938405	176299	68	53	2.51543e-13	0	transcriptional regulator, LuxR family
14	17936244	176299	68	53	2.51543e-13	0	S-methyltransferase
15	17937089	176299	58	48	2.8223e-13	0	transcriptional regulator, LysR family
16	17934195	176299	64	51	3.19257e-13	0	transcriptional regulator, TetR family
17	17935123	176299	62	50	3.2703e-13	0	DNA photolyase
18	17936070	176299	83	59	7.08436e-13	0	transcriptional regulator, ArsR family
19	17936378	176299	71	54	7.09387e-13	0	hydrolase
20	17934981	176299	69	53	8.98817e-13	0	NAD/NADP dependent oxidoreductase
21	17935707	176299	95	63	9.52929e-13	0	conserved hypothetical protein
22	17935452	176299	43	39	9.84477e-13	0	conserved hypothetical protein
23	17937953	176299	67	52	1.07077e-12	0	transcriptional regulator, LysR family
24	17936763	176299	76	56	1.17848e-12	0	transcriptional regulator, MarR family
25	17937380	176299	65	51	1.20184e-12	0	polyketide synthetase
26	17936877	176299	92	62	1.20549e-12	0	fructokinase
27	17938905	176299	81	58	1.34421e-12	0	transcriptional regulator, ArsR family
28	17936233	176299	52	44	2.30588e-12	0	transcriptional regulator, LysR family
29	17937503	176299	72	54	2.37168e-12	0	transcriptional regulator, TetR family
30	17935878	176299	72	54	2.37168e-12	0	AgR two component response regulator
31	17934760	176299	70	53	3.05736e-12	0	transcriptional regulator, MarR family
32	17934304	176299	70	53	3.05736e-12	0	two component sensor kinase
33	17939221	176299	68	52	3.71752e-12	0	transcriptional regulator, LysR family
34	17939029	176299	68	52	3.71752e-12	0	cultivar specificity protein W78
35	17938219	176299	68	52	3.71752e-12	0	transcriptional regulator, TetR family
36	17934439	176299	56	46	3.74036e-12	0	two component sensor kinase/response regulator hybrid
37	17938766	176299	62	49	4.79539e-12	0	short chain dehydrogenase
38	17936215	176299	49	42	5.37035e-12	0	two component sensor kinase/response regulator hybrid
39	17937492	176299	85	59	6.16263e-12	0	two component sensor kinase
40	17937174	176299	85	59	6.16263e-12	0	transcriptional regulator, ArsR family
41	17939088	176299	80	57	6.97827e-12	0	two component sensor kinase
42	17934779	176299	97	63	7.18185e-12	0	branched-chain-amino-acid transaminase
43	17934208	176299	73	54	7.59354e-12	0	iron-sulfur cluster binding protein
44	17937994	176299	51	43	7.71584e-12	0	two component sensor kinase
45	17934316	176299	88	60	8.25565e-12	0	fructokinase
46	17938055	176299	71	53	9.93142e-12	0	dehydrogenase/reductase
47	17938925	176299	53	44	1.02633e-11	0	transcriptional regulator, AraC family
48	17937063	176299	53	44	1.02633e-11	0	transcriptional regulator, LysR family
49	17935114	176299	53	44	1.02633e-11	0	transcriptional regulator, LysR family
50	17935026	176299	53	44	1.02633e-11	0	conserved hypothetical protein
51	17938562	176299	69	52	1.22865e-11	0	transcriptional regulator, TetR family
52	17938511	176299	69	52	1.22865e-11	0	fatty acid CoA ligase
53	17934781	176299	65	50	1.60726e-11	0	transcriptional regulator, LysR family
54	17936845	176299	59	47	1.64245e-11	0	transcriptional regulator, AraC family
55	17935392	176299	76	55	1.66559e-11	0	transcriptional regulator, ArsR family
56	17937914	176299	61	48	1.7166e-11	0	transcriptional regulator, AraC family
57	17936270	176299	61	48	1.7166e-11	0	ABC transporter, nucleotide binding/ATPase protein [nitrate]
58	17938330	176299	61	48	1.7166e-11	0	transcriptional regulator, LysR family
59	17934890	176299	48	41	1.72618e-11	0	two component sensor kinase
60	17938338	176299	86	59	1.7407e-11	0	carbohydrate kinase
61	17936161	176299	86	59	1.7407e-11	0	transcriptional regulator, ArsR family
62	17938705	176299	81	57	2.03032e-11	0	two component response regulator
63	17938762	176299	81	57	2.03032e-11	0	two component sensor kinase
64	17938707	176299	81	57	2.03032e-11	0	two component response regulator
65	17935566	176299	74	54	2.33414e-11	0	long-chain fatty acid-CoA ligase
66	17937383	176299	92	61	2.59179e-11	0	conserved hypothetical protein
67	17938400	176299	72	53	3.08943e-11	0	two component sensor kinase
68	17934093	176299	84	58	3.29986e-11	0	acetyltransferase
69	17936179	176299	84	58	3.29986e-11	0	2-dehydro-3-deoxygluconokinase
70	17937190	176299	84	58	3.29986e-11	0	pantoate--beta-alanine ligase
71	17938360	176299	84	58	3.29986e-11	0	two component response regulator
72	17937717	176299	52	43	3.33072e-11	0	transcriptional regulator, LysR family
73	17938959	176299	52	43	3.33072e-11	0	two component sensor kinase
74	17936912	176299	68	51	4.62971e-11	0	transcriptional regulator, TetR family
75	17936168	176299	66	50	5.26762e-11	0	transcriptional regulator, LuxR family
76	17938881	176299	66	50	5.26762e-11	0	hydrolase
77	17934150	176299	66	50	5.26762e-11	0	conserved hypothetical protein, membrane protein
78	17938185	176299	66	50	5.26762e-11	0	acetyltransferase
79	17937532	176299	58	46	5.50903e-11	0	transcriptional regulator, LysR family
80	17933952	176299	58	46	5.50903e-11	0	two component sensor kinase
81	17937399	176299	64	49	5.71812e-11	0	sigma factor
82	17934429	176299	82	57	5.72478e-11	0	cheA homolog
83	17938327	176299	82	57	5.72478e-11	0	two component response regulator
84	17939157	176299	60	47	5.85334e-11	0	transcriptional regulator, LysR family
85	17938767	176299	62	48	5.92372e-11	0	quinone oxidoreductase
86	17934406	176299	90	60	6.14276e-11	0	conserved hypothetical protein
87	17936039	176299	90	60	6.14276e-11	0	methionine synthase
88	17939118	176299	93	61	6.87741e-11	0	amidohydrolase
89	17934611	176299	49	41	7.75344e-11	0	GGDEF family protein
90	17934259	176299	49	41	7.75344e-11	1	two component sensor kinase/response regulator hybrid
91	17938042	176299	49	41	7.75344e-11	0	conserved hypothetical protein
92	17936918	176299	49	41	7.75344e-11	0	GGDEF family protein
93	17933958	176299	80	56	9.20744e-11	0	two component sensor kinase
94	17936301	176299	73	53	9.22615e-11	0	transcriptional regulator, LuxR family
95	17938811	176299	73	53	9.22615e-11	0	3-oxoadipate enol-lactone hydrolase/4-carboxymuconolactone decarboxylase
96	17938494	176299	44	38	1.03008e-10	0	two component sensor kinase/response regulator hybrid
97	17936915	176299	51	42	1.04183e-10	0	GGDEF family protein
98	17938166	176299	71	52	1.17207e-10	0	transcriptional regulator, TetR family
99	17937958	176299	55	44	1.56485e-10	0	phenazine biosynthesis protein
100	17934339	176299	83	57	1.56645e-10	0	two component response regulator
101	17935521	176299	83	57	1.56645e-10	0	methyltransferase
102	17938201	176299	91	60	1.61536e-10	0	myo-inositol catabolism IolC protein
103	17935668	176299	67	50	1.64355e-10	0	polyketide biosynthesis associated protein
104	17935871	176299	67	50	1.64355e-10	0	sigma factor
105	17935049	176299	97	62	1.68055e-10	0	permease
106	17938354	176299	41	36	1.75202e-10	0	alpha-galactosidase
107	17938126	176299	57	45	1.76954e-10	0	transcriptional regulator, LysR family
108	17935797	176299	94	61	1.78489e-10	0	ABC transporter, nucleotide binding/ATPase protein
109	17935196	176299	65	49	1.82072e-10	0	two component response regulator
110	17934617	176299	65	49	1.82072e-10	0	transcriptional regulator, LuxR family
111	17938463	176299	63	48	1.93144e-10	0	two component response regulator
112	17938967	176299	63	48	1.93144e-10	0	transcriptional regulator, TetR family
113	17938893	176299	61	47	1.96183e-10	0	ECF family sigma factor
114	17935197	176299	61	47	1.96183e-10	0	two component response regulator
115	17938970	176299	61	47	1.96183e-10	0	transcriptional regulator, TetR family
116	17937491	176299	76	54	1.96842e-10	0	two component response regulator
117	17938923	176299	76	54	1.96842e-10	0	conserved hypothetical protein
118	17937927	176299	76	54	1.96842e-10	0	hydrolase
119	17936955	176299	48	40	2.33553e-10	0	GGDEF family protein
120	17938179	176299	48	40	2.33553e-10	0	GGDEF family protein
121	17938317	176299	48	40	2.33553e-10	0	GGDEF family protein
122	17937203	176299	48	40	2.33553e-10	0	GGDEF family protein
123	17936109	176299	48	40	2.33553e-10	0	GGDEF family protein
124	17934280	176299	86	58	2.41033e-10	0	ribokinase
125	17934428	176299	74	53	2.65091e-10	0	cheY homolog
126	17938991	176299	74	53	2.65091e-10	0	ABC transporter, membrane spanning protein [amino acid]
127	17937995	176299	74	53	2.65091e-10	0	two component response regulator
128	17939110	176299	43	37	3.01834e-10	0	two component sensor kinase
129	17935021	176299	50	41	3.1459e-10	0	GGDEF family protein
130	17936300	176299	50	41	3.1459e-10	0	two component sensor kinase
131	17936869	176299	50	41	3.1459e-10	0	ABC transporter, substrate binding protein [C4-dicarboxylate]
132	17938956	176299	50	41	3.1459e-10	0	conserved hypothetical protein
133	17935190	176299	101	63	3.22644e-10	0	ABC transporter, nucleotide binding/ATPase protein [lipoprotein]
134	17937730	176299	72	52	3.40075e-10	0	two component sensor kinase
135	17938231	176299	72	52	3.40075e-10	0	beta-ketoadipate enol-lactone hydrolase
136	17937375	176299	79	55	3.80267e-10	0	conserved hypothetical protein
137	17936722	176299	79	55	3.80267e-10	0	transcriptional regulator, ArsR family
138	17934707	176299	79	55	3.80267e-10	0	hydrolase
139	17938911	176299	52	42	3.98528e-10	0	transcriptional regulator, LysR family
140	17935522	176299	92	60	4.15011e-10	0	NAD dependent epimerase/dehydratase family protein
141	17937894	176299	70	51	4.16945e-10	0	transcriptional regulator, TetR family
142	17935520	176299	70	51	4.16945e-10	0	transcriptional regulator, TetR family
143	17934320	176299	70	51	4.16945e-10	0	long-chain-fatty-acid-CoA-ligase
144	17938851	176299	70	51	4.16945e-10	0	two component sensor kinase
145	17938764	176299	98	62	4.2401e-10	0	ABC transporter, nucleotide binding/ATPase protein
146	17936147	176299	98	62	4.2401e-10	0	2-isopropylmalate synthase
147	17935706	176299	95	61	4.5338e-10	0	ABC transporter, nucleotide binding/ATPase protein
148	17938949	176299	54	43	4.7799e-10	0	conserved hypothetical protein
149	17934525	176299	54	43	4.7799e-10	0	two component sensor kinase
150	17938908	176299	68	50	4.89721e-10	0	zinc-binding oxidoreductase
151	17934904	176299	68	50	4.89721e-10	0	zinc-binding dehydrogenase
152	17938876	176299	68	50	4.89721e-10	0	transcriptional regulator, TetR family
153	17934436	176299	68	50	4.89721e-10	0	transcriptional regulator, LuxR family
154	17939077	176299	68	50	4.89721e-10	0	hydrolase
155	17933959	176299	77	54	5.42075e-10	0	two component response regulator
156	17934432	176299	77	54	5.42075e-10	0	CheY homolog
157	17938453	176299	77	54	5.42075e-10	0	acetyltransferase
158	17937930	176299	56	44	5.45497e-10	0	aldehyde dehydrogenase
159	17934564	176299	56	44	5.45497e-10	0	transcriptional regulator, LysR family
160	17938859	176299	56	44	5.45497e-10	0	transcriptional regulator, AraC family
161	17934325	176299	56	44	5.45497e-10	0	transcriptional regulator, AraC family
162	17935960	176299	66	49	5.51938e-10	0	chemotaxis protein
163	17935944	176299	66	49	5.51938e-10	0	transcriptional regulator, TetR family
164	17934835	176299	66	49	5.51938e-10	0	LysE family transporter
165	17939026	176299	64	48	5.9746e-10	0	transcriptional regulator, TetR family
166	17937851	176299	64	48	5.9746e-10	0	ABC transporter, nucleotide binding/ATPase protein [aliphatic sulfonate]
167	17939218	176299	64	48	5.9746e-10	0	ABC transporter, substrate binding protein [nitrate/sulfonate]
168	17938210	176299	60	46	6.20542e-10	0	transcriptional regulator, AraC family
169	17935214	176299	60	46	6.20542e-10	0	transcriptional regulator, TetR family
170	17937906	176299	62	47	6.21332e-10	0	transcriptional regulator, TetR family
171	17939073	176299	62	47	6.21332e-10	0	catalase C
172	17937374	176299	62	47	6.21332e-10	0	aspartate 1-decarboxylase
173	17938100	176299	62	47	6.21332e-10	0	transcriptional regulator, LysR family
174	17935906	176299	62	47	6.21332e-10	0	transcriptional regulator, TetR family
175	17938471	176299	82	56	6.69359e-10	0	two component response regulator
176	17937610	176299	82	56	6.69359e-10	0	two component response regulator
177	17937857	176299	82	56	6.69359e-10	0	two component response regulator
178	17938091	176299	82	56	6.69359e-10	0	ABC transporter, membrane spanning protein [anion]
179	17936080	176299	47	39	6.81195e-10	0	conserved hypothetical protein
180	17935356	176299	75	53	7.34273e-10	0	sulfite reductase [NADPH] hemoprotein beta-component
181	17933964	176299	102	63	7.98225e-10	0	imidazoleglycerol-phosphate synthase cyclase
182	17934441	176299	102	63	7.98225e-10	0	aspartate aminotransferase
183	17935724	176299	90	59	8.5206e-10	0	mutT like protein
184	17937968	176299	49	40	9.18352e-10	0	transcriptional regulator, LysR family
185	17936785	176299	73	52	9.49314e-10	0	short chain dehydrogenase
186	17938328	176299	73	52	9.49314e-10	0	two component sensor kinase
187	17936248	176299	73	52	9.49314e-10	0	ABC transporter, nucleotide binding/ATPase protein
188	17937298	176299	80	55	1.01061e-09	0	short chain dehydrogenase
189	17937358	176299	80	55	1.01061e-09	0	conserved hypothetical protein
190	17937917	176299	80	55	1.01061e-09	0	formyl-methanofuran dehydrogenase
191	17934514	176299	80	55	1.01061e-09	0	conserved hypothetical protein
192	17936905	176299	80	55	1.01061e-09	0	acetyltransferase
193	17935643	176299	93	60	1.04245e-09	0	phosphoribosyl c-AMP cyclohydrolase
194	17933996	176299	99	62	1.04942e-09	0	D-isomer specific 2-hydroxyacid dehydrogenases family protein
195	17937843	176299	99	62	1.04942e-09	0	UDP-glucuronic acid epimerase
196	17936738	176299	99	62	1.04942e-09	0	dehydrogenase
197	17937318	176299	99	62	1.04942e-09	0	prephenate dehydrogenase
198	17937471	176299	85	57	1.07694e-09	0	conserved hypothetical protein
199	17935664	176299	85	57	1.07694e-09	0	conserved hypothetical protein
200	17935765	176299	96	61	1.12788e-09	0	carbohydrate kinase
201	17936392	176299	96	61	1.12788e-09	0	D-alanine aminotransferase
202	17937005	176299	51	41	1.16684e-09	0	transcriptional regulator, GntR family
203	17935976	176299	51	41	1.16684e-09	0	GGDEF family protein
204	17937026	176299	71	51	1.17542e-09	0	transcriptional regulator, LuxR family
205	17938861	176299	71	51	1.17542e-09	0	dehydrogenase
206	17938430	176299	53	42	1.40664e-09	0	transcriptional regulator
207	17937487	176299	78	54	1.44405e-09	0	two component sensor kinase
208	17935946	176299	78	54	1.44405e-09	0	hydrolase
209	17937786	176299	88	58	1.58362e-09	0	ABC transporter, nucleotide binding/ATPase protein
210	17936008	176299	88	58	1.58362e-09	0	transcriptional regulator, ArsR family
211	17934409	176299	88	58	1.58362e-09	0	conserved hypothetical protein
212	17937989	176299	67	49	1.59789e-09	0	two component response regulator
213	17938729	176299	67	49	1.59789e-09	0	transacetylase
214	17938942	176299	55	43	1.61701e-09	0	RhtB family transporter
215	17934083	176299	55	43	1.61701e-09	0	transcriptional regulator
216	17938264	176299	55	43	1.61701e-09	0	transcriptional regulator, AraC family
217	17939028	176299	83	56	1.72696e-09	0	oxidoreductase
218	17937714	176299	65	48	1.75961e-09	0	two component sensor kinase
219	17934437	176299	65	48	1.75961e-09	0	transcriptional regulator, LuxR family
220	17937577	176299	65	48	1.75961e-09	0	conserved hypothetical protein
221	17936263	176299	57	44	1.77926e-09	0	conserved hypothetical protein
222	17938234	176299	57	44	1.77926e-09	0	transcriptional regulator, AraC family
223	17937658	176299	57	44	1.77926e-09	0	transcriptional regulator, GntR family
224	17938348	176299	57	44	1.77926e-09	0	transcriptional regulator, AraC family
225	17938813	176299	57	44	1.77926e-09	0	aldehyde dehydrogenase
226	17933976	176299	63	47	1.86706e-09	0	two component sensor kinase
227	17938506	176299	63	47	1.86706e-09	0	glycosyltransferase
228	17937618	176299	63	47	1.86706e-09	0	transcriptional regulator, MerR family
229	17939078	176299	63	47	1.86706e-09	0	transcriptional regulator, TetR family
230	17938974	176299	59	45	1.87921e-09	0	transcriptional regulator, AraC family
231	17934901	176299	61	46	1.90883e-09	0	transcriptional regulator, TetR family
232	17936048	176299	61	46	1.90883e-09	1	Agp2 bacteriophytochrome two component sensor kinase
233	17936895	176299	61	46	1.90883e-09	0	conserved hypothetical protein
234	17936907	176299	103	63	1.94124e-09	0	ornithine decarboxylase
235	17937193	176299	76	53	1.96414e-09	0	oxidoreductase
236	17935139	176299	76	53	1.96414e-09	0	polysaccharide biosynthesis glycosyltransferase
237	17935391	176299	76	53	1.96414e-09	0	sodium bile acid symporter family protein
238	17937909	176299	91	59	2.12017e-09	0	short-chain dehydrogenase
239	17936779	176299	91	59	2.12017e-09	0	ribokinase
240	17933998	176299	91	59	2.12017e-09	0	pfkB family carbohydrate kinase
241	17935631	176299	91	59	2.12017e-09	0	ABC transporter, nucleotide binding/ATPase protein
242	17934132	176299	74	52	2.55452e-09	0	conserved hypothetical protein
243	17938554	176299	74	52	2.55452e-09	0	oxidoreductase
244	17936945	176299	81	55	2.6056e-09	0	NAD binding oxidoreductase
245	17937967	176299	107	64	2.64335e-09	0	aspartate aminotransferase A
246	17936079	176299	107	64	2.64335e-09	0	aspartate aminotransferase A
247	17935632	176299	107	64	2.64335e-09	0	permease
248	17935787	176299	86	57	2.71162e-09	0	short chain dehydrogenase
249	17934795	176299	86	57	2.71162e-09	0	acetyltransferase
250	17934220	176299	86	57	2.71162e-09	0	nodulation protein L
251	17937602	176299	86	57	2.71162e-09	0	siroheme synthase
252	17935354	176299	86	57	2.71162e-09	0	siroheme synthase
253	17937495	176299	72	51	3.18791e-09	0	potassium-transporting ATPase A chain
254	17938318	176299	72	51	3.18791e-09	0	oxidoreductase
255	17936966	176299	72	51	3.18791e-09	0	ABC transporter, membrane spanning protein [dicarboxylate]
256	17939161	176299	72	51	3.18791e-09	0	ABC transporter, nucleotide binding/ATPase protein [nopaline]
257	17934431	176299	72	51	3.18791e-09	0	protein-glutamate methylesterase
258	17938381	176299	50	40	3.30194e-09	0	GGDEF family protein
259	17938887	176299	50	40	3.30194e-09	0	transcriptional regulator, LysR family
260	17934694	176299	50	40	3.30194e-09	0	conserved hypothetical protein
261	17936219	176299	50	40	3.30194e-09	0	conserved hypothetical protein
262	17937310	176299	79	54	3.72662e-09	0	two component response regulator
263	17935525	176299	79	54	3.72662e-09	0	transcriptional regulator, ArsR family
264	17937035	176299	79	54	3.72662e-09	0	structural gene
265	17937085	176299	79	54	3.72662e-09	0	ABC transporter, nucleotide binding/ATPase protein [peptide]
266	17938492	176299	70	50	3.82755e-09	0	two component response regulator
267	17935911	176299	70	50	3.82755e-09	0	transcriptional regulator
268	17934422	176299	89	58	3.91001e-09	0	pH adaption potassium efflux system protein
269	17935921	176299	89	58	3.91001e-09	0	acetolactate synthase, small subunit
270	17936772	176299	52	41	3.99434e-09	0	GGDEF family protein
271	17935112	176299	52	41	3.99434e-09	0	GGDEF family protein
272	17934155	176299	52	41	3.99434e-09	0	transcriptional regulator, AraC family
273	17938569	176299	52	41	3.99434e-09	0	transcriptional regulator, AraC family
274	17935585	176299	54	42	4.6171e-09	0	GGDEF family protein
275	17937692	176299	54	42	4.6171e-09	0	transcriptional regulator, AraC family
276	17938961	176299	54	42	4.6171e-09	0	two component sensor kinase
277	17937411	176299	104	63	4.64274e-09	0	D-3-phosphoglycerate dehydrogenase
278	17937308	176299	104	63	4.64274e-09	0	diaminopimelate decarboxylase
279	17938394	176299	66	48	4.9494e-09	0	transcriptional regulator, LysR family
280	17937126	176299	66	48	4.9494e-09	0	acetyltransferase
281	17934746	176299	66	48	4.9494e-09	0	MFS permease
282	17938006	176299	66	48	4.9494e-09	0	transcriptional regulator, TetR family
283	17936274	176299	66	48	4.9494e-09	0	HlyD family secretion protein
284	17938773	176299	66	48	4.9494e-09	0	zinc-binding dehydrogenase
285	17934334	176299	66	48	4.9494e-09	0	ABC transporter, substrate binding protein [phosphate]
286	17934582	176299	66	48	4.9494e-09	0	transcriptional regulator, LysR family
287	17937326	176299	77	53	5.08195e-09	0	conserved hypothetical protein
288	17937114	176299	77	53	5.08195e-09	0	conserved hypothetical protein
289	17936243	176299	77	53	5.08195e-09	0	MFS permease [drug]
290	17934021	176299	77	53	5.08195e-09	0	exopolysaccharide production protein
291	17937990	176299	92	59	5.1562e-09	0	conserved hypothetical protein
292	17937494	176299	92	59	5.1562e-09	0	potassium-transporting ATPase B chain
293	17938718	176299	92	59	5.1562e-09	0	ABC transporter, membrane spanning protein
294	17935662	176299	92	59	5.1562e-09	0	nitrogen regulatory protein PII
295	17934085	176299	64	47	5.34199e-09	0	transcriptional regulator, AraC family
296	17936406	176299	64	47	5.34199e-09	0	MFS permease
297	17934164	176299	64	47	5.34199e-09	0	transcriptional regulator, AraC family
298	17937639	176299	64	47	5.34199e-09	0	transcriptional regulator, GntR family
299	17937493	176299	58	44	5.46017e-09	0	potassium-transporting ATPase C chain
300	17935704	176299	58	44	5.46017e-09	0	epoxide hydrolase
301	17937813	176299	58	44	5.46017e-09	0	transcriptional regulator, GntR family
302	17935844	176299	58	44	5.46017e-09	0	conserved hypothetical protein
303	17937371	176299	58	44	5.46017e-09	0	epoxide hydrolase
304	17934180	176299	62	46	5.57155e-09	0	transcriptional regulator, AraC family
305	17934430	176299	62	46	5.57155e-09	0	chemotaxis methyltransferase
306	17934078	176299	62	46	5.57155e-09	0	transcriptional regulator, GntR family
307	17939197	176299	60	45	5.61384e-09	0	haloalkane dehalogenase
308	17937647	176299	60	45	5.61384e-09	0	aldehyde dehydrogenase
309	17936318	176299	60	45	5.61384e-09	0	conserved hypothetical protein
310	17939162	176299	60	45	5.61384e-09	0	transcriptional regulator, LysR family for nopaline metabolism
311	17939109	176299	60	45	5.61384e-09	0	NADH-dependent FMN reductase
312	17936203	176299	60	45	5.61384e-09	0	transcriptional regulator, TetR family
313	17935658	176299	60	45	5.61384e-09	0	transcriptional regulator, LysR family
314	17935147	176299	101	62	6.0806e-09	0	N-acetyl-gamma-glutamyl-phosphate reductase
315	17935922	176299	101	62	6.0806e-09	0	acetolactate synthase III, large subunit
316	17933968	176299	95	60	6.16338e-09	0	imidazoleglycerol-phosphate dehydratase
317	17934449	176299	95	60	6.16338e-09	0	histidinol dehydrogenase
318	17937744	176299	95	60	6.16338e-09	0	2-hydroxyacid dehydrogenase
319	17934161	176299	82	55	6.52501e-09	0	transcriptional regulator
320	17937794	176299	82	55	6.52501e-09	0	quinolinate synthetase A
321	17937131	176299	82	55	6.52501e-09	0	conserved hypothetical protein
322	17934778	176299	82	55	6.52501e-09	0	trans-aconitate methyltransferase
323	17937218	176299	98	61	6.57215e-09	0	amidohydrolase
324	17938709	176299	98	61	6.57215e-09	0	acetolactate synthase
325	17937663	176299	75	52	6.63793e-09	0	oxidoreductase
326	17936004	176299	87	57	6.65391e-09	0	O-methyltransferase
327	17934140	176299	87	57	6.65391e-09	0	components of type IV pilus, prepilin peptidase
328	17935220	176299	87	57	6.65391e-09	0	acetyltransferase
329	17937230	176299	22	22	6.69598e-09	0	conserved hypothetical protein
330	17934897	176299	47	38	7.1063e-09	0	conserved hypothetical protein
331	17933932	176299	47	38	7.1063e-09	0	conserved hypothetical protein
332	17935019	176299	47	38	7.1063e-09	0	conserved hypothetical protein
333	17938653	176299	73	51	8.33424e-09	0	non-heme chloroperoxidase
334	17937249	176299	73	51	8.33424e-09	0	serine/threonine protein phosphatase I
335	17935385	176299	73	51	8.33424e-09	0	ECF family sigma factor
336	17936904	176299	73	51	8.33424e-09	0	transcriptional regulator, MarR family
337	17936052	176299	73	51	8.33424e-09	0	conserved hypothetical protein
338	17938514	176299	73	51	8.33424e-09	0	dehydrogenase
339	17935291	176299	73	51	8.33424e-09	0	ABC transporter, nucleotide binding/ATPase protein
340	17938218	176299	49	39	9.04224e-09	0	conserved hypothetical protein
341	17934829	176299	49	39	9.04224e-09	0	two component sensor kinase
342	17936111	176299	49	39	9.04224e-09	0	GGDEF family protein
343	17934753	176299	49	39	9.04224e-09	0	conserved hypothetical protein
344	17936737	176299	80	54	9.32869e-09	0	short chain dehydrogenase
345	17937423	176299	80	54	9.32869e-09	0	conserved hypothetical protein
346	17936217	176299	80	54	9.32869e-09	0	conserved hypothetical protein
347	17934992	176299	80	54	9.32869e-09	0	transcriptional regulator, MarR family
348	17938012	176299	80	54	9.32869e-09	0	ribitol 2-dehydrogenase
349	17938779	176299	71	50	1.00862e-08	0	transcriptional regulator, MerR family
350	17937731	176299	71	50	1.00862e-08	0	two component response regulator
351	17935997	176299	71	50	1.00862e-08	0	N-acetylmuramoyl-L-alanine amidase
352	17935621	176299	71	50	1.00862e-08	0	flavodoxin
353	17938022	176299	71	50	1.00862e-08	0	porin
354	17938852	176299	71	50	1.00862e-08	0	two component response regulator
355	17937796	176299	37	32	1.01683e-08	0	conserved hypothetical protein
356	17934727	176299	85	56	1.05837e-08	0	conserved hypothetical protein
357	17935587	176299	105	63	1.09241e-08	0	glutathione-regulated potassium-efflux system protein
358	17936157	176299	105	63	1.09241e-08	0	cation efflux system protein
359	17937743	176299	51	40	1.09599e-08	0	two component sensor kinase/response regulator hybrid
360	17938815	176299	51	40	1.09599e-08	0	conserved hypothetical protein
361	17938287	176299	69	49	1.17902e-08	0	ABC transporter, nucleotide binding/ATPase protein
362	17934733	176299	69	49	1.17902e-08	0	quinone oxidoreductase
363	17934145	176299	69	49	1.17902e-08	0	conserved hypothetical protein
364	17936266	176299	69	49	1.17902e-08	0	transcriptional regulator, TetR family
365	17937206	176299	69	49	1.17902e-08	0	aldehyde dehydrogenase
366	17938484	176299	69	49	1.17902e-08	0	transcriptional regulator, LuxR family
367	17937372	176299	69	49	1.17902e-08	0	short-chain dehydrogenase
368	17934094	176299	93	59	1.22641e-08	0	ABC transporter, nucleotide binding/ATPase protein [phosphonate]
369	17936145	176299	93	59	1.22641e-08	0	conserved hypothetical protein
370	17934971	176299	93	59	1.22641e-08	0	ABC transporter, nucleotide binding/ATPase protein
371	17938807	176299	93	59	1.22641e-08	0	2-hydroxyacid dehydrogenase
372	17935246	176299	53	41	1.27184e-08	0	phenazine antibiotic biosynthesis related protein
373	17939189	176299	53	41	1.27184e-08	0	Phenazine biosynthesis protein
374	17937708	176299	78	53	1.27365e-08	0	myo-inositol 2-dehydrogenase
375	17936090	176299	78	53	1.27365e-08	0	two component sensor kinase
376	17936178	176299	78	53	1.27365e-08	0	alpha-glucosidase
377	17939018	176299	78	53	1.27365e-08	0	oxidoreductase
378	17934162	176299	78	53	1.27365e-08	0	acetyltransferase
379	17936226	176299	78	53	1.27365e-08	0	acetyltransferase
380	17939007	176299	67	48	1.33323e-08	0	oxidoreductase
381	17939220	176299	67	48	1.33323e-08	0	ABC transporter, nucleotide binding/ATPase protein [nitrate/sulfonate]
382	17936816	176299	67	48	1.33323e-08	0	conserved hypothetical protein
383	17934013	176299	44	36	1.40842e-08	0	conserved hypothetical protein
384	17935896	176299	55	42	1.41853e-08	0	GGDEF family protein
385	17936393	176299	55	42	1.41853e-08	0	transcriptional regulator, LysR family
386	17934447	176299	55	42	1.41853e-08	0	conserved hypothetical protein
387	17935416	176299	102	62	1.42483e-08	0	conserved hypothetical protein
388	17937844	176299	102	62	1.42483e-08	0	UDP-glucose 6-dehydrogenase
389	17933980	176299	96	60	1.45245e-08	0	ATP-dependent DNA helicase
390	17939055	176299	96	60	1.45245e-08	0	D-alanine aminotransferase
391	17938723	176299	65	47	1.45982e-08	0	NAD-dependent succinate aldehyde dehydrogenases
392	17938464	176299	57	43	1.52508e-08	0	two component sensor kinase
393	17934701	176299	57	43	1.52508e-08	0	transcriptional regulator, GntR family
394	17937109	176299	57	43	1.52508e-08	0	aldehyde dehydrogenase
395	17936786	176299	57	43	1.52508e-08	0	transcriptional regulator, TetR family
396	17939046	176299	99	61	1.541e-08	0	UDP-glucose 4-epimerase
397	17938917	176299	99	61	1.541e-08	0	2-hydroxyacid dehydrogenase
398	17934305	176299	99	61	1.541e-08	0	ubiquinone/menaquinone biosynthesis methyltransferase
399	17935598	176299	99	61	1.541e-08	0	SEC-independent protein translocase protein
400	17935796	176299	99	61	1.541e-08	0	ABC transporter, membrane spanning protein
401	17936820	176299	99	61	1.541e-08	0	2-hydroxyacid-family dehydrogenase
402	17938380	176299	99	61	1.541e-08	0	2-hydroxyacid dehydrogenase
403	17937305	176299	99	61	1.541e-08	0	thiol:disulfide interchange protein
404	17938711	176299	63	46	1.54856e-08	0	transcriptional regulator, GntR family
405	17936863	176299	59	44	1.5839e-08	0	transcriptional regulator, AraC family
406	17937656	176299	59	44	1.5839e-08	0	aldehyde dehydrogenase
407	17936938	176299	59	44	1.5839e-08	0	transcriptional regulator, AraC family
408	17934737	176299	59	44	1.5839e-08	0	betaine aldehyde dehydrogenase
409	17938008	176299	59	44	1.5839e-08	0	transcriptional regulator, AraC family
410	17937378	176299	59	44	1.5839e-08	0	monooxygenase
411	17935914	176299	83	55	1.58881e-08	0	transcriptional regulator, ArsR family
412	17938357	176299	83	55	1.58881e-08	0	ABC transporter, membrane spanning protein
413	17934153	176299	83	55	1.58881e-08	0	conserved hypothetical protein
414	17937825	176299	83	55	1.58881e-08	0	acetoacetyl-CoA synthetase
415	17936124	176299	83	55	1.58881e-08	0	ABC transporter, nucleotide binding/ATPase protein
416	17938064	176299	83	55	1.58881e-08	0	conserved hypothetical protein
417	17938965	176299	61	45	1.59149e-08	0	AcrB/AcrD/AcrF family protein
418	17934787	176299	61	45	1.59149e-08	0	RhtB family transporter
419	17936804	176299	61	45	1.59149e-08	0	transglycosylase
420	17935660	176299	61	45	1.59149e-08	0	transcriptional regulator, AraC family
421	17934820	176299	88	57	1.59256e-08	0	Na+/H+ antiporter
422	17937191	176299	88	57	1.59256e-08	0	3-methyl-2-oxobutanoate hydroxymethyltransferase
423	17934028	176299	76	52	1.66826e-08	0	transcriptional regulator, MarR family
424	17937852	176299	76	52	1.66826e-08	0	proline dehydrogenase
425	17934929	176299	76	52	1.66826e-08	0	soluble lytic transglycosylase
426	17938954	176299	28	26	1.84435e-08	0	transposase
427	17935591	176299	74	51	2.10391e-08	0	MFS permease [drug]
428	17934725	176299	74	51	2.10391e-08	0	sulfate adenylate transferase, subunit 2
429	17935347	176299	74	51	2.10391e-08	0	two component sensor kinase
430	17934754	176299	74	51	2.10391e-08	0	transcriptional regulator, MarR family
431	17935678	176299	74	51	2.10391e-08	0	acetyltransferase
432	17935296	176299	74	51	2.10391e-08	0	ABC transporter, nucleotide binding/ATPase protein
433	17935476	176299	74	51	2.10391e-08	0	ABC transporter, membrane spanning protein [amino acid]
434	17935477	176299	74	51	2.10391e-08	0	ABC transporter, membrane spanning protein [amino acid]
435	17936973	176299	74	51	2.10391e-08	0	ABC transporter, nucleotide binding/ATPase protein [C4-dicarboxylate]
436	17938594	176299	74	51	2.10391e-08	0	ABC transporter, nucleotide binding/ATPase protein [glutamine]
437	17936977	176299	91	58	2.22021e-08	0	conserved hypothetical protein
438	17939222	176299	91	58	2.22021e-08	0	conserved hypothetical protein
439	17939021	176299	81	54	2.26784e-08	0	3-oxoacyl-(acyl-carrier protein) reductase
440	17937340	176299	81	54	2.26784e-08	0	conserved hypothetical protein
441	17937216	176299	86	56	2.5188e-08	0	3-demethylubiquinone-9 3-methyltransferase
442	17938282	176299	86	56	2.5188e-08	0	2-hydroxyhepta-2,4-diene-1, 7-dioate isomerase/5-carboxymethyl-2-oxo-hex-3-ene-1, 7-dioate decarboxylase
443	17934730	176299	86	56	2.5188e-08	0	ABC transporter, membrane spanning protein
444	17938295	176299	86	56	2.5188e-08	0	hypothetical protein Atu4606
445	17933965	176299	106	63	2.52971e-08	0	phosphoribosylformino-5-aminoimidazole carboxamide ribotide isomerase
446	17937110	176299	106	63	2.52971e-08	0	tartrate dehydrogenase
447	17938263	176299	72	50	2.56192e-08	0	dehydrogenase
448	17936220	176299	72	50	2.56192e-08	0	conserved hypothetical protein
449	17935745	176299	72	50	2.56192e-08	0	MFS permease
450	17935637	176299	72	50	2.56192e-08	0	nitroreductase family protein
451	17935964	176299	72	50	2.56192e-08	0	ABC transporter, membrane spanning protein
452	17939072	176299	72	50	2.56192e-08	0	ECF family sigma factor
453	17938331	176299	41	34	2.57491e-08	0	catalase
454	17934438	176299	36	31	2.63825e-08	0	methyl-accepting chemotaxis protein
455	17937430	176299	36	31	2.63825e-08	0	methyl-accepting chemotaxis protein
456	17935440	176299	114	65	2.70202e-08	0	conserved hypothetical protein
457	17934844	176299	94	59	2.85462e-08	0	methyltransferase
458	17934009	176299	94	59	2.85462e-08	0	conserved hypothetical protein
459	17936390	176299	94	59	2.85462e-08	0	sugar kinase
460	17938891	176299	94	59	2.85462e-08	0	citrate synthase
461	17939091	176299	50	39	2.9094e-08	0	two component sensor kinase/response regulator hybrid
462	17934075	176299	70	49	3.01876e-08	0	ABC transporter, substrate binding protein
463	17938775	176299	70	49	3.01876e-08	0	conserved hypothetical protein
464	17938874	176299	70	49	3.01876e-08	0	transcriptional regulator, TetR family
465	17938566	176299	70	49	3.01876e-08	0	short-chain dehydrogenase
466	17938215	176299	70	49	3.01876e-08	0	ABC transporter, nucleotide binding/ATPase protein
467	17939191	176299	70	49	3.01876e-08	0	ABC transporter, nucleotide binding/ATPase protein [nitrate/sulfonates]
468	17937294	176299	79	53	3.09596e-08	0	transcriptional regulator
469	17934115	176299	79	53	3.09596e-08	0	ABC transporter, membrane spanning protein [proline/glycine/betaine]
470	17937061	176299	79	53	3.09596e-08	0	mannose-1-phosphate guanylyltransferase (GDP)
471	17937521	176299	79	53	3.09596e-08	0	D-threo-aldose 1-dehydrogenase
472	17938092	176299	79	53	3.09596e-08	0	ABC transporter, nucleotide binding/ATPase protein [anion]
473	17934807	176299	103	62	3.28117e-08	0	dihydrodipicolinate synthase
474	17935567	176299	103	62	3.28117e-08	0	diaminopimelate decarboxylase
475	17937100	176299	97	60	3.35448e-08	0	methyltransferase
476	17935300	176299	97	60	3.35448e-08	0	phosphoglycerate dehydrogenase
477	17937024	176299	97	60	3.35448e-08	0	dTDP-glucose 4-6-dehydratase
478	17937008	176299	52	40	3.38454e-08	0	two component sensor kinase for C4-dicarboxylate transport
479	17938552	176299	52	40	3.38454e-08	0	non-heme chloroperoxidase
480	17937861	176299	110	64	3.39446e-08	0	UDP-glucose 4-epimerase
481	17937878	176299	110	64	3.39446e-08	0	dihydropicolinate synthase
482	17935102	176299	68	48	3.44761e-08	0	transcriptional regulator, MerR family
483	17938912	176299	100	61	3.54601e-08	0	phosphoglycerate dehydrogenase
484	17936012	176299	100	61	3.54601e-08	0	acetolactate synthase large subunit
485	17936299	176299	100	61	3.54601e-08	0	dehydrogenase
486	17938671	176299	43	35	3.64909e-08	0	transcriptional regulator, LysR family
487	17933973	176299	43	35	3.64909e-08	0	conserved hypothetical protein
488	17938782	176299	43	35	3.64909e-08	0	transcriptional regulator, LysR family
489	17934178	176299	89	57	3.72062e-08	0	acetyltransferase
490	17937030	176299	89	57	3.72062e-08	0	ABC transporter, nucleotide binding/ATPase protein
491	17934629	176299	89	57	3.72062e-08	0	streptogramin A acetyl transferase
492	17938536	176299	89	57	3.72062e-08	0	ribokinase
493	17935417	176299	89	57	3.72062e-08	0	transcriptional regulator, Fur family
494	17937107	176299	89	57	3.72062e-08	0	2-hydroxyacid dehydrogenase
495	17937054	176299	89	57	3.72062e-08	0	succinoglycan biosynthesis regulator
496	17935415	176299	84	55	3.76532e-08	0	conserved hypothetical protein
497	17934729	176299	84	55	3.76532e-08	0	ABC transporter, membrane spanning protein
498	17935886	176299	84	55	3.76532e-08	0	conserved hypothetical protein
499	17937210	176299	84	55	3.76532e-08	0	ABC transporter, membrane spanning protein
500	17938843	176299	54	41	3.79135e-08	0	conserved hypothetical protein
501	17937733	176299	54	41	3.79135e-08	0	glucose dehydrogenase
502	17935441	176299	54	41	3.79135e-08	0	cobinamide kinase/cobinamide phosphate guanylyltransferase
503	17937608	176299	54	41	3.79135e-08	0	ABC transporter, substrate binding protein [nitrate]
504	17934649	176299	54	41	3.79135e-08	0	conserved hypothetical protein
505	17937827	176299	54	41	3.79135e-08	0	transcriptional regulator, AraC family
506	17934798	176299	54	41	3.79135e-08	0	conserved hypothetical protein
507	17935717	176299	54	41	3.79135e-08	0	conserved hypothetical protein
508	17934579	176299	54	41	3.79135e-08	0	conserved hypothetical protein
509	17937685	176299	66	47	3.82059e-08	0	MFS permease
510	17937661	176299	77	52	4.06087e-08	0	dehydrogenase
511	17937651	176299	77	52	4.06087e-08	0	ABC transporter, membrane spanning protein
512	17939060	176299	77	52	4.06087e-08	0	chloromuconate cycloisomerase
513	17936141	176299	77	52	4.06087e-08	0	acetyltransferase
514	17938804	176299	77	52	4.06087e-08	0	ABC transporter, membrane spanning protein [glycine betaine/L-proline]
515	17935020	176299	77	52	4.06087e-08	0	dehydrogenase
516	17935413	176299	56	42	4.10178e-08	0	conserved hypothetical protein
517	17938786	176299	56	42	4.10178e-08	0	pirin-like protein
518	17938470	176299	56	42	4.10178e-08	0	two component sensor kinase
519	17935022	176299	56	42	4.10178e-08	0	two component sensor kinase
520	17938363	176299	56	42	4.10178e-08	0	transcriptional regulator, GntR family
521	17936826	176299	64	46	4.11115e-08	0	transcriptional regulator, TetR family
522	17937159	176299	64	46	4.11115e-08	0	monooxygenase
523	17938451	176299	64	46	4.11115e-08	0	succinate semialdehyde dehydrogenase
524	17934776	176299	58	43	4.29533e-08	0	Conserved hypothetical protein
525	17934988	176299	58	43	4.29533e-08	0	transcriptional regulator, AraC family
526	17938640	176299	58	43	4.29533e-08	0	small heat shock protein
527	17937520	176299	58	43	4.29533e-08	0	transcriptional regulator, GntR family
528	17934774	176299	58	43	4.29533e-08	0	RhtB family transporter
529	17938789	176299	58	43	4.29533e-08	0	aldehyde dehydrogenase [betaine]
530	17934656	176299	58	43	4.29533e-08	0	conserved hypothetical protein
531	17938933	176299	38	32	4.33578e-08	0	conserved hypothetical protein
532	17937239	176299	60	44	4.36075e-08	0	transcriptional regulator, GntR family
533	17936937	176299	60	44	4.36075e-08	0	transcriptional regulator, GntR family
534	17936107	176299	60	44	4.36075e-08	0	aldehyde dehydrogenase
535	17936019	176299	60	44	4.36075e-08	0	transcriptional regulator, TetR family
536	17938955	176299	30	27	4.57489e-08	0	transposase
537	17937701	176299	45	36	4.86954e-08	0	transcriptional regulator, LysR family
538	17934853	176299	45	36	4.86954e-08	0	conserved hypothetical protein
539	17937592	176299	45	36	4.86954e-08	0	transcriptional regulator, LysR family
540	17938853	176299	45	36	4.86954e-08	0	ABC transporter, substrate binding protein [C4 dicarboxylate]
541	17934765	176299	92	58	5.11287e-08	0	oxidoreductase
542	17937681	176299	92	58	5.11287e-08	0	MFS permease
543	17937988	176299	92	58	5.11287e-08	0	conserved hypothetical protein
544	17934402	176299	92	58	5.11287e-08	0	methyltransferase
545	17934538	176299	75	51	5.13649e-08	0	two component sensor kinase
546	17934076	176299	75	51	5.13649e-08	0	ABC transporter, membrane spanning protein
547	17939140	176299	75	51	5.13649e-08	0	agrocinopine synthesis reductase
548	17938821	176299	75	51	5.13649e-08	0	ABC transporter, nucleotide binding/ATPase protein [amino acid]
549	17934947	176299	75	51	5.13649e-08	0	MFS permease
550	17937535	176299	75	51	5.13649e-08	0	MFS permease
551	17935667	176299	75	51	5.13649e-08	0	ABC transporter, substrate binding protein [peptide]
552	17937890	176299	75	51	5.13649e-08	0	flavodoxin
553	17935771	176299	75	51	5.13649e-08	0	ABC transporter, membrane spanning protein [amino acid]
554	17938197	176299	75	51	5.13649e-08	0	oxoreductase
555	17936377	176299	82	54	5.35983e-08	0	nitroreducatase
556	17936071	176299	82	54	5.35983e-08	0	oxidoreductase
557	17937637	176299	82	54	5.35983e-08	0	imidazolone-5-propionate hydrolase
558	17938465	176299	82	54	5.35983e-08	0	formate dehydrogenase alpha subunit
559	17936089	176299	82	54	5.35983e-08	0	two component response regulator
560	17936338	176299	82	54	5.35983e-08	0	lactoylglutathione lyase
561	17937321	176299	107	63	5.76731e-08	0	glyoxalase II
562	17936771	176299	87	56	5.84542e-08	0	ABC transporter, nucleotide binding/ATPase protein
563	17937781	176299	87	56	5.84542e-08	0	2-HYDROXY-3-OXOPROPIONATE REDUCTASE
564	17937534	176299	47	37	6.17233e-08	0	transcriptional regulator, LysR family
565	17938441	176299	73	50	6.28329e-08	0	ABC transporter, nucleotide binding/ATPase protein [amino acid]
566	17936830	176299	73	50	6.28329e-08	0	conserved hypothetical protein
567	17938052	176299	73	50	6.28329e-08	0	conserved hypothetical protein
568	17937509	176299	73	50	6.28329e-08	0	permease
569	17936246	176299	73	50	6.28329e-08	0	ABC transporter, membrane spanning protein
570	17936156	176299	73	50	6.28329e-08	0	conserved hypothetical protein
571	17935687	176299	73	50	6.28329e-08	0	2-octaprenyl-6-methoxyphenol hydroxylase
572	17937431	176299	73	50	6.28329e-08	0	flavin dependant oxidoreductase
573	17938890	176299	95	59	6.50579e-08	0	citrate synthase
574	17937391	176299	40	33	6.53933e-08	0	microcystin synthetase B
575	17935749	176299	40	33	6.53933e-08	0	glutaminase A
576	17937586	176299	80	53	7.30748e-08	0	chemotaxis response regulator
577	17935877	176299	80	53	7.30748e-08	0	ExsG two component sensor kinase
578	17935059	176299	80	53	7.30748e-08	0	MFS permease
579	17935498	176299	80	53	7.30748e-08	0	transcriptional activator, Crp family
580	17938412	176299	80	53	7.30748e-08	0	ABC transporter, nucleotide binding/ATPase protein
581	17934945	176299	80	53	7.30748e-08	0	two component response regulator
582	17934602	176299	104	62	7.42839e-08	0	glutathione-regulated potassium-efflux system protein
583	17935541	176299	104	62	7.42839e-08	0	ABC transporter, nucleotide binding/ATPase protein
584	17934726	176299	71	49	7.45003e-08	0	phosphoadenosine phosphosulfate reductase
585	17936746	176299	71	49	7.45003e-08	0	two component response regulator
586	17936245	176299	71	49	7.45003e-08	0	ABC transporter, membrane spanning protein
587	17934846	176299	71	49	7.45003e-08	0	transcriptional regulator, MerR family
588	17938462	176299	71	49	7.45003e-08	0	two component response regulator
589	17934752	176299	49	38	7.4804e-08	0	conserved hypothetical protein
590	17934773	176299	49	38	7.4804e-08	0	transcriptional regulator, AraC family
591	17938196	176299	98	60	7.59602e-08	0	dehydrogenase
592	17934342	176299	98	60	7.59602e-08	0	acetylornithine aminotransferase
593	17934589	176299	98	60	7.59602e-08	0	ATP phosphoribosyltransferase
594	17936930	176299	101	61	8.01119e-08	0	dihydroxy-acid dehydratase
595	17934810	176299	101	61	8.01119e-08	0	conserved hypothetical protein
596	17938983	176299	101	61	8.01119e-08	0	phosphoglycerate dehydrogenase
597	17937037	176299	90	57	8.49047e-08	0	adenosylmethionine-8-amino-7-oxononanoate aminotransferase
598	17936762	176299	90	57	8.49047e-08	0	agropine synthesis reductase
599	17937669	176299	90	57	8.49047e-08	0	conserved hypothetical protein
600	17938334	176299	69	48	8.57682e-08	0	vanillin: NAD oxidoreductase
601	17936347	176299	69	48	8.57682e-08	0	two component sensor kinase
602	17936795	176299	69	48	8.57682e-08	0	ECF family sigma factor
603	17937785	176299	85	55	8.69278e-08	0	ABC transporter, nucleotide binding/ATPase protein
604	17934975	176299	85	55	8.69278e-08	0	conserved hypothetical protein
605	17937693	176299	85	55	8.69278e-08	0	conserved hypothetical protein
606	17938259	176299	85	55	8.69278e-08	0	ABC transporter, membrane spanning protein
607	17938875	176299	85	55	8.69278e-08	0	dehydrogenase
608	17936062	176299	51	39	8.71168e-08	0	GGDEF family protein
609	17939057	176299	42	34	9.198e-08	0	conserved hypothetical protein
610	17937267	176299	78	52	9.58632e-08	0	glycosyltransferase
611	17938761	176299	78	52	9.58632e-08	0	two component response regulator
612	17935157	176299	78	52	9.58632e-08	0	transcriptional regulator, ArsR family
613	17936317	176299	78	52	9.58632e-08	0	acetyltranferase
614	17935337	176299	67	47	9.59924e-08	0	conserved hypothetical protein
615	17935345	176299	67	47	9.59924e-08	0	two component sensor kinase
616	17939030	176299	67	47	9.59924e-08	0	zinc-binding oxidoreductase
617	17934658	176299	67	47	9.59924e-08	0	deacetylase
618	17938528	176299	67	47	9.59924e-08	0	C factor
619	17935774	176299	67	47	9.59924e-08	0	ABC transporter, substrate binding protein [aliphatic sulfonate]
620	17937201	176299	67	47	9.59924e-08	0	non-heme haloperoxidase
621	17934734	176299	53	40	9.7873e-08	0	conserved hypothetical protein
622	17937170	176299	53	40	9.7873e-08	0	transcriptional regulator, AraC family
623	17935287	176299	53	40	9.7873e-08	0	transcriptional regulator, GntR family
624	17935160	176299	53	40	9.7873e-08	0	GGDEF family protein
625	17936334	176299	65	46	1.04533e-07	0	conserved hypothetical protein
626	17935438	176299	65	46	1.04533e-07	0	sulfate permease
627	17934736	176299	65	46	1.04533e-07	0	transcriptional regulator, TetR family
628	17938812	176299	65	46	1.04533e-07	0	flavin-dependent oxidoreductase
629	17937986	176299	55	41	1.0639e-07	0	transcriptional regulator, AraC family
630	17939299	176299	55	41	1.0639e-07	0	two component sensor kinase
631	17936017	176299	63	45	1.10808e-07	0	conserved hypothetical protein
632	17939065	176299	63	45	1.10808e-07	0	transcriptional regulator, GntR family
633	17937484	176299	63	45	1.10808e-07	0	murein hydrolase
634	17934728	176299	57	42	1.12149e-07	0	ABC transporter, substrate binding protein [sulfate]
635	17937013	176299	57	42	1.12149e-07	0	cellulose biosynthesis protein
636	17935472	176299	57	42	1.12149e-07	0	salicylate hydroxylase
637	17936001	176299	57	42	1.12149e-07	0	lytic murein transglycosylase
638	17936006	176299	57	42	1.12149e-07	0	lytic murein transglycosylase
639	17937611	176299	57	42	1.12149e-07	0	transcriptional regulator, GntR family
640	17938988	176299	57	42	1.12149e-07	0	transcriptional regulator
641	17938459	176299	57	42	1.12149e-07	0	FAD-dependent monooxygenase
642	17937389	176299	57	42	1.12149e-07	0	non-ribosomal peptide synthetase
643	17938233	176299	61	44	1.14346e-07	0	4-hydroxybenzoate hydroxylase
644	17936991	176299	61	44	1.14346e-07	0	transcriptional regulator, GntR family
645	17936190	176299	61	44	1.14346e-07	0	monooxygenase
646	17938597	176299	61	44	1.14346e-07	0	conserved hypothetical protein
647	17938391	176299	61	44	1.14346e-07	0	transcriptional regulator, GntR family
648	17934122	176299	61	44	1.14346e-07	0	methylmalonate-semialdehyde dehydrogenase
649	17936909	176299	61	44	1.14346e-07	0	ABC transporter, substrate binding protein [ribose]
650	17934818	176299	61	44	1.14346e-07	0	Na+/H+ antiporter
651	17935569	176299	59	43	1.14833e-07	0	transcriptional regulator
652	17936731	176299	59	43	1.14833e-07	0	transcriptional regulator, GntR family
653	17938538	176299	59	43	1.14833e-07	0	NADP-dependent aldehyde dehydrogenase
654	17937660	176299	59	43	1.14833e-07	0	transcriptional regulator, GntR family
655	17937219	176299	93	58	1.15182e-07	0	glutaredoxin
656	17933938	176299	93	58	1.15182e-07	0	NAD(P)H-flavin oxidoreductase
657	17938423	176299	93	58	1.15182e-07	0	aconitate hydratase 2
658	17937824	176299	93	58	1.15182e-07	0	3-hydroxyisobutyrate dehydrogenase
659	17934817	176299	93	58	1.15182e-07	0	Na+/H+ antiporter
660	17938243	176299	76	51	1.21449e-07	0	myo-inositol 2-dehydrogenase
661	17937924	176299	76	51	1.21449e-07	0	ABC transporter, nucleotide binding/ATPase protein [amino acid]
662	17939063	176299	76	51	1.21449e-07	0	ABC transporter, membrane spanning protein
663	17934812	176299	76	51	1.21449e-07	0	conserved hypothetical protein
664	17934188	176299	76	51	1.21449e-07	0	transcriptional regulator, MarR family
665	17938134	176299	76	51	1.21449e-07	0	ABC transporter, nucleotide binding/ATPase protein
666	17936979	176299	76	51	1.21449e-07	0	ABC transporter, membrane spanning protein [dipeptide]
667	17934878	176299	76	51	1.21449e-07	0	two component response regulator
668	17938739	176299	44	35	1.22063e-07	0	conserved hypothetical protein
669	17938069	176299	83	54	1.23269e-07	0	transcriptional regulatory, Crp family
670	17934484	176299	83	54	1.23269e-07	0	transcriptional regulator
671	17938266	176299	83	54	1.23269e-07	0	ABC transporter, substrate binding protein
672	17935528	176299	83	54	1.23269e-07	0	dimethylglycine dehydrogenase
673	17937319	176299	108	63	1.29485e-07	0	histidinol-phosphate aminotransferase
674	17933939	176299	88	56	1.32382e-07	0	2-hydroxyhepta-2,4-diene-1,7-dioate isomerase
675	17935226	176299	88	56	1.32382e-07	0	acetyltransferase
676	17934700	176299	88	56	1.32382e-07	0	conserved hypothetical protein
677	17935044	176299	88	56	1.32382e-07	0	NTP pyrophosphohydrolase, MutT family
678	17937919	176299	116	65	1.41353e-07	0	glutamine synthetase III
679	17935573	176299	96	59	1.45245e-07	0	peptidyl prolyl cis-trans isomerase
680	17938540	176299	96	59	1.45245e-07	0	citrate synthase
681	17937449	176299	96	59	1.45245e-07	0	ABC transporter, nucleotide binding/ATPase protein
682	17934606	176299	96	59	1.45245e-07	0	phosphatase
683	17937127	176299	96	59	1.45245e-07	0	hippurate hydrolase
684	17934456	176299	74	50	1.49027e-07	0	flagella associated protein
685	17934857	176299	74	50	1.49027e-07	0	conserved hypothetical protein
686	17939219	176299	74	50	1.49027e-07	0	ABC transporter, membrane spanning protein [nitrate/sulfonate]
687	17936237	176299	74	50	1.49027e-07	0	transcriptional regulator, MarR family
688	17937379	176299	74	50	1.49027e-07	0	polyketide synthase
689	17938369	176299	74	50	1.49027e-07	0	ABC transporter, membrane spanning protein [amino acid]
690	17938370	176299	74	50	1.49027e-07	0	ABC transporter, nucleotide binding/ATPase protein [amino acid]
691	17935873	176299	74	50	1.49027e-07	0	two component sensor kinase
692	17934944	176299	74	50	1.49027e-07	0	nitrogen fixation regulatory protein
693	17937068	176299	74	50	1.49027e-07	0	ABC transporter, nucleotide binding/ATPase protein [amino acid]
694	17936000	176299	46	36	1.5415e-07	0	conserved hypothetical protein
695	17935229	176299	46	36	1.5415e-07	0	leucyl/phenylalanyl-tRNA-protein transferase
696	17936285	176299	39	32	1.61848e-07	0	conserved hypothetical protein
697	17937263	176299	105	62	1.65386e-07	0	exopolysaccharide polymerization/transport protein
698	17937574	176299	105	62	1.65386e-07	0	D-lactate dehydrogenase
699	17935854	176299	105	62	1.65386e-07	0	UDP-glucose 4-epimerase
700	17935884	176299	34	29	1.6555e-07	0	conserved hypothetical protein
701	17934156	176299	34	29	1.6555e-07	0	conserved hypothetical protein
702	17934505	176299	81	53	1.67658e-07	0	alpha-glucosidase
703	17937229	176299	81	53	1.67658e-07	0	permease
704	17935928	176299	81	53	1.67658e-07	0	short chain dehydrogenase
705	17935295	176299	81	53	1.67658e-07	0	LexA repressor
706	17937373	176299	81	53	1.67658e-07	0	conserved hypothetical protein
707	17937668	176299	99	60	1.68719e-07	0	dihydroxy-acid dehydratase
708	17935808	176299	99	60	1.68719e-07	0	dihydroxy-acid dehydratase
709	17937023	176299	112	64	1.73695e-07	0	UDP-glucose 4-epimerase
710	17934232	176299	112	64	1.73695e-07	0	panthotenate metabolism flavoprotein
711	17936202	176299	72	49	1.77524e-07	0	quaternary ammonium compound-resistance protein
712	17935120	176299	72	49	1.77524e-07	0	thiosulfate sulfurtransferase
713	17935916	176299	72	49	1.77524e-07	0	ECF family sigma factor
714	17937848	176299	72	49	1.77524e-07	0	aldehyde dehydrogenase
715	17936760	176299	72	49	1.77524e-07	0	ABC transporter, substrate binding protein [oligopeptide]
716	17937950	176299	72	49	1.77524e-07	0	ABC transporter, nucleotide binding/ATPase protein
717	17934796	176299	72	49	1.77524e-07	0	transcriptional regulator, MerR family
718	17939177	176299	72	49	1.77524e-07	0	replication protein
719	17938200	176299	102	61	1.77757e-07	0	acetolactate synthase
720	17937188	176299	102	61	1.77757e-07	0	hydroxymethylglutaryl-CoA lyase
721	17937003	176299	102	61	1.77757e-07	0	alanine racemase
722	17934919	176299	102	61	1.77757e-07	0	histidinol-phosphate aminotransferase
723	17937454	176299	48	37	1.86465e-07	0	enhanced entry protein
724	17934612	176299	48	37	1.86465e-07	0	calcium-binding protein, regucalcin
725	17936900	176299	91	57	1.89371e-07	0	hypothetical protein Atu3189
726	17937911	176299	91	57	1.89371e-07	0	sarcosine oxidase alpha subunit
727	17938731	176299	91	57	1.89371e-07	0	acetyltransferase
728	17934118	176299	91	57	1.89371e-07	0	conserved hypothetical protein
729	17935645	176299	91	57	1.89371e-07	0	conserved hypothetical protein
730	17937388	176299	86	55	1.95654e-07	0	polyketide synthetase
731	17937211	176299	86	55	1.95654e-07	0	ABC transporter, membrane spanning protein
732	17935200	176299	86	55	1.95654e-07	0	MFS permease
733	17938301	176299	86	55	1.95654e-07	0	glycosyltransferase
734	17937171	176299	70	48	2.05663e-07	0	non-heme chloroperoxidase
735	17937816	176299	70	48	2.05663e-07	0	monooxygenase
736	17934397	176299	70	48	2.05663e-07	0	two component response regulator
737	17936143	176299	70	48	2.05663e-07	0	acetyltransferase
738	17936827	176299	70	48	2.05663e-07	0	oxidoreductase
739	17937125	176299	70	48	2.05663e-07	0	ABC transporter, nucleotide binding/ATPase protein
740	17935262	176299	50	38	2.17128e-07	0	two component sensor kinase
741	17934233	176299	50	38	2.17128e-07	0	conserved hypothetical protein
742	17935432	176299	50	38	2.17128e-07	0	glyoxalase/bleomycin resistance protein/dioxygenase superfamily protein
743	17936018	176299	50	38	2.17128e-07	0	MFS permease
744	17937065	176299	79	52	2.19716e-07	0	ABC transporter, substrate binding protein [amino acid]
745	17938429	176299	79	52	2.19716e-07	0	zinc-binding dehydrogenase
746	17936162	176299	79	52	2.19716e-07	0	ABC transporter, nucleotide binding/ATPase protein [proline/glycine betaine]
747	17934886	176299	79	52	2.19716e-07	0	two component response regulator
748	17937119	176299	79	52	2.19716e-07	0	ABC transporter, membrane spanning protein
749	17939275	176299	79	52	2.19716e-07	0	ABC transporter, membrane spanning protein [agrocinopine]
750	17937607	176299	79	52	2.19716e-07	0	ABC transporter, membrane spanning protein [nitrate]
751	17934782	176299	79	52	2.19716e-07	0	acetyltransferase
752	17939196	176299	41	33	2.25707e-07	0	oxidoreductase, GMC family
753	17936210	176299	31	27	2.29804e-07	0	conserved hypothetical protein
754	17936770	176299	68	47	2.3203e-07	0	Na+/H+ antiporter
755	17935470	176299	68	47	2.3203e-07	0	hydrolase
756	17936788	176299	68	47	2.3203e-07	0	beta-lactamase
757	17939024	176299	68	47	2.3203e-07	0	ABC transporter, substrate binding protein
758	17935193	176299	52	39	2.44327e-07	0	conserved hypothetical protein
759	17939083	176299	94	58	2.5397e-07	0	conserved hypothetical protein
760	17934577	176299	94	58	2.5397e-07	0	glycolate oxidase iron-sulfur subunit
761	17935181	176299	94	58	2.5397e-07	0	NADH ubiquinone oxidoreductase chain L
762	17934686	176299	94	58	2.5397e-07	0	ribonuclease H
763	17935589	176299	94	58	2.5397e-07	0	molybdenum cofactor biosynthesis protein A
764	17936115	176299	66	46	2.55175e-07	0	conserved hypothetical protein
765	17937066	176299	66	46	2.55175e-07	0	ABC transporter, membrane spanning protein [amino acid]
766	17934934	176299	36	30	2.6483e-07	0	methyl-accepting chemotaxis protein
767	17936853	176299	36	30	2.6483e-07	0	4-deoxy-L-threo-5-hexosulose-uronate
768	17938293	176299	36	30	2.6483e-07	0	IS3 family transposase
769	17937134	176299	54	40	2.66478e-07	0	sulfonate monooxygenase
770	17939192	176299	64	45	2.73716e-07	0	ABC transporter, substrate binding protein [nitrate/sulfonate]
771	17934387	176299	64	45	2.73716e-07	0	ECF family sigma factor
772	17937036	176299	84	54	2.76123e-07	0	aldehyde dehydrogenase-like protein
773	17937507	176299	84	54	2.76123e-07	0	ABC transporter, nucleotide binding/ATPase protein [proline/glycine betaine]
774	17934815	176299	84	54	2.76123e-07	0	Phosphinothricin acetyltransferase
775	17937362	176299	84	54	2.76123e-07	0	antioxidant enzyme
776	17937741	176299	77	51	2.7846e-07	0	ABC transporter, membrane spanning protein [glycine betaine]
777	17937166	176299	77	51	2.7846e-07	0	ABC transporter, membrane spanning protein
778	17938168	176299	77	51	2.7846e-07	0	MFS permease [multidrug]
779	17937972	176299	77	51	2.7846e-07	0	ABC transporter, nucleotide binding/ATPase protein
780	17937533	176299	77	51	2.7846e-07	0	acetyltransferase
781	17934802	176299	77	51	2.7846e-07	0	ABC transporter, membrane spanning protein
782	17938565	176299	77	51	2.7846e-07	0	oxidoreductase
783	17934677	176299	77	51	2.7846e-07	0	cytochrome c oxidase subunit II
784	17938410	176299	77	51	2.7846e-07	0	ABC transporter, membrane spanning protein [dipeptide]
785	17936989	176299	77	51	2.7846e-07	0	aryl-alcohol dehydrogenase
786	17935076	176299	56	41	2.82339e-07	0	RhtB family transporter
787	17938781	176299	56	41	2.82339e-07	0	conserved hypothetical protein
788	17935907	176299	56	41	2.82339e-07	0	transcriptional regulator, AraC family
789	17937377	176299	56	41	2.82339e-07	0	peptide synthetase
790	17935570	176299	109	63	2.86369e-07	0	para-aminobenzoate synthase component I
791	17936864	176299	62	44	2.86443e-07	0	transcriptional regulator, AraC family
792	17937921	176299	58	42	2.91102e-07	0	transcriptional regulator, GntR family
793	17936385	176299	58	42	2.91102e-07	0	transcriptional regulator, GntR family
794	17936887	176299	58	42	2.91102e-07	0	transcriptional regulator, GntR family
795	17936972	176299	58	42	2.91102e-07	0	ABC transporter, membrane spanning protein [C4-dicarboxylate]
796	17938496	176299	60	43	2.92427e-07	0	exopolysaccharide export protein
797	17935572	176299	89	56	2.92764e-07	0	S-adenosylmethionine tRNA ribosyltransferase
798	17939027	176299	89	56	2.92764e-07	0	short-chain dehydrogenase
799	17938417	176299	89	56	2.92764e-07	0	ABC transporter, nucleotide binding/ATPase protein
800	17933963	176299	89	56	2.92764e-07	0	phosphoribosyl-ATP pyrophosphohydrolase
801	17937756	176299	89	56	2.92764e-07	0	succinoglycan biosynthesis glycosyltransferase
802	17935140	176299	89	56	2.92764e-07	0	glycosyl transferase
803	17938662	176299	89	56	2.92764e-07	0	iron alcohol dehydrogenase
804	17939194	176299	43	34	2.97551e-07	0	nitrilotriacetate monooxygenase
805	17937684	176299	43	34	2.97551e-07	0	transcriptional regulator, LysR family
806	17936990	176299	43	34	2.97551e-07	0	methanesulfonate sulfonatase
807	17935510	176299	97	59	3.17793e-07	0	phosphoglycolate phosphatase
808	17936061	176299	117	65	3.18044e-07	0	carbamoylphosphate synthase large subunit
809	17935085	176299	117	65	3.18044e-07	0	3-oxoacyl-(acyl-carrier-protein) synthase III
810	17934189	176299	75	50	3.42296e-07	0	regulator protein pecM
811	17934179	176299	75	50	3.42296e-07	0	oxidoreductase
812	17937051	176299	75	50	3.42296e-07	0	trehalose utilization-related protein
813	17937662	176299	75	50	3.42296e-07	0	oxidoreductase
814	17934060	176299	75	50	3.42296e-07	0	cytochrome o ubiquinol oxidase subunit II
815	17937791	176299	75	50	3.42296e-07	0	conserved hypothetical protein
816	17934391	176299	75	50	3.42296e-07	0	glycosyltransferase
817	17936893	176299	75	50	3.42296e-07	0	conserved hypothetical protein
818	17938379	176299	75	50	3.42296e-07	0	ABC transporter, nucleotide binding/ATPase protein [amino acid]
819	17935905	176299	106	62	3.62209e-07	0	ketol-acid reductoisomerase
820	17935582	176299	100	60	3.67722e-07	0	indole-3-glycerol-phosphate synthase
821	17934405	176299	45	35	3.73981e-07	0	conserved hypothetical protein
822	17936871	176299	45	35	3.73981e-07	0	conserved hypothetical protein
823	17934618	176299	45	35	3.73981e-07	0	ABC transporter, nucleotide binding/ATPase protein
824	17936035	176299	82	53	3.74264e-07	0	alcohol dehydrogenase
825	17938014	176299	82	53	3.74264e-07	0	carbonyl reductase
826	17939144	176299	82	53	3.74264e-07	0	tryptophan 2-monooxygenase
827	17938770	176299	82	53	3.74264e-07	0	short chain dehydrogenase
828	17939311	176299	82	53	3.74264e-07	0	two component response regulator
829	17936374	176299	82	53	3.74264e-07	0	NAD(P)+ transhydrogenase
830	17937616	176299	113	64	3.85156e-07	0	biotin carboxylase
831	17934619	176299	113	64	3.85156e-07	0	mrp protein
832	17934110	176299	113	64	3.85156e-07	0	glutamine synthetase
833	17934809	176299	103	61	3.8749e-07	0	methylated-DNA--protein-cysteine methyltransferase
834	17935100	176299	103	61	3.8749e-07	0	heavy-metal transporting P-type ATPase
835	17934845	176299	103	61	3.8749e-07	0	copper transporting ATPase
836	17936201	176299	103	61	3.8749e-07	0	L-lactate dehydrogenase
837	17933993	176299	103	61	3.8749e-07	0	molybdopterin biosynthesis protein
838	17934338	176299	103	61	3.8749e-07	0	phosphate transport system regulatory protein
839	17934289	176299	33	28	4.00715e-07	0	methyl-accepting chemotaxis protein
840	17935953	176299	73	49	4.09068e-07	0	conserved hypothetical protein
841	17938557	176299	73	49	4.09068e-07	0	oxidoreductase
842	17938516	176299	73	49	4.09068e-07	0	ABC transporter, membrane spanning protein [C4-dicarboxylate]
843	17937417	176299	73	49	4.09068e-07	0	conserved hypothetical protein
844	17939087	176299	73	49	4.09068e-07	0	two component response regulator
845	17938553	176299	73	49	4.09068e-07	0	transcriptional regulator, MarR family
846	17936269	176299	92	57	4.13047e-07	0	NTP pyrophosphohydrolase, MutT family
847	17933942	176299	92	57	4.13047e-07	0	N-(5'-phosphoribosyl) anthranilate isomerase
848	17934424	176299	92	57	4.13047e-07	0	pH adaption potassium efflux system protein
849	17938111	176299	92	57	4.13047e-07	0	ABC transporter, membrane spanning protein [spermidine/putrescine]
850	17936875	176299	92	57	4.13047e-07	0	dehydrogenase
851	17938477	176299	87	55	4.29638e-07	0	conserved hypothetical protein
852	17938383	176299	87	55	4.29638e-07	0	chlorohydrolase
853	17934883	176299	87	55	4.29638e-07	0	cytochrome c-type synthesis protein
854	17934973	176299	87	55	4.29638e-07	0	conserved hypothetical protein
855	17935051	176299	71	48	4.76154e-07	0	polyphosphate kinase
856	17936402	176299	71	48	4.76154e-07	0	conserved hypothetical protein
857	17934010	176299	80	52	4.8944e-07	0	MFS permease
858	17937944	176299	80	52	4.8944e-07	0	conserved hypothetical protein
859	17938822	176299	80	52	4.8944e-07	0	ABC transporter, substrate binding protein [amino acid]
860	17934539	176299	80	52	4.8944e-07	0	two component response regulator
861	17936316	176299	80	52	4.8944e-07	0	two component response regulator
862	17938585	176299	80	52	4.8944e-07	0	acetyltransferase
863	17935753	176299	80	52	4.8944e-07	0	permease
864	17937486	176299	80	52	4.8944e-07	0	two component response regulator
865	17935694	176299	80	52	4.8944e-07	0	lactoylglutathione lyase
866	17937155	176299	80	52	4.8944e-07	0	conserved hypothetical protein
867	17934555	176299	49	37	5.24518e-07	0	conserved hypothetical protein
868	17934993	176299	69	47	5.40599e-07	0	MFS permease
869	17939089	176299	69	47	5.40599e-07	0	gamma-glutamyltranspeptidase
870	17935794	176299	69	47	5.40599e-07	0	transcriptional regulator
871	17934077	176299	69	47	5.40599e-07	0	ABC transporter, nucleotide binding/ATPase protein
872	17939035	176299	95	58	5.48345e-07	0	ABC transporter, nucleotide binding/ATPase protein
873	17939056	176299	95	58	5.48345e-07	0	2-hydroxyacid dehydrogenase
874	17937424	176299	95	58	5.48345e-07	0	MutT/nudix family protein
875	17938717	176299	95	58	5.48345e-07	0	ABC transporter, nucleotide binding/ATPase protein
876	17934210	176299	95	58	5.48345e-07	0	bacitracin resistance protein
877	17934811	176299	51	38	5.90458e-07	0	conserved hypothetical protein
878	17937257	176299	67	46	5.99291e-07	0	succinoglycan biosynthesis transport protein
879	17937112	176299	67	46	5.99291e-07	0	oxidoreductase
880	17937500	176299	67	46	5.99291e-07	0	AcrB/AcrD/AcrF family protein
881	17938868	176299	67	46	5.99291e-07	0	ECF family sigma factor
882	17935866	176299	85	54	6.02886e-07	0	amine oxidase, flavin-containing
883	17938427	176299	85	54	6.02886e-07	0	chloramphenicol acetyltransferase
884	17938803	176299	85	54	6.02886e-07	0	ABC transporter, nucleotide binding/ATPase protein [glycine betaine/L-proline]
885	17935158	176299	78	51	6.19814e-07	0	oxidoreductase
886	17936010	176299	78	51	6.19814e-07	0	conserved hypothetical protein
887	17937506	176299	78	51	6.19814e-07	0	ABC transporter, membrane spanning protein [proline/glycine betaine]
888	17939020	176299	78	51	6.19814e-07	0	conserved hypothetical protein
889	17934637	176299	78	51	6.19814e-07	0	ferredoxin I
890	17935543	176299	78	51	6.19814e-07	0	mandelate racemase/muconate lactonizing enzyme family protein
891	17937446	176299	78	51	6.19814e-07	0	MFS permease
892	17934182	176299	78	51	6.19814e-07	0	oxidoreductase
893	17935037	176299	78	51	6.19814e-07	0	dehydrogenase
894	17939159	176299	78	51	6.19814e-07	0	ABC transporter, membrane spanning protein [nopaline]
895	17937606	176299	78	51	6.19814e-07	0	ABC transporter, nucleotide binding/ATPase protein [nitrate]
896	17937459	176299	110	63	6.24003e-07	0	phosphoribosylaminoimidazole carboxylase catalytic subunit
897	17934557	176299	110	63	6.24003e-07	0	phosphoribosylamine--glycine ligase
898	17935735	176299	110	63	6.24003e-07	0	phosphoribosylformylglycinamidine synthase I
899	17939025	176299	35	29	6.31425e-07	0	methyl-accepting chemotaxis protein
900	17938425	176299	35	29	6.31425e-07	0	methyl-accepting chemotaxis protein
901	17935487	176299	90	56	6.32623e-07	0	conserved hypothetical protein
902	17936962	176299	90	56	6.32623e-07	0	haloacid dehalogenase-like hydrolase
903	17936066	176299	90	56	6.32623e-07	0	lipopolysaccharide core biosynthesis mannosyltransferase
904	17938503	176299	90	56	6.32623e-07	0	acetyltransferase
905	17934229	176299	53	39	6.45317e-07	0	RhtB family transporter
906	17937472	176299	53	39	6.45317e-07	0	GGDEF family protein
907	17936818	176299	53	39	6.45317e-07	0	transcriptional regulator, LacI family
908	17938194	176299	53	39	6.45317e-07	0	transcriptional regulator, LacI family
909	17933961	176299	53	39	6.45317e-07	0	conserved hypothetical protein
910	17934903	176299	65	45	6.49151e-07	0	conserved hypothetical protein
911	17937129	176299	65	45	6.49151e-07	0	conserved hypothetical protein
912	17937504	176299	65	45	6.49151e-07	0	transcriptional regulator, GntR family
913	17938467	176299	65	45	6.49151e-07	0	non-heme chloroperoxidase
914	17938559	176299	65	45	6.49151e-07	0	NADP-dependent quinone oxidoreductase
915	17937075	176299	65	45	6.49151e-07	0	conserved hypothetical protein
916	17937969	176299	98	59	6.81694e-07	0	short-chain dehydrogenase
917	17936974	176299	98	59	6.81694e-07	0	L-seryl-tRNA(ser) selenium transferase
918	17934011	176299	55	40	6.86286e-07	0	lytic murein transglycosylase
919	17939001	176299	55	40	6.86286e-07	0	opine/octopine dehydrogenase
920	17937168	176299	55	40	6.86286e-07	0	RhtB family transporter
921	17934610	176299	55	40	6.86286e-07	0	two component sensor kinase
922	17934879	176299	63	44	6.87345e-07	0	two component sensor kinase
923	17935705	176299	63	44	6.87345e-07	0	HlyD family secretion protein
924	17938170	176299	63	44	6.87345e-07	0	transcriptional regulator, LacI family
925	17937908	176299	63	44	6.87345e-07	0	cation efflux system protein
926	17937779	176299	63	44	6.87345e-07	0	aldose epimerase
927	17937158	176299	42	33	7.05819e-07	0	nitrilotriacetate monooxygenase
928	17938340	176299	118	65	7.08097e-07	0	argininosuccinate lyase
929	17934967	176299	57	41	7.11443e-07	0	two component response regulator
930	17934837	176299	57	41	7.11443e-07	0	amide hydrolase
931	17938232	176299	57	41	7.11443e-07	0	transcriptional regulator, LysR family
932	17934186	176299	57	41	7.11443e-07	0	mandelate racemase / muconate lactonizing enzyme family protein
933	17936970	176299	61	43	7.11488e-07	0	dehydrogenase
934	17934100	176299	61	43	7.11488e-07	0	transcriptional regulator, GntR family
935	17938797	176299	61	43	7.11488e-07	0	conserved hypothetical protein
936	17938663	176299	61	43	7.11488e-07	0	transcriptional regulator, GntR family
937	17937604	176299	59	42	7.19836e-07	0	nitrite reductase small subunit
938	17934464	176299	59	42	7.19836e-07	0	flagellar hook-basal body complex protein
939	17937982	176299	59	42	7.19836e-07	0	monooxygenase
940	17937957	176299	59	42	7.19836e-07	0	RhtB family transporter
941	17935319	176299	59	42	7.19836e-07	0	transcriptional regulator, GntR family
942	17938183	176299	59	42	7.19836e-07	0	KHG-KDPG bifunctional aldolase
943	17935773	176299	59	42	7.19836e-07	0	conserved hypothetical protein
944	17937753	176299	59	42	7.19836e-07	0	succinoglycan biosynthesis transport protein
945	17938922	176299	59	42	7.19836e-07	0	transcriptional regulator. AraC family
946	17939062	176299	76	50	7.62329e-07	0	ABC transporter, nucleotide binding/ATPase protein
947	17938962	176299	76	50	7.62329e-07	0	two component response regulator
948	17938725	176299	76	50	7.62329e-07	0	Zn-dependent hydrolases
949	17935927	176299	76	50	7.62329e-07	0	acetyltransferase
950	17935000	176299	76	50	7.62329e-07	0	aldo/keto reductase
951	17938193	176299	76	50	7.62329e-07	0	transcriptional regulator, MarR family
952	17937884	176299	76	50	7.62329e-07	0	ABC transporter, nucleotide binding/ATPase protein [oligopeptide]
953	17934695	176299	76	50	7.62329e-07	0	ribosomal-protein (S5)-alanine N-acetyltransferase
954	17938593	176299	76	50	7.62329e-07	0	NAD binding oxidoreductase
955	17938222	176299	76	50	7.62329e-07	0	ABC transporter, nucleotide binding/ATPase protein [amino acid]
956	17937235	176299	76	50	7.62329e-07	0	oxidoreductase
957	17937221	176299	76	50	7.62329e-07	0	methyltransferase
958	17937143	176299	76	50	7.62329e-07	0	ABC transporter, membrane spanning protein [oligopeptide]
959	17938595	176299	76	50	7.62329e-07	0	ABC transporter, substrate binding protein [glutamine]
960	17937850	176299	76	50	7.62329e-07	0	ABC transporter, membrane spanning protein [aliphatic sulphonate]
961	17936271	176299	76	50	7.62329e-07	0	ABC transporter, membrane spanning protein
962	17936957	176299	76	50	7.62329e-07	0	ABC transporter, substrate binding protein [amino acid]
963	17934679	176299	107	62	7.80509e-07	0	protoheme IX farnesyltransferase
964	17934335	176299	107	62	7.80509e-07	0	ABC transporter, membrane spanning protein
965	17938982	176299	107	62	7.80509e-07	0	dihydrodipicolinate synthase
966	17935110	176299	107	62	7.80509e-07	0	threonine dehydratase
967	17934273	176299	107	62	7.80509e-07	0	phosphate starvation inducible protein
968	17937000	176299	101	60	7.8666e-07	0	thiamine-phosphate pyrophosphorylase
969	17938478	176299	101	60	7.8666e-07	0	GDP-mannose 4,6-dehydratase
970	17935661	176299	101	60	7.8666e-07	0	conserved hypothetical protein
971	17935053	176299	83	53	8.13578e-07	0	acetyl transferase
972	17935235	176299	83	53	8.13578e-07	0	transcriptional regulator, ArsR family
973	17934681	176299	83	53	8.13578e-07	0	cytochrome c oxidase subunit III
974	17934212	176299	83	53	8.13578e-07	0	NADH-ubiquinone oxidoreductase
975	17937782	176299	83	53	8.13578e-07	0	gluconate 5-dehydrogenase
976	17935047	176299	104	61	8.30079e-07	0	5'-phosphoribosylglycinamide formyltransferase
977	17933944	176299	104	61	8.30079e-07	0	tryptophan synthase alpha subunit
978	17937173	176299	104	61	8.30079e-07	0	metallo-beta-lactamase superfamily protein
979	17936092	176299	104	61	8.30079e-07	0	pyrroline-5-carboxylate reductase
980	17937866	176299	104	61	8.30079e-07	0	cold-shock dead-box protein A
981	17936172	176299	104	61	8.30079e-07	0	anthranilate synthase component I and II
982	17936852	176299	104	61	8.30079e-07	0	2-deoxy-D-gluconate 3-dehydrogenase
983	17934509	176299	104	61	8.30079e-07	0	phosphogluconate dehydratase
984	17935723	176299	104	61	8.30079e-07	0	ATP-dependent RNA helicase
985	17936053	176299	114	64	8.4303e-07	0	carbamoylphosphate synthase small chain
986	17937987	176299	114	64	8.4303e-07	0	conserved hypothetical protein
987	17935183	176299	93	57	8.81466e-07	0	NADH ubiquinone oxidoreductase chain N
988	17937488	176299	93	57	8.81466e-07	0	glutamate synthase, small subunit
989	17935182	176299	93	57	8.81466e-07	0	NADH dehydrogenase I chain M
990	17939267	176299	44	34	8.82004e-07	0	transcriptional regulator
991	17935874	176299	74	49	9.12789e-07	0	two component response regulator
992	17935106	176299	74	49	9.12789e-07	0	ABC transporter, nucleotide binding/ATPase protein
993	17938279	176299	74	49	9.12789e-07	0	oxidoreductase
994	17935948	176299	37	30	9.19488e-07	0	conserved hypothetical protein
995	17938349	176299	37	30	9.19488e-07	0	alpha-galactosidase
996	17935996	176299	88	55	9.21055e-07	0	soluble lytic transglycosylase
997	17937891	176299	88	55	9.21055e-07	0	methyltransferase
998	17934058	176299	88	55	9.21055e-07	0	cytochrome o ubiquinol oxidase subunit III
999	17937038	176299	32	27	9.48423e-07	0	methyl-accepting chemotaxis protein
1000	17934303	176299	32	27	9.48423e-07	0	methyl-accepting chemotaxis protein
1001	17939213	176299	32	27	9.48423e-07	0	transcriptional regulator, LysR family
1002	17934764	176299	32	27	9.48423e-07	0	transcriptional regulator, LysR family
1003	17937062	176299	32	27	9.48423e-07	0	pyrroloquinoline-quinone-dependent quinate dehydrogenase
1004	17936242	176299	32	27	9.48423e-07	0	methyl-accepting chemotaxis protein
1005	17934780	176299	32	27	9.48423e-07	0	methyl-accepting chemotaxis protein
1006	17938826	176299	32	27	9.48423e-07	0	transcriptional regulator, LysR family
1007	17935802	176299	32	27	9.48423e-07	0	methyl-accepting chemotaxis protein
1008	17935549	176299	81	52	1.06065e-06	0	nitroreductase
1009	17936956	176299	81	52	1.06065e-06	0	ABC transporter, substrate binding protein [amino acid]
1010	17934329	176299	81	52	1.06065e-06	0	conserved hypothetical protein
1011	17937653	176299	81	52	1.06065e-06	0	ABC transporter, nucleotide binding/ATPase protein
1012	17934905	176299	81	52	1.06065e-06	0	Conserved Hypothetical Protein
1013	17937783	176299	81	52	1.06065e-06	0	zinc-binding dehydrogenase
1014	17936369	176299	72	48	1.06602e-06	0	carbonate dehydratase
1015	17937124	176299	72	48	1.06602e-06	0	ABC transporter, substrate binding protein
1016	17939206	176299	72	48	1.06602e-06	0	ABC transporter, substrate binding protein [peptide]
1017	17937212	176299	72	48	1.06602e-06	0	ABC transporter, substrate binding protein [sulfate]
1018	17937141	176299	72	48	1.06602e-06	0	ABC transporter, substrate binding protein [oligopeptide]
1019	17938443	176299	72	48	1.06602e-06	0	ABC transporter, membrane spanning protein [amino acid]
1020	17937715	176299	72	48	1.06602e-06	0	two component response regulator
1021	17938128	176299	72	48	1.06602e-06	0	ABC transporter, membrane spanning protein [oligopeptide]
1022	17935307	176299	96	58	1.15978e-06	0	gluconate dehydrogenase
1023	17937855	176299	70	47	1.21609e-06	0	ECF family sigma factor
1024	17934976	176299	70	47	1.21609e-06	0	proline iminopeptidase
1025	17936108	176299	70	47	1.21609e-06	0	transcriptional regulator
1026	17935218	176299	70	47	1.21609e-06	0	glutamyl-tRNA-Gln-amidotransferase chain C
1027	17937087	176299	70	47	1.21609e-06	0	ABC transporter, membrane spanning protein [peptide]
1028	17934954	176299	70	47	1.21609e-06	0	ABC transporter, nucleotide binding/ATPase protein
1029	17938784	176299	70	47	1.21609e-06	0	oxidoreductase
1030	17937039	176299	48	36	1.22917e-06	0	conserved hypothetical protein
1031	17939261	176299	48	36	1.22917e-06	0	conjugal transfer protein, Dtr system
1032	17936965	176299	48	36	1.22917e-06	0	ABC transporter, nucleotide binding/ATPase protein [dicarboxylate]
1033	17937175	176299	86	54	1.28398e-06	0	conserved hypothetical protein
1034	17938787	176299	86	54	1.28398e-06	0	alcohol dehydrogenase [benzyl]
1035	17933954	176299	86	54	1.28398e-06	0	S-adenosylhomocysteine hydrolase
1036	17934590	176299	29	25	1.30899e-06	0	conserved hypothetical protein
1037	17934017	176299	91	56	1.33642e-06	0	mutT/nudix family protein
1038	17937707	176299	91	56	1.33642e-06	0	conserved hypothetical protein
1039	17935142	176299	91	56	1.33642e-06	0	succinoglycan biosynthesis transport protein
1040	17937476	176299	91	56	1.33642e-06	0	ferrochelatase
1041	17936125	176299	91	56	1.33642e-06	0	ABC transporter, nucleotide binding/ATPase protein
1042	17937679	176299	91	56	1.33642e-06	0	conserved hypothetical protein
1043	17934598	176299	111	63	1.33994e-06	0	cytidine and deoxycytidylate deaminase
1044	17935352	176299	79	51	1.34072e-06	0	conserved hypothetical protein
1045	17937882	176299	79	51	1.34072e-06	0	ABC transporter, membrane spanning protein [oligopeptide]
1046	17937031	176299	79	51	1.34072e-06	0	secretion protein, HlyD family
1047	17937589	176299	79	51	1.34072e-06	0	lysophospholipase
1048	17937304	176299	79	51	1.34072e-06	0	3-hydroxybutyryl-CoA dehydrogenase
1049	17935899	176299	79	51	1.34072e-06	0	ABC transporter, membrane spanning protein
1050	17936275	176299	68	46	1.35665e-06	0	Acr family transporter
1051	17933987	176299	68	46	1.35665e-06	0	glutaredoxin protein
1052	17936980	176299	68	46	1.35665e-06	0	ABC transporter, substrate binding protein [dipeptide]
1053	17937067	176299	68	46	1.35665e-06	0	ABC transporter, membrane spanning protein [amino acid]
1054	17937460	176299	99	59	1.43411e-06	0	phosphoribosylaminoimidazole carboxylase, ATPase subunit
1055	17935746	176299	99	59	1.43411e-06	0	inositol monophosphatase family protein
1056	17935292	176299	99	59	1.43411e-06	0	citrate synthase
1057	17935176	176299	99	59	1.43411e-06	0	NADH ubiquinone oxidoreductase chain G
1058	17935234	176299	99	59	1.43411e-06	0	aspartate transaminase
1059	17938299	176299	99	59	1.43411e-06	0	sugar nucleotide epimerase/dehydratase
1060	17936805	176299	34	28	1.47056e-06	0	methyl-accepting chemotaxis protein
1061	17937071	176299	34	28	1.47056e-06	0	sensory methylation accepting chemotaxis protein
1062	17934556	176299	34	28	1.47056e-06	0	methyl-accepting chemotaxis protein A
1063	17939265	176299	34	28	1.47056e-06	0	methyl-accepting chemotaxis protein
1064	17934478	176299	66	45	1.48123e-06	0	flagellin protein FlaD
1065	17934419	176299	66	45	1.48123e-06	0	potassium efflux system protein
1066	17934531	176299	66	45	1.48123e-06	0	MFS permease
1067	17938799	176299	66	45	1.48123e-06	0	dehydrogenase
1068	17935681	176299	66	45	1.48123e-06	0	transcriptional regulator, GntR family
1069	17937226	176299	66	45	1.48123e-06	0	arginine biosynthesis bifunctional protein
1070	17934321	176299	66	45	1.48123e-06	0	ABC transporter, nucleotide binding/ATPase protein
1071	17937271	176299	66	45	1.48123e-06	0	endo-1,3-1,4-beta-glycanase
1072	17936848	176299	52	38	1.5125e-06	0	C4-dicarboxylate-binding protein
1073	17937138	176299	52	38	1.5125e-06	0	alkanesulfonate monooxygenase
1074	17937929	176299	64	44	1.58364e-06	0	alkanal monooxygenase alpha chain
1075	17935007	176299	64	44	1.58364e-06	0	conserved hypothetical protein
1076	17933926	176299	64	44	1.58364e-06	0	conserved hypothetical protein
1077	17937122	176299	64	44	1.58364e-06	0	agaE protein
1078	17937095	176299	54	39	1.61253e-06	0	sigma factor
1079	17935754	176299	54	39	1.61253e-06	0	homoserine/homoserine lactone efflux protein
1080	17938009	176299	54	39	1.61253e-06	0	ABC transporter, substrate binding protein [ribose]
1081	17936164	176299	54	39	1.61253e-06	0	ABC transporter, substrate binding protein [proline/glycine betaine]
1082	17934285	176299	26	23	1.62566e-06	0	conserved hypothetical protein
1083	17934032	176299	41	32	1.63011e-06	0	two component sensor kinase
1084	17934763	176299	41	32	1.63011e-06	0	conserved hypothetical protein
1085	17935383	176299	41	32	1.63011e-06	0	cytochrome b561
1086	17934165	176299	41	32	1.63011e-06	0	ABC transporter, substrate binding protein [sugar]
1087	17937118	176299	77	50	1.64807e-06	0	ABC transporter, membrane spanning protein
1088	17934113	176299	77	50	1.64807e-06	0	ABC transporter, membrane spanning protein [proline/glycine/betaine]
1089	17937976	176299	77	50	1.64807e-06	0	NonF-related protein
1090	17936007	176299	77	50	1.64807e-06	0	5,10-methylenetetrahydrofolate reductase
1091	17936023	176299	77	50	1.64807e-06	0	aldehyde dehydrogenase
1092	17938449	176299	77	50	1.64807e-06	0	transcriptional regulator, GntR family
1093	17935478	176299	77	50	1.64807e-06	0	ABC transporter, nucleotide binding/ATPase protein [amino acid]
1094	17937146	176299	77	50	1.64807e-06	0	aldo/keto reductase
1095	17938129	176299	77	50	1.64807e-06	0	ABC transporter, membrane spanning protein [oligopeptide]
1096	17938401	176299	77	50	1.64807e-06	0	two component response regulator
1097	17936303	176299	77	50	1.64807e-06	0	chitooligosaccharide deacetylase
1098	17935372	176299	102	60	1.65229e-06	0	hydrolase
1099	17934071	176299	102	60	1.65229e-06	0	transcriptional regulator, Fur family
1100	17934336	176299	108	62	1.65516e-06	0	ABC transporter, membrane spanning protein
1101	17937220	176299	108	62	1.65516e-06	0	competence protein F
1102	17936084	176299	108	62	1.65516e-06	0	hydrolase
1103	17934786	176299	62	43	1.65836e-06	0	conserved hypothetical protein
1104	17934641	176299	62	43	1.65836e-06	0	divalent cation transporter
1105	17937490	176299	62	43	1.65836e-06	0	threonine aldolase
1106	17939032	176299	62	43	1.65836e-06	0	heat-shock protein
1107	17934423	176299	62	43	1.65836e-06	0	pH adaption potassium efflux system protein
1108	17936855	176299	56	40	1.67851e-06	0	transcriptional regulator, GntR family
1109	17938977	176299	56	40	1.67851e-06	0	transcriptional regulator, LacI family
1110	17935151	176299	56	40	1.67851e-06	0	conserved hypothetical protein
1111	17934909	176299	56	40	1.67851e-06	0	conserved hypothetical protein
1112	17938666	176299	56	40	1.67851e-06	0	transcriptional regulator, LacI family
1113	17938501	176299	56	40	1.67851e-06	0	conserved hypothetical protein
1114	17939125	176299	56	40	1.67851e-06	0	transcriptional regulator, AraC family
1115	17935305	176299	60	42	1.70088e-06	0	transcriptional regulator, GntR family
1116	17938333	176299	60	42	1.70088e-06	0	transcriptional regulator, AraC family
1117	17936773	176299	58	41	1.70808e-06	0	transcriptional regulator, LacI family
1118	17938313	176299	58	41	1.70808e-06	0	transcriptional regulator, GntR family
1119	17938356	176299	84	53	1.72354e-06	0	ABC transporter, nucleotide binding/ATPase protein
1120	17937915	176299	84	53	1.72354e-06	0	transcriptional regulator
1121	17937172	176299	84	53	1.72354e-06	0	dehydrogenase
1122	17937672	176299	84	53	1.72354e-06	0	UDP-galactopyranose mutase
1123	17938115	176299	84	53	1.72354e-06	0	adenine deaminase
1124	17934158	176299	84	53	1.72354e-06	0	carbon-nitrogen hydrolase
1125	17934559	176299	84	53	1.72354e-06	0	cyclopropane-fatty-acyl-phospholipid synthase
1126	17936191	176299	84	53	1.72354e-06	0	d-beta-hydroxybutyrate dehydrogenase
1127	17937832	176299	84	53	1.72354e-06	0	conserved hypothetical protein
1128	17938102	176299	84	53	1.72354e-06	0	ABC transporter, nucleotide binding/ATPase protein [bacteriocin]
1129	17935153	176299	84	53	1.72354e-06	0	conserved hypothetical protein
1130	17938117	176299	84	53	1.72354e-06	0	amidohydrolase
1131	17936874	176299	84	53	1.72354e-06	0	zinc-binding dehydrogenase
1132	17935863	176299	84	53	1.72354e-06	0	cyclopropane-fatty-acyl-phospholipid synthase
1133	17937826	176299	84	53	1.72354e-06	0	hydroxybutyrate dehydrogenase
1134	17934313	176299	23	21	1.74453e-06	0	conserved hypothetical protein
1135	17935068	176299	105	61	1.74783e-06	0	delta-aminolevulinic acid dehydratase
1136	17935205	176299	105	61	1.74783e-06	0	DNA processing chain A
1137	17934228	176299	105	61	1.74783e-06	0	cysteine synthase
1138	17938490	176299	105	61	1.74783e-06	0	UDP-glucose 4-epimerase
1139	17937993	176299	105	61	1.74783e-06	0	conserved hypothetical protein
1140	17934751	176299	105	61	1.74783e-06	0	P type cation (metal) transporter, ATPase component
1141	17933992	176299	115	64	1.82174e-06	0	DNA replication and repair protein
1142	17938483	176299	94	57	1.84128e-06	0	polysaccharide biosynthesis protein
1143	17934666	176299	94	57	1.84128e-06	0	phosphoglycerate mutase
1144	17934799	176299	94	57	1.84128e-06	0	cation efflux system protein
1145	17938418	176299	94	57	1.84128e-06	0	ABC transporter, nucleotide binding/ATPase protein
1146	17938397	176299	94	57	1.84128e-06	0	formate dehydrogenase alpha subunit
1147	17936136	176299	94	57	1.84128e-06	0	MoxR family protein
1148	17937873	176299	94	57	1.84128e-06	0	conserved hypothetical protein
1149	17938832	176299	89	55	1.9288e-06	0	ABC transporter, membrane spanning protein [spermidine/putrescine]
1150	17937682	176299	89	55	1.9288e-06	0	pyrroline-5-carboxylate reductase
1151	17938001	176299	89	55	1.9288e-06	0	sarcosine oxidase alpha subunit
1152	17936198	176299	89	55	1.9288e-06	0	guanine deaminase
1153	17937265	176299	89	55	1.9288e-06	0	glycosyltransferase
1154	17937996	176299	89	55	1.9288e-06	0	conserved hypothetical protein
1155	17936105	176299	89	55	1.9288e-06	0	dolichol-phosphate mannosyltransferase
1156	17935050	176299	89	55	1.9288e-06	0	conserved hypothetical protein
1157	17937052	176299	89	55	1.9288e-06	0	radical activating protein
1158	17939036	176299	89	55	1.9288e-06	0	ABC transporter, membrane spanning protein
1159	17938945	176299	89	55	1.9288e-06	0	aquaporin
1160	17934543	176299	89	55	1.9288e-06	0	conserved hypothetical protein
1161	17934049	176299	89	55	1.9288e-06	0	purine nucleoside phosphorylase
1162	17938699	176299	89	55	1.9288e-06	0	transcriptional regulator
1163	17934051	176299	89	55	1.9288e-06	0	thymidine phosphorylase
1164	17938499	176299	16	16	1.93552e-06	0	hypothetical protein Atu4810
1165	17937617	176299	75	49	1.97478e-06	0	alpha-amylase
1166	17934151	176299	75	49	1.97478e-06	0	transcriptional regulator, GntR family
1167	17936348	176299	75	49	1.97478e-06	0	two component response regulator
1168	17934745	176299	75	49	1.97478e-06	0	transcriptional regulator, MarR family
1169	17935445	176299	75	49	1.97478e-06	0	transcriptional regulator, MerR family
1170	17937955	176299	75	49	1.97478e-06	0	transcriptional regulator, GntR family
1171	17937810	176299	75	49	1.97478e-06	0	ABC transporter, membrane spanning protein [dipeptide]
1172	17936341	176299	75	49	1.97478e-06	0	ABC transporter, membrane spanning protein [hemin]
1173	17934192	176299	75	49	1.97478e-06	0	conserved hypothetical protein
1174	17936865	176299	75	49	1.97478e-06	0	fosmidomycin resistance protein
1175	17938844	176299	43	33	2.02335e-06	0	transcriptional regulator, LysR family
1176	17934324	176299	36	29	2.11234e-06	0	ferrichrome iron receptor
1177	17938793	176299	31	26	2.19551e-06	0	transcriptional regulator, LysR family
1178	17934426	176299	31	26	2.19551e-06	0	methyl-accepting chemotaxis protein
1179	17935961	176299	31	26	2.19551e-06	0	conserved hypothetical protein
1180	17934648	176299	31	26	2.19551e-06	0	chemotaxis methyl-accepting protein
1181	17935316	176299	82	52	2.23791e-06	0	long-chain-fatty-acid-CoA-ligase
1182	17938742	176299	82	52	2.23791e-06	0	short chain dehydrogenase dehydrogenases
1183	17938472	176299	82	52	2.23791e-06	0	ABC transporter, substrate binding protein [iron]
1184	17937091	176299	82	52	2.23791e-06	0	rhiziobicin secretion
1185	17934454	176299	82	52	2.23791e-06	0	flaB
1186	17934480	176299	82	52	2.23791e-06	0	flagellar motor protein, PAL/OmpA family
1187	17936174	176299	82	52	2.23791e-06	0	conserved hypothetical protein
1188	17935103	176299	73	48	2.311e-06	0	ABC transporter, membrane spanning protein
1189	17936088	176299	73	48	2.311e-06	0	transcriptional regulator, MarR family
1190	17935248	176299	73	48	2.311e-06	0	conserved hypothetical protein
1191	17936923	176299	73	48	2.311e-06	0	ABC transporter, substrate binding protein [oligopeptide]
1192	17935574	176299	97	58	2.40382e-06	0	peptidyl prolyl cis-trans isomerase
1193	17934018	176299	97	58	2.40382e-06	0	prephenate dehydratase
1194	17935870	176299	45	34	2.41826e-06	0	conserved hypothetical protein
1195	17937670	176299	45	34	2.41826e-06	0	conserved hypothetical protein
1196	17935023	176299	71	47	2.6453e-06	0	two component response regulator
1197	17935297	176299	71	47	2.6453e-06	0	ABC transporter, membrane spanning protein [amino acid]
1198	17935938	176299	87	54	2.66897e-06	0	FAD dependent oxidoreductase
1199	17937925	176299	87	54	2.66897e-06	0	dehydrogenase
1200	17935465	176299	87	54	2.66897e-06	0	glutathione-independent formaldehyde dehydrogenase
1201	17934633	176299	87	54	2.66897e-06	0	FAD dependent oxidoreductase
1202	17935503	176299	87	54	2.66897e-06	0	DNA repair protein
1203	17936098	176299	87	54	2.66897e-06	0	conserved hypothetical protein
1204	17934575	176299	87	54	2.66897e-06	0	glycolate oxidase subunit
1205	17935722	176299	92	56	2.76129e-06	0	membrane protein associated metalloendopeptidase
1206	17937792	176299	92	56	2.76129e-06	0	nicotinate-mononucleotide pyrophosphorylase
1207	17938387	176299	92	56	2.76129e-06	0	hydrolase
1208	17934636	176299	47	35	2.79635e-06	0	ring hydroxylating dioxygenase, alpha-subunit
1209	17939041	176299	47	35	2.79635e-06	0	isomerase/lactonizing enzyme
1210	17936319	176299	47	35	2.79635e-06	0	conserved hypothetical protein
1211	17939211	176299	47	35	2.79635e-06	0	conserved hypothetical protein
1212	17935101	176299	80	51	2.82091e-06	0	naphthalene 1,2-dioxygenase
1213	17937970	176299	80	51	2.82091e-06	0	ABC transporter, membrane spanning protein [amino acid]
1214	17938256	176299	80	51	2.82091e-06	0	transcriptional regulator, ROK family
1215	17934615	176299	80	51	2.82091e-06	0	3-oxoacyl-(acyl carrier protein) reductase
1216	17938224	176299	80	51	2.82091e-06	0	ABC transporter, substrate binding protein [amino acid]
1217	17937329	176299	80	51	2.82091e-06	0	cobalt insertion protein
1218	17935603	176299	80	51	2.82091e-06	0	glycosyl hydrolase
1219	17938741	176299	80	51	2.82091e-06	0	transcriptional regulator, MarR family
1220	17938930	176299	80	51	2.82091e-06	0	ABC transporter, membrane spanning protein [oligopeptide]
1221	17935887	176299	80	51	2.82091e-06	0	conserved hypothetical protein
1222	17935529	176299	112	63	2.83584e-06	0	potassium efflux system KEFA
1223	17937288	176299	112	63	2.83584e-06	0	propionyl-coenzyme A carboxylase, alpha polypeptide
1224	17935048	176299	112	63	2.83584e-06	0	5'-phosphoribosyl-5-aminoimidazole synthetase
1225	17937306	176299	112	63	2.83584e-06	0	argininosuccinate lyase
1226	17937846	176299	38	30	2.85406e-06	0	transcriptional regulator, LysR family
1227	17934673	176299	100	59	2.95971e-06	0	hydrolase
1228	17934987	176299	100	59	2.95971e-06	0	alanine racemase
1229	17937150	176299	69	46	2.96526e-06	0	ABC transporter, substrate binding protein [oligopeptide]
1230	17934874	176299	69	46	2.96526e-06	0	conserved hypothetical protein
1231	17937041	176299	69	46	2.96526e-06	0	dehydrogenase
1232	17937859	176299	69	46	2.96526e-06	0	two component sensor kinase
1233	17936034	176299	69	46	2.96526e-06	0	ABC transporter, nucleotide binding/ATPase protein
1234	17938973	176299	69	46	2.96526e-06	0	non-heme haloperoxidase
1235	17938419	176299	28	24	3.02752e-06	0	conserved hypothetical protein
1236	17938078	176299	28	24	3.02752e-06	0	nitric oxide reductase, cytochrome c-containing subunit
1237	17938373	176299	28	24	3.02752e-06	0	conserved hypothetical protein
1238	17934471	176299	49	36	3.14015e-06	0	chemotaxis transmembrane protein
1239	17937140	176299	49	36	3.14015e-06	0	desulfurizing enzyme
1240	17934123	176299	49	36	3.14015e-06	0	conserved hypothetical protein
1241	17938350	176299	67	45	3.25796e-06	0	ABC transporter, substrate binding protein [alpha-galactoside]
1242	17938378	176299	67	45	3.25796e-06	0	ABC transporter, membrane spanning protein [amino acid]
1243	17937111	176299	67	45	3.25796e-06	0	succinate semialdehyde dehydrogenase
1244	17938854	176299	67	45	3.25796e-06	0	permease component of C4 dicarboxylate transporter
1245	17934463	176299	67	45	3.25796e-06	0	flagellar basal-body rod protein
1246	17936240	176299	67	45	3.25796e-06	0	acetyltransferase
1247	17938654	176299	67	45	3.25796e-06	0	conserved hypothetical protein
1248	17938325	176299	67	45	3.25796e-06	0	AcrB/AcrD/AcrF family protein
1249	17936985	176299	67	45	3.25796e-06	0	AcrB/AcrD/AcrF family protein
1250	17935910	176299	67	45	3.25796e-06	0	pyridoxal phosphate biosynthesis protein
1251	17937936	176299	67	45	3.25796e-06	0	aldehyde dehydrogenase
1252	17936253	176299	33	27	3.34632e-06	0	endo-1,4-beta-xylanase
1253	17937513	176299	33	27	3.34632e-06	0	transcriptional regulator, LysR family
1254	17934587	176299	33	27	3.34632e-06	0	conserved hypothetical protein
1255	17938772	176299	33	27	3.34632e-06	0	transcriptional regulator, LysR family
1256	17938561	176299	33	27	3.34632e-06	0	transcriptional regulator, LysR family
1257	17937612	176299	33	27	3.34632e-06	0	conserved hypothetical
1258	17937675	176299	33	27	3.34632e-06	0	transcriptional regulator, LysR family
1259	17937498	176299	120	65	3.40459e-06	0	L-aspartase
1260	17934043	176299	103	60	3.40811e-06	0	peptide methionine sulfoxide reductase
1261	17939313	176299	103	60	3.40811e-06	0	virA/G regulated protein
1262	17934227	176299	103	60	3.40811e-06	0	conserved hypothetical protein
1263	17934697	176299	103	60	3.40811e-06	0	threonine synthase
1264	17934103	176299	51	37	3.4343e-06	0	methylglyoxal synthase
1265	17938018	176299	51	37	3.4343e-06	0	polysaccharide export protein
1266	17937154	176299	51	37	3.4343e-06	0	monooxygenase
1267	17938337	176299	51	37	3.4343e-06	0	choline sulfatase
1268	17936257	176299	51	37	3.4343e-06	0	UDP-hexose transferase
1269	17935581	176299	109	62	3.45471e-06	0	anthranilate phosphoribosyltransferase
1270	17938710	176299	109	62	3.45471e-06	0	glutamate-1-semialdehyde aminotransferase
1271	17935592	176299	78	50	3.4621e-06	0	molybdopterin-guanine dinucleotide biosynthesis protein A
1272	17938737	176299	78	50	3.4621e-06	0	transcriptional regulator
1273	17938880	176299	78	50	3.4621e-06	0	arylester hydrolase
1274	17937142	176299	78	50	3.4621e-06	0	ABC transporter, membrane spanning protein [oligopeptide]
1275	17937603	176299	78	50	3.4621e-06	0	nitrate reductase large subunit
1276	17935423	176299	78	50	3.4621e-06	0	conserved hypothetical protein
1277	17935781	176299	78	50	3.4621e-06	0	cobalamin (5'-phosphate) synthase
1278	17934856	176299	78	50	3.4621e-06	0	conserved hypothetical protein
1279	17938656	176299	78	50	3.4621e-06	0	ABC transporter, nucleotide binding/ATPase protein [oligopeptide]
1280	17938267	176299	78	50	3.4621e-06	0	ABC transporter, nucleotide binding/ATPase protein
1281	17938351	176299	78	50	3.4621e-06	0	ABC transporter, membrane spanning protein [oligopeptide ]
1282	17934469	176299	65	44	3.51071e-06	0	flagellar basal body rod protein
1283	17937974	176299	65	44	3.51071e-06	0	S-adenosylmethionine:2-demethylmenaquinone methyltransferase
1284	17937571	176299	65	44	3.51071e-06	0	conserved hypothetical protein
1285	17937195	176299	65	44	3.51071e-06	0	ABC transporter, substrate binding protein [sugar]
1286	17938112	176299	85	53	3.5608e-06	0	ABC transporter, membrane spanning protein
1287	17937959	176299	85	53	3.5608e-06	0	conserved hypothetical protein
1288	17934389	176299	85	53	3.5608e-06	0	aquaporin
1289	17938371	176299	85	53	3.5608e-06	0	D-amino acid dehydrogenase, small subunit
1290	17937001	176299	106	61	3.61806e-06	0	phosphomethylpyrimidine kinase
1291	17934332	176299	53	38	3.66636e-06	0	conserved hypothetical protein
1292	17937255	176299	53	38	3.66636e-06	0	glycosyltransferase
1293	17939212	176299	53	38	3.66636e-06	0	nitrilotriacetate monooxygenase
1294	17938114	176299	53	38	3.66636e-06	0	inosine-uridine preferring nucleoside hydrolase
1295	17938433	176299	53	38	3.66636e-06	0	ABC transporter, substrate binding protein [sugar]
1296	17934187	176299	53	38	3.66636e-06	0	transcriptional regulator, GntR family
1297	17937074	176299	53	38	3.66636e-06	0	conserved hypothetical protein
1298	17938897	176299	40	31	3.66715e-06	0	conserved hypothetical protein
1299	17937609	176299	40	31	3.66715e-06	0	ABC transporter, nucleotide binding/ATPase protein [nitrate]
1300	17936394	176299	40	31	3.66715e-06	0	penicillin binding protein
1301	17939123	176299	63	43	3.71166e-06	0	conserved hypothetical protein
1302	17938151	176299	63	43	3.71166e-06	0	transcriptional regulator
1303	17934910	176299	95	57	3.76626e-06	0	adenosylmethionine-8-amino-7-oxononanoate aminotransferase
1304	17934758	176299	95	57	3.76626e-06	0	ABC transporter, nucleotide binding/ATPase protein
1305	17937697	176299	95	57	3.76626e-06	0	adenosylmethionine-8-amino-7-oxononanoate aminotransferase
1306	17938727	176299	55	39	3.82737e-06	0	transcriptional regulator, AraC family
1307	17935223	176299	55	39	3.82737e-06	0	conserved hypothetical protein
1308	17938824	176299	55	39	3.82737e-06	0	transcriptional regulator, LacI family
1309	17937998	176299	55	39	3.82737e-06	0	transcriptional regulator, AraC family
1310	17937951	176299	61	42	3.8505e-06	0	ABC transporter, substrate binding protein
1311	17936767	176299	61	42	3.8505e-06	0	beta 1,3 glucan synthase catalytic subunit
1312	17938989	176299	61	42	3.8505e-06	0	transcriptional regulator, GntR family
1313	17935968	176299	116	64	3.8872e-06	0	DNA repair protein RecN
1314	17937080	176299	57	40	3.9121e-06	0	ABC transporter, substrate binding protein [sugar]
1315	17937390	176299	57	40	3.9121e-06	0	peptide synthetase
1316	17938167	176299	57	40	3.9121e-06	0	multidrug resistance efflux pump
1317	17937169	176299	57	40	3.9121e-06	0	transcriptional regulator, GntR family
1318	17935431	176299	57	40	3.9121e-06	0	glyoxalase/bleomycin resistance protein/dioxygenase superfamily protein
1319	17935087	176299	59	41	3.9191e-06	0	conserved hypothetical protein
1320	17937613	176299	59	41	3.9191e-06	0	conserved hypothetical protein
1321	17938411	176299	59	41	3.9191e-06	0	gamma-glutamyltranspeptidase
1322	17936783	176299	59	41	3.9191e-06	0	peptide synthetase
1323	17934453	176299	59	41	3.9191e-06	0	flagellin
1324	17937885	176299	59	41	3.9191e-06	0	conserved hypothetical protein
1325	17936964	176299	59	41	3.9191e-06	0	ABC transporter, substrate binding protein [C4-dicarboxylate]
1326	17938596	176299	59	41	3.9191e-06	0	transcriptional regulator, LacI family
1327	17938713	176299	90	55	3.94757e-06	0	ABC transporter, membrane spanning protein [mannopine]
1328	17937765	176299	90	55	3.94757e-06	0	sarcosine oxidase alpha subunit
1329	17935238	176299	90	55	3.94757e-06	0	3-oxoacyl-(acyl carrier protein) reductase
1330	17934328	176299	22	20	4.10598e-06	0	stress induced protein
1331	17934859	176299	22	20	4.10598e-06	0	large terminase
1332	17935390	176299	76	49	4.14693e-06	0	arsenate reductase
1333	17937815	176299	76	49	4.14693e-06	0	mandelate racemase
1334	17937055	176299	76	49	4.14693e-06	0	conserved hypothetical protein
1335	17935011	176299	76	49	4.14693e-06	0	pyridoxal phosphate biosynthesis protein
1336	17935876	176299	76	49	4.14693e-06	0	ExsF two component response regulator
1337	17936997	176299	76	49	4.14693e-06	0	ABC transporter, membrane spanning protein
1338	17938783	176299	76	49	4.14693e-06	0	aldo/keto reductase
1339	17938442	176299	76	49	4.14693e-06	0	ABC transporter, membrane spanning protein [amino acid]
1340	17935289	176299	76	49	4.14693e-06	0	ABC transporter, membrane spanning protein
1341	17939190	176299	76	49	4.14693e-06	0	ABC transporter, membrane spanning protein [nitrate/sulfonates]
1342	17938277	176299	76	49	4.14693e-06	0	sodium bile acid symporter family protein
1343	17934516	176299	42	32	4.51724e-06	0	transcriptional regulator, LysR family
1344	17935028	176299	42	32	4.51724e-06	0	lignin degradation protein
1345	17937619	176299	42	32	4.51724e-06	0	exogenous ferric siderophore receptor
1346	17936056	176299	42	32	4.51724e-06	0	methyl-accepting chemotaxis protein
1347	17938759	176299	83	52	4.60086e-06	0	dehydrogenase
1348	17935989	176299	83	52	4.60086e-06	0	conserved hypothetical protein
1349	17936033	176299	83	52	4.60086e-06	0	ABC transporter, membrane spanning protein
1350	17935308	176299	83	52	4.60086e-06	0	sorbitol dehydrogenase
1351	17939120	176299	83	52	4.60086e-06	0	conserved hypothetical protein
1352	17933981	176299	83	52	4.60086e-06	0	transcriptional regulator, ROK family
1353	17937952	176299	35	28	4.7369e-06	0	conserved hypothetical protein
1354	17936211	176299	35	28	4.7369e-06	0	conserved hypothetical protein
1355	17935045	176299	35	28	4.7369e-06	0	protease VII precursor
1356	17934949	176299	35	28	4.7369e-06	0	conserved hypothetical protein
1357	17934099	176299	35	28	4.7369e-06	0	conserved hypothetical protein
1358	17934415	176299	74	48	4.85719e-06	0	acyl-CoA thiolase
1359	17938796	176299	74	48	4.85719e-06	0	transcriptional regulator, MarR family
1360	17938858	176299	74	48	4.85719e-06	0	transcriptional regulator, MarR family
1361	17937949	176299	74	48	4.85719e-06	0	ABC transporter, membrane spanning protein
1362	17938212	176299	74	48	4.85719e-06	0	ABC transporter, membrane spanning protein [oligopeptide]
1363	17938238	176299	74	48	4.85719e-06	0	beta-ketoadipyl CoA thiolase
1364	17934087	176299	74	48	4.85719e-06	0	conserved hypothetical protein
1365	17938652	176299	74	48	4.85719e-06	0	transcriptional regulator, MarR family
1366	17938931	176299	74	48	4.85719e-06	0	ABC transporter, nucleotide binding/ATPase protein [oligopeptide]
1367	17937183	176299	74	48	4.85719e-06	0	acetyl-CoA C-acetyltransferase
1368	17939209	176299	74	48	4.85719e-06	0	ABC transporter, membrane spanning protein [peptide]
1369	17936272	176299	74	48	4.85719e-06	0	ABC transporter, membrane spanning protein
1370	17937224	176299	98	58	4.88385e-06	0	NTP pyrophosphohydrolase, MutT family
1371	17938305	176299	98	58	4.88385e-06	0	dTDP-4-dehydrorhamnose reductase
1372	17935795	176299	98	58	4.88385e-06	0	short chain dehydrogenase
1373	17935493	176299	98	58	4.88385e-06	0	3-oxoacyl-(acyl-carrier-protein) synthase II
1374	17935254	176299	98	58	4.88385e-06	0	6-hydroxymethyl-7,8-dihydropterin pyrophosphokinase
1375	17937650	176299	30	25	4.97176e-06	0	conserved hypothetical protein
1376	17938023	176299	30	25	4.97176e-06	0	conserved hypothetical protein
1377	17936343	176299	30	25	4.97176e-06	0	conserved hypothetical protein
1378	17938860	176299	44	33	5.3672e-06	0	conserved hypothetical protein
1379	17937634	176299	44	33	5.3672e-06	0	urocanase
1380	17937787	176299	88	54	5.41797e-06	0	cytochrome d oxidase
1381	17938176	176299	88	54	5.41797e-06	0	ABC transporter, nucleotide binding/ATPase protein
1382	17935584	176299	88	54	5.41797e-06	0	molybdopterin biosynthesis protein
1383	17935225	176299	88	54	5.41797e-06	0	acetyltransferase
1384	17936757	176299	72	47	5.57171e-06	0	oxidoreductase
1385	17938297	176299	72	47	5.57171e-06	0	conserved hypothetical protein
1386	17936177	176299	72	47	5.57171e-06	0	aminoglycoside N6'-acetyltransferase
1387	17939179	176299	72	47	5.57171e-06	0	DNA invertase
1388	17937895	176299	93	56	5.58262e-06	0	tetracycline resistance protein
1389	17934112	176299	93	56	5.58262e-06	0	gluconokinase
1390	17938498	176299	81	51	5.77801e-06	0	glycosyltransferase
1391	17936330	176299	81	51	5.77801e-06	0	conserved hypothetical protein
1392	17934323	176299	81	51	5.77801e-06	0	ABC transporter, membrane spanning protein
1393	17935364	176299	81	51	5.77801e-06	0	glycine cleavage system T protein, aminomethyltransferase
1394	17937945	176299	81	51	5.77801e-06	0	ABC transporter, nucleotide binding/ATPase protein [oligopeptide]
1395	17935596	176299	81	51	5.77801e-06	0	stationary-phase survival protein
1396	17936397	176299	81	51	5.77801e-06	0	ABC transporter, membrane spanning protein [dipeptide]
1397	17935740	176299	113	63	5.916e-06	0	phosphoribosylformylglycinamidine synthetase II
1398	17935747	176299	113	63	5.916e-06	0	inositol monophosphatase family protein
1399	17934101	176299	113	63	5.916e-06	0	dihydrodipicolinate reductase
1400	17934296	176299	113	63	5.916e-06	0	acetylglutamate kinase
1401	17937401	176299	101	59	5.9936e-06	0	penicillin binding protein
1402	17937313	176299	101	59	5.9936e-06	0	cell division ATP-binding protein
1403	17935241	176299	101	59	5.9936e-06	0	penicillin-binding protein 1a
1404	17934906	176299	101	59	5.9936e-06	0	conserved hypothetical protein
1405	17936867	176299	46	34	6.18e-06	0	ABC transporter, membrane spanning protein [C4-dicarboxylate]
1406	17935338	176299	46	34	6.18e-06	0	transcriptional regulator, AraC family
1407	17936971	176299	46	34	6.18e-06	0	ABC transporter, substrate binding protein [C4-dicarboxylate]
1408	17937070	176299	46	34	6.18e-06	0	monooxygenase
1409	17937536	176299	46	34	6.18e-06	0	phage-related integrase
1410	17935293	176299	70	46	6.26715e-06	0	conserved hypothetical protein
1411	17937913	176299	70	46	6.26715e-06	0	sarcosine oxidase beta subunit
1412	17937152	176299	70	46	6.26715e-06	0	ABC transporter, substrate binding protein [oligopeptide]
1413	17934580	176299	70	46	6.26715e-06	0	3-methyladenine-DNA glycosylase
1414	17939274	176299	70	46	6.26715e-06	0	ABC transporter, nucleotide binding/ATPase protein [agrocinopine]
1415	17938421	176299	37	29	6.32148e-06	0	fimbrial chaperone
1416	17938420	176299	37	29	6.32148e-06	0	fimbrial usher protein
1417	17939188	176299	37	29	6.32148e-06	0	transcriptional regulator, LysR family
1418	17934293	176299	27	23	6.85827e-06	0	conserved hypothetical protein
1419	17937364	176299	68	45	6.91893e-06	0	conserved hypothetical protein
1420	17934465	176299	68	45	6.91893e-06	0	flagellar basal-body rod protein
1421	17937404	176299	68	45	6.91893e-06	0	ATP-dependent protease LA 2
1422	17938776	176299	48	35	6.92115e-06	0	conserved hypothetical protein
1423	17936073	176299	48	35	6.92115e-06	0	conserved hypothetical protein
1424	17936381	176299	48	35	6.92115e-06	0	conserved hypothetical protein
1425	17938657	176299	79	50	7.07344e-06	0	ABC transporter, membrane spanning protein [oligopeptide]
1426	17937165	176299	79	50	7.07344e-06	0	ABC transporter, nucleotide binding/ATPase protein
1427	17938213	176299	79	50	7.07344e-06	0	ABC transporter, membrane spanning protein [oligopeptide]
1428	17938309	176299	79	50	7.07344e-06	0	ABC transporter, nucleotide binding/ATPase protein [dipeptide]
1429	17939064	176299	79	50	7.07344e-06	0	ABC transporter, substrate binding protein [amino acid]
1430	17935033	176299	79	50	7.07344e-06	0	molybdopterin converting factor, large subunit
1431	17939276	176299	79	50	7.07344e-06	0	ABC transporter, membrane spanning protein [agrocinopine]
1432	17939207	176299	79	50	7.07344e-06	0	ABC transporter, nucleotide binding/ATPase protein [peptide]
1433	17936342	176299	79	50	7.07344e-06	0	ABC transporter, substrate binding protein [hemin]
1434	17939268	176299	79	50	7.07344e-06	0	sucrose phosphorylase
1435	17934205	176299	110	62	7.09804e-06	0	Sun protein
1436	17937962	176299	110	62	7.09804e-06	0	acetyl-CoA carboxylase, biotin carboxylase
1437	17933950	176299	110	62	7.09804e-06	0	conserved hypothetical protein
1438	17934270	176299	110	62	7.09804e-06	0	ferric uptake regulator
1439	17934536	176299	86	53	7.1786e-06	0	alcohol dehydrogenase
1440	17938836	176299	86	53	7.1786e-06	0	pyridoxal phosphate aminotransferase
1441	17935052	176299	86	53	7.1786e-06	0	exopolyphosphatase
1442	17937053	176299	86	53	7.1786e-06	0	6-pyruvoyl tetrahydropterin synthase
1443	17938303	176299	86	53	7.1786e-06	0	glycosyltransferase
1444	17937384	176299	107	61	7.36393e-06	0	polyketide synthase and peptide synthetase
1445	17936216	176299	107	61	7.36393e-06	0	dead-box ATP-dependent RNA helicase
1446	17934177	176299	32	26	7.44147e-06	0	transcriptional regulator, LysR family
1447	17938032	176299	32	26	7.44147e-06	0	conserved hypothetical protein
1448	17938290	176299	32	26	7.44147e-06	0	IS426 transposase
1449	17936106	176299	32	26	7.44147e-06	0	methyl-accepting chemotaxis protein
1450	17938579	176299	32	26	7.44147e-06	0	IS426 transposase
1451	17936850	176299	66	44	7.50234e-06	0	conserved hypothetical protein
1452	17937590	176299	66	44	7.50234e-06	0	small heat shock protein
1453	17937981	176299	66	44	7.50234e-06	0	chloramphenicol resistance protein
1454	17937880	176299	66	44	7.50234e-06	0	transcriptional regulator, GntR family
1455	17934816	176299	96	57	7.546e-06	0	transcriptional regulator
1456	17936055	176299	96	57	7.546e-06	0	multidrug efflux protein
1457	17935622	176299	96	57	7.546e-06	0	competence-damage associated protein
1458	17936847	176299	50	36	7.56056e-06	0	ABC transporter, membrane spanning protein [C4-dicarboxylate]
1459	17938413	176299	50	36	7.56056e-06	0	conserved hypothetical protein
1460	17937475	176299	91	55	7.8997e-06	0	5'-nucleotidase
1461	17937320	176299	91	55	7.8997e-06	0	conserved hypothetical protein
1462	17934445	176299	91	55	7.8997e-06	0	septum formation associated protein
1463	17938672	176299	91	55	7.8997e-06	0	metallo-beta-lactamase
1464	17938659	176299	64	43	7.99362e-06	0	ABC transporter, substrate binding protein [dipeptide]
1465	17939203	176299	64	43	7.99362e-06	0	ABC transporter, substrate binding protein [ribose]
1466	17935378	176299	64	43	7.99362e-06	0	conserved hypothetical protein
1467	17934908	176299	64	43	7.99362e-06	0	MFS permease
1468	17936917	176299	39	30	8.03892e-06	0	conserved hypothetical protein
1469	17936227	176299	39	30	8.03892e-06	0	lactoylglutathione lyase
1470	17935069	176299	52	37	8.07389e-06	0	conserved hypothetical protein
1471	17937673	176299	52	37	8.07389e-06	0	conserved hypothetical protein
1472	17937964	176299	52	37	8.07389e-06	0	conserved hypothetical protein
1473	17938715	176299	52	37	8.07389e-06	0	ABC transporter, substrate binding protein [mannopine]
1474	17937045	176299	52	37	8.07389e-06	0	transcriptional regulator, LacI family
1475	17934399	176299	117	64	8.19113e-06	0	dihydroorotate dehydrogenase
1476	17935414	176299	117	64	8.19113e-06	0	conserved hypothetical protein
1477	17938148	176299	117	64	8.19113e-06	0	6-O-methylguanine-DNA methyltransferase
1478	17937483	176299	117	64	8.19113e-06	0	UTP-glucose-1-phosphate uridylyltransferase
1479	17937357	176299	62	42	8.37109e-06	0	conserved hypothetical protein
1480	17934766	176299	62	42	8.37109e-06	0	carboxymuconolactone decarboxylase
1481	17938058	176299	62	42	8.37109e-06	0	ABC transporter, substrate binding protein [sugar]
1482	17938072	176299	62	42	8.37109e-06	0	conserved hypothetical protein
1483	17939108	176299	62	42	8.37109e-06	0	monooxygenase
1484	17938556	176299	18	17	8.44196e-06	0	hypothetical protein Atu4867
1485	17936186	176299	18	17	8.44196e-06	0	conserved hypothetical protein
1486	17937433	176299	18	17	8.44196e-06	0	conserved hypothetical protein
1487	17938913	176299	54	38	8.4434e-06	0	demethylmenaquinone methyltransferase
1488	17935780	176299	54	38	8.4434e-06	0	nicotinate-nucleotide--dimethylbenzimidazole phosphoribosyl transferase
1489	17937478	176299	54	38	8.4434e-06	0	conserved hypothetical protein
1490	17938722	176299	54	38	8.4434e-06	0	transcription regulator, IclR family
1491	17938840	176299	77	49	8.46107e-06	0	ABC transporter, membrane spanning protein [oligopeptide]
1492	17934181	176299	77	49	8.46107e-06	0	hydrolase
1493	17938344	176299	77	49	8.46107e-06	0	transcriptional regulator, ROK family
1494	17938712	176299	77	49	8.46107e-06	0	ABC transporter, nucleotide binding/ATPase protein[putrescine]
1495	17934114	176299	77	49	8.46107e-06	0	ABC transporter, nucleotide binding/ATPase protein [proline/glycine/betaine]
1496	17937699	176299	77	49	8.46107e-06	0	conserved hypothetical protein
1497	17938992	176299	77	49	8.46107e-06	0	ABC transporter, substrate binding protein [amino acid]
1498	17935322	176299	77	49	8.46107e-06	0	transcriptional regulator, MarR family
1499	17937103	176299	77	49	8.46107e-06	0	ABC transporter, membrane spanning protein [iron (III)]
1500	17938928	176299	77	49	8.46107e-06	0	3-hydroxyacyl-CoA dehydrogenase
1501	17937097	176299	77	49	8.46107e-06	0	ABC transporter, membrane spanning protein [iron]
1502	17938097	176299	77	49	8.46107e-06	0	periplasmic nitrate reductase large subunit
1503	17937123	176299	77	49	8.46107e-06	0	ABC transporter, substrate binding protein
1504	17935306	176299	60	41	8.61629e-06	0	isomerase/lactonizing enzyme
1505	17934537	176299	60	41	8.61629e-06	0	carboxymethylenebutenolidase
1506	17937231	176299	60	41	8.61629e-06	0	polysaccharide biosynthesis associated protein
1507	17939016	176299	60	41	8.61629e-06	0	transcriptional regulator, LacI family
1508	17937482	176299	24	21	8.61648e-06	0	conserved hypothetical protein
1509	17938154	176299	56	39	8.65836e-06	0	transcriptional regulator
1510	17939047	176299	56	39	8.65836e-06	0	transcriptional regulator, IclR family/regucalcin
1511	17937762	176299	56	39	8.65836e-06	0	sarcosine oxidase beta subunit
1512	17938239	176299	56	39	8.65836e-06	0	transcriptional regulator, LacI family
1513	17937585	176299	56	39	8.65836e-06	0	ABC transporter, substrate binding protein [sugar]
1514	17937999	176299	56	39	8.65836e-06	0	sarcosine oxidase beta subunit
1515	17938109	176299	58	40	8.71503e-06	0	transcriptional regulator, LacI family
1516	17937382	176299	58	40	8.71503e-06	0	peptide synthetase
1517	17937034	176299	84	52	9.22262e-06	0	exopolysaccharide production protein
1518	17937102	176299	84	52	9.22262e-06	0	ABC transporter, nucleotide binding/ATPase protein [iron]
1519	17938260	176299	84	52	9.22262e-06	0	ABC transporter, membrane spanning protein
1520	17937004	176299	84	52	9.22262e-06	0	D-amino acid dehydrogenase, small subunit
1521	17936395	176299	84	52	9.22262e-06	0	ABC transporter, nucleotide binding/ATPase protein [dipeptide]
1522	17934277	176299	84	52	9.22262e-06	0	transcriptional regulator
1523	17938886	176299	84	52	9.22262e-06	0	aminotransferase, class III
1524	17937942	176299	21	19	9.49405e-06	0	conserved hypothetical protein
1525	17937621	176299	21	19	9.49405e-06	0	conserved hypothetical protein
1526	17937518	176299	99	58	9.72899e-06	0	3-oxoacyl-(acyl-carrier protein) reductase
1527	17934948	176299	99	58	9.72899e-06	0	methyltransferase
1528	17934498	176299	41	31	9.81899e-06	0	teichoic acid biosynthesis protein
1529	17937076	176299	41	31	9.81899e-06	0	periplasmic mannitol-binding protein
1530	17936074	176299	41	31	9.81899e-06	0	transcriptional regulator, LysR family
1531	17938474	176299	75	48	9.90834e-06	0	ABC transporter, membrane spanning protein [iron]
1532	17933975	176299	75	48	9.90834e-06	0	two component response regulator
1533	17938103	176299	75	48	9.90834e-06	0	ABC transporter, membrane spanning protein [bacteriocin]
1534	17938265	176299	75	48	9.90834e-06	0	transcriptional regulator, ROK family
1535	17938428	176299	75	48	9.90834e-06	0	flavin-containing monooxygenase
1536	17937830	176299	34	27	1.03713e-05	0	glucose dehydrogenase
1537	17934965	176299	34	27	1.03713e-05	0	conserved hypothetical protein
1538	17938909	176299	34	27	1.03713e-05	0	transcriptional regulator, LysR family
1539	17939128	176299	34	27	1.03713e-05	0	transcriptional regulator, LysR family
1540	17938780	176299	34	27	1.03713e-05	0	transcriptional regulator, LysR family
1541	17938104	176299	34	27	1.03713e-05	0	conserved hypothetical protein
1542	17936908	176299	34	27	1.03713e-05	0	transcriptional regulator, LysR family
1543	17938450	176299	89	54	1.07462e-05	0	adenosylmethionine-8-amino-7-oxononanoate aminotransferase
1544	17937251	176299	89	54	1.07462e-05	0	arsenical pump membrane protein
1545	17934678	176299	89	54	1.07462e-05	0	cytochrome-c oxidase chain I
1546	17934893	176299	89	54	1.07462e-05	0	permease
1547	17934917	176299	29	24	1.10147e-05	0	conserved hypothetical protein
1548	17935782	176299	29	24	1.10147e-05	0	conserved hypothetical protein
1549	17934652	176299	29	24	1.10147e-05	0	conserved hypothetical protein
1550	17933999	176299	94	56	1.10477e-05	0	permease
1551	17938141	176299	94	56	1.10477e-05	0	conserved hypothetical protein
1552	17937011	176299	94	56	1.10477e-05	0	aminotransferase
1553	17935615	176299	94	56	1.10477e-05	0	protein-L-isoaspartate O-methyltransferase
1554	17939154	176299	73	47	1.13772e-05	0	D-nopaline dehydrogenase
1555	17938899	176299	73	47	1.13772e-05	0	ABC transporter, membrane spanning protein [iron]
1556	17938964	176299	73	47	1.13772e-05	0	acetyltransferase
1557	17934176	176299	73	47	1.13772e-05	0	aldo-keto reductase
1558	17935633	176299	82	51	1.15299e-05	0	acetyltransferase
1559	17934731	176299	82	51	1.15299e-05	0	ABC transporter, nucleotide binding/ATPase protein
1560	17936892	176299	82	51	1.15299e-05	0	conserved hypothetical protein
1561	17937398	176299	82	51	1.15299e-05	0	ABC transporter, nucleotide binding/ATPase protein [iron (III) dicitrate]
1562	17937696	176299	82	51	1.15299e-05	0	dethiobiotin synthase
1563	17936224	176299	82	51	1.15299e-05	0	methyltransferase
1564	17936927	176299	82	51	1.15299e-05	0	ABC transporter, nucleotide binding/ATPase protein [oligopeptide]
1565	17938307	176299	82	51	1.15299e-05	0	dTDP-rhamnose-3,5-epimerase
1566	17938837	176299	43	32	1.15883e-05	0	conserved hypothetical protein
1567	17934836	176299	43	32	1.15883e-05	0	transcriptional regulator, LysR family
1568	17935947	176299	43	32	1.15883e-05	0	conserved hypothetical protein
1569	17934898	176299	102	59	1.19119e-05	0	NAD/NADP dependent oxidoreductase
1570	17935284	176299	102	59	1.19119e-05	0	acyl-[acyl carrier protein]--UDP-N-acetylglucosamine O-acyltransferase
1571	17935122	176299	102	59	1.19119e-05	0	cysteine synthase
1572	17934839	176299	102	59	1.19119e-05	0	penicillin binding protein
1573	17938076	176299	102	59	1.19119e-05	0	nitric oxide reductase NorQ protein
1574	17934696	176299	102	59	1.19119e-05	0	peptidase, family M16
1575	17934022	176299	102	59	1.19119e-05	0	penicillin-binding protein
1576	17935482	176299	114	63	1.21661e-05	0	single-stranded-DNA-specific exonuclease
1577	17934513	176299	114	63	1.21661e-05	0	glutamine synthetase
1578	17936998	176299	71	46	1.28255e-05	0	thiamine biosynthesis associated protein
1579	17936122	176299	71	46	1.28255e-05	0	ubiquinol-cytochrome C reductase iron-sulfur subunit
1580	17938057	176299	71	46	1.28255e-05	0	conserved hypothetical protein
1581	17934023	176299	71	46	1.28255e-05	0	conserved hypothetical protein
1582	17937659	176299	45	33	1.32752e-05	0	calcium-binding protein, regucalcin
1583	17938678	176299	45	33	1.32752e-05	0	conserved hypothetical protein
1584	17937292	176299	45	33	1.32752e-05	0	glutathione S-transferase
1585	17934126	176299	45	33	1.32752e-05	0	conserved hypothetical protein
1586	17935467	176299	45	33	1.32752e-05	0	cytochrome P450
1587	17937709	176299	36	28	1.36588e-05	0	adenylate cyclase 1
1588	17936866	176299	36	28	1.36588e-05	0	transcriptional regulator, LysR family
1589	17937394	176299	36	28	1.36588e-05	0	TonB-dependent receptor
1590	17938199	176299	36	28	1.36588e-05	0	conserved hypothetical protein
1591	17934109	176299	80	50	1.40669e-05	0	D-amino acid dehydrogenase
1592	17938929	176299	80	50	1.40669e-05	0	ABC transporter, membrane spanning protein [oligopeptide]
1593	17937809	176299	80	50	1.40669e-05	0	ABC transporter, membrane spanning protein [dipeptide]
1594	17937721	176299	80	50	1.40669e-05	0	ABC transporter, nucleotide binding/ATPase protein [ferrichrome]
1595	17936082	176299	80	50	1.40669e-05	0	permease
1596	17936978	176299	80	50	1.40669e-05	0	ABC transporter, membrane spanning protein [dipeptide]
1597	17937923	176299	80	50	1.40669e-05	0	ABC transporter, membrane spanning protein [amino acid]
1598	17938658	176299	80	50	1.40669e-05	0	ABC transporter, membrane spanning protein [oligopeptide]
1599	17938996	176299	80	50	1.40669e-05	0	ABC transporter, membrane spanning protein
1600	17934541	176299	80	50	1.40669e-05	0	molybdenum cofactor biosynthesis protein B
1601	17935856	176299	87	53	1.41298e-05	0	conserved hypothetical protein
1602	17937096	176299	87	53	1.41298e-05	0	ABC transporter, nucleotide binding/ATPase protein [iron]
1603	17938444	176299	69	45	1.42085e-05	0	ABC transporter, substrate binding protein [amino acid]
1604	17937302	176299	69	45	1.42085e-05	0	electron transfer flavoprotein beta subunit
1605	17935716	176299	69	45	1.42085e-05	0	conserved hypothetical protein
1606	17936278	176299	111	62	1.43565e-05	0	urease accessory protein
1607	17935484	176299	111	62	1.43565e-05	0	homoserine dehydrogenase
1608	17938491	176299	111	62	1.43565e-05	0	glutamate-1-semialdehyde 2,1-aminotransferase
1609	17938304	176299	111	62	1.43565e-05	0	glucose-1-phosphate thymidylyltransferase
1610	17934957	176299	111	62	1.43565e-05	0	conserved hypothetical protein
1611	17935673	176299	111	62	1.43565e-05	0	ATP-dependent DNA helicase
1612	17933943	176299	111	62	1.43565e-05	0	tryptophan synthase beta subunit
1613	17935207	176299	108	61	1.4738e-05	0	dihydroorotase
1614	17934337	176299	108	61	1.4738e-05	0	ABC transporter, nucleotide binding/ATPase protein
1615	17935427	176299	108	61	1.4738e-05	0	nitrogen fixation protein FixI
1616	17938013	176299	97	57	1.48135e-05	0	ribitol kinase
1617	17937593	176299	97	57	1.48135e-05	0	glycerol kinase
1618	17934743	176299	47	34	1.48144e-05	0	glutathione S-transferase
1619	17935119	176299	47	34	1.48144e-05	0	DNA-binding protein
1620	17939225	176299	47	34	1.48144e-05	0	conserved hypothetical protein
1621	17934421	176299	47	34	1.48144e-05	0	phaE protein
1622	17938515	176299	47	34	1.48144e-05	0	ABC transporter, substrate binding protein [C4-dicarboxylate]
1623	17936286	176299	26	22	1.5217e-05	0	conserved hypothetical protein
1624	17938734	176299	26	22	1.5217e-05	0	conserved hypothetical protein
1625	17937163	176299	67	44	1.54804e-05	0	ABC transporter, substrate binding protein [oligopeptide]
1626	17936807	176299	67	44	1.54804e-05	0	ABC transporter, substrate binding protein [sn-glycerol 3-phosphate]
1627	17935939	176299	67	44	1.54804e-05	0	AcrB/AcrD/AcrF family protein
1628	17938323	176299	67	44	1.54804e-05	0	conserved hypothetical protein
1629	17936304	176299	67	44	1.54804e-05	0	ABC transporter, substrate binding protein [amino acid]
1630	17937402	176299	49	35	1.61494e-05	0	conserved hypothetical protein
1631	17939126	176299	31	25	1.61736e-05	0	conserved hypothetical protein
1632	17934680	176299	31	25	1.61736e-05	0	cytochrome C oxidase assembly protein
1633	17938026	176299	31	25	1.61736e-05	0	conserved hypothetical protein
1634	17938105	176299	31	25	1.61736e-05	0	phosphopantetheinyl transferase
1635	17938950	176299	31	25	1.61736e-05	0	conserved hypothetical protein
1636	17934989	176299	65	43	1.65961e-05	0	branched-chain amino acid permease
1637	17937514	176299	78	49	1.67882e-05	0	oxidoreductase
1638	17936027	176299	78	49	1.67882e-05	0	ABC transporter, membrane spanning protein [amino acid]
1639	17935455	176299	78	49	1.67882e-05	0	alcohol dehydrogenase
1640	17938286	176299	78	49	1.67882e-05	0	ABC transporter, membrane spanning protein
1641	17938592	176299	78	49	1.67882e-05	0	santhopine deaminating protein
1642	17935852	176299	78	49	1.67882e-05	0	secretion protein
1643	17935043	176299	78	49	1.67882e-05	0	reductase
1644	17937120	176299	78	49	1.67882e-05	0	ABC transporter, nucleotide binding/ATPase protein
1645	17935770	176299	78	49	1.67882e-05	0	ABC transporter, membrane spanning protein [amino acid]
1646	17938227	176299	118	64	1.70468e-05	0	3-carboxy-cis,cis-muconate cycloisomerase
1647	17937718	176299	38	29	1.71772e-05	0	hydroxamate-type ferrisiderophore receptor
1648	17937676	176299	38	29	1.71772e-05	0	dioxygenase
1649	17934124	176299	38	29	1.71772e-05	0	transcriptional regulator, LysR family
1650	17938895	176299	38	29	1.71772e-05	0	TonB-dependent receptor
1651	17936114	176299	38	29	1.71772e-05	0	acetyltransferase
1652	17934149	176299	51	36	1.72346e-05	0	lysozyme
1653	17936856	176299	51	36	1.72346e-05	0	pectin degradation protein
1654	17934616	176299	51	36	1.72346e-05	0	transcriptional regulator, IclR family
1655	17937966	176299	51	36	1.72346e-05	0	conserved hypothetical protein
1656	17938235	176299	51	36	1.72346e-05	0	transcriptional regulator, IclR family
1657	17937554	176299	63	42	1.75132e-05	0	resolvase
1658	17934091	176299	63	42	1.75132e-05	0	ABC transporter, substrate binding protein [phosphonate]
1659	17937808	176299	63	42	1.75132e-05	0	ABC transporter, substrate binding protein [dipeptide]
1660	17939111	176299	63	42	1.75132e-05	0	two component sensor kinase
1661	17939155	176299	63	42	1.75132e-05	0	hydantoin utilization protein
1662	17934466	176299	63	42	1.75132e-05	0	flagellar basal-body rod protein FlgB
1663	17937301	176299	85	52	1.80364e-05	0	conserved hypothetical protein
1664	17934288	176299	85	52	1.80364e-05	0	conserved hypothetical protein
1665	17935583	176299	85	52	1.80364e-05	0	molybdenum cofactor biosynthesis protein C
1666	17935564	176299	85	52	1.80364e-05	0	alcohol dehydrogenase class III
1667	17937209	176299	85	52	1.80364e-05	0	ABC transporter, nucleotide binding/ATPase protein
1668	17936276	176299	85	52	1.80364e-05	0	Fnr-like transcriptional activator
1669	17939048	176299	85	52	1.80364e-05	0	3-oxoacyl-(acyl-carrier-protein) reductase
1670	17936914	176299	53	37	1.80372e-05	0	RND multidrug efflux membrane permease
1671	17934264	176299	53	37	1.80372e-05	0	conserved hypothetical protein
1672	17939279	176299	53	37	1.80372e-05	0	conserved hypothetical protein
1673	17938932	176299	53	37	1.80372e-05	0	lipase/esterase
1674	17934899	176299	53	37	1.80372e-05	0	cation efflux system component
1675	17934199	176299	53	37	1.80372e-05	0	conserved hypothetical protein
1676	17935211	176299	53	37	1.80372e-05	0	acetyltransferase
1677	17936313	176299	53	37	1.80372e-05	0	conserved hypothetical protein
1678	17936963	176299	61	41	1.81936e-05	0	transcriptional regulator, GntR family
1679	17938927	176299	61	41	1.81936e-05	0	ABC transporter, substrate binding protein [oligopeptide]
1680	17938979	176299	61	41	1.81936e-05	0	MFS permease
1681	17934572	176299	61	41	1.81936e-05	0	transcriptional regulator, GntR family
1682	17934473	176299	61	41	1.81936e-05	0	flagellar motor switch protein FliN
1683	17933982	176299	61	41	1.81936e-05	0	ABC transporter, substrate binding protein [sugar]
1684	17938245	176299	55	38	1.85365e-05	0	transcriptional regulator, LacI family
1685	17937907	176299	55	38	1.85365e-05	0	multidrug efflux protein
1686	17938374	176299	55	38	1.85365e-05	0	transcriptional regulator, LacI family
1687	17937636	176299	55	38	1.85365e-05	0	histidine ammonia-lyase
1688	17937261	176299	59	40	1.86054e-05	0	conserved hypothetical protein
1689	17938208	176299	59	40	1.86054e-05	0	ABC transporter, substrate binding protein [branched amino acid]
1690	17938431	176299	59	40	1.86054e-05	0	conserved hypothetical protein
1691	17937499	176299	59	40	1.86054e-05	0	transcriptional regulator, FadR/GntR family
1692	17935350	176299	57	39	1.87246e-05	0	host factor I
1693	17936873	176299	57	39	1.87246e-05	0	transcriptional regulator, LacI family
1694	17938355	176299	57	39	1.87246e-05	0	HlyD family secretion protein
1695	17938432	176299	57	39	1.87246e-05	0	transcriptional regulator, LacI family
1696	17937117	176299	57	39	1.87246e-05	0	ABC transporter, substrate binding protein [oligopeptide]
1697	17938180	176299	100	58	1.90066e-05	0	conserved hypothetical protein
1698	17935463	176299	100	58	1.90066e-05	0	serine acetyltransferase
1699	17934059	176299	100	58	1.90066e-05	0	cytochrome O ubiquinol oxidase subunit I
1700	17935349	176299	100	58	1.90066e-05	0	potassium uptake protein
1701	17936379	176299	100	58	1.90066e-05	0	conserved hypothetical protein
1702	17938284	176299	100	58	1.90066e-05	0	dehydrogenase
1703	17937745	176299	100	58	1.90066e-05	0	exopolysaccharide polymerization/transport protein
1704	17938454	176299	23	20	1.92674e-05	0	conserved hypothetical protein
1705	17935408	176299	76	48	1.96369e-05	0	conserved hypothetical protein
1706	17937086	176299	76	48	1.96369e-05	0	ABC transporter, membrane spanning protein [oligopeptide]
1707	17936247	176299	76	48	1.96369e-05	0	ABC transporter, substrate binding protein [amino acid]
1708	17935901	176299	76	48	1.96369e-05	0	aminotransferase
1709	17937516	176299	76	48	1.96369e-05	0	hydrolase
1710	17936758	176299	76	48	1.96369e-05	0	ABC transporter, membrane spanning protein [oligopeptide]
1711	17935491	176299	76	48	1.96369e-05	0	NADPH:quinone reductase
1712	17939160	176299	76	48	1.96369e-05	0	ABC transporter, substrate binding protein [nopaline]
1713	17935359	176299	76	48	1.96369e-05	0	MFS permease
1714	17934392	176299	76	48	1.96369e-05	0	ABC transporter, substrate binding protein [amino acid]
1715	17936940	176299	40	30	2.07875e-05	0	conserved hypothetical protein
1716	17936195	176299	40	30	2.07875e-05	0	transcriptional regulator, LysR family
1717	17935995	176299	40	30	2.07875e-05	0	sarcosine oxidase
1718	17937739	176299	90	54	2.08344e-05	0	conserved hypothetical protein
1719	17938066	176299	90	54	2.08344e-05	0	oxidoreductase
1720	17934620	176299	90	54	2.08344e-05	0	magnesium/cobalt transport protein
1721	17938175	176299	95	56	2.14065e-05	0	nitroreductase
1722	17937342	176299	95	56	2.14065e-05	0	amidohydrolase
1723	17935363	176299	95	56	2.14065e-05	0	glycine cleavage system component H
1724	17935444	176299	20	18	2.1566e-05	0	conserved hypothetical protein
1725	17938676	176299	20	18	2.1566e-05	0	conserved hypothetical protein
1726	17935143	176299	20	18	2.1566e-05	0	conserved hypothetical protein
1727	17938573	176299	20	18	2.1566e-05	0	conserved hypothetical protein
1728	17937094	176299	33	26	2.2174e-05	0	two component sensor kinase
1729	17934234	176299	33	26	2.2174e-05	0	conserved hypothetical protein
1730	17934841	176299	33	26	2.2174e-05	0	beta-lactamase class D
1731	17938007	176299	83	51	2.24292e-05	0	xylitol dehydrogenase
1732	17934092	176299	83	51	2.24292e-05	0	ABC transporter, nucleotide binding/ATPase protein [phosphonate]
1733	17938165	176299	83	51	2.24292e-05	0	conserved hypothetical protein
1734	17935080	176299	83	51	2.24292e-05	0	H+ translocating pyrophosphate synthase
1735	17934106	176299	83	51	2.24292e-05	0	ABC transporter, membrane spanning protein [peptide]
1736	17935362	176299	83	51	2.24292e-05	0	glycine cleavage system protein P2
1737	17934576	176299	83	51	2.24292e-05	0	glycolate oxidase subunit
1738	17938504	176299	83	51	2.24292e-05	0	glycosyltransferase
1739	17935063	176299	83	51	2.24292e-05	0	sulfate permease
1740	17938353	176299	83	51	2.24292e-05	0	ABC transporter, nucleotide binding/ATPase protein [oligopeptide]
1741	17938798	176299	74	47	2.2547e-05	0	zinc-binding dehydrogenase
1742	17933977	176299	74	47	2.2547e-05	0	helicase
1743	17934823	176299	74	47	2.2547e-05	0	Na+/H+ antiporter
1744	17935542	176299	74	47	2.2547e-05	0	ABC transporter, membrane spanning protein
1745	17937082	176299	74	47	2.2547e-05	0	amidohydrolase
1746	17938898	176299	74	47	2.2547e-05	0	ABC transporter, membrane spanning protein [iron]
1747	17935769	176299	74	47	2.2547e-05	0	ABC transporter, substrate binding protein [amino acid]
1748	17934609	176299	103	59	2.32371e-05	0	DNA mismatch repair protein MutL
1749	17938306	176299	103	59	2.32371e-05	0	dTDP-D-glucose-4,6-dehydratase
1750	17936928	176299	103	59	2.32371e-05	0	aspartate aminotransferase
1751	17935807	176299	28	23	2.38742e-05	0	conserved hypothetical protein
1752	17938497	176299	28	23	2.38742e-05	0	exopolysaccharide synthesis protein
1753	17936721	176299	28	23	2.38742e-05	0	conserved hypothetical protein
1754	17937400	176299	28	23	2.38742e-05	0	two component sensor kinase
1755	17937480	176299	42	31	2.43496e-05	0	conserved hypothetical protein
1756	17937246	176299	42	31	2.43496e-05	0	conserved hypothetical protein
1757	17938978	176299	115	63	2.46636e-05	0	dihydrodipicolinate synthase
1758	17933970	176299	115	63	2.46636e-05	0	heat shock chaperone
1759	17936329	176299	115	63	2.46636e-05	0	adenylosuccinate synthetase
1760	17934711	176299	115	63	2.46636e-05	0	chromosome segregation protein
1761	17937187	176299	115	63	2.46636e-05	0	3-methylcrotonyl-CoA carboxylase alpha subunit
1762	17933951	176299	115	63	2.46636e-05	0	conserved hypothetical protein
1763	17937746	176299	115	63	2.46636e-05	0	UTP-glucose-1-phosphate uridylyltransferase
1764	17938225	176299	72	46	2.54449e-05	0	ABC transporter, membrane spanning protein [amino acid]
1765	17935041	176299	72	46	2.54449e-05	0	conserved hypothetical protein
1766	17934850	176299	72	46	2.54449e-05	0	MFS permease
1767	17938223	176299	72	46	2.54449e-05	0	ABC transporter, substrate binding protein [amino acid]
1768	17938368	176299	72	46	2.54449e-05	0	ABC transporter, membrane spanning protein [amino acid]
1769	17935688	176299	72	46	2.54449e-05	0	malonate transporter
1770	17935290	176299	72	46	2.54449e-05	0	ABC transporter, membrane spanning protein
1771	17938080	176299	72	46	2.54449e-05	0	nitric oxide reductase NorE protein
1772	17937397	176299	72	46	2.54449e-05	0	ABC transporter, membrane spanning protein [iron (III) dicitrate]
1773	17934604	176299	106	60	2.6868e-05	0	inositol monophosphatase family protein
1774	17935868	176299	88	53	2.71672e-05	0	cyclopropane-fatty-acyl-phospholipid synthase
1775	17934794	176299	88	53	2.71672e-05	0	conserved hypothetical protein
1776	17936283	176299	81	50	2.72498e-05	0	urease alpha subunit
1777	17936967	176299	81	50	2.72498e-05	0	zinc-binding dehydrogenase
1778	17935900	176299	81	50	2.72498e-05	0	ABC transporter, substrate binding protein
1779	17938390	176299	81	50	2.72498e-05	0	ABC transporter, nucleotide binding/ATPase protein [oligopeptide]
1780	17936022	176299	81	50	2.72498e-05	0	dehydrogenase
1781	17938845	176299	44	32	2.77305e-05	0	amide hydrolase
1782	17939198	176299	44	32	2.77305e-05	0	conserved hypothetical protein
1783	17936255	176299	44	32	2.77305e-05	0	UDP-hexose transferase
1784	17939283	176299	44	32	2.77305e-05	0	P-450 monooxygenase
1785	17936130	176299	44	32	2.77305e-05	0	coproporphyrinogen III oxidase
1786	17936752	176299	70	45	2.82523e-05	0	ABC transporter, substrate binding protein [dipeptide]
1787	17937649	176299	70	45	2.82523e-05	0	oxidoreductase
1788	17935926	176299	98	57	2.84991e-05	0	phosphoserine phosphatase
1789	17935909	176299	98	57	2.84991e-05	0	NADH dehydrogenase
1790	17938131	176299	98	57	2.84991e-05	0	conserved hypothetical protein
1791	17938523	176299	98	57	2.84991e-05	0	6-phosphogluconate dehydrogenase
1792	17935230	176299	112	62	2.85853e-05	0	acetyl-CoA carboxylase, biotin carboxylase
1793	17933966	176299	112	62	2.85853e-05	0	glutamine amidotransferase
1794	17935663	176299	112	62	2.85853e-05	0	glutamine synthetase I
1795	17937977	176299	35	27	2.87954e-05	0	transcriptional regulator, LysR family
1796	17938791	176299	35	27	2.87954e-05	0	transcriptional regulator, LysR family
1797	17938769	176299	35	27	2.87954e-05	0	transcriptional regulator, LysR family
1798	17937960	176299	35	27	2.87954e-05	0	transcriptional regulator, LysR family
1799	17937980	176299	35	27	2.87954e-05	0	transcriptional regulator, LysR family
1800	17938800	176299	35	27	2.87954e-05	0	transcriptional regulator, LysR family
1801	17938051	176299	35	27	2.87954e-05	0	conserved hypothetical protein
1802	17936806	176299	35	27	2.87954e-05	0	conserved hypothetical protein
1803	17934574	176299	35	27	2.87954e-05	0	transcriptional regulator, LysR family
1804	17938976	176299	35	27	2.87954e-05	0	transcriptional regulator, LysR family
1805	17934442	176299	109	61	2.90052e-05	0	UDP-galactose 4-epimerase
1806	17936346	176299	109	61	2.90052e-05	0	formyltetrahydrofolate deformylase
1807	17935419	176299	109	61	2.90052e-05	0	ABC transporter, nucleotide binding/ATPase protein [zinc]
1808	17936026	176299	109	61	2.90052e-05	0	glutamine synthetase
1809	17937227	176299	93	55	2.96173e-05	0	peptidyl-prolyl cis-trans isomerase
1810	17938479	176299	93	55	2.96173e-05	0	GDP-fucose synthetase
1811	17935965	176299	93	55	2.96173e-05	0	acetyltransferase
1812	17938857	176299	46	33	3.08109e-05	0	glutathione S-transferase
1813	17934433	176299	46	33	3.08109e-05	0	chemotaxis protein
1814	17939084	176299	46	33	3.08109e-05	0	conserved hypothetical protein
1815	17936800	176299	68	44	3.08881e-05	0	ABC transporter, nucleotide binding/ATPase protein [spermidine/putrescine]
1816	17938788	176299	68	44	3.08881e-05	0	beta-lactamase
1817	17936063	176299	68	44	3.08881e-05	0	conserved hypothetical protein
1818	17934485	176299	68	44	3.08881e-05	0	flagellar hook protein
1819	17937189	176299	68	44	3.08881e-05	0	Enoyl-CoA hydratase/isomerase family protein
1820	17934955	176299	79	49	3.24199e-05	0	ABC transporter, membrane spanning protein
1821	17937363	176299	79	49	3.24199e-05	0	acetyltransferase
1822	17938865	176299	79	49	3.24199e-05	0	hydrolase
1823	17937072	176299	79	49	3.24199e-05	0	D-amino acid dehydrogenase
1824	17935104	176299	79	49	3.24199e-05	0	ABC transporter, membrane spanning protein
1825	17935908	176299	79	49	3.24199e-05	0	NADP-dependent alcohol dehydrogenase
1826	17934772	176299	79	49	3.24199e-05	0	oxidoreductase
1827	17936759	176299	79	49	3.24199e-05	0	ABC transporter, membrane spanning protein [oligopeptide]
1828	17934623	176299	66	43	3.32713e-05	0	ATP synthase, subunit I
1829	17938315	176299	66	43	3.32713e-05	0	ABC transporter, substrate binding protein [oligopeptide]
1830	17939272	176299	66	43	3.32713e-05	0	ABC transporter, substrate binding protein [agrocinopine]
1831	17938127	176299	66	43	3.32713e-05	0	ABC transporter, substrate binding protein [oligopeptide]
1832	17935162	176299	123	65	3.33906e-05	0	ATP-dependent Clp protease, ATP-binding subunit
1833	17938599	176299	30	24	3.43577e-05	0	conserved hypothetical protein
1834	17938085	176299	30	24	3.43577e-05	0	conserved hypothetical protein
1835	17939012	176299	30	24	3.43577e-05	0	transcriptional regulator
1836	17934377	176299	30	24	3.43577e-05	0	hypothetical protein Atu0464
1837	17935551	176299	86	52	3.44313e-05	0	tolB protein
1838	17934125	176299	86	52	3.44313e-05	0	conserved hypothetical protein
1839	17937164	176299	86	52	3.44313e-05	0	ABC transporter, nucleotide binding/ATPase protein
1840	17934147	176299	119	64	3.50389e-05	0	GMP synthase
1841	17938856	176299	64	42	3.53236e-05	0	conserved hypothetical protein
1842	17936740	176299	64	42	3.53236e-05	0	glucarate dehydratase
1843	17935107	176299	64	42	3.53236e-05	0	ABC transporter, substrate binding protein
1844	17935941	176299	64	42	3.53236e-05	0	conserved hypothetical protein
1845	17934416	176299	64	42	3.53236e-05	0	enoyl-CoA hydratase
1846	17935783	176299	50	35	3.56859e-05	0	conserved hypothetical protein
1847	17937893	176299	50	35	3.56859e-05	0	transcriptional regulator, AraC family
1848	17936043	176299	50	35	3.56859e-05	0	outer membrane protein
1849	17938255	176299	50	35	3.56859e-05	0	serine protease
1850	17936045	176299	50	35	3.56859e-05	0	periplasmic immunogenic protein
1851	17935779	176299	50	35	3.56859e-05	0	diacylglycerol kinase
1852	17936144	176299	37	28	3.57838e-05	0	conserved hypothetical protein
1853	17939285	176299	37	28	3.57838e-05	0	transposase
1854	17938726	176299	37	28	3.57838e-05	0	conserved hypothetical protein
1855	17935258	176299	37	28	3.57838e-05	0	conserved hypothetical protein
1856	17934964	176299	101	58	3.64196e-05	0	ADP-Ribose Pyrophosphatase
1857	17934529	176299	101	58	3.64196e-05	0	exopolyphosphatase
1858	17937837	176299	101	58	3.64196e-05	0	proteinase
1859	17937104	176299	62	41	3.69723e-05	0	ABC transporter, substrate binding protein [iron]
1860	17934072	176299	62	41	3.69723e-05	0	conserved hypothetical protein
1861	17936846	176299	62	41	3.69723e-05	0	ABC transporter, membrane spanning protein [C4-dicarboxylate]
1862	17937300	176299	62	41	3.69723e-05	0	conserved hypothetical protein
1863	17937591	176299	52	36	3.73417e-05	0	conserved hypothetical protein
1864	17936134	176299	52	36	3.73417e-05	0	NTP pyrophosphohydrolase, MutT family
1865	17935433	176299	52	36	3.73417e-05	0	cytochrome-c oxidase, FixP chain
1866	17938810	176299	52	36	3.73417e-05	0	4-carboxymuconolactone decarboxylase
1867	17936761	176299	52	36	3.73417e-05	0	oxidoreductase
1868	17934512	176299	77	48	3.78431e-05	0	oxidoreductase
1869	17937633	176299	77	48	3.78431e-05	0	conserved hypothetical protein
1870	17935889	176299	77	48	3.78431e-05	0	esterase/lipase
1871	17937703	176299	77	48	3.78431e-05	0	arginase
1872	17937833	176299	77	48	3.78431e-05	0	oxidoreductase
1873	17935920	176299	77	48	3.78431e-05	0	transcriptional regulator, ArsR family
1874	17938326	176299	60	40	3.81529e-05	0	nolF secretion protein
1875	17935263	176299	60	40	3.81529e-05	0	conserved hypothetical protein
1876	17938969	176299	60	40	3.81529e-05	0	conserved hypothetical protein
1877	17934994	176299	60	40	3.81529e-05	0	secretion protein
1878	17936933	176299	54	37	3.8421e-05	0	ABC transporter, substrate binding protein [ribose]
1879	17938101	176299	54	37	3.8421e-05	0	rhizobiocin/RTX toxin
1880	17935513	176299	54	37	3.8421e-05	0	conserved hypothetical protein
1881	17938628	176299	58	39	3.88119e-05	0	conserved hypothetical protein
1882	17937943	176299	58	39	3.88119e-05	0	transcriptional regulator, LacI family
1883	17934755	176299	58	39	3.88119e-05	0	organic hydroperoxide resistance protein
1884	17938241	176299	58	39	3.88119e-05	0	ABC transporter, substrate binding protein
1885	17935762	176299	58	39	3.88119e-05	0	conserved hypothetical protein
1886	17938062	176299	58	39	3.88119e-05	0	transcriptional repressor, LacI family
1887	17938627	176299	58	39	3.88119e-05	0	conserved hypothetical protein
1888	17935751	176299	58	39	3.88119e-05	0	transporter
1889	17935789	176299	56	38	3.89092e-05	0	ABC transporter, substrate binding protein [ribose]
1890	17934501	176299	56	38	3.89092e-05	0	transcriptional regulator repressor
1891	17935757	176299	91	54	3.94985e-05	0	glutamate racemase
1892	17936032	176299	91	54	3.94985e-05	0	ABC transporter, membrane spanning protein
1893	17935375	176299	91	54	3.94985e-05	0	conserved hypothetical protein
1894	17935595	176299	91	54	3.94985e-05	0	L-isoaspartyl protein carboxyl methyltransferase
1895	17938171	176299	96	56	4.06226e-05	0	xylulokinase
1896	17937578	176299	96	56	4.06226e-05	0	L-xylulose kinase
1897	17939200	176299	22	19	4.22499e-05	0	conserved hypothetical protein
1898	17934702	176299	22	19	4.22499e-05	0	conserved hypothetical protein
1899	17934801	176299	84	51	4.25598e-05	0	ABC transporter, nucleotide binding/ATPase protein
1900	17937992	176299	84	51	4.25598e-05	0	conserved hypothetical protein
1901	17934771	176299	84	51	4.25598e-05	0	conserved hypothetical protein
1902	17936173	176299	84	51	4.25598e-05	0	probable acetyltransferase
1903	17937817	176299	39	29	4.28743e-05	0	transcriptional regulator, LysR family
1904	17935511	176299	39	29	4.28743e-05	0	conserved hypothetical protein
1905	17937092	176299	39	29	4.28743e-05	0	conserved hypothetical protein
1906	17934822	176299	39	29	4.28743e-05	0	Na+/H+ antiporter
1907	17938460	176299	39	29	4.28743e-05	0	oxalate decarboxylase
1908	17936858	176299	75	47	4.34079e-05	0	oxidoreductase
1909	17938409	176299	75	47	4.34079e-05	0	ABC transporter, membrane spanning protein [dipeptide]
1910	17938385	176299	75	47	4.34079e-05	0	ABC transporter, membrane spanning protein [oligopeptide]
1911	17939003	176299	75	47	4.34079e-05	0	ABC transporter, substrate binding protein [putrescine]
1912	17938204	176299	75	47	4.34079e-05	0	ABC transporter, nucleotide binding/ATPase protein [branched chain amino acid]
1913	17937719	176299	75	47	4.34079e-05	0	ABC transporter, substrate binding protein [ferrichrome]
1914	17937820	176299	75	47	4.34079e-05	0	ABC transporter, nucleotide binding/ATPase protein [branched chain amino acid]
1915	17938448	176299	104	59	4.44973e-05	0	threonine dehydratase
1916	17938636	176299	104	59	4.44973e-05	0	exodeoxyribonuclease III
1917	17935370	176299	104	59	4.44973e-05	0	conserved hypothetical protein
1918	17937575	176299	104	59	4.44973e-05	0	L-lactate dehydrogenase
1919	17938289	176299	104	59	4.44973e-05	0	ABC transporter, nucleotide binding/ATPase protein
1920	17935608	176299	104	59	4.44973e-05	0	exonuclease III
1921	17937162	176299	16	15	4.52137e-05	0	arylesterase
1922	17937515	176299	32	25	4.62966e-05	0	transcriptional regulator, LysR family
1923	17937392	176299	32	25	4.62966e-05	0	gramicidin S biosynthesis thioesterase
1924	17937365	176299	73	46	4.89907e-05	0	transcriptional regulator, MerR family
1925	17937396	176299	73	46	4.89907e-05	0	ABC transporter, membrane spanning protein [iron(III) dicitrate]
1926	17938376	176299	73	46	4.89907e-05	0	ABC transporter, substrate binding protein [amino acid]
1927	17934295	176299	73	46	4.89907e-05	0	conserved hypothetical protein
1928	17936307	176299	73	46	4.89907e-05	0	ABC transporter, nucleotide binding/ATPase protein
1929	17936851	176299	116	63	4.92868e-05	0	5-dehydro-4-deoxyglucarate dehydratase
1930	17935267	176299	41	30	4.98091e-05	0	transcriptional regulator, LysR family
1931	17938090	176299	41	30	4.98091e-05	0	conserved hypothetical protein
1932	17935108	176299	41	30	4.98091e-05	0	hypothetical protein Atu1203
1933	17938150	176299	41	30	4.98091e-05	0	conserved hypothetical protein
1934	17935586	176299	27	22	5.06236e-05	0	conserved hypothetical protein
1935	17938077	176299	89	53	5.10442e-05	0	nitric oxide reductase, cytochrome b subunit
1936	17934523	176299	89	53	5.10442e-05	0	ABC transporter, membrane spanning protein
1937	17936020	176299	89	53	5.10442e-05	0	chromosome partitioning protein
1938	17938124	176299	89	53	5.10442e-05	0	ABC transporter, nucleotide binding/ATPase protein [oligopeptide]
1939	17936180	176299	89	53	5.10442e-05	0	glycosyltransferase
1940	17937115	176299	89	53	5.10442e-05	0	aminotransferase, class III
1941	17937258	176299	82	50	5.1452e-05	0	glycosyltransferase
1942	17934108	176299	82	50	5.1452e-05	0	ABC transporter, nucleotide binding/ATPase protein [peptide]
1943	17934095	176299	82	50	5.1452e-05	0	ABC transporter, nucleotide binding/ATPase protein [phosphonate]
1944	17937971	176299	82	50	5.1452e-05	0	ABC transporter, membrane spanning protein [amino acid]
1945	17937238	176299	99	57	5.37411e-05	0	3-oxoacyl-(acyl-carrier-protein) reductase
1946	17938191	176299	99	57	5.37411e-05	0	conserved hypothetical protein
1947	17936277	176299	99	57	5.37411e-05	0	metal dependent hydrolase
1948	17937573	176299	99	57	5.37411e-05	0	ABC transporter, nucleotide binding/ATPase protein
1949	17937881	176299	71	45	5.44592e-05	0	ABC transporter, substrate binding protein [oligopeptide]
1950	17937048	176299	71	45	5.44592e-05	0	ABC transporter, membrane spanning protein [trehalose/maltose]
1951	17936876	176299	71	45	5.44592e-05	0	ABC transporter, substrate binding protein [sorbitol/mannitol]
1952	17936292	176299	71	45	5.44592e-05	0	ABC transporter, nucleotide binding/ATPase protein [urea/amide]
1953	17938367	176299	71	45	5.44592e-05	0	ABC transporter, substrate binding protein [amino acid]
1954	17936388	176299	71	45	5.44592e-05	0	ABC transporter, membrane spanning protein [sugar]
1955	17939151	176299	71	45	5.44592e-05	0	arginase
1956	17939049	176299	94	55	5.55218e-05	0	potassium uptake protein
1957	17935177	176299	94	55	5.55218e-05	0	NADH ubiquinone oxidoreductase I chain H
1958	17935720	176299	113	62	5.6028e-05	0	bacterioferritin comigratory protein
1959	17934287	176299	110	61	5.61324e-05	0	2,3,4,5-tetrahydropyridine-2-carboxylate N-succinyltransferase
1960	17933972	176299	43	31	5.63508e-05	0	malate synthase G
1961	17934472	176299	43	31	5.63508e-05	0	flagellar motor switch protein
1962	17938089	176299	43	31	5.63508e-05	0	ferrienterobactin-like protein
1963	17938324	176299	43	31	5.63508e-05	0	conserved hypothetical protein
1964	17935294	176299	43	31	5.63508e-05	0	glutathione S-transferase
1965	17938024	176299	34	26	5.92362e-05	0	conserved hypothetical protein
1966	17938280	176299	34	26	5.92362e-05	0	transcriptional regulator, LysR family
1967	17938738	176299	34	26	5.92362e-05	0	conserved hypothetical protein
1968	17937648	176299	34	26	5.92362e-05	0	transcriptional regulator, LysR family
1969	17935963	176299	34	26	5.92362e-05	0	transcriptional regulator, LysR family
1970	17938056	176299	34	26	5.92362e-05	0	transcriptional regulator, LysR family
1971	17936361	176299	34	26	5.92362e-05	0	transcriptional regulator, LysR family
1972	17937973	176299	80	49	6.09757e-05	0	ABC transporter, substrate binding protein [amino acid]
1973	17934344	176299	80	49	6.09757e-05	0	33 kda chaperonin, heat shock protein 33
1974	17935607	176299	80	49	6.09757e-05	0	conserved hypothetical protein
1975	17938386	176299	80	49	6.09757e-05	0	ABC transporter, membrane spanning protein [oligopeptide]
1976	17936749	176299	80	49	6.09757e-05	0	ABC transporter, nucleotide binding/ATPase protein [dipeptide]
1977	17938993	176299	80	49	6.09757e-05	0	ABC transporter, nucleotide binding/ATPase protein
1978	17939158	176299	80	49	6.09757e-05	0	ABC transporter, membrane spanning protein [nopaline]
1979	17933960	176299	45	32	6.22915e-05	0	phosphoenolpyruvate carboxykinase
1980	17937773	176299	87	52	6.41897e-05	0	glycogen branching enzyme
1981	17937805	176299	87	52	6.41897e-05	0	serine dehydrogenase
1982	17938122	176299	87	52	6.41897e-05	0	ABC transporter, membrane spanning protein [oligopeptide]
1983	17935393	176299	87	52	6.41897e-05	0	chloride channel protein
1984	17934128	176299	87	52	6.41897e-05	0	conserved hypothetical protein
1985	17934474	176299	67	43	6.45016e-05	0	flagellar motor switch protein FliG
1986	17936960	176299	67	43	6.45016e-05	0	bacterial septum site-determining protein
1987	17935738	176299	67	43	6.45016e-05	0	transcriptional regulator, GntR family
1988	17934351	176299	67	43	6.45016e-05	0	phage-related integrase
[truncated: 3,108 more rows]
