# Supplementary material for: A computational approach to discovering the functions of bacterial phytochromes by analysis of homolog distributions
Source: BMC Bioinformatics. 2006 Mar 16;7:141. doi: 10.1186/1471-2105-7-141 (PMC1552090; doi:10.1186/1471-2105-7-141)
Supplement: Additional File 3 — Sorted list of co-distribution results based on a low E-value global BLAST analysis, A. tumefaciens phytochrome Agp2 as query and all A. tumefaciens proteins as target. [file 1471-2105-7-141-S3.xls]

## Sheet: agrtu_agp2_1strun
Query protein Agp2 from Agrobacterium tumefaciens (agrtu_agp2)
global BLAST run with E value of 0.000001
gi 17936048 taxid 176299, BLAST homologs found in k=15 species
a: sorting range							15
b: gi of target protein							138
c: taxid of target protein							(above values for k and n for calculation of p)
l: number of species in which BLAST homologs were found
m: number of species identical with query protein
p: probability for co-distribution
e: 1 if the target protein is a direct BLAST homolog of the query protein
f: protein annotation as
a	b	c	l	m	p	e	f
1	17936048	176299	15	15	2.29603e-20	1	Agp2 bacteriophytochrome two component sensor kinase
2	17937859	176299	11	11	2.37286e-13	1	two component sensor kinase
3	17937858	176299	10	10	6.07451e-12	0	two component sensor kinase
4	17935877	176299	17	12	4.09156e-11	1	ExsG two component sensor kinase
5	17936074	176299	22	13	7.61773e-11	0	transcriptional regulator, LysR family
6	17938674	176299	9	9	1.30602e-10	1	two component sensor kinase
7	17934993	176299	12	10	3.70089e-10	0	MFS permease
8	17934010	176299	32	14	1.14737e-09	0	MFS permease
9	17936210	176299	13	10	1.54008e-09	0	conserved hypothetical protein
10	17937464	176299	13	10	1.54008e-09	0	conserved hypothetical protein
11	17939081	176299	13	10	1.54008e-09	0	oxidoreductase
12	17938959	176299	21	12	1.75554e-09	1	two component sensor kinase
13	17939110	176299	33	14	1.97401e-09	1	two component sensor kinase
14	17935777	176299	8	8	2.42547e-09	0	succinoglycan biosynthesis protein
15	17937635	176299	14	10	5.17467e-09	0	conserved hypothetical protein
16	17934016	176299	14	10	5.17467e-09	0	conserved hypothetical protein
17	17934618	176299	18	11	6.00228e-09	0	ABC transporter, nucleotide binding/ATPase protein
18	17934610	176299	23	12	7.66493e-09	0	two component sensor kinase
19	17934827	176299	37	14	1.41622e-08	0	conserved hypothetical protein
20	17938233	176299	15	10	1.4898e-08	0	4-hydroxybenzoate hydroxylase
21	17937587	176299	15	10	1.4898e-08	0	conserved hypothetical protein
22	17934420	176299	15	10	1.4898e-08	0	PH Adaption potassium efflux system
23	17934421	176299	15	10	1.4898e-08	0	phaE protein
24	17937316	176299	24	12	1.493e-08	0	1-acyl-sn-glycerol-3-phosphate acyltransferase
25	17937916	176299	30	13	1.58879e-08	0	amidophosphoribosyltransferase
26	17936137	176299	9	8	2.06538e-08	0	conserved hypothetical protein
27	17936135	176299	9	8	2.06538e-08	0	conserved hypothetical protein
28	17935319	176299	9	8	2.06538e-08	0	transcriptional regulator, GntR family
29	17934936	176299	9	8	2.06538e-08	0	DNA-directed RNA polymerase omega subunit
30	17934944	176299	9	8	2.06538e-08	0	nitrogen fixation regulatory protein
31	17937219	176299	38	14	2.22015e-08	0	glutaredoxin
32	17935741	176299	12	9	2.48782e-08	0	BolA/YrbA family protein
33	17939225	176299	12	9	2.48782e-08	0	conserved hypothetical protein
34	17934510	176299	31	13	2.68557e-08	0	6-phosphogluconolactonase
35	17935270	176299	25	12	2.79559e-08	0	conserved hypothetical protein
36	17934423	176299	20	11	2.95934e-08	0	pH adaption potassium efflux system protein
37	17935413	176299	20	11	2.95934e-08	0	conserved hypothetical protein
38	17935687	176299	49	15	3.61757e-08	0	2-octaprenyl-6-methoxyphenol hydroxylase
39	17936111	176299	49	15	3.61757e-08	0	GGDEF family protein
40	17937344	176299	7	7	3.9717e-08	0	30S ribosomal protein S21
41	17935876	176299	7	7	3.9717e-08	1	ExsF two component response regulator
42	17937315	176299	7	7	3.9717e-08	0	conserved hypothetical protein
43	17937465	176299	7	7	3.9717e-08	0	conserved hypothetical protein
44	17937328	176299	7	7	3.9717e-08	0	cobyrinic acid synthase
45	17935081	176299	7	7	3.9717e-08	0	conserved hypothetical protein
46	17935646	176299	7	7	3.9717e-08	0	conserved hypothetical protein
47	17937447	176299	7	7	3.9717e-08	0	conserved hypothetical protein
48	17936321	176299	7	7	3.9717e-08	0	conserved hypothetical protein
49	17934219	176299	7	7	3.9717e-08	0	conserved hypothetical protein
50	17934983	176299	7	7	3.9717e-08	0	colicin V production protein
51	17939096	176299	7	7	3.9717e-08	0	molecular chaperone, DnaJ family
52	17937760	176299	7	7	3.9717e-08	0	30S ribosomal protein S21
53	17937871	176299	7	7	3.9717e-08	0	conserved hypothetical protein
54	17934052	176299	7	7	3.9717e-08	0	conserved hypothetical protein
55	17936028	176299	7	7	3.9717e-08	0	conserved hypothetical protein
56	17935083	176299	7	7	3.9717e-08	0	conserved hypothetical protein
57	17935218	176299	7	7	3.9717e-08	0	glutamyl-tRNA-Gln-amidotransferase chain C
58	17937330	176299	7	7	3.9717e-08	0	molecular chaperone, DnaJ family
59	17936146	176299	7	7	3.9717e-08	0	conserved hypothetical protein
60	17935695	176299	7	7	3.9717e-08	0	cold shock protein
61	17934005	176299	7	7	3.9717e-08	0	ribosome-binding factor A
62	17935228	176299	7	7	3.9717e-08	0	conserved hypothetical protein
63	17937270	176299	7	7	3.9717e-08	0	transcription elongation factor
64	17935014	176299	7	7	3.9717e-08	0	conserved hypothetical protein
65	17934546	176299	7	7	3.9717e-08	0	conserved hypothetical protein
66	17934250	176299	7	7	3.9717e-08	0	conserved hypothetical protein
67	17935018	176299	7	7	3.9717e-08	0	conserved hypothetical protein
68	17934959	176299	7	7	3.9717e-08	0	conserved hypothetical protein
69	17934031	176299	7	7	3.9717e-08	0	50S ribosomal protein L32
70	17934277	176299	7	7	3.9717e-08	0	transcriptional regulator
71	17937245	176299	7	7	3.9717e-08	0	conserved hypothetical protein
72	17936834	176299	7	7	3.9717e-08	0	30S ribosomal protein S21
73	17934657	176299	7	7	3.9717e-08	0	exodeoxyribonuclease small subunit
74	17934301	176299	7	7	3.9717e-08	0	ribonuclease P protein component
75	17934348	176299	7	7	3.9717e-08	0	2'-deoxycytidine 5'-triphosphate deaminase
76	17934625	176299	7	7	3.9717e-08	0	ATP synthase C chain
77	17937279	176299	7	7	3.9717e-08	0	transcriptional regulator, HTH family
78	17936312	176299	7	7	3.9717e-08	0	conserved hypothetical protein
79	17935958	176299	32	13	4.43852e-08	0	sco1 protein homolog
80	17934069	176299	32	13	4.43852e-08	0	D-3-hydroxydecanoyl-(acyl carrier-protein) dehydratase
81	17937324	176299	26	12	5.05397e-08	0	50S ribosomal protein L28
82	17937681	176299	26	12	5.05397e-08	0	MFS permease
83	17935041	176299	26	12	5.05397e-08	0	conserved hypothetical protein
84	17934694	176299	50	15	5.16796e-08	0	conserved hypothetical protein
85	17938381	176299	50	15	5.16796e-08	0	GGDEF family protein
86	17937609	176299	21	11	6.00395e-08	0	ABC transporter, nucleotide binding/ATPase protein [nitrate]
87	17937743	176299	51	15	7.32128e-08	0	two component sensor kinase/response regulator hybrid
88	17937732	176299	13	9	7.7004e-08	0	DNA topoisomerase
89	17938552	176299	13	9	7.7004e-08	0	non-heme chloroperoxidase
90	17935716	176299	27	12	8.85347e-08	0	conserved hypothetical protein
91	17935506	176299	27	12	8.85347e-08	0	2-dehydro-3-deoxyphosphoheptonate aldolase
92	17934689	176299	27	12	8.85347e-08	0	peroxiredoxin
93	17936281	176299	27	12	8.85347e-08	0	conserved hypothetical protein
94	17938068	176299	17	10	8.8767e-08	0	cytochrome c2
95	17934385	176299	17	10	8.8767e-08	0	conserved hypothetical protein
96	17937445	176299	10	8	9.76651e-08	0	fructose bisphosphate aldolase
97	17937403	176299	10	8	9.76651e-08	0	conserved hypothetical protein
98	17935686	176299	10	8	9.76651e-08	0	phosphatidylcholine synthase
99	17934543	176299	34	13	1.14119e-07	0	conserved hypothetical protein
100	17938810	176299	22	11	1.15974e-07	0	4-carboxymuconolactone decarboxylase
101	17935368	176299	22	11	1.15974e-07	0	conserved hypothetical protein
102	17938230	176299	22	11	1.15974e-07	0	gamma carboxymuconolactone decarboxylase
103	17935013	176299	22	11	1.15974e-07	0	organic solvent tolerance protein
104	17937586	176299	22	11	1.15974e-07	0	chemotaxis response regulator
105	17937803	176299	22	11	1.15974e-07	0	ribonuclease D
106	17937608	176299	22	11	1.15974e-07	0	ABC transporter, substrate binding protein [nitrate]
107	17934734	176299	53	15	1.4351e-07	0	conserved hypothetical protein
108	17939091	176299	43	14	1.70962e-07	0	two component sensor kinase/response regulator hybrid
109	17937173	176299	35	13	1.78061e-07	0	metallo-beta-lactamase superfamily protein
110	17936069	176299	35	13	1.78061e-07	0	transcriptional regulator, LysR family
111	17939079	176299	18	10	1.91473e-07	0	conserved hypothetical protein
112	17935645	176299	18	10	1.91473e-07	0	conserved hypothetical protein
113	17936008	176299	18	10	1.91473e-07	0	transcriptional regulator, ArsR family
114	17936211	176299	18	10	1.91473e-07	0	conserved hypothetical protein
115	17934670	176299	54	15	1.98706e-07	0	pyridoxamine 5'-phosphate oxidase
116	17937062	176299	14	9	2.05262e-07	0	pyrroloquinoline-quinone-dependent quinate dehydrogenase
117	17937830	176299	14	9	2.05262e-07	0	glucose dehydrogenase
118	17934977	176299	14	9	2.05262e-07	0	conserved hypothetical protein
119	17935417	176299	23	11	2.14618e-07	0	transcriptional regulator, Fur family
120	17934000	176299	29	12	2.50146e-07	0	ribosomal RNA small subunit methyltransferase
121	17935227	176299	8	7	2.98332e-07	0	conserved hypothetical protein
122	17933933	176299	8	7	2.98332e-07	0	conserved hypothetical protein
123	17935800	176299	8	7	2.98332e-07	0	conserved hypothetical protein
124	17936259	176299	8	7	2.98332e-07	0	succinoglycan biosynthesis transport protein
125	17936197	176299	8	7	2.98332e-07	0	conserved hypothetical protein
126	17934824	176299	8	7	2.98332e-07	0	transcriptional regulator
127	17936847	176299	8	7	2.98332e-07	0	ABC transporter, membrane spanning protein [C4-dicarboxylate]
128	17937404	176299	8	7	2.98332e-07	0	ATP-dependent protease LA 2
129	17935641	176299	8	7	2.98332e-07	0	NIFU-like protein
130	17937463	176299	8	7	2.98332e-07	0	conserved hypothetical protein
131	17935590	176299	8	7	2.98332e-07	0	conserved hypothetical protein
132	17938785	176299	8	7	2.98332e-07	0	efflux protein
133	17936237	176299	8	7	2.98332e-07	0	transcriptional regulator, MarR family
134	17937320	176299	8	7	2.98332e-07	0	conserved hypothetical protein
135	17934007	176299	8	7	2.98332e-07	0	conserved hypothetical protein
136	17937448	176299	8	7	2.98332e-07	0	50S ribosomal protein L31
137	17934935	176299	11	8	3.38522e-07	0	conserved hypothetical protein
138	17934128	176299	11	8	3.38522e-07	0	conserved hypothetical protein
139	17934960	176299	11	8	3.38522e-07	0	glycine cleavage system T protein, aminomethyltransferase
140	17938925	176299	11	8	3.38522e-07	0	transcriptional regulator, AraC family
141	17936290	176299	11	8	3.38522e-07	0	urease accessory protein
142	17936199	176299	11	8	3.38522e-07	0	conserved hypothetical protein
143	17935669	176299	11	8	3.38522e-07	0	conserved hypothetical protein
144	17937842	176299	45	14	3.56321e-07	0	glutathione synthetase
145	17934439	176299	56	15	3.73179e-07	0	two component sensor kinase/response regulator hybrid
146	17935500	176299	24	11	3.82436e-07	0	poly-beta-hydroxybutyrate synthase
147	17935732	176299	19	10	3.87378e-07	0	conserved hypothetical protein
148	17937725	176299	19	10	3.87378e-07	0	gluconolactonase precursor
149	17937136	176299	19	10	3.87378e-07	0	conserved hypothetical protein
150	17936206	176299	19	10	3.87378e-07	0	conserved hypothetical protein
151	17934680	176299	19	10	3.87378e-07	0	cytochrome C oxidase assembly protein
152	17937220	176299	37	13	4.13065e-07	0	competence protein F
153	17937310	176299	15	9	4.88325e-07	0	two component response regulator
154	17934884	176299	15	9	4.88325e-07	0	cycL protein
155	17938228	176299	15	9	4.88325e-07	0	protocatechuate 3,4-dioxygenase alpha chain
156	17935131	176299	15	9	4.88325e-07	0	conserved hypothetical protein
157	17935015	176299	15	9	4.88325e-07	0	conserved hypothetical protein
158	17934226	176299	46	14	5.06704e-07	0	glutathione synthetase
159	17938020	176299	6	6	5.82516e-07	0	serine/threonine phosphoprotein phosphatase
160	17934274	176299	6	6	5.82516e-07	0	conserved hypothetical protein
161	17934171	176299	6	6	5.82516e-07	0	50S ribosomal protein L35
162	17936320	176299	6	6	5.82516e-07	0	conserved hypothetical protein
163	17935728	176299	6	6	5.82516e-07	0	ABC transporter, substrate binding protein [amino acid]
164	17933973	176299	6	6	5.82516e-07	0	conserved hypothetical protein
165	17934626	176299	6	6	5.82516e-07	0	ATP synthase B' chain
166	17937462	176299	6	6	5.82516e-07	0	conserved hypothetical protein
167	17937039	176299	6	6	5.82516e-07	0	conserved hypothetical protein
168	17937466	176299	6	6	5.82516e-07	0	conserved hypothetical protein
169	17934328	176299	6	6	5.82516e-07	0	stress induced protein
170	17935373	176299	6	6	5.82516e-07	0	conserved hypothetical protein
171	17935515	176299	6	6	5.82516e-07	0	protein-export membrane protein SECG
172	17935012	176299	6	6	5.82516e-07	0	conserved hypothetical protein
173	17937455	176299	6	6	5.82516e-07	0	thiamine-phosphate pyrophosphorylase
174	17935493	176299	6	6	5.82516e-07	0	3-oxoacyl-(acyl-carrier-protein) synthase II
175	17938781	176299	6	6	5.82516e-07	0	conserved hypothetical protein
176	17938382	176299	6	6	5.82516e-07	0	outer membrane protein
177	17934676	176299	6	6	5.82516e-07	0	invasion associated locus B
178	17937314	176299	6	6	5.82516e-07	0	cell division protein
179	17937331	176299	6	6	5.82516e-07	0	stress induced morphogen
180	17935458	176299	6	6	5.82516e-07	0	phytoene synthase
181	17935520	176299	6	6	5.82516e-07	0	transcriptional regulator, TetR family
182	17934753	176299	6	6	5.82516e-07	0	conserved hypothetical protein
183	17935273	176299	6	6	5.82516e-07	0	conserved hypothetical protein
184	17934928	176299	6	6	5.82516e-07	0	outer membrane protein
185	17934927	176299	6	6	5.82516e-07	0	outer membrane protein
186	17934834	176299	6	6	5.82516e-07	0	conserved hypothetical protein
187	17935638	176299	6	6	5.82516e-07	0	conserved hypothetical protein
188	17934167	176299	6	6	5.82516e-07	0	conserved hypothetical protein
189	17936328	176299	6	6	5.82516e-07	0	conserved hypothetical Protein
190	17936228	176299	6	6	5.82516e-07	0	conserved hypothetical protein
191	17937309	176299	6	6	5.82516e-07	0	conserved hypothetical protein
192	17935666	176299	6	6	5.82516e-07	0	conserved hypothetical protein
193	17935672	176299	6	6	5.82516e-07	0	conserved hypothetical protein
194	17934752	176299	6	6	5.82516e-07	0	conserved hypothetical protein
195	17936184	176299	6	6	5.82516e-07	0	conserved hypothetical protein
196	17934124	176299	38	13	6.15427e-07	0	transcriptional regulator, LysR family
197	17937817	176299	38	13	6.15427e-07	0	transcriptional regulator, LysR family
198	17936170	176299	38	13	6.15427e-07	0	outer membrane heme receptor
199	17936757	176299	31	12	6.43124e-07	0	oxidoreductase
200	17936222	176299	20	10	7.42203e-07	0	conserved hypothetical protein
201	17935383	176299	20	10	7.42203e-07	0	cytochrome b561
202	17935696	176299	20	10	7.42203e-07	0	conserved hypothetical protein
203	17935175	176299	59	15	9.16012e-07	0	NADH ubiquinone oxidoreductase chain F
204	17938396	176299	59	15	9.16012e-07	0	NADH dehydrogenase I chain F
205	17934594	176299	12	8	9.59589e-07	0	conserved hypothetical protein
206	17934209	176299	12	8	9.59589e-07	0	glutathione S-transferase
207	17934978	176299	12	8	9.59589e-07	0	conserved hypothetical protein
208	17936940	176299	12	8	9.59589e-07	0	conserved hypothetical protein
209	17939257	176299	12	8	9.59589e-07	0	conjugal transfer protein, Dtr system
210	17934890	176299	48	14	9.96678e-07	0	two component sensor kinase
211	17936370	176299	32	12	1.00015e-06	0	conserved hypothetical protein
212	17935078	176299	32	12	1.00015e-06	0	N-utilization substance protein B
213	17937644	176299	32	12	1.00015e-06	0	oxidoreductase
214	17933927	176299	32	12	1.00015e-06	0	maf protein
215	17935540	176299	16	9	1.06172e-06	0	ABC transporter, substrate binding protein
216	17934965	176299	16	9	1.06172e-06	0	conserved hypothetical protein
217	17934747	176299	16	9	1.06172e-06	0	conserved hypothetical protein
218	17935761	176299	16	9	1.06172e-06	0	glutathione S-transferase
219	17938229	176299	16	9	1.06172e-06	0	protocatechuate 3,4-dioxygenase beta chain
220	17937833	176299	16	9	1.06172e-06	0	oxidoreductase
221	17937201	176299	26	11	1.10177e-06	0	non-heme haloperoxidase
222	17938973	176299	26	11	1.10177e-06	0	non-heme haloperoxidase
223	17937329	176299	9	7	1.25988e-06	0	cobalt insertion protein
224	17937407	176299	9	7	1.25988e-06	0	glutathione S-transferase
225	17938333	176299	9	7	1.25988e-06	0	transcriptional regulator, AraC family
226	17935459	176299	9	7	1.25988e-06	0	conserved hypothetical protein
227	17935020	176299	9	7	1.25988e-06	0	dehydrogenase
228	17935087	176299	9	7	1.25988e-06	0	conserved hypothetical protein
229	17935539	176299	9	7	1.25988e-06	0	conserved hypothetical protein
230	17936240	176299	9	7	1.25988e-06	0	acetyltransferase
231	17936195	176299	40	13	1.31319e-06	0	transcriptional regulator, LysR family
232	17936108	176299	21	10	1.35689e-06	0	transcriptional regulator
233	17934291	176299	21	10	1.35689e-06	0	small heat shock protein
234	17935470	176299	21	10	1.35689e-06	0	hydrolase
235	17934829	176299	49	14	1.37985e-06	0	two component sensor kinase
236	17936895	176299	49	14	1.37985e-06	0	conserved hypothetical protein
237	17934537	176299	33	12	1.52718e-06	0	carboxymethylenebutenolidase
238	17937148	176299	33	12	1.52718e-06	0	transcriptional regulator, LysR family
239	17937768	176299	27	11	1.79283e-06	0	nodulation protein N
240	17934281	176299	27	11	1.79283e-06	0	conserved hypothetical protein
241	17937501	176299	27	11	1.79283e-06	0	efflux protein
242	17935775	176299	41	13	1.88364e-06	0	transcriptional regulator, AsnC family
243	17938919	176299	41	13	1.88364e-06	0	dehydrogenase
244	17936888	176299	41	13	1.88364e-06	0	ribonuclease H
245	17934032	176299	41	13	1.88364e-06	0	two component sensor kinase
246	17937778	176299	41	13	1.88364e-06	0	transcriptional regulator, AsnC family
247	17934805	176299	50	14	1.89492e-06	0	protease II
248	17935262	176299	50	14	1.89492e-06	0	two component sensor kinase
249	17935021	176299	50	14	1.89492e-06	0	GGDEF family protein
250	17935058	176299	50	14	1.89492e-06	0	ribonuclease D
251	17935594	176299	62	15	2.13651e-06	0	lipoprotein
252	17938294	176299	17	9	2.1452e-06	0	IS3 family transposase
253	17937569	176299	17	9	2.1452e-06	0	conserved hypothetical protein
254	17937271	176299	17	9	2.1452e-06	0	endo-1,3-1,4-beta-glycanase
255	17934566	176299	17	9	2.1452e-06	0	glutamate-cysteine ligase
256	17937998	176299	17	9	2.1452e-06	0	transcriptional regulator, AraC family
257	17934744	176299	17	9	2.1452e-06	0	Glutathione-S-transferase
258	17934685	176299	17	9	2.1452e-06	0	homoserine kinase
259	17936006	176299	34	12	2.29275e-06	0	lytic murein transglycosylase
260	17937484	176299	34	12	2.29275e-06	0	murein hydrolase
261	17934011	176299	34	12	2.29275e-06	0	lytic murein transglycosylase
262	17936017	176299	13	8	2.35632e-06	0	conserved hypothetical protein
263	17936194	176299	13	8	2.35632e-06	0	xanthine dehydrogenase chaperone
264	17937682	176299	13	8	2.35632e-06	0	pyrroline-5-carboxylate reductase
265	17936115	176299	13	8	2.35632e-06	0	conserved hypothetical protein
266	17935357	176299	13	8	2.35632e-06	0	conserved hypothetical protein
267	17937906	176299	13	8	2.35632e-06	0	transcriptional regulator, TetR family
268	17939026	176299	13	8	2.35632e-06	0	transcriptional regulator, TetR family
269	17934419	176299	13	8	2.35632e-06	0	potassium efflux system protein
270	17937845	176299	13	8	2.35632e-06	0	conserved hypothetical protein
271	17936970	176299	22	10	2.38133e-06	0	dehydrogenase
272	17937994	176299	51	14	2.58223e-06	0	two component sensor kinase
273	17935263	176299	42	13	2.67178e-06	0	conserved hypothetical protein
274	17935758	176299	63	15	2.80418e-06	0	tRNA/rRNA methyltransferase
275	17934512	176299	35	12	3.38833e-06	0	oxidoreductase
276	17934882	176299	35	12	3.38833e-06	0	cytochrome-c biosynthesis heme-carrier protein cycJ
277	17934080	176299	35	12	3.38833e-06	0	biopolymer transport protein
278	17938470	176299	52	14	3.49297e-06	0	two component sensor kinase
279	17938400	176299	52	14	3.49297e-06	0	two component sensor kinase
280	17935229	176299	43	13	3.74977e-06	0	leucyl/phenylalanyl-tRNA-protein transferase
281	17934883	176299	43	13	3.74977e-06	0	cytochrome c-type synthesis protein
282	17936151	176299	7	6	3.79959e-06	0	ECF family sigma factor
283	17935912	176299	7	6	3.79959e-06	0	exodeoxyribonuclease V
284	17936140	176299	7	6	3.79959e-06	0	conserved hypothetical protein
285	17935443	176299	7	6	3.79959e-06	0	conserved hypothetical protein
286	17938000	176299	7	6	3.79959e-06	0	sarcosine oxidase delta subunit
287	17938967	176299	7	6	3.79959e-06	0	transcriptional regulator, TetR family
288	17933935	176299	7	6	3.79959e-06	0	conserved hypothetical protein
289	17935872	176299	7	6	3.79959e-06	0	conserved hypothetical protein
290	17935724	176299	7	6	3.79959e-06	0	mutT like protein
291	17936366	176299	7	6	3.79959e-06	0	conserved hypothetical protein
292	17937764	176299	7	6	3.79959e-06	0	sarcosine oxidase delta subunit
293	17934071	176299	7	6	3.79959e-06	0	transcriptional regulator, Fur family
294	17935701	176299	7	6	3.79959e-06	0	conserved hypothetical protein
295	17934622	176299	7	6	3.79959e-06	0	conserved hypothetical protein
296	17935293	176299	10	7	3.93916e-06	0	conserved hypothetical protein
297	17936904	176299	10	7	3.93916e-06	0	transcriptional regulator, MarR family
298	17936403	176299	10	7	3.93916e-06	0	agrobacterium chromosomal virulence protein B
299	17934683	176299	10	7	3.93916e-06	0	surfeit 1
300	17936905	176299	10	7	3.93916e-06	0	acetyltransferase
301	17937857	176299	10	7	3.93916e-06	0	two component response regulator
302	17935294	176299	23	10	4.03152e-06	0	glutathione S-transferase
303	17936223	176299	23	10	4.03152e-06	0	conserved hypothetical protein
304	17937590	176299	23	10	4.03152e-06	0	small heat shock protein
305	17936148	176299	23	10	4.03152e-06	0	benzoate transport protein
306	17939092	176299	23	10	4.03152e-06	0	conserved hypothetical protein
307	17934547	176299	23	10	4.03152e-06	0	proteinase sohB
308	17937394	176299	23	10	4.03152e-06	0	TonB-dependent receptor
309	17937133	176299	29	11	4.41924e-06	0	conserved hypothetical protein
310	17935196	176299	65	15	4.76138e-06	0	two component response regulator
311	17934111	176299	36	12	4.93446e-06	0	oxidoreductase
312	17934650	176299	36	12	4.93446e-06	0	transcriptional regulator, AsnC family
313	17935358	176299	36	12	4.93446e-06	0	ferredoxin NADP+ reductase
314	17933931	176299	36	12	4.93446e-06	0	protein-export protein SECB
315	17938108	176299	36	12	4.93446e-06	0	transcriptional regulator, LysR family
316	17939029	176299	14	8	5.19019e-06	0	cultivar specificity protein W78
317	17938234	176299	14	8	5.19019e-06	0	transcriptional regulator, AraC family
318	17934815	176299	44	13	5.2102e-06	0	Phosphinothricin acetyltransferase
319	17938494	176299	44	13	5.2102e-06	0	two component sensor kinase/response regulator hybrid
320	17935176	176299	66	15	6.16178e-06	0	NADH ubiquinone oxidoreductase chain G
321	17934602	176299	66	15	6.16178e-06	0	glutathione-regulated potassium-efflux system protein
322	17935168	176299	66	15	6.16178e-06	0	NADH ubiquinone oxidoreductase chain A
323	17934561	176299	66	15	6.16178e-06	0	4-hydroxybenzoate octaprenyltransferase
324	17934525	176299	54	14	6.25922e-06	0	two component sensor kinase
325	17936984	176299	54	14	6.25922e-06	0	HlyD family secretion protein
326	17937224	176299	54	14	6.25922e-06	0	NTP pyrophosphohydrolase, MutT family
327	17937639	176299	24	10	6.61069e-06	0	transcriptional regulator, GntR family
328	17935660	176299	24	10	6.61069e-06	0	transcriptional regulator, AraC family
329	17937171	176299	24	10	6.61069e-06	0	non-heme chloroperoxidase
330	17939032	176299	24	10	6.61069e-06	0	heat-shock protein
331	17937570	176299	24	10	6.61069e-06	0	conserved hypothetical protein
332	17938467	176299	24	10	6.61069e-06	0	non-heme chloroperoxidase
333	17938640	176299	24	10	6.61069e-06	0	small heat shock protein
334	17939111	176299	24	10	6.61069e-06	0	two component sensor kinase
335	17935636	176299	24	10	6.61069e-06	0	conserved hypothetical protein
336	17937907	176299	24	10	6.61069e-06	0	multidrug efflux protein
337	17936221	176299	24	10	6.61069e-06	0	conserved hypothetical protein
338	17934102	176299	30	11	6.72168e-06	0	glucokinase
339	17933961	176299	30	11	6.72168e-06	0	conserved hypothetical protein
340	17936368	176299	30	11	6.72168e-06	0	pyridoxamine kinase
341	17937823	176299	30	11	6.72168e-06	0	GMC type oxidoreductase
342	17939196	176299	30	11	6.72168e-06	0	oxidoreductase, GMC family
343	17937423	176299	37	12	7.0882e-06	0	conserved hypothetical protein
344	17935042	176299	37	12	7.0882e-06	0	conserved hypothetical protein
345	17934681	176299	37	12	7.0882e-06	0	cytochrome c oxidase subunit III
346	17934998	176299	45	13	7.17096e-06	0	30S ribosomal protein S6
347	17938597	176299	19	9	7.36018e-06	0	conserved hypothetical protein
348	17935878	176299	19	9	7.36018e-06	0	AgR two component response regulator
349	17937327	176299	5	5	7.74746e-06	0	conserved hypothetical protein
350	17938145	176299	5	5	7.74746e-06	0	conserved hypothetical protein
351	17935772	176299	5	5	7.74746e-06	0	usg protein
352	17937791	176299	5	5	7.74746e-06	0	conserved hypothetical protein
353	17937482	176299	5	5	7.74746e-06	0	conserved hypothetical protein
354	17937474	176299	5	5	7.74746e-06	0	outer membrane lipoprotein
355	17935202	176299	5	5	7.74746e-06	0	conserved hypothetical protein
356	17934137	176299	5	5	7.74746e-06	0	components of type IV pilus
357	17934159	176299	5	5	7.74746e-06	0	conserved hypothetical protein
358	17937248	176299	5	5	7.74746e-06	0	conserved hypothetical protein
359	17936143	176299	5	5	7.74746e-06	0	acetyltransferase
360	17935828	176299	5	5	7.74746e-06	0	50S ribosomal protein L29
361	17938628	176299	5	5	7.74746e-06	0	conserved hypothetical protein
362	17934939	176299	5	5	7.74746e-06	0	conserved hypothetical protein
363	17935461	176299	5	5	7.74746e-06	0	preprotein tranlocase protein
364	17934447	176299	5	5	7.74746e-06	0	conserved hypothetical protein
365	17935201	176299	5	5	7.74746e-06	0	conserved hypothetical protein
366	17935193	176299	5	5	7.74746e-06	0	conserved hypothetical protein
367	17934996	176299	5	5	7.74746e-06	0	conserved hypothetical protein
368	17935496	176299	5	5	7.74746e-06	0	acyl carrier protein
369	17934690	176299	5	5	7.74746e-06	0	conserved hypothetical protein
370	17934682	176299	5	5	7.74746e-06	0	conserved hypothetical protein
371	17934396	176299	5	5	7.74746e-06	0	bacteriophage repressor protein C1
372	17934448	176299	5	5	7.74746e-06	0	conserved hypothetical protein
373	17934623	176299	5	5	7.74746e-06	0	ATP synthase, subunit I
374	17939279	176299	5	5	7.74746e-06	0	conserved hypothetical protein
375	17935651	176299	5	5	7.74746e-06	0	conserved hypothetical protein
376	17935650	176299	5	5	7.74746e-06	0	conserved hypothetical protein
377	17935082	176299	5	5	7.74746e-06	0	conserved hypothetical protein
378	17938868	176299	5	5	7.74746e-06	0	ECF family sigma factor
379	17935752	176299	5	5	7.74746e-06	0	conserved hypothetical protein
380	17935471	176299	5	5	7.74746e-06	0	hypothetical protein Atu1573
381	17935468	176299	5	5	7.74746e-06	0	hypothetical protein Atu1570
382	17934588	176299	5	5	7.74746e-06	0	histidyl-tRNA synthetase
383	17935986	176299	5	5	7.74746e-06	0	conserved hypothetical protein
384	17935609	176299	5	5	7.74746e-06	0	exopolysaccharide production negative regulator
385	17935604	176299	5	5	7.74746e-06	0	conserved hypothetical protein
386	17934168	176299	5	5	7.74746e-06	0	conserved hypothetical protein
387	17936145	176299	5	5	7.74746e-06	0	conserved hypothetical protein
388	17934074	176299	5	5	7.74746e-06	0	conserved hypothetical protein
389	17934562	176299	5	5	7.74746e-06	0	conserved hypothetical protein
390	17938046	176299	5	5	7.74746e-06	0	conserved hypothetical protein
391	17935069	176299	5	5	7.74746e-06	0	conserved hypothetical protein
392	17934833	176299	5	5	7.74746e-06	0	conserved hypothetical protein
393	17933974	176299	5	5	7.74746e-06	0	conserved hypothetical protein
394	17938558	176299	5	5	7.74746e-06	0	hypothetical protein Atu4869
395	17934132	176299	5	5	7.74746e-06	0	conserved hypothetical protein
396	17935530	176299	5	5	7.74746e-06	0	conserved hypothetical protein
397	17934617	176299	5	5	7.74746e-06	0	transcriptional regulator, LuxR family
398	17937095	176299	5	5	7.74746e-06	0	sigma factor
399	17934140	176299	5	5	7.74746e-06	0	components of type IV pilus, prepilin peptidase
400	17936729	176299	5	5	7.74746e-06	0	conserved hypothetical protein
401	17934569	176299	5	5	7.74746e-06	0	NTP pyrophosphohydrolase, MutT family
402	17936001	176299	5	5	7.74746e-06	0	lytic murein transglycosylase
403	17934692	176299	5	5	7.74746e-06	0	conserved hypothetical protein
404	17935051	176299	67	15	7.93922e-06	0	polyphosphate kinase
405	17938326	176299	55	14	8.29656e-06	0	nolF secretion protein
406	17935744	176299	55	14	8.29656e-06	0	glutaredoxin-related protein
407	17939299	176299	55	14	8.29656e-06	0	two component sensor kinase
408	17936402	176299	46	13	9.78092e-06	0	conserved hypothetical protein
409	17938271	176299	46	13	9.78092e-06	0	ferredoxin
410	17934782	176299	31	11	1.00327e-05	0	acetyltransferase
411	17934392	176299	31	11	1.00327e-05	0	ABC transporter, substrate binding protein [amino acid]
412	17938793	176299	31	11	1.00327e-05	0	transcriptional regulator, LysR family
413	17939121	176299	31	11	1.00327e-05	0	HlyD family secretion protein
414	17934738	176299	31	11	1.00327e-05	0	choline dehydrogenase
415	17937402	176299	31	11	1.00327e-05	0	conserved hypothetical protein
416	17935467	176299	31	11	1.00327e-05	0	cytochrome P450
417	17937846	176299	38	12	1.0052e-05	0	transcriptional regulator, LysR family
418	17934541	176299	38	12	1.0052e-05	0	molybdenum cofactor biosynthesis protein B
419	17934086	176299	11	7	1.01556e-05	0	guanylate kinase
420	17933949	176299	11	7	1.01556e-05	0	conserved hypothetical protein
421	17936207	176299	11	7	1.01556e-05	0	ureidoglycolate hydrolase
422	17937417	176299	11	7	1.01556e-05	0	conserved hypothetical protein
423	17934169	176299	11	7	1.01556e-05	0	conserved hypothetical protein
424	17934614	176299	11	7	1.01556e-05	0	2-dehydro-3-deoxygalactonate kinase
425	17934668	176299	11	7	1.01556e-05	0	molecular chaperone, DnaJ family
426	17933997	176299	11	7	1.01556e-05	0	conserved hypothetical protein
427	17937305	176299	11	7	1.01556e-05	0	thiol:disulfide interchange protein
428	17935145	176299	11	7	1.01556e-05	0	cytochrome oxidase assembly factor
429	17939205	176299	11	7	1.01556e-05	0	thermophilic desulfurizing enzyme
430	17934946	176299	11	7	1.01556e-05	0	DNA repair protein RecO
431	17935050	176299	11	7	1.01556e-05	0	conserved hypothetical protein
432	17934056	176299	11	7	1.01556e-05	0	surfeit 1
433	17938348	176299	11	7	1.01556e-05	0	transcriptional regulator, AraC family
434	17935454	176299	68	15	1.01862e-05	0	lipoate biosynthesis protein B
435	17935709	176299	68	15	1.01862e-05	0	conserved hypothetical protein
436	17935178	176299	68	15	1.01862e-05	0	NADH ubiquinone oxidoreductase chain I
437	17937914	176299	15	8	1.0494e-05	0	transcriptional regulator, AraC family
438	17935847	176299	15	8	1.0494e-05	0	50S ribosomal protein L7/L12
439	17935375	176299	15	8	1.0494e-05	0	conserved hypothetical protein
440	17934979	176299	15	8	1.0494e-05	0	conserved hypothetical protein
441	17936720	176299	15	8	1.0494e-05	0	exopolysaccharide production protein
442	17938906	176299	15	8	1.0494e-05	0	conserved hypothetical protein
443	17935544	176299	15	8	1.0494e-05	0	conserved hypothetical protein
444	17935389	176299	15	8	1.0494e-05	0	arsenical resistance protein
445	17937490	176299	25	10	1.05346e-05	0	threonine aldolase
446	17936296	176299	25	10	1.05346e-05	0	ABC transporter, substrate binding protein [urea/amide]
447	17937707	176299	25	10	1.05346e-05	0	conserved hypothetical protein
448	17934180	176299	25	10	1.05346e-05	0	transcriptional regulator, AraC family
449	17937170	176299	25	10	1.05346e-05	0	transcriptional regulator, AraC family
450	17935147	176299	56	14	1.09288e-05	0	N-acetyl-gamma-glutamyl-phosphate reductase
451	17935910	176299	56	14	1.09288e-05	0	pyridoxal phosphate biosynthesis protein
452	17937321	176299	56	14	1.09288e-05	0	glyoxalase II
453	17935456	176299	20	9	1.27074e-05	0	permease
454	17936274	176299	20	9	1.27074e-05	0	HlyD family secretion protein
455	17934271	176299	20	9	1.27074e-05	0	1-acyl-sn-glycerol-3-phosphate acyltransferase
456	17937400	176299	20	9	1.27074e-05	0	two component sensor kinase
457	17937094	176299	20	9	1.27074e-05	0	two component sensor kinase
458	17937571	176299	20	9	1.27074e-05	0	conserved hypothetical protein
459	17938600	176299	20	9	1.27074e-05	0	polyketide synthase
460	17934387	176299	20	9	1.27074e-05	0	ECF family sigma factor
461	17934981	176299	69	15	1.30157e-05	0	NAD/NADP dependent oxidoreductase
462	17938262	176299	69	15	1.30157e-05	0	inositol monophosphatase family protein
463	17934686	176299	69	15	1.30157e-05	0	ribonuclease H
464	17935019	176299	47	13	1.32268e-05	0	conserved hypothetical protein
465	17935717	176299	47	13	1.32268e-05	0	conserved hypothetical protein
466	17937002	176299	39	12	1.40839e-05	0	transcriptional regulator, Lrp family
467	17934202	176299	8	6	1.41542e-05	0	conserved hypothetical protein
468	17935156	176299	8	6	1.41542e-05	0	conserved hypothetical protein
469	17938857	176299	8	6	1.41542e-05	0	glutathione S-transferase
470	17934653	176299	8	6	1.41542e-05	0	conserved hypothetical protein
471	17939100	176299	8	6	1.41542e-05	0	conserved hypothetical protein
472	17935864	176299	8	6	1.41542e-05	0	conserved hypothetical protein
473	17937628	176299	8	6	1.41542e-05	0	conserved hypothetical protein
474	17939189	176299	8	6	1.41542e-05	0	Phenazine biosynthesis protein
475	17937340	176299	57	14	1.43103e-05	0	conserved hypothetical protein
476	17935295	176299	57	14	1.43103e-05	0	LexA repressor
477	17935809	176299	32	11	1.47165e-05	0	conserved hypothetical protein
478	17934177	176299	32	11	1.47165e-05	0	transcriptional regulator, LysR family
479	17934345	176299	32	11	1.47165e-05	0	apaG protein
480	17936097	176299	32	11	1.47165e-05	0	conserved hypothetical protein
481	17939213	176299	32	11	1.47165e-05	0	transcriptional regulator, LysR family
482	17938826	176299	32	11	1.47165e-05	0	transcriptional regulator, LysR family
483	17934764	176299	32	11	1.47165e-05	0	transcriptional regulator, LysR family
484	17937515	176299	32	11	1.47165e-05	0	transcriptional regulator, LysR family
485	17935376	176299	32	11	1.47165e-05	0	esterase D
486	17935462	176299	26	10	1.63612e-05	0	conserved hypothetical protein
487	17938218	176299	26	10	1.63612e-05	0	conserved hypothetical protein
488	17937053	176299	26	10	1.63612e-05	0	6-pyruvoyl tetrahydropterin synthase
489	17938974	176299	26	10	1.63612e-05	0	transcriptional regulator, AraC family
490	17934786	176299	26	10	1.63612e-05	0	conserved hypothetical protein
491	17935397	176299	70	15	1.65654e-05	0	DNA polymerase III, delta prime subunit
492	17937588	176299	70	15	1.65654e-05	0	inositol monophosphatase family protein
493	17935834	176299	70	15	1.65654e-05	0	50S ribosomal protein L23
494	17936955	176299	48	13	1.77409e-05	0	GGDEF family protein
495	17938179	176299	48	13	1.77409e-05	0	GGDEF family protein
496	17937575	176299	48	13	1.77409e-05	0	L-lactate dehydrogenase
497	17937203	176299	48	13	1.77409e-05	0	GGDEF family protein
498	17935210	176299	48	13	1.77409e-05	0	acyl-CoA dehydrogenase
499	17936109	176299	48	13	1.77409e-05	0	GGDEF family protein
500	17938317	176299	48	13	1.77409e-05	0	GGDEF family protein
501	17934332	176299	48	13	1.77409e-05	0	conserved hypothetical protein
502	17936201	176299	48	13	1.77409e-05	0	L-lactate dehydrogenase
503	17935400	176299	58	14	1.86308e-05	0	rare lipoprotein A
504	17933952	176299	58	14	1.86308e-05	0	two component sensor kinase
505	17938854	176299	40	12	1.95102e-05	0	permease component of C4 dicarboxylate transporter
506	17938192	176299	16	8	1.97936e-05	0	creatinine amidohydrolase
507	17938166	176299	16	8	1.97936e-05	0	transcriptional regulator, TetR family
508	17939152	176299	16	8	1.97936e-05	0	D-nopaline dehydrogenase
509	17937956	176299	16	8	1.97936e-05	0	conserved hypothetical protein
510	17934269	176299	16	8	1.97936e-05	0	acetyltransferase
511	17935039	176299	16	8	1.97936e-05	0	glutathione S-transferase related protein
512	17935867	176299	16	8	1.97936e-05	0	conserved hypothetical protein
513	17939309	176299	21	9	2.11072e-05	0	component of type IV secretion system
514	17934896	176299	21	9	2.11072e-05	0	molecular chaperone, Hsp70 family
515	17939046	176299	21	9	2.11072e-05	0	UDP-glucose 4-epimerase
516	17939303	176299	21	9	2.11072e-05	0	component of type IV secretion system
517	17938270	176299	21	9	2.11072e-05	0	conserved hypothetical protein
518	17936193	176299	33	11	2.12417e-05	0	xanthine dehydrogenase C-terminal subunit
519	17939115	176299	33	11	2.12417e-05	0	ABC transporter, membrane spanning protein
520	17938798	176299	33	11	2.12417e-05	0	zinc-binding dehydrogenase
521	17938772	176299	33	11	2.12417e-05	0	transcriptional regulator, LysR family
522	17937675	176299	33	11	2.12417e-05	0	transcriptional regulator, LysR family
523	17937921	176299	33	11	2.12417e-05	0	transcriptional regulator, GntR family
524	17937292	176299	33	11	2.12417e-05	0	glutathione S-transferase
525	17938561	176299	33	11	2.12417e-05	0	transcriptional regulator, LysR family
526	17937513	176299	33	11	2.12417e-05	0	transcriptional regulator, LysR family
527	17936040	176299	12	7	2.28382e-05	0	conserved hypothetical protein
528	17935431	176299	12	7	2.28382e-05	0	glyoxalase/bleomycin resistance protein/dioxygenase superfamily protein
529	17934178	176299	12	7	2.28382e-05	0	acetyltransferase
530	17936916	176299	12	7	2.28382e-05	0	conserved hypothetical protein
531	17933956	176299	12	7	2.28382e-05	0	PTS system, IIA component
532	17939039	176299	12	7	2.28382e-05	0	conserved hypothetical protein
533	17937903	176299	12	7	2.28382e-05	0	cold shock protein
534	17937673	176299	12	7	2.28382e-05	0	conserved hypothetical protein
535	17935973	176299	12	7	2.28382e-05	0	cell division protein
536	17938006	176299	12	7	2.28382e-05	0	transcriptional regulator, TetR family
537	17934098	176299	12	7	2.28382e-05	0	conserved hypothetical protein
538	17938421	176299	12	7	2.28382e-05	0	fimbrial chaperone
539	17934099	176299	12	7	2.28382e-05	0	conserved hypothetical protein
540	17938167	176299	49	13	2.36107e-05	0	multidrug resistance efflux pump
541	17938042	176299	49	13	2.36107e-05	0	conserved hypothetical protein
542	17936918	176299	49	13	2.36107e-05	0	GGDEF family protein
543	17934611	176299	49	13	2.36107e-05	0	GGDEF family protein
544	17937493	176299	49	13	2.36107e-05	0	potassium-transporting ATPase C chain
545	17937656	176299	59	14	2.41217e-05	0	aldehyde dehydrogenase
546	17936892	176299	59	14	2.41217e-05	0	conserved hypothetical protein
547	17938191	176299	59	14	2.41217e-05	0	conserved hypothetical protein
548	17935044	176299	27	10	2.48254e-05	0	NTP pyrophosphohydrolase, MutT family
549	17938466	176299	27	10	2.48254e-05	0	conserved hypothetical protein
550	17938673	176299	27	10	2.48254e-05	0	conserved hypothetical protein
551	17935526	176299	27	10	2.48254e-05	0	phospholipase D family protein
552	17937534	176299	27	10	2.48254e-05	0	transcriptional regulator, LysR family
553	17935587	176299	72	15	2.65295e-05	0	glutathione-regulated potassium-efflux system protein
554	17937715	176299	72	15	2.65295e-05	0	two component response regulator
555	17934994	176299	41	12	2.6739e-05	0	secretion protein
556	17937075	176299	41	12	2.6739e-05	0	conserved hypothetical protein
557	17936789	176299	34	11	3.02045e-05	0	transcriptional regulator, LysR family
558	17937648	176299	34	11	3.02045e-05	0	transcriptional regulator, LysR family
559	17936908	176299	34	11	3.02045e-05	0	transcriptional regulator, LysR family
560	17939128	176299	34	11	3.02045e-05	0	transcriptional regulator, LysR family
561	17938221	176299	34	11	3.02045e-05	0	shikimate 5-dehydrogenase
562	17934976	176299	34	11	3.02045e-05	0	proline iminopeptidase
563	17937295	176299	34	11	3.02045e-05	0	DNA-3-methyladenine glycosidase II
564	17938056	176299	34	11	3.02045e-05	0	transcriptional regulator, LysR family
565	17938280	176299	34	11	3.02045e-05	0	transcriptional regulator, LysR family
566	17936361	176299	34	11	3.02045e-05	0	transcriptional regulator, LysR family
567	17938231	176299	34	11	3.02045e-05	0	beta-ketoadipate enol-lactone hydrolase
568	17938780	176299	34	11	3.02045e-05	0	transcriptional regulator, LysR family
569	17934112	176299	34	11	3.02045e-05	0	gluconokinase
570	17939082	176299	34	11	3.02045e-05	0	dehydrogenase
571	17938909	176299	34	11	3.02045e-05	0	transcriptional regulator, LysR family
572	17935011	176299	60	14	3.10648e-05	0	pyridoxal phosphate biosynthesis protein
573	17937647	176299	60	14	3.10648e-05	0	aldehyde dehydrogenase
574	17938661	176299	60	14	3.10648e-05	0	pyridoxal phosphate biosynthesis protein
575	17936107	176299	60	14	3.10648e-05	0	aldehyde dehydrogenase
576	17937495	176299	50	13	3.11893e-05	0	potassium-transporting ATPase A chain
577	17939087	176299	73	15	3.33906e-05	0	two component response regulator
578	17935231	176299	73	15	3.33906e-05	0	acetyl-CoA carboxylase, biotin carboxyl carrier protein
579	17939164	176299	22	9	3.38881e-05	0	conjugal transfer protein
580	17938757	176299	22	9	3.38881e-05	0	agrobacterium virulence homologue virB10
581	17937739	176299	22	9	3.38881e-05	0	conserved hypothetical protein
582	17937221	176299	22	9	3.38881e-05	0	methyltransferase
583	17938751	176299	22	9	3.38881e-05	0	agrobacterium virulence homologue virB4
584	17934604	176299	22	9	3.38881e-05	0	inositol monophosphatase family protein
585	17934772	176299	17	8	3.52426e-05	0	oxidoreductase
586	17934480	176299	17	8	3.52426e-05	0	flagellar motor protein, PAL/OmpA family
587	17939123	176299	17	8	3.52426e-05	0	conserved hypothetical protein
588	17934776	176299	17	8	3.52426e-05	0	Conserved hypothetical protein
589	17935472	176299	17	8	3.52426e-05	0	salicylate hydroxylase
590	17935445	176299	17	8	3.52426e-05	0	transcriptional regulator, MerR family
591	17938547	176299	17	8	3.52426e-05	0	agrobacteirum virulence homologue virD4
592	17938971	176299	17	8	3.52426e-05	0	conserved hypothetical protein
593	17937147	176299	17	8	3.52426e-05	0	acyl-CoA dehydrogenase
594	17935969	176299	42	12	3.62768e-05	0	conserved hypothetical protein
595	17936130	176299	42	12	3.62768e-05	0	coproporphyrinogen III oxidase
596	17934929	176299	42	12	3.62768e-05	0	soluble lytic transglycosylase
597	17937512	176299	42	12	3.62768e-05	0	transcriptional regulator, AsnC family
598	17938811	176299	42	12	3.62768e-05	0	3-oxoadipate enol-lactone hydrolase/4-carboxymuconolactone decarboxylase
599	17934701	176299	28	10	3.68778e-05	0	transcriptional regulator, GntR family
600	17938998	176299	28	10	3.68778e-05	0	conserved hypothetical protein
601	17938392	176299	28	10	3.68778e-05	0	conserved hypothetical protein
602	17934700	176299	28	10	3.68778e-05	0	conserved hypothetical protein
603	17939284	176299	28	10	3.68778e-05	0	P-450 monoxygenase
604	17934125	176299	28	10	3.68778e-05	0	conserved hypothetical protein
605	17937976	176299	28	10	3.68778e-05	0	NonF-related protein
606	17936770	176299	28	10	3.68778e-05	0	Na+/H+ antiporter
607	17939283	176299	28	10	3.68778e-05	0	P-450 monooxygenase
608	17939113	176299	28	10	3.68778e-05	0	ABC transporter, substrate binding protein
609	17935066	176299	28	10	3.68778e-05	0	arginine-tRNA-protein transferase
610	17938797	176299	9	6	3.95229e-05	0	conserved hypothetical protein
611	17938654	176299	9	6	3.95229e-05	0	conserved hypothetical protein
612	17935773	176299	9	6	3.95229e-05	0	conserved hypothetical protein
613	17937912	176299	9	6	3.95229e-05	0	sarcosine oxidase delta subunit
614	17938462	176299	9	6	3.95229e-05	0	two component response regulator
615	17934402	176299	9	6	3.95229e-05	0	methyltransferase
616	17938965	176299	61	14	3.98012e-05	0	AcrB/AcrD/AcrF family protein
617	17936062	176299	51	13	4.0908e-05	0	GGDEF family protein
618	17935976	176299	51	13	4.0908e-05	0	GGDEF family protein
619	17934206	176299	51	13	4.0908e-05	0	rare lipoprotein A
620	17936915	176299	51	13	4.0908e-05	0	GGDEF family protein
621	17935232	176299	74	15	4.18797e-05	0	3-dehydroquinate dehydratase
622	17934633	176299	74	15	4.18797e-05	0	FAD dependent oxidoreductase
623	17935310	176299	74	15	4.18797e-05	0	ABC transporter, nucleotide binding/ATPase protein
624	17938220	176299	74	15	4.18797e-05	0	3-dehydroquinate dehydratase
625	17939278	176299	74	15	4.18797e-05	0	arabinose phosphate phosphatase
626	17935607	176299	74	15	4.18797e-05	0	conserved hypothetical protein
627	17936781	176299	35	11	4.23541e-05	0	N-carbamoyl-beta-alanine amidohydrolase
628	17938425	176299	35	11	4.23541e-05	0	methyl-accepting chemotaxis protein
629	17934288	176299	35	11	4.23541e-05	0	conserved hypothetical protein
630	17934324	176299	35	11	4.23541e-05	0	ferrichrome iron receptor
631	17934850	176299	35	11	4.23541e-05	0	MFS permease
632	17937977	176299	35	11	4.23541e-05	0	transcriptional regulator, LysR family
633	17934574	176299	35	11	4.23541e-05	0	transcriptional regulator, LysR family
634	17938976	176299	35	11	4.23541e-05	0	transcriptional regulator, LysR family
635	17938769	176299	35	11	4.23541e-05	0	transcriptional regulator, LysR family
636	17938791	176299	35	11	4.23541e-05	0	transcriptional regulator, LysR family
637	17938800	176299	35	11	4.23541e-05	0	transcriptional regulator, LysR family
638	17937960	176299	35	11	4.23541e-05	0	transcriptional regulator, LysR family
639	17936267	176299	35	11	4.23541e-05	0	N-carbamoyl-beta-alanine amidohydrolase
640	17937980	176299	35	11	4.23541e-05	0	transcriptional regulator, LysR family
641	17933991	176299	6	5	4.29897e-05	0	conserved hypothetical protein
642	17934398	176299	6	5	4.29897e-05	0	conserved hypothetical protein
643	17934573	176299	6	5	4.29897e-05	0	conserved hypothetical protein
644	17936213	176299	6	5	4.29897e-05	0	oxidoreductase
645	17939327	176299	6	5	4.29897e-05	0	conserved hypothetical protein
646	17934213	176299	6	5	4.29897e-05	0	conserved hypothetical protein
647	17934312	176299	6	5	4.29897e-05	0	conserved hypothetical protein
648	17939007	176299	6	5	4.29897e-05	0	oxidoreductase
649	17939308	176299	6	5	4.29897e-05	0	component of type IV secretion system
650	17938324	176299	6	5	4.29897e-05	0	conserved hypothetical protein
651	17937026	176299	6	5	4.29897e-05	0	transcriptional regulator, LuxR family
652	17936280	176299	6	5	4.29897e-05	0	urease accessory protein
653	17939210	176299	6	5	4.29897e-05	0	monooxygenase
654	17939070	176299	6	5	4.29897e-05	0	conserved hypothetical protein
655	17935221	176299	6	5	4.29897e-05	0	conserved hypothetical protein
656	17935146	176299	6	5	4.29897e-05	0	streptomycin resistance protein
657	17934408	176299	6	5	4.29897e-05	0	conserved hypothetical protein
658	17939066	176299	6	5	4.29897e-05	0	conserved hypothetical protein
659	17937766	176299	6	5	4.29897e-05	0	sarcosine oxidase gamma subunit
660	17937723	176299	13	7	4.6341e-05	0	cytochrome c2
661	17936266	176299	13	7	4.6341e-05	0	transcriptional regulator, TetR family
662	17934087	176299	13	7	4.6341e-05	0	conserved hypothetical protein
663	17934267	176299	13	7	4.6341e-05	0	conserved hypothetical protein
664	17935944	176299	13	7	4.6341e-05	0	transcriptional regulator, TetR family
665	17934799	176299	13	7	4.6341e-05	0	cation efflux system protein
666	17934096	176299	13	7	4.6341e-05	0	conserved hypothetical protein
667	17935199	176299	13	7	4.6341e-05	0	50S ribosomal protein L33
668	17935142	176299	13	7	4.6341e-05	0	succinoglycan biosynthesis transport protein
669	17936276	176299	13	7	4.6341e-05	0	Fnr-like transcriptional activator
670	17935141	176299	13	7	4.6341e-05	0	polysaccharide export protein
671	17934097	176299	13	7	4.6341e-05	0	conserved hypothetical protein
672	17938715	176299	13	7	4.6341e-05	0	ABC transporter, substrate binding protein [mannopine]
673	17933955	176299	13	7	4.6341e-05	0	phosphocarrier protein HPr
674	17935780	176299	43	12	4.8747e-05	0	nicotinate-nucleotide--dimethylbenzimidazole phosphoribosyl transferase
675	17937212	176299	43	12	4.8747e-05	0	ABC transporter, substrate binding protein [sulfate]
676	17938452	176299	43	12	4.8747e-05	0	transcriptional regulator, AsnC family
677	17937421	176299	43	12	4.8747e-05	0	tolR protein
678	17934728	176299	43	12	4.8747e-05	0	ABC transporter, substrate binding protein [sulfate]
679	17935580	176299	43	12	4.8747e-05	0	peptidyl-prolyl cis-trans isomerse D
680	17936966	176299	43	12	4.8747e-05	0	ABC transporter, membrane spanning protein [dicarboxylate]
681	17937911	176299	75	15	5.23497e-05	0	sarcosine oxidase alpha subunit
682	17936136	176299	75	15	5.23497e-05	0	MoxR family protein
683	17938204	176299	75	15	5.23497e-05	0	ABC transporter, nucleotide binding/ATPase protein [branched chain amino acid]
684	17935662	176299	75	15	5.23497e-05	0	nitrogen regulatory protein PII
685	17934538	176299	75	15	5.23497e-05	0	two component sensor kinase
686	17936348	176299	75	15	5.23497e-05	0	two component response regulator
687	17934229	176299	23	9	5.27937e-05	0	RhtB family transporter
688	17934078	176299	23	9	5.27937e-05	0	transcriptional regulator, GntR family
689	17937422	176299	52	13	5.32902e-05	0	tolQ Protein
690	17934879	176299	52	13	5.32902e-05	0	two component sensor kinase
691	17935112	176299	52	13	5.32902e-05	0	GGDEF family protein
692	17936772	176299	52	13	5.32902e-05	0	GGDEF family protein
693	17935159	176299	29	10	5.37286e-05	0	cytochrome P450 hydroxylase
694	17936294	176299	29	10	5.37286e-05	0	ABC transporter, membrane spanning protein [urea/amide]
695	17934673	176299	29	10	5.37286e-05	0	hydrolase
696	17937266	176299	29	10	5.37286e-05	0	glycosyltransferase
697	17936144	176299	29	10	5.37286e-05	0	conserved hypothetical protein
698	17938141	176299	29	10	5.37286e-05	0	conserved hypothetical protein
699	17936192	176299	36	11	5.86214e-05	0	xanthine dehydrogenase
700	17935543	176299	36	11	5.86214e-05	0	mandelate racemase/muconate lactonizing enzyme family protein
701	17938114	176299	36	11	5.86214e-05	0	inosine-uridine preferring nucleoside hydrolase
702	17938335	176299	36	11	5.86214e-05	0	transcriptional regulator, LysR family
703	17934755	176299	36	11	5.86214e-05	0	organic hydroperoxide resistance protein
704	17935498	176299	36	11	5.86214e-05	0	transcriptional activator, Crp family
705	17935996	176299	18	8	5.97668e-05	0	soluble lytic transglycosylase
706	17933950	176299	18	8	5.97668e-05	0	conserved hypothetical protein
707	17934039	176299	18	8	5.97668e-05	0	conserved hypothetical protein
708	17938894	176299	18	8	5.97668e-05	0	transmembrane sensor
709	17934109	176299	18	8	5.97668e-05	0	D-amino acid dehydrogenase
710	17936913	176299	63	14	6.43816e-05	0	RND multidrug efflux transporter
711	17939088	176299	44	12	6.49105e-05	0	two component sensor kinase
712	17937216	176299	44	12	6.49105e-05	0	3-demethylubiquinone-9 3-methyltransferase
713	17934613	176299	44	12	6.49105e-05	0	KHG-KDPG bifunctional aldolase
714	17937112	176299	44	12	6.49105e-05	0	oxidoreductase
715	17939329	176299	76	15	6.52225e-05	0	arabinose phosphate phosphatase
716	17934319	176299	76	15	6.52225e-05	0	glucose-6-phosphate isomerase
717	17934878	176299	76	15	6.52225e-05	0	two component response regulator
718	17935026	176299	53	13	6.89674e-05	0	conserved hypothetical protein
719	17934691	176299	53	13	6.89674e-05	0	conserved hypothetical protein
720	17937472	176299	53	13	6.89674e-05	0	GGDEF family protein
721	17934988	176299	30	10	7.6896e-05	0	transcriptional regulator, AraC family
722	17938653	176299	30	10	7.6896e-05	0	non-heme chloroperoxidase
723	17935180	176299	30	10	7.6896e-05	0	NADH ubiquinone oxidoreductase chain K
724	17935810	176299	24	9	8.00628e-05	0	conserved hypothetical protein
725	17939211	176299	24	9	8.00628e-05	0	conserved hypothetical protein
726	17935668	176299	24	9	8.00628e-05	0	polyketide biosynthesis associated protein
727	17938321	176299	24	9	8.00628e-05	0	ATP-dependent DNA ligase
728	17934902	176299	37	11	8.01512e-05	0	electrotransfer ubiquinone oxidoreductase
729	17939080	176299	37	11	8.01512e-05	0	oxidoreductase with iron-sulfur subunit
730	17938895	176299	37	11	8.01512e-05	0	TonB-dependent receptor
731	17935362	176299	77	15	8.10022e-05	0	glycine cleavage system protein P2
732	17933959	176299	77	15	8.10022e-05	0	two component response regulator
733	17938705	176299	77	15	8.10022e-05	0	two component response regulator
734	17938401	176299	77	15	8.10022e-05	0	two component response regulator
735	17936364	176299	64	14	8.13096e-05	0	AcrB/AcrD/AcrF family protein
736	17936310	176299	64	14	8.13096e-05	0	exopolysaccharide production protein PssB
737	17935352	176299	64	14	8.13096e-05	0	conserved hypothetical protein
738	17935778	176299	64	14	8.13096e-05	0	two component sensor kinase
739	17938451	176299	64	14	8.13096e-05	0	succinate semialdehyde dehydrogenase
740	17938714	176299	45	12	8.56893e-05	0	ABC transporter, membrane spanning protein [mannopine]
741	17936180	176299	45	12	8.56893e-05	0	glycosyltransferase
742	17937418	176299	45	12	8.56893e-05	0	omp16 protein
743	17937508	176299	45	12	8.56893e-05	0	histidase
744	17937436	176299	45	12	8.56893e-05	0	5-formyltetrahydrofolate cyclo-ligase
745	17937636	176299	45	12	8.56893e-05	0	histidine ammonia-lyase
746	17936142	176299	45	12	8.56893e-05	0	MFS permease
747	17934519	176299	14	7	8.67504e-05	0	transcriptional regulator
748	17937294	176299	14	7	8.67504e-05	0	transcriptional regulator
749	17933940	176299	14	7	8.67504e-05	0	intracellular PHB depolymerase
750	17937818	176299	14	7	8.67504e-05	0	ABC transporter, substrate binding protein [branched chain amino acid]
751	17938373	176299	14	7	8.67504e-05	0	conserved hypothetical protein
752	17933992	176299	54	13	8.86978e-05	0	DNA replication and repair protein
753	17938190	176299	10	6	9.19137e-05	0	conserved hypothetical protein
754	17939057	176299	10	6	9.19137e-05	0	conserved hypothetical protein
755	17938685	176299	10	6	9.19137e-05	0	conserved hypothetical protein
756	17937604	176299	10	6	9.19137e-05	0	nitrite reductase small subunit
757	17936219	176299	10	6	9.19137e-05	0	conserved hypothetical protein
758	17935588	176299	10	6	9.19137e-05	0	conserved hypothetical protein
759	17934234	176299	10	6	9.19137e-05	0	conserved hypothetical protein
760	17935271	176299	10	6	9.19137e-05	0	glycerophosphoryl diester phosphodiesterase
761	17936288	176299	10	6	9.19137e-05	0	conserved hypothetical protein
762	17937594	176299	10	6	9.19137e-05	0	conserved hypothetical protein
763	17937105	176299	4	4	9.43782e-05	0	conserved hypothetical protein
764	17934792	176299	4	4	9.43782e-05	0	conserved hypothetical protein
765	17934881	176299	4	4	9.43782e-05	0	cycH protein
766	17935143	176299	4	4	9.43782e-05	0	conserved hypothetical protein
767	17934450	176299	4	4	9.43782e-05	0	conserved hypothetical protein
768	17934490	176299	4	4	9.43782e-05	0	hook formation protein
769	17934166	176299	4	4	9.43782e-05	0	conserved hypothetical protein
770	17934292	176299	4	4	9.43782e-05	0	conserved hypothetical protein
771	17934641	176299	4	4	9.43782e-05	0	divalent cation transporter
772	17934608	176299	4	4	9.43782e-05	0	conserved hypothetical protein
773	17938403	176299	4	4	9.43782e-05	0	conserved hypothetical protein
774	17936013	176299	4	4	9.43782e-05	0	conserved hypothetical protein
775	17934951	176299	4	4	9.43782e-05	0	conserved hypothetical protein
776	17934958	176299	4	4	9.43782e-05	0	conserved hypothetical protein
777	17934945	176299	4	4	9.43782e-05	1	two component response regulator
778	17935034	176299	4	4	9.43782e-05	0	molybdopterin converting factor small subunit
779	17935096	176299	4	4	9.43782e-05	0	conserved hypothetical protein
780	17935070	176299	4	4	9.43782e-05	0	exopolysaccharide II synthesis transcriptional activator ExpG
781	17936941	176299	4	4	9.43782e-05	0	conserved hypothetical protein
782	17935328	176299	4	4	9.43782e-05	0	conserved hypothetical protein
783	17935891	176299	4	4	9.43782e-05	0	conserved hypothetical protein
784	17936339	176299	4	4	9.43782e-05	0	conserved hypothetical protein
785	17934789	176299	4	4	9.43782e-05	0	cytochrome C-556
786	17935599	176299	4	4	9.43782e-05	0	SEC-independent protein translocase protein
787	17939281	176299	4	4	9.43782e-05	0	transposase
788	17936255	176299	4	4	9.43782e-05	0	UDP-hexose transferase
789	17938750	176299	4	4	9.43782e-05	0	agrobacterium virulence homologue VirB3
790	17936185	176299	4	4	9.43782e-05	0	conserved hypothetical protein
791	17936171	176299	4	4	9.43782e-05	0	conserved hypothetical protein
792	17936343	176299	4	4	9.43782e-05	0	conserved hypothetical protein
793	17938883	176299	4	4	9.43782e-05	0	conserved hypothetical protein
794	17935998	176299	4	4	9.43782e-05	0	molecular chaperone, DnaJ family
795	17935941	176299	4	4	9.43782e-05	0	conserved hypothetical protein
796	17936043	176299	4	4	9.43782e-05	0	outer membrane protein
797	17938745	176299	4	4	9.43782e-05	0	conserved hypothetical protein
798	17937722	176299	4	4	9.43782e-05	0	conserved hypothetical protein
799	17937643	176299	4	4	9.43782e-05	0	conserved hypothetical protein
800	17938548	176299	4	4	9.43782e-05	0	conserved hypothetical protein
801	17938147	176299	4	4	9.43782e-05	0	conserved hypothetical protein
802	17937323	176299	4	4	9.43782e-05	0	conserved hypothetical protein
803	17936804	176299	4	4	9.43782e-05	0	transglycosylase
804	17937452	176299	4	4	9.43782e-05	0	conserved hypothetical protein
805	17935067	176299	4	4	9.43782e-05	0	conserved hypothetical protein
806	17937595	176299	4	4	9.43782e-05	0	conserved hypothetical protein
807	17935318	176299	4	4	9.43782e-05	0	methylenetetrahydrofolate reductase
808	17935323	176299	4	4	9.43782e-05	0	conserved hypothetical protein
809	17934963	176299	4	4	9.43782e-05	0	conserved hypothetical protein
810	17935028	176299	4	4	9.43782e-05	0	lignin degradation protein
811	17935657	176299	4	4	9.43782e-05	0	methylenetetrahydrofolate reductase
812	17935038	176299	4	4	9.43782e-05	0	outer membrane protein
813	17935767	176299	4	4	9.43782e-05	0	OmpA family protein
814	17935858	176299	4	4	9.43782e-05	0	conserved hypothetical protein
815	17935937	176299	4	4	9.43782e-05	0	conserved hypothetical protein
816	17937413	176299	4	4	9.43782e-05	0	outer surface protein
817	17935548	176299	4	4	9.43782e-05	0	conserved hypothetical protein
818	17939022	176299	4	4	9.43782e-05	0	conserved hypothetical protein
819	17935635	176299	4	4	9.43782e-05	0	conserved hypothetical protein
820	17935600	176299	4	4	9.43782e-05	0	SEC-independent protein translocase protein
821	17939171	176299	19	8	9.72117e-05	0	conjugal transfer protein
822	17938338	176299	19	8	9.72117e-05	0	carbohydrate kinase
823	17935866	176299	19	8	9.72117e-05	0	amine oxidase, flavin-containing
824	17936080	176299	19	8	9.72117e-05	0	conserved hypothetical protein
825	17934947	176299	19	8	9.72117e-05	0	MFS permease
826	17935177	176299	78	15	0.000100288	0	NADH ubiquinone oxidoreductase I chain H
827	17938975	176299	78	15	0.000100288	0	NAD/NADP dependent oxidoreductase
828	17934058	176299	78	15	0.000100288	0	cytochrome o ubiquinol oxidase subunit III
829	17938761	176299	78	15	0.000100288	0	two component response regulator
830	17934820	176299	78	15	0.000100288	0	Na+/H+ antiporter
831	17934887	176299	78	15	0.000100288	0	two component sensor kinase
832	17935574	176299	65	14	0.00010223	0	peptidyl prolyl cis-trans isomerase
833	17935637	176299	31	10	0.000108258	0	nitroreductase family protein
834	17937733	176299	31	10	0.000108258	0	glucose dehydrogenase
835	17937297	176299	31	10	0.000108258	0	transporter
836	17934857	176299	31	10	0.000108258	0	conserved hypothetical protein
837	17935267	176299	31	10	0.000108258	0	transcriptional regulator, LysR family
838	17937213	176299	38	11	0.000108338	0	enoyl-CoA hydratase
839	17937718	176299	38	11	0.000108338	0	hydroxamate-type ferrisiderophore receptor
840	17937989	176299	46	12	0.000112193	0	two component response regulator
841	17936304	176299	46	12	0.000112193	0	ABC transporter, substrate binding protein [amino acid]
842	17938995	176299	46	12	0.000112193	0	ABC transporter, membrane spanning protein
843	17935896	176299	55	13	0.000113386	0	GGDEF family protein
844	17936369	176299	55	13	0.000113386	0	carbonate dehydratase
845	17935871	176299	25	9	0.000118514	0	sigma factor
846	17934704	176299	25	9	0.000118514	0	adenine DNA methyltransferase
847	17937638	176299	25	9	0.000118514	0	hydrolase
848	17934840	176299	25	9	0.000118514	0	conserved hypothetical protein
849	17937975	176299	25	9	0.000118514	0	conserved hypothetical protein
850	17934212	176299	25	9	0.000118514	0	NADH-ubiquinone oxidoreductase
851	17938001	176299	79	15	0.000123794	0	sarcosine oxidase alpha subunit
852	17934678	176299	79	15	0.000123794	0	cytochrome-c oxidase chain I
853	17934886	176299	79	15	0.000123794	0	two component response regulator
854	17935364	176299	79	15	0.000123794	0	glycine cleavage system T protein, aminomethyltransferase
855	17937825	176299	79	15	0.000123794	0	acetoacetyl-CoA synthetase
856	17934263	176299	79	15	0.000123794	0	virulence factor MviN homolog
857	17934059	176299	79	15	0.000123794	0	cytochrome O ubiquinol oxidase subunit I
858	17937059	176299	66	14	0.000127975	0	ABC transporter, membrane spanning protein [sugar]
859	17935151	176299	7	5	0.000139065	0	conserved hypothetical protein
860	17936383	176299	7	5	0.000139065	0	heme oxygenase
861	17938422	176299	7	5	0.000139065	0	conserved hypothetical protein
862	17934216	176299	7	5	0.000139065	0	methyltransferase
863	17939175	176299	7	5	0.000139065	0	autoinducer synthesis protein
864	17934247	176299	7	5	0.000139065	0	sigma-54 modulation protein
865	17936269	176299	7	5	0.000139065	0	NTP pyrophosphohydrolase, MutT family
866	17937406	176299	7	5	0.000139065	0	conserved hypothetical protein
867	17936796	176299	7	5	0.000139065	0	hydantoin Racemase
868	17933926	176299	56	13	0.000144108	0	conserved hypothetical protein
869	17935957	176299	56	13	0.000144108	0	ribosomal protein L11 methyltransferase
870	17938763	176299	56	13	0.000144108	0	efflux protein
871	17939089	176299	56	13	0.000144108	0	gamma-glutamyltranspeptidase
872	17938411	176299	56	13	0.000144108	0	gamma-glutamyltranspeptidase
873	17934631	176299	39	11	0.000144863	0	conserved hypothetical protein
874	17934576	176299	39	11	0.000144863	0	glycolate oxidase subunit
875	17936869	176299	39	11	0.000144863	0	ABC transporter, substrate binding protein [C4-dicarboxylate]
876	17936067	176299	47	12	0.000145746	0	transcriptional regulator, AsnC family
877	17937184	176299	47	12	0.000145746	0	transcriptional regulator, AsnC family
878	17935694	176299	47	12	0.000145746	0	lactoylglutathione lyase
879	17935441	176299	47	12	0.000145746	0	cobinamide kinase/cobinamide phosphate guanylyltransferase
880	17937121	176299	47	12	0.000145746	0	transcriptional regulator, AsnC family
881	17937610	176299	32	10	0.000150108	0	two component response regulator
882	17936242	176299	32	10	0.000150108	0	methyl-accepting chemotaxis protein
883	17937688	176299	32	10	0.000150108	0	multicopper oxidase
884	17936134	176299	32	10	0.000150108	0	NTP pyrophosphohydrolase, MutT family
885	17939162	176299	32	10	0.000150108	0	transcriptional regulator, LysR family for nopaline metabolism
886	17935179	176299	15	7	0.000152163	0	NADH ubiquinone oxidoreductase chain J
887	17934313	176299	15	7	0.000152163	0	conserved hypothetical protein
888	17934710	176299	15	7	0.000152163	0	conserved hypothetical protein
889	17936031	176299	15	7	0.000152163	0	ABC transporter, substrate binding protein
890	17935285	176299	15	7	0.000152163	0	conserved hypothetical protein
891	17938413	176299	15	7	0.000152163	0	conserved hypothetical protein
892	17935248	176299	15	7	0.000152163	0	conserved hypothetical protein
893	17934778	176299	15	7	0.000152163	0	trans-aconitate methyltransferase
894	17937317	176299	15	7	0.000152163	0	transporter
895	17938914	176299	15	7	0.000152163	0	conserved hypothetical protein
896	17934020	176299	15	7	0.000152163	0	cytochrome c
897	17935527	176299	15	7	0.000152163	0	two component response regulator
898	17934117	176299	15	7	0.000152163	0	conserved hypothetical protein
899	17936316	176299	80	15	0.000152361	0	two component response regulator
900	17933958	176299	80	15	0.000152361	0	two component sensor kinase
901	17937190	176299	80	15	0.000152361	0	pantoate--beta-alanine ligase
902	17937486	176299	80	15	0.000152361	0	two component response regulator
903	17937765	176299	80	15	0.000152361	0	sarcosine oxidase alpha subunit
904	17934539	176299	80	15	0.000152361	0	two component response regulator
905	17937412	176299	20	8	0.000152489	0	phosphoserine aminotransferase
906	17934260	176299	20	8	0.000152489	0	conserved hypothetical protein
907	17939109	176299	20	8	0.000152489	0	NADH-dependent FMN reductase
908	17935490	176299	20	8	0.000152489	0	lipid A biosynthesis lauroyl acyltransferase
909	17935345	176299	67	14	0.000159533	0	two component sensor kinase
910	17937111	176299	67	14	0.000159533	0	succinate semialdehyde dehydrogenase
911	17935939	176299	67	14	0.000159533	0	AcrB/AcrD/AcrF family protein
912	17938325	176299	67	14	0.000159533	0	AcrB/AcrD/AcrF family protein
913	17935286	176299	67	14	0.000159533	0	lipid A-disaccharide synthase
914	17935284	176299	67	14	0.000159533	0	acyl-[acyl carrier protein]--UDP-N-acetylglucosamine O-acyltransferase
915	17935282	176299	67	14	0.000159533	0	UDP glucosamine N-acyltransferase
916	17938180	176299	67	14	0.000159533	0	conserved hypothetical protein
917	17936985	176299	67	14	0.000159533	0	AcrB/AcrD/AcrF family protein
918	17935970	176299	67	14	0.000159533	0	UDP-3-0-(3-hydroxymyristoyl) N-acetylglucosamine deacetylase
919	17937500	176299	67	14	0.000159533	0	AcrB/AcrD/AcrF family protein
920	17935916	176299	26	9	0.000171632	0	ECF family sigma factor
921	17938363	176299	26	9	0.000171632	0	transcriptional regulator, GntR family
922	17934743	176299	26	9	0.000171632	0	glutathione S-transferase
923	17935378	176299	26	9	0.000171632	0	conserved hypothetical protein
924	17938320	176299	26	9	0.000171632	0	conserved hypothetical protein
925	17938637	176299	26	9	0.000171632	0	conserved hypothetical protein
926	17938638	176299	26	9	0.000171632	0	conserved hypothetical protein
927	17938856	176299	26	9	0.000171632	0	conserved hypothetical protein
928	17934579	176299	26	9	0.000171632	0	conserved hypothetical protein
929	17935385	176299	26	9	0.000171632	0	ECF family sigma factor
930	17937246	176299	26	9	0.000171632	0	conserved hypothetical protein
931	17937958	176299	26	9	0.000171632	0	phenazine biosynthesis protein
932	17934471	176299	26	9	0.000171632	0	chemotaxis transmembrane protein
933	17934967	176299	57	13	0.000182132	0	two component response regulator
934	17938559	176299	57	13	0.000182132	0	NADP-dependent quinone oxidoreductase
935	17937061	176299	57	13	0.000182132	0	mannose-1-phosphate guanylyltransferase (GDP)
936	17936063	176299	57	13	0.000182132	0	conserved hypothetical protein
937	17935823	176299	81	15	0.000186989	0	30S ribosomal protein S14
938	17935928	176299	81	15	0.000186989	0	short chain dehydrogenase
939	17936967	176299	81	15	0.000186989	0	zinc-binding dehydrogenase
940	17935940	176299	48	12	0.000187922	0	HlyD family secretion protein
941	17934567	176299	48	12	0.000187922	0	conserved hypothetical protein
942	17936159	176299	48	12	0.000187922	0	ABC transporter, substrate binding protein [branched chain amino acid]
943	17935521	176299	11	6	0.000187992	0	methyltransferase
944	17937658	176299	11	6	0.000187992	0	transcriptional regulator, GntR family
945	17936015	176299	11	6	0.000187992	0	conserved hypothetical protein
946	17938669	176299	11	6	0.000187992	0	conserved hypothetical protein
947	17937485	176299	11	6	0.000187992	0	conserved hypothetical protein
948	17937827	176299	11	6	0.000187992	0	transcriptional regulator, AraC family
949	17935408	176299	11	6	0.000187992	0	conserved hypothetical protein
950	17936070	176299	11	6	0.000187992	0	transcriptional regulator, ArsR family
951	17938694	176299	11	6	0.000187992	0	conjugal transfer protein
952	17936867	176299	40	11	0.000191738	0	ABC transporter, membrane spanning protein [C4-dicarboxylate]
953	17934656	176299	40	11	0.000191738	0	conserved hypothetical protein
954	17937968	176299	40	11	0.000191738	0	transcriptional regulator, LysR family
955	17939241	176299	40	11	0.000191738	0	alkylphosphonate uptake protein
956	17936275	176299	68	14	0.000198064	0	Acr family transporter
957	17935246	176299	33	10	0.000205213	0	phenazine antibiotic biosynthesis related protein
958	17936866	176299	33	10	0.000205213	0	transcriptional regulator, LysR family
959	17937928	176299	33	10	0.000205213	0	flavoprotein oxidoreductase
960	17937679	176299	33	10	0.000205213	0	conserved hypothetical protein
961	17934289	176299	33	10	0.000205213	0	methyl-accepting chemotaxis protein
962	17936089	176299	82	15	0.000228852	0	two component response regulator
963	17938742	176299	82	15	0.000228852	0	short chain dehydrogenase dehydrogenases
964	17938327	176299	82	15	0.000228852	0	two component response regulator
965	17934941	176299	82	15	0.000228852	0	prokaryotic type I signal peptidase
966	17937532	176299	58	13	0.000228951	0	transcriptional regulator, LysR family
967	17936098	176299	58	13	0.000228951	0	conserved hypothetical protein
968	17937714	176299	58	13	0.000228951	0	two component sensor kinase
969	17934091	176299	21	8	0.000231716	0	ABC transporter, substrate binding protein [phosphonate]
970	17935927	176299	21	8	0.000231716	0	acetyltransferase
971	17937070	176299	21	8	0.000231716	0	monooxygenase
972	17936336	176299	21	8	0.000231716	0	iron-chelator utilization protein
973	17934889	176299	49	12	0.000240574	0	glutamate-ammonia-ligase adenylyltransferase
974	17934079	176299	49	12	0.000240574	0	biopolymer transport protein
975	17935259	176299	49	12	0.000240574	0	dnaK deletion suppressor protein
976	17936215	176299	49	12	0.000240574	0	two component sensor kinase/response regulator hybrid
977	17934009	176299	49	12	0.000240574	0	conserved hypothetical protein
978	17934259	176299	49	12	0.000240574	0	two component sensor kinase/response regulator hybrid
979	17936902	176299	27	9	0.000243657	0	outer membrane protein
980	17937591	176299	27	9	0.000243657	0	conserved hypothetical protein
981	17936045	176299	27	9	0.000243657	0	periplasmic immunogenic protein
982	17934089	176299	27	9	0.000243657	0	ABC transporter, membrane spanning protein [phosphonate]
983	17935200	176299	27	9	0.000243657	0	MFS permease
984	17937684	176299	27	9	0.000243657	0	transcriptional regulator, LysR family
985	17936122	176299	27	9	0.000243657	0	ubiquinol-cytochrome C reductase iron-sulfur subunit
986	17939103	176299	69	14	0.000244931	0	ABC transporter, nucleotide binding/ATPase protein [branched chain amino acid]
987	17938227	176299	69	14	0.000244931	0	3-carboxy-cis,cis-muconate cycloisomerase
988	17937206	176299	69	14	0.000244931	0	aldehyde dehydrogenase
989	17934733	176299	69	14	0.000244931	0	quinone oxidoreductase
990	17934637	176299	41	11	0.000251347	0	ferredoxin I
991	17934904	176299	41	11	0.000251347	0	zinc-binding dehydrogenase
992	17938463	176299	41	11	0.000251347	0	two component response regulator
993	17938755	176299	16	7	0.000252918	0	agrobacterium virulence homologue virB8
994	17937650	176299	16	7	0.000252918	0	conserved hypothetical protein
995	17939129	176299	16	7	0.000252918	0	metallo-beta-lactamase superfamily protein
996	17933941	176299	34	10	0.000276875	0	conserved hypothetical protein
997	17938331	176299	34	10	0.000276875	0	catalase
998	17934192	176299	34	10	0.000276875	0	conserved hypothetical protein
999	17935997	176299	34	10	0.000276875	0	N-acetylmuramoyl-L-alanine amidase
1000	17939060	176299	34	10	0.000276875	0	chloromuconate cycloisomerase
1001	17935963	176299	34	10	0.000276875	0	transcriptional regulator, LysR family
1002	17934774	176299	34	10	0.000276875	0	RhtB family transporter
1003	17934511	176299	83	15	0.000279334	0	glucose-6-phosphate 1-dehydrogenase
1004	17934679	176299	83	15	0.000279334	0	protoheme IX farnesyltransferase
1005	17936124	176299	83	15	0.000279334	0	ABC transporter, nucleotide binding/ATPase protein
1006	17938524	176299	83	15	0.000279334	0	glucose 6-phosphate dehydrogenase
1007	17934276	176299	59	13	0.000286314	0	apolipoprotein N-acyltransferase
1008	17934504	176299	70	14	0.000301727	0	ABC transporter, membrane spanning protein
1009	17934603	176299	70	14	0.000301727	0	PmbA/TldD related protein
1010	17934445	176299	70	14	0.000301727	0	septum formation associated protein
1011	17937058	176299	70	14	0.000301727	0	ABC transporter, membrane spanning protein
1012	17934014	176299	70	14	0.000301727	0	conserved hypothetical protein
1013	17938183	176299	50	12	0.000305874	0	KHG-KDPG bifunctional aldolase
1014	17938956	176299	50	12	0.000305874	0	conserved hypothetical protein
1015	17936300	176299	50	12	0.000305874	0	two component sensor kinase
1016	17935076	176299	42	11	0.000326491	0	RhtB family transporter
1017	17935356	176299	42	11	0.000326491	0	sulfite reductase [NADPH] hemoprotein beta-component
1018	17934853	176299	42	11	0.000326491	0	conserved hypothetical protein
1019	17936846	176299	42	11	0.000326491	0	ABC transporter, membrane spanning protein [C4-dicarboxylate]
1020	17935245	176299	28	9	0.000339664	0	conserved hypothetical protein
1021	17935734	176299	28	9	0.000339664	0	conserved hypothetical protein
1022	17938844	176299	28	9	0.000339664	0	transcriptional regulator, LysR family
1023	17938671	176299	28	9	0.000339664	0	transcriptional regulator, LysR family
1024	17936271	176299	28	9	0.000339664	0	ABC transporter, membrane spanning protein
1025	17935023	176299	28	9	0.000339664	0	two component response regulator
1026	17937701	176299	28	9	0.000339664	0	transcriptional regulator, LysR family
1027	17938639	176299	28	9	0.000339664	0	ATP-dependent DNA ligase
1028	17939002	176299	28	9	0.000339664	0	transcriptional regulator, LysR family
1029	17937952	176299	28	9	0.000339664	0	conserved hypothetical protein
1030	17935363	176299	84	15	0.000340059	0	glycine cleavage system component H
1031	17935598	176299	84	15	0.000340059	0	SEC-independent protein translocase protein
1032	17937333	176299	84	15	0.000340059	0	shikimate kinase
1033	17936346	176299	84	15	0.000340059	0	formyltetrahydrofolate deformylase
1034	17937826	176299	84	15	0.000340059	0	hydroxybutyrate dehydrogenase
1035	17937920	176299	84	15	0.000340059	0	formyltetrahydrofolate deformylase
1036	17936191	176299	84	15	0.000340059	0	d-beta-hydroxybutyrate dehydrogenase
1037	17938102	176299	84	15	0.000340059	0	ABC transporter, nucleotide binding/ATPase protein [bacteriocin]
1038	17936376	176299	22	8	0.000342339	0	flavoprotein oxidoreductase
1039	17937879	176299	22	8	0.000342339	0	calcium-binding protein, regucalcin
1040	17939072	176299	22	8	0.000342339	0	ECF family sigma factor
1041	17937567	176299	22	8	0.000342339	0	ABC transporter, nucleotide binding/ATPase protein
1042	17934612	176299	22	8	0.000342339	0	calcium-binding protein, regucalcin
1043	17937454	176299	22	8	0.000342339	0	enhanced entry protein
1044	17937659	176299	22	8	0.000342339	0	calcium-binding protein, regucalcin
1045	17939040	176299	8	5	0.000342532	0	dihydrodipicolinate synthase
1046	17937034	176299	8	5	0.000342532	0	exopolysaccharide production protein
1047	17938881	176299	8	5	0.000342532	0	hydrolase
1048	17937108	176299	8	5	0.000342532	0	conserved hypothetical protein
1049	17935250	176299	8	5	0.000342532	0	ferrodoxin
1050	17937473	176299	8	5	0.000342532	0	homospermidine synthase
1051	17939008	176299	8	5	0.000342532	0	2-hydroxychromene-2-carboxylate isomerase
1052	17937804	176299	8	5	0.000342532	0	conserved hypothetical protein
1053	17938089	176299	8	5	0.000342532	0	ferrienterobactin-like protein
1054	17937234	176299	8	5	0.000342532	0	conserved hypothetical protein
1055	17934707	176299	8	5	0.000342532	0	hydrolase
1056	17938393	176299	8	5	0.000342532	0	hydantoin racemase
1057	17938419	176299	8	5	0.000342532	0	conserved hypothetical protein
1058	17937225	176299	8	5	0.000342532	0	acetyltransferase
1059	17936168	176299	8	5	0.000342532	0	transcriptional regulator, LuxR family
1060	17934903	176299	8	5	0.000342532	0	conserved hypothetical protein
1061	17935055	176299	8	5	0.000342532	0	conserved hypothetical protein
1062	17934136	176299	8	5	0.000342532	0	components of type IV pilus
1063	17937742	176299	12	6	0.00034934	0	ABC transporter, substrate binding protein [glycine betaine]
1064	17934411	176299	12	6	0.00034934	0	conserved hypothetical protein
1065	17935099	176299	12	6	0.00034934	0	phage-related integrase
1066	17934201	176299	12	6	0.00034934	0	conserved hypothetical protein
1067	17936154	176299	12	6	0.00034934	0	urease accessory protein
1068	17936220	176299	12	6	0.00034934	0	conserved hypothetical protein
1069	17934790	176299	12	6	0.00034934	0	Conserved hypothetical protein
1070	17938859	176299	12	6	0.00034934	0	transcriptional regulator, AraC family
1071	17936826	176299	12	6	0.00034934	0	transcriptional regulator, TetR family
1072	17938528	176299	12	6	0.00034934	0	C factor
1073	17935591	176299	60	13	0.000356253	0	MFS permease [drug]
1074	17937302	176299	60	13	0.000356253	0	electron transfer flavoprotein beta subunit
1075	17938858	176299	35	10	0.000368989	0	transcriptional regulator, MarR family
1076	17939025	176299	35	10	0.000368989	0	methyl-accepting chemotaxis protein
1077	17936283	176299	35	10	0.000368989	0	urease alpha subunit
1078	17936233	176299	35	10	0.000368989	0	transcriptional regulator, LysR family
1079	17938553	176299	35	10	0.000368989	0	transcriptional regulator, MarR family
1080	17936287	176299	35	10	0.000368989	0	urease beta subunit
1081	17938652	176299	35	10	0.000368989	0	transcriptional regulator, MarR family
1082	17935621	176299	35	10	0.000368989	0	flavodoxin
1083	17935390	176299	35	10	0.000368989	0	arsenate reductase
1084	17934754	176299	35	10	0.000368989	0	transcriptional regulator, MarR family
1085	17937855	176299	35	10	0.000368989	0	ECF family sigma factor
1086	17936289	176299	35	10	0.000368989	0	urease gamma subunit
1087	17934130	176299	35	10	0.000368989	0	nicotinate phosphoribosyltransferase
1088	17938796	176299	35	10	0.000368989	0	transcriptional regulator, MarR family
1089	17935341	176299	35	10	0.000368989	0	conserved hypothetical protein
1090	17936734	176299	71	14	0.000370308	0	ABC transporter, membrane spanning protein [sugar]
1091	17935347	176299	71	14	0.000370308	0	two component sensor kinase
1092	17938668	176299	71	14	0.000370308	0	ABC transporter, membrane spanning protein [sugar]
1093	17935114	176299	51	12	0.000386354	0	transcriptional regulator, LysR family
1094	17934607	176299	51	12	0.000386354	0	tetraacyldisaccharide 4'-kinase
1095	17935350	176299	51	12	0.000386354	0	host factor I
1096	17935411	176299	51	12	0.000386354	0	single-strand DNA binding protein
1097	17934344	176299	51	12	0.000386354	0	33 kda chaperonin, heat shock protein 33
1098	17938154	176299	17	7	0.000401766	0	transcriptional regulator
1099	17938104	176299	17	7	0.000401766	0	conserved hypothetical protein
1100	17934154	176299	17	7	0.000401766	0	oxidoreductase
1101	17936982	176299	17	7	0.000401766	0	glycosyltransferase
1102	17938293	176299	17	7	0.000401766	0	IS3 family transposase
1103	17939317	176299	17	7	0.000401766	0	virA/G regulated protein
1104	17938182	176299	17	7	0.000401766	0	conserved hypothetical protein
1105	17935760	176299	17	7	0.000401766	0	isocitrate dehydrogenase [NADP]
1106	17939083	176299	17	7	0.000401766	0	conserved hypothetical protein
1107	17938540	176299	85	15	0.000412929	0	citrate synthase
1108	17937785	176299	85	15	0.000412929	0	ABC transporter, nucleotide binding/ATPase protein
1109	17939048	176299	85	15	0.000412929	0	3-oxoacyl-(acyl-carrier-protein) reductase
1110	17938004	176299	85	15	0.000412929	0	formyltetrahydrofolate deformylase
1111	17934542	176299	85	15	0.000412929	0	4-diphosphocytidyl-2-C-methyl-D-erythritol kinase
1112	17934399	176299	85	15	0.000412929	0	dihydroorotate dehydrogenase
1113	17934422	176299	85	15	0.000412929	0	pH adaption potassium efflux system protein
1114	17935938	176299	85	15	0.000412929	0	FAD dependent oxidoreductase
1115	17934575	176299	85	15	0.000412929	0	glycolate oxidase subunit
1116	17938891	176299	85	15	0.000412929	0	citrate synthase
1117	17936198	176299	43	11	0.000420443	0	guanine deaminase
1118	17937431	176299	43	11	0.000420443	0	flavin dependant oxidoreductase
1119	17934060	176299	43	11	0.000420443	0	cytochrome o ubiquinol oxidase subunit II
1120	17934027	176299	43	11	0.000420443	0	succinyl-diaminopimelate desuccinylase
1121	17934316	176299	43	11	0.000420443	0	fructokinase
1122	17938236	176299	43	11	0.000420443	0	3-oxoadipate CoA-transferase subunit A
1123	17934017	176299	43	11	0.000420443	0	mutT/nudix family protein
1124	17936877	176299	43	11	0.000420443	0	fructokinase
1125	17937129	176299	43	11	0.000420443	0	conserved hypothetical protein
1126	17934453	176299	5	4	0.000433154	0	flagellin
1127	17939252	176299	5	4	0.000433154	0	conserved hypothetical protein
1128	17934486	176299	5	4	0.000433154	0	hook associated protein I homolog
1129	17937517	176299	5	4	0.000433154	0	conserved hypothetical protein
1130	17938862	176299	5	4	0.000433154	0	conserved hypothetical protein
1131	17938843	176299	5	4	0.000433154	0	conserved hypothetical protein
1132	17938753	176299	5	4	0.000433154	0	agrobacterium virulence homologue VirB6
1133	17939200	176299	5	4	0.000433154	0	conserved hypothetical protein
1134	17938690	176299	5	4	0.000433154	0	conserved hypothetical protein
1135	17939126	176299	5	4	0.000433154	0	conserved hypothetical protein
1136	17936004	176299	5	4	0.000433154	0	O-methyltransferase
1137	17938070	176299	5	4	0.000433154	0	nitrite reductase, NirV precursor
1138	17936227	176299	5	4	0.000433154	0	lactoylglutathione lyase
1139	17936285	176299	5	4	0.000433154	0	conserved hypothetical protein
1140	17936160	176299	5	4	0.000433154	0	conserved hypothetical protein
1141	17936212	176299	5	4	0.000433154	0	conserved hypothetical protein
1142	17936958	176299	5	4	0.000433154	0	cell division topological specificity factor
1143	17937019	176299	5	4	0.000433154	0	phosphomannose isomerase
1144	17935138	176299	5	4	0.000433154	0	conserved hypothetical protein
1145	17936782	176299	5	4	0.000433154	0	conserved hypothetical protein
1146	17934030	176299	5	4	0.000433154	0	conserved hypothetical protein
1147	17934088	176299	5	4	0.000433154	0	conserved hypothetical protein
1148	17939198	176299	5	4	0.000433154	0	conserved hypothetical protein
1149	17938630	176299	5	4	0.000433154	0	recombinase
1150	17938244	176299	5	4	0.000433154	0	conserved hypothetical protein
1151	17936003	176299	5	4	0.000433154	0	conserved hypothetical protein
1152	17935623	176299	5	4	0.000433154	0	conserved hypothetical protein
1153	17939245	176299	5	4	0.000433154	0	conserved hypothetical protein
1154	17936279	176299	5	4	0.000433154	0	urease accessory protein
1155	17936724	176299	5	4	0.000433154	0	conserved hypothetical protein
1156	17937410	176299	5	4	0.000433154	0	conserved hypothetical protein
1157	17935874	176299	5	4	0.000433154	0	two component response regulator
1158	17934864	176299	5	4	0.000433154	0	phage prohead protease
1159	17937748	176299	5	4	0.000433154	0	succinoglycan biosynthesis protein
1160	17937700	176299	5	4	0.000433154	0	conserved hypothetical protein
1161	17934767	176299	5	4	0.000433154	0	conserved hypothetical protein
1162	17935353	176299	5	4	0.000433154	0	conserved hypothetical protein
1163	17937886	176299	5	4	0.000433154	0	conserved hypothetical protein
1164	17939289	176299	5	4	0.000433154	0	virA/G regulated gene
1165	17938555	176299	5	4	0.000433154	0	conserved hypothetical protein
1166	17937113	176299	5	4	0.000433154	0	haloalkanoic acid dehalogenase
1167	17938188	176299	5	4	0.000433154	0	conserved hypothetical protein
1168	17935197	176299	61	13	0.00044113	0	two component response regulator
1169	17935170	176299	61	13	0.00044113	0	NADH ubiquinone oxidoreductase chain C
1170	17937978	176299	61	13	0.00044113	0	alcohol dehydrogenase
1171	17937227	176299	61	13	0.00044113	0	peptidyl-prolyl cis-trans isomerase
1172	17936270	176299	61	13	0.00044113	0	ABC transporter, nucleotide binding/ATPase protein [nitrate]
1173	17937235	176299	29	9	0.000465648	0	oxidoreductase
1174	17938782	176299	29	9	0.000465648	0	transcriptional regulator, LysR family
1175	17934768	176299	29	9	0.000465648	0	conserved hypothetical protein
1176	17937815	176299	29	9	0.000465648	0	mandelate racemase
1177	17934076	176299	52	12	0.00048494	0	ABC transporter, membrane spanning protein
1178	17937419	176299	52	12	0.00048494	0	tolB protein
1179	17938911	176299	52	12	0.00048494	0	transcriptional regulator, LysR family
1180	17935086	176299	52	12	0.00048494	0	integration host factor alpha subunit
1181	17938966	176299	52	12	0.00048494	0	HlyD family secretion protein
1182	17935240	176299	52	12	0.00048494	0	N-acetylmuramoyl-L-alanine amidase
1183	17934061	176299	52	12	0.00048494	0	MFS permease
1184	17936795	176299	36	10	0.000486106	0	ECF family sigma factor
1185	17933975	176299	36	10	0.000486106	0	two component response regulator
1186	17937430	176299	36	10	0.000486106	0	methyl-accepting chemotaxis protein
1187	17934934	176299	36	10	0.000486106	0	methyl-accepting chemotaxis protein
1188	17935601	176299	36	10	0.000486106	0	conserved hypothetical protein
1189	17934438	176299	36	10	0.000486106	0	methyl-accepting chemotaxis protein
1190	17938515	176299	36	10	0.000486106	0	ABC transporter, substrate binding protein [C4-dicarboxylate]
1191	17936971	176299	36	10	0.000486106	0	ABC transporter, substrate binding protein [C4-dicarboxylate]
1192	17936105	176299	36	10	0.000486106	0	dolichol-phosphate mannosyltransferase
1193	17934819	176299	23	8	0.000493244	0	Na+/H+ antiporter
1194	17935429	176299	23	8	0.000493244	0	nitrogen fixation protein FixG
1195	17937149	176299	23	8	0.000493244	0	nitrilotriacetate monooxygenase
1196	17937446	176299	23	8	0.000493244	0	MFS permease
1197	17937128	176299	23	8	0.000493244	0	monooxygenase
1198	17938949	176299	23	8	0.000493244	0	conserved hypothetical protein
1199	17936987	176299	23	8	0.000493244	0	conserved hypothetical protein
1200	17934237	176299	86	15	0.000500167	0	formamidopyrimidine-DNA glycosylase
1201	17935172	176299	86	15	0.000500167	0	NADH ubiquinone oxidoreductase chain D
1202	17935169	176299	86	15	0.000500167	0	NADH ubiqionone oxidoreductase chain B
1203	17936914	176299	44	11	0.000536986	0	RND multidrug efflux membrane permease
1204	17937592	176299	44	11	0.000536986	0	transcriptional regulator, LysR family
1205	17935174	176299	44	11	0.000536986	0	NADH ubiquinone oxidoreductase chain E
1206	17935486	176299	44	11	0.000536986	0	inosine-uridine preferring nucleoside hydrolase
1207	17937089	176299	44	11	0.000536986	0	transcriptional regulator, LysR family
1208	17934810	176299	44	11	0.000536986	0	conserved hypothetical protein
1209	17938766	176299	62	13	0.000543667	0	short chain dehydrogenase
1210	17933954	176299	62	13	0.000543667	0	S-adenosylhomocysteine hydrolase
1211	17934223	176299	73	14	0.000551794	0	ABC transporter, membrane spanning protein [sn-Glycerol-3-phosphate]
1212	17935281	176299	73	14	0.000551794	0	group 1 outer membrane protein precursor
1213	17937899	176299	73	14	0.000551794	0	ABC transporter, membrane spanning protein [sugars]
1214	17934204	176299	13	6	0.000602433	0	conserved hypothetical protein
1215	17934264	176299	13	6	0.000602433	0	conserved hypothetical protein
1216	17937831	176299	13	6	0.000602433	0	conserved hypothetical protein
1217	17938025	176299	13	6	0.000602433	0	conserved hypothetical protein
1218	17938492	176299	13	6	0.000602433	0	two component response regulator
1219	17937338	176299	13	6	0.000602433	0	conserved hypothetical protein
1220	17937040	176299	13	6	0.000602433	0	conserved hypothetical protein
1221	17935233	176299	13	6	0.000602433	0	outer membrane protein
1222	17935586	176299	13	6	0.000602433	0	conserved hypothetical protein
1223	17936333	176299	13	6	0.000602433	0	conserved hypothetical protein
1224	17936791	176299	13	6	0.000602433	0	conserved hypothetical protein
1225	17937104	176299	13	6	0.000602433	0	ABC transporter, substrate binding protein [iron]
1226	17936032	176299	13	6	0.000602433	0	ABC transporter, membrane spanning protein
1227	17936277	176299	13	6	0.000602433	0	metal dependent hydrolase
1228	17934144	176299	13	6	0.000602433	0	conserved hypothetical protein
1229	17939076	176299	13	6	0.000602433	0	conserved hypothetical protein
1230	17938926	176299	13	6	0.000602433	0	conserved hypothetical protein
1231	17938169	176299	13	6	0.000602433	0	conserved hypothetical protein
1232	17938863	176299	13	6	0.000602433	0	conserved hypothetical protein
1233	17936872	176299	13	6	0.000602433	0	conserved hypothetical protein
1234	17938544	176299	13	6	0.000602433	0	conjugation protein
1235	17938795	176299	87	15	0.000604368	0	dehydrogenase
1236	17937096	176299	87	15	0.000604368	0	ABC transporter, nucleotide binding/ATPase protein [iron]
1237	17935160	176299	53	12	0.000605007	0	GGDEF family protein
1238	17937063	176299	53	12	0.000605007	0	transcriptional regulator, LysR family
1239	17933998	176299	18	7	0.000613968	0	pfkB family carbohydrate kinase
1240	17936246	176299	18	7	0.000613968	0	ABC transporter, membrane spanning protein
1241	17934207	176299	18	7	0.000613968	0	conserved hypothetical protein
1242	17935079	176299	18	7	0.000613968	0	MFS permease
1243	17935235	176299	18	7	0.000613968	0	transcriptional regulator, ArsR family
1244	17936903	176299	18	7	0.000613968	0	MFS permease [monocarboxylate]
1245	17935272	176299	30	9	0.000628594	0	conserved hypothetical protein
1246	17935279	176299	30	9	0.000628594	0	phosphatidate cytidylyltransferase
1247	17936976	176299	30	9	0.000628594	0	conserved hypothetical protein
1248	17936018	176299	30	9	0.000628594	0	MFS permease
1249	17938643	176299	30	9	0.000628594	0	ATP-dependent DNA ligase
1250	17938346	176299	37	10	0.000633492	0	conserved hypothetical protein
1251	17934025	176299	37	10	0.000633492	0	cold shock protein
1252	17934072	176299	37	10	0.000633492	0	conserved hypothetical protein
1253	17933934	176299	37	10	0.000633492	0	membrane-bound lytic murein transglycosylase
1254	17936848	176299	37	10	0.000633492	0	C4-dicarboxylate-binding protein
1255	17938164	176299	37	10	0.000633492	0	transporter
1256	17936964	176299	37	10	0.000633492	0	ABC transporter, substrate binding protein [C4-dicarboxylate]
1257	17937850	176299	63	13	0.000666993	0	ABC transporter, membrane spanning protein [aliphatic sulphonate]
1258	17935052	176299	63	13	0.000666993	0	exopolyphosphatase
1259	17937908	176299	63	13	0.000666993	0	cation efflux system protein
1260	17938851	176299	63	13	0.000666993	0	two component sensor kinase
1261	17938478	176299	63	13	0.000666993	0	GDP-mannose 4,6-dehydratase
1262	17937379	176299	74	14	0.000670076	0	polyketide synthase
1263	17934290	176299	45	11	0.000680474	0	inosine-uridine preferring nucleoside hydrolase
1264	17938490	176299	45	11	0.000680474	0	UDP-glucose 4-epimerase
1265	17938165	176299	45	11	0.000680474	0	conserved hypothetical protein
1266	17935033	176299	45	11	0.000680474	0	molybdopterin converting factor, large subunit
1267	17935705	176299	45	11	0.000680474	0	HlyD family secretion protein
1268	17935774	176299	24	8	0.00069483	0	ABC transporter, substrate binding protein [aliphatic sulfonate]
1269	17935435	176299	24	8	0.00069483	0	cytochrome C oxidase, FixO chain
1270	17935907	176299	24	8	0.00069483	0	transcriptional regulator, AraC family
1271	17938736	176299	24	8	0.00069483	0	glutathione S-transferase
1272	17935102	176299	24	8	0.00069483	0	transcriptional regulator, MerR family
1273	17938569	176299	24	8	0.00069483	0	transcriptional regulator, AraC family
1274	17934636	176299	24	8	0.00069483	0	ring hydroxylating dioxygenase, alpha-subunit
1275	17934310	176299	24	8	0.00069483	0	conserved hypothetical protein
1276	17935433	176299	24	8	0.00069483	0	cytochrome-c oxidase, FixP chain
1277	17936120	176299	9	5	0.000711412	0	cytochrome c1
1278	17934139	176299	9	5	0.000711412	0	components of type IV pilus
1279	17937456	176299	9	5	0.000711412	0	conserved hypothetical protein
1280	17936073	176299	9	5	0.000711412	0	conserved hypothetical protein
1281	17934841	176299	9	5	0.000711412	0	beta-lactamase class D
1282	17938808	176299	9	5	0.000711412	0	conserved hypothetical protein
1283	17935783	176299	9	5	0.000711412	0	conserved hypothetical protein
1284	17936765	176299	9	5	0.000711412	0	conserved hypothetical protein
1285	17938953	176299	9	5	0.000711412	0	IS66 family Orf4 fragment
1286	17937217	176299	9	5	0.000711412	0	conserved hypothetical protein
1287	17937926	176299	9	5	0.000711412	0	conserved hypothetical protein
1288	17938405	176299	9	5	0.000711412	0	transcriptional regulator, LuxR family
1289	17939077	176299	9	5	0.000711412	0	hydrolase
1290	17936854	176299	9	5	0.000711412	0	conserved hypothetical protein
1291	17937795	176299	9	5	0.000711412	0	conserved hypothetical protein
1292	17938476	176299	88	15	0.000728554	0	inositol monophosphatase family protein
1293	17936907	176299	88	15	0.000728554	0	ornithine decarboxylase
1294	17936810	176299	88	15	0.000728554	0	ABC transporter, nucleotide binding/ATPase protein [sn-Glycerol-3-phosphate]
1295	17936822	176299	88	15	0.000728554	0	ABC transporter, nucleotide binding/ATPase protein [sugar]
1296	17936859	176299	88	15	0.000728554	0	ABC transporter, nucleotide binding/ATPase protein [sugar]
1297	17933929	176299	88	15	0.000728554	0	dephospho-CoA kinase
1298	17937786	176299	88	15	0.000728554	0	ABC transporter, nucleotide binding/ATPase protein
1299	17937337	176299	88	15	0.000728554	0	acetyl-CoA carboxylase carboxyl transferase, alpha subunit
1300	17933993	176299	88	15	0.000728554	0	molybdopterin biosynthesis protein
1301	17937191	176299	88	15	0.000728554	0	3-methyl-2-oxobutanoate hydroxymethyltransferase
1302	17936308	176299	54	12	0.000750411	0	ABC transporter, membrane spanning protein [branched chain amino acid]
1303	17935606	176299	54	12	0.000750411	0	deoxyguanosinetriphosphate triphosphohydrolase
1304	17935585	176299	54	12	0.000750411	0	GGDEF family protein
1305	17935120	176299	54	12	0.000750411	0	thiosulfate sulfurtransferase
1306	17936309	176299	54	12	0.000750411	0	ABC transporter, membrane spanning protein
1307	17934222	176299	75	14	0.000810991	0	ABC transporter, membrane spanning protein [sn-Glycerol-3-phosphate]
1308	17937820	176299	75	14	0.000810991	0	ABC transporter, nucleotide binding/ATPase protein [branched chain amino acid]
1309	17938595	176299	75	14	0.000810991	0	ABC transporter, substrate binding protein [glutamine]
1310	17936809	176299	75	14	0.000810991	0	ABC transporter, membrane spanning protein [sn-Glycerol-3-phosphate]
1311	17934227	176299	75	14	0.000810991	0	conserved hypothetical protein
1312	17934907	176299	75	14	0.000810991	0	magnesium transport protein
1313	17936898	176299	75	14	0.000810991	0	ABC transporter, membrane spanning protein [glycerol-3-phosphate]
1314	17935049	176299	64	13	0.000814691	0	permease
1315	17937652	176299	64	13	0.000814691	0	ABC transporter, membrane spanning protein
1316	17934429	176299	64	13	0.000814691	0	cheA homolog
1317	17935964	176299	38	10	0.000817177	0	ABC transporter, membrane spanning protein
1318	17938677	176299	31	9	0.000836539	0	conserved hypothetical protein
1319	17934648	176299	31	9	0.000836539	0	chemotaxis methyl-accepting protein
1320	17937239	176299	31	9	0.000836539	0	transcriptional regulator, GntR family
1321	17937004	176299	46	11	0.000855871	0	D-amino acid dehydrogenase, small subunit
1322	17937504	176299	46	11	0.000855871	0	transcriptional regulator, GntR family
1323	17935930	176299	46	11	0.000855871	0	HFLC protein
1324	17938417	176299	89	15	0.000876233	0	ABC transporter, nucleotide binding/ATPase protein
1325	17936947	176299	89	15	0.000876233	0	ABC transporter, nucleotide binding/ATPase protein [sugar]
1326	17937030	176299	89	15	0.000876233	0	ABC transporter, nucleotide binding/ATPase protein
1327	17935003	176299	89	15	0.000876233	0	acyl carrier protein
1328	17933945	176299	89	15	0.000876233	0	acetyl-coenzyme A carboxyl transferase, beta subunit
1329	17934253	176299	89	15	0.000876233	0	proteinase IV
1330	17938264	176299	19	7	0.000907309	0	transcriptional regulator, AraC family
1331	17937655	176299	19	7	0.000907309	0	oxidoreductase
1332	17938185	176299	19	7	0.000907309	0	acetyltransferase
1333	17933981	176299	19	7	0.000907309	0	transcriptional regulator, ROK family
1334	17937158	176299	19	7	0.000907309	0	nitrilotriacetate monooxygenase
1335	17935549	176299	19	7	0.000907309	0	nitroreductase
1336	17939194	176299	19	7	0.000907309	0	nitrilotriacetate monooxygenase
1337	17938454	176299	19	7	0.000907309	0	conserved hypothetical protein
1338	17939193	176299	19	7	0.000907309	0	nitrilotriacetate monooxygenase
1339	17938507	176299	55	12	0.000925549	0	transcriptional regulator, AsnC family
1340	17935465	176299	55	12	0.000925549	0	glutathione-independent formaldehyde dehydrogenase
1341	17934208	176299	55	12	0.000925549	0	iron-sulfur cluster binding protein
1342	17934726	176299	55	12	0.000925549	0	phosphoadenosine phosphosulfate reductase
1343	17937168	176299	25	8	0.000959067	0	RhtB family transporter
1344	17937703	176299	25	8	0.000959067	0	arginase
1345	17935704	176299	25	8	0.000959067	0	epoxide hydrolase
1346	17935640	176299	25	8	0.000959067	0	conserved hypothetical protein
1347	17934057	176299	25	8	0.000959067	0	cytochrome o ubiquinol oxidase subunit IV
1348	17937677	176299	25	8	0.000959067	0	hydrolase
1349	17937322	176299	25	8	0.000959067	0	conserved hypothetical protein
1350	17934922	176299	25	8	0.000959067	0	aldolase
1351	17934855	176299	25	8	0.000959067	0	transcriptional regulator, AsnC family
1352	17937371	176299	25	8	0.000959067	0	epoxide hydrolase
1353	17934138	176299	25	8	0.000959067	0	component of type IV pilus
1354	17937516	176299	25	8	0.000959067	0	hydrolase
1355	17938205	176299	76	14	0.000978338	0	ABC transporter, nucleotide binding/ATPase protein [branched chain amino acid]
1356	17935491	176299	76	14	0.000978338	0	NADPH:quinone reductase
1357	17937521	176299	14	6	0.000978352	0	D-threo-aldose 1-dehydrogenase
1358	17938206	176299	14	6	0.000978352	0	ABC transporter, membrane spanning protein [branched chain amino acid]
1359	17938989	176299	14	6	0.000978352	0	transcriptional regulator, GntR family
1360	17938219	176299	14	6	0.000978352	0	transcriptional regulator, TetR family
1361	17938496	176299	14	6	0.000978352	0	exopolysaccharide export protein
1362	17936378	176299	14	6	0.000978352	0	hydrolase
1363	17936815	176299	14	6	0.000978352	0	alpha-L-arabinofuranosidase
1364	17937996	176299	14	6	0.000978352	0	conserved hypothetical protein
1365	17934158	176299	14	6	0.000978352	0	carbon-nitrogen hydrolase
1366	17934781	176299	65	13	0.00099084	0	transcriptional regulator, LysR family
1367	17934520	176299	65	13	0.00099084	0	ABC transporter, substrate binding protein [putrescine]
1368	17935781	176299	39	10	0.00104401	0	cobalamin (5'-phosphate) synthase
1369	17937637	176299	39	10	0.00104401	0	imidazolone-5-propionate hydrolase
1370	17936762	176299	90	15	0.00105148	0	agropine synthesis reductase
1371	17935336	176299	90	15	0.00105148	0	lipoic Acid Synthetase
1372	17937625	176299	3	3	0.00106175	0	replication protein C
1373	17934560	176299	3	3	0.00106175	0	conserved hypothetical protein
1374	17935251	176299	3	3	0.00106175	0	conserved hypothetical protein
1375	17934255	176299	3	3	0.00106175	0	conserved hypothetical protein
1376	17934251	176299	3	3	0.00106175	0	conserved hypothetical protein
1377	17934351	176299	3	3	0.00106175	0	phage-related integrase
1378	17934215	176299	3	3	0.00106175	0	conserved hypothetical protein
1379	17934143	176299	3	3	0.00106175	0	PilQ
1380	17933936	176299	3	3	0.00106175	0	transcriptional regulator
1381	17934437	176299	3	3	0.00106175	0	transcriptional regulator, LuxR family
1382	17935647	176299	3	3	0.00106175	0	conserved hypothetical protein
1383	17934066	176299	3	3	0.00106175	0	conserved hypothetical protein
1384	17934038	176299	3	3	0.00106175	0	conserved hypothetical protein
1385	17933994	176299	3	3	0.00106175	0	conserved hypothetical protein
1386	17934487	176299	3	3	0.00106175	0	flagellar hook-associated protein
1387	17934436	176299	3	3	0.00106175	0	transcriptional regulator, LuxR family
1388	17934427	176299	3	3	0.00106175	0	conserved hypothetical protein
1389	17937755	176299	3	3	0.00106175	0	succinoglycan biosynthesis protein
1390	17934233	176299	3	3	0.00106175	0	conserved hypothetical protein
1391	17936324	176299	3	3	0.00106175	0	conserved hypothetical protein
1392	17934458	176299	3	3	0.00106175	0	flagellar protein
1393	17936203	176299	3	3	0.00106175	0	transcriptional regulator, TetR family
1394	17939074	176299	3	3	0.00106175	0	conserved hypothetical protein
1395	17934394	176299	3	3	0.00106175	0	exopolysaccharide production protein
1396	17934388	176299	3	3	0.00106175	0	hypothetical protein Atu0475
1397	17934698	176299	3	3	0.00106175	0	conserved hypothetical protein
1398	17937691	176299	3	3	0.00106175	0	conserved hypothetical protein
1399	17934563	176299	3	3	0.00106175	0	conserved hypothetical protein
1400	17934484	176299	3	3	0.00106175	0	transcriptional regulator
1401	17934401	176299	3	3	0.00106175	0	conserved hypothetical protein
1402	17936238	176299	3	3	0.00106175	0	exoQ-like protein
1403	17938525	176299	3	3	0.00106175	0	conserved hypothetical protein
1404	17938644	176299	3	3	0.00106175	0	conserved hypothetical protein
1405	17934859	176299	3	3	0.00106175	0	large terminase
1406	17934127	176299	3	3	0.00106175	0	conserved hypothetical protein
1407	17939112	176299	3	3	0.00106175	0	two component response regulator
1408	17936132	176299	3	3	0.00106175	0	conserved hypothetical protein
1409	17935428	176299	3	3	0.00106175	0	nitrogen fixation protein FixH
1410	17937275	176299	3	3	0.00106175	0	conserved hypothetical protein
1411	17936000	176299	3	3	0.00106175	0	conserved hypothetical protein
1412	17934806	176299	3	3	0.00106175	0	conserved hypothetical protein
1413	17937633	176299	3	3	0.00106175	0	conserved hypothetical protein
1414	17935727	176299	3	3	0.00106175	0	transcriptional regulator
1415	17938880	176299	3	3	0.00106175	0	arylester hydrolase
1416	17934383	176299	3	3	0.00106175	0	conserved hypothetical protein
1417	17938116	176299	3	3	0.00106175	0	replicative DNA helicase
1418	17935736	176299	3	3	0.00106175	0	conserved hypothetical protein
1419	17934597	176299	3	3	0.00106175	0	conserved hypothetical protein
1420	17939178	176299	3	3	0.00106175	0	replication intiator protein
1421	17937420	176299	3	3	0.00106175	0	conserved hypothetical protein
1422	17937910	176299	3	3	0.00106175	0	conserved hypothetical protein
1423	17935255	176299	3	3	0.00106175	0	conserved hypothetical protein
1424	17934464	176299	3	3	0.00106175	0	flagellar hook-basal body complex protein
1425	17936129	176299	3	3	0.00106175	0	conserved hypothetical protein
1426	17939038	176299	3	3	0.00106175	0	hypothetical protein Atu5455
1427	17935906	176299	3	3	0.00106175	0	transcriptional regulator, TetR family
1428	17934472	176299	3	3	0.00106175	0	flagellar motor switch protein
1429	17934638	176299	3	3	0.00106175	0	conserved hypothetical protein
1430	17937033	176299	3	3	0.00106175	0	exopolysaccharide production protein
1431	17938605	176299	3	3	0.00106175	0	conserved hypothetical protein
1432	17938590	176299	3	3	0.00106175	0	replication protein B
1433	17936076	176299	3	3	0.00106175	0	conserved hypothetical protein
1434	17936059	176299	3	3	0.00106175	0	conserved hypothetical protein
1435	17938684	176299	3	3	0.00106175	0	conserved hypothetical protein
1436	17936086	176299	3	3	0.00106175	0	conserved hypothetical protein
1437	17935936	176299	3	3	0.00106175	0	conserved hypothetical protein
1438	17935897	176299	3	3	0.00106175	0	conserved hypothetical protein
1439	17935995	176299	3	3	0.00106175	0	sarcosine oxidase
1440	17935949	176299	3	3	0.00106175	0	conserved hypothetical protein
1441	17937116	176299	3	3	0.00106175	0	2-haloalkanoic acid dehalogenase
1442	17937006	176299	3	3	0.00106175	0	conserved hypothetical protein
1443	17936405	176299	3	3	0.00106175	0	conserved hypothetical protein
1444	17937021	176299	3	3	0.00106175	0	conserved hypothetical protein
1445	17937020	176299	3	3	0.00106175	0	conserved hypothetical protein
1446	17936167	176299	3	3	0.00106175	0	conserved hypothetical protein
1447	17936155	176299	3	3	0.00106175	0	conserved hypothetical protein
1448	17936322	176299	3	3	0.00106175	0	conserved hypothetical protein
1449	17936317	176299	3	3	0.00106175	0	acetyltranferase
1450	17935505	176299	3	3	0.00106175	0	conserved hypothetical protein
1451	17935360	176299	3	3	0.00106175	0	conserved hypothetical protein
1452	17935225	176299	3	3	0.00106175	0	acetyltransferase
1453	17935504	176299	3	3	0.00106175	0	conserved hypothetical protein
1454	17935410	176299	3	3	0.00106175	0	conserved hypothetical protein
1455	17938296	176299	3	3	0.00106175	0	sugar acetylase
1456	17935089	176299	3	3	0.00106175	0	DNA-directed RNA polymerase
1457	17935186	176299	3	3	0.00106175	0	conserved hypothetical protein
1458	17935117	176299	3	3	0.00106175	0	conserved hypothetical protein
1459	17935892	176299	3	3	0.00106175	0	conserved hypothetical protein
1460	17935860	176299	3	3	0.00106175	0	conserved hypothetical protein
1461	17935852	176299	3	3	0.00106175	0	secretion protein
1462	17938045	176299	3	3	0.00106175	0	conserved hypothetical protein
1463	17935882	176299	3	3	0.00106175	0	conserved hypothetical protein
1464	17935692	176299	3	3	0.00106175	0	conserved hypothetical protein
1465	17935517	176299	3	3	0.00106175	0	conserved hypothetical protein
1466	17935842	176299	3	3	0.00106175	0	conserved hypothetical protein
1467	17938539	176299	3	3	0.00106175	0	conserved hypothetical protein
1468	17935064	176299	3	3	0.00106175	0	conserved hypothetical protein
1469	17934395	176299	3	3	0.00106175	0	polysaccharide deacetylase
1470	17938526	176299	3	3	0.00106175	0	conserved hypothetical protein
1471	17938398	176299	3	3	0.00106175	0	NAD-dependent formate dehydrogenase delta subunit
1472	17938081	176299	3	3	0.00106175	0	denitrification regulatory protein
1473	17938080	176299	3	3	0.00106175	0	nitric oxide reductase NorE protein
1474	17938085	176299	3	3	0.00106175	0	conserved hypothetical protein
1475	17934141	176299	3	3	0.00106175	0	components of type IV pilus, pilin subunit
1476	17938872	176299	3	3	0.00106175	0	conserved hypothetical protein
1477	17938864	176299	3	3	0.00106175	0	hypothetical protein Atu5279
1478	17939130	176299	3	3	0.00106175	0	conserved hypothetical protein
1479	17938904	176299	3	3	0.00106175	0	haloacid dehalogenase
1480	17938865	176299	3	3	0.00106175	0	hydrolase
1481	17939224	176299	3	3	0.00106175	0	conserved hypothetical protein
1482	17938591	176299	3	3	0.00106175	0	replication protein C
1483	17939177	176299	3	3	0.00106175	0	replication protein
1484	17939180	176299	3	3	0.00106175	0	conserved hypothetical protein
1485	17937626	176299	3	3	0.00106175	0	replication protein B
1486	17937425	176299	3	3	0.00106175	0	conserved hypothetical protein
1487	17937370	176299	3	3	0.00106175	0	conserved hypothetical protein
1488	17937458	176299	3	3	0.00106175	0	conserved hypothetical protein
1489	17937433	176299	3	3	0.00106175	0	conserved hypothetical protein
1490	17937254	176299	3	3	0.00106175	0	conserved hypothetical protein
1491	17935703	176299	3	3	0.00106175	0	conserved hypothetical protein
1492	17937346	176299	3	3	0.00106175	0	hypothetical protein Atu3639
1493	17937339	176299	3	3	0.00106175	0	conserved hypothetical protein
1494	17938893	176299	3	3	0.00106175	0	ECF family sigma factor
1495	17937756	176299	3	3	0.00106175	0	succinoglycan biosynthesis glycosyltransferase
1496	17933971	176299	3	3	0.00106175	0	conserved hypothetical protein
1497	17938002	176299	3	3	0.00106175	0	sarcosine oxidase gamma subunit
1498	17937729	176299	3	3	0.00106175	0	ABC transporter, substrate binding protein [sugar]
1499	17937200	176299	3	3	0.00106175	0	sugar kinase
1500	17935243	176299	3	3	0.00106175	0	conserved hypothetical protein
1501	17937711	176299	3	3	0.00106175	0	conserved hypothetical protein
1502	17937750	176299	3	3	0.00106175	0	succinoglycan biosynthesis protein
1503	17934831	176299	3	3	0.00106175	0	conserved hypothetical protein
1504	17934488	176299	3	3	0.00106175	0	FLAF protein
1505	17934467	176299	3	3	0.00106175	0	conserved hypothetical protein
1506	17934470	176299	3	3	0.00106175	0	conserved hypothetical protein
1507	17934356	176299	3	3	0.00106175	0	transcriptional regulator
1508	17934880	176299	3	3	0.00106175	0	lipA protein
1509	17934491	176299	3	3	0.00106175	0	flagellar biosynthetic protein
1510	17934917	176299	3	3	0.00106175	0	conserved hypothetical protein
1511	17934900	176299	3	3	0.00106175	0	permease
1512	17934489	176299	3	3	0.00106175	0	FLBT protein
1513	17934545	176299	3	3	0.00106175	0	hypothetical protein Atu0635
1514	17934479	176299	3	3	0.00106175	0	conserved hypothetical protein
1515	17934640	176299	3	3	0.00106175	0	conserved hypothetical protein
1516	17934601	176299	3	3	0.00106175	0	conserved hypothetical protein
1517	17934476	176299	3	3	0.00106175	0	conserved hypothetical protein
1518	17934828	176299	3	3	0.00106175	0	conserved hypothetical protein
1519	17935869	176299	3	3	0.00106175	0	conserved hypothetical protein
1520	17934669	176299	3	3	0.00106175	0	conserved hypothetical protein
1521	17934517	176299	3	3	0.00106175	0	conserved hypothetical protein
1522	17935129	176299	3	3	0.00106175	0	conserved hypothetical protein
1523	17934462	176299	3	3	0.00106175	0	flagellar protein FLGA precursor
1524	17934495	176299	3	3	0.00106175	0	conserved hypothetical protein
1525	17934496	176299	3	3	0.00106175	0	conserved hypothetical protein
1526	17935031	176299	3	3	0.00106175	0	conserved hypothetical protein
1527	17934460	176299	3	3	0.00106175	0	conserved hypothetical protein
1528	17934466	176299	3	3	0.00106175	0	flagellar basal-body rod protein FlgB
1529	17935074	176299	3	3	0.00106175	0	bifunctional riboflavin deaminase-reductase [C-term]
1530	17935030	176299	3	3	0.00106175	0	conserved hypothetical protein
1531	17934961	176299	3	3	0.00106175	0	conserved hypothetical protein
1532	17934795	176299	3	3	0.00106175	0	acetyltransferase
1533	17934897	176299	47	11	0.00106881	0	conserved hypothetical protein
1534	17939047	176299	47	11	0.00106881	0	transcriptional regulator, IclR family/regucalcin
1535	17934524	176299	47	11	0.00106881	0	ABC transporter, membrane spanning protein
1536	17935022	176299	47	11	0.00106881	0	two component sensor kinase
1537	17936106	176299	32	9	0.00109862	0	methyl-accepting chemotaxis protein
1538	17934303	176299	32	9	0.00109862	0	methyl-accepting chemotaxis protein
1539	17934459	176299	32	9	0.00109862	0	flagellar L-ring protein precursor
1540	17938786	176299	32	9	0.00109862	0	pirin-like protein
1541	17937038	176299	32	9	0.00109862	0	methyl-accepting chemotaxis protein
1542	17935856	176299	32	9	0.00109862	0	conserved hypothetical protein
1543	17935802	176299	32	9	0.00109862	0	methyl-accepting chemotaxis protein
1544	17934780	176299	32	9	0.00109862	0	methyl-accepting chemotaxis protein
1545	17937531	176299	32	9	0.00109862	0	acyl-CoA hydrolase
1546	17939102	176299	32	9	0.00109862	0	acyl-CoA dehydrogenase
1547	17937930	176299	56	12	0.00113539	0	aldehyde dehydrogenase
1548	17934323	176299	56	12	0.00113539	0	ABC transporter, membrane spanning protein
1549	17934304	176299	56	12	0.00113539	0	two component sensor kinase
1550	17934564	176299	56	12	0.00113539	0	transcriptional regulator, LysR family
1551	17934529	176299	77	14	0.00117646	0	exopolyphosphatase
1552	17938078	176299	6	4	0.00119199	0	nitric oxide reductase, cytochrome c-containing subunit
1553	17935633	176299	6	4	0.00119199	0	acetyltransferase
1554	17937927	176299	6	4	0.00119199	0	hydrolase
1555	17935387	176299	6	4	0.00119199	0	conserved hypothetical protein
1556	17938239	176299	6	4	0.00119199	0	transcriptional regulator, LacI family
1557	17938951	176299	6	4	0.00119199	0	IS66 family orf2
1558	17936319	176299	6	4	0.00119199	0	conserved hypothetical protein
1559	17938816	176299	6	4	0.00119199	0	acetyltransferase
1560	17935655	176299	6	4	0.00119199	0	conserved hypothetical protein
1561	17935338	176299	6	4	0.00119199	0	transcriptional regulator, AraC family
1562	17936345	176299	6	4	0.00119199	0	conserved hypothetical protein
1563	17936721	176299	6	4	0.00119199	0	conserved hypothetical protein
1564	17938583	176299	6	4	0.00119199	0	transposase
1565	17939104	176299	6	4	0.00119199	0	conserved hypothetical protein
1566	17934321	176299	66	13	0.00120007	0	ABC transporter, nucleotide binding/ATPase protein
1567	17934440	176299	66	13	0.00120007	0	large conductance mechanosensitive channel proteins
1568	17937226	176299	66	13	0.00120007	0	arginine biosynthesis bifunctional protein
1569	17937066	176299	66	13	0.00120007	0	ABC transporter, membrane spanning protein [amino acid]
1570	17938394	176299	66	13	0.00120007	0	transcriptional regulator, LysR family
1571	17937476	176299	66	13	0.00120007	0	ferrochelatase
1572	17937303	176299	66	13	0.00120007	0	electron transfer flavoprotein alpha subunit
1573	17934696	176299	66	13	0.00120007	0	peptidase, family M16
1574	17935311	176299	66	13	0.00120007	0	ABC transporter, nucleotide binding/ATPase protein
1575	17935642	176299	91	15	0.00125901	0	GTP cyclohydrolase I
1576	17935567	176299	91	15	0.00125901	0	diaminopimelate decarboxylase
1577	17935722	176299	91	15	0.00125901	0	membrane protein associated metalloendopeptidase
1578	17937909	176299	91	15	0.00125901	0	short-chain dehydrogenase
1579	17938890	176299	91	15	0.00125901	0	citrate synthase
1580	17935631	176299	91	15	0.00125901	0	ABC transporter, nucleotide binding/ATPase protein
1581	17936125	176299	91	15	0.00125901	0	ABC transporter, nucleotide binding/ATPase protein
1582	17936127	176299	91	15	0.00125901	0	tRNA/rRNA methyltransferase
1583	17935283	176299	91	15	0.00125901	0	(3R)-Hydroxymyristoyl-[acyl carrier protein]- Dehydratase
1584	17934667	176299	91	15	0.00125901	0	enoyl-(acyl-carrier-protein) reductase [NADH]
1585	17937460	176299	91	15	0.00125901	0	phosphoribosylaminoimidazole carboxylase, ATPase subunit
1586	17939188	176299	26	8	0.0012995	0	transcriptional regulator, LysR family
1587	17934258	176299	26	8	0.0012995	0	lipoprotein signal peptidase
1588	17933976	176299	26	8	0.0012995	0	two component sensor kinase
1589	17934325	176299	26	8	0.0012995	0	transcriptional regulator, AraC family
1590	17936786	176299	26	8	0.0012995	0	transcriptional regulator, TetR family
1591	17934090	176299	26	8	0.0012995	0	ABC transporter, membrane spanning protein [phosphonate]
1592	17937134	176299	26	8	0.0012995	0	sulfonate monooxygenase
1593	17935682	176299	20	7	0.00130202	0	lipoprotein
1594	17939041	176299	20	7	0.00130202	0	isomerase/lactonizing enzyme
1595	17937993	176299	20	7	0.00130202	0	conserved hypothetical protein
1596	17934126	176299	20	7	0.00130202	0	conserved hypothetical protein
1597	17937249	176299	20	7	0.00130202	0	serine/threonine protein phosphatase I
1598	17938337	176299	20	7	0.00130202	0	choline sulfatase
1599	17937986	176299	20	7	0.00130202	0	transcriptional regulator, AraC family
1600	17938256	176299	20	7	0.00130202	0	transcriptional regulator, ROK family
1601	17937478	176299	20	7	0.00130202	0	conserved hypothetical protein
1602	17939217	176299	20	7	0.00130202	0	nitrilotriacetate monooxygenase, component A
1603	17936386	176299	10	5	0.00131253	0	ABC transporter, substrate binding protein [sugar]
1604	17937841	176299	10	5	0.00131253	0	conserved hypothetical protein
1605	17935384	176299	10	5	0.00131253	0	transcriptional regulator
1606	17937669	176299	10	5	0.00131253	0	conserved hypothetical protein
1607	17934761	176299	10	5	0.00131253	0	conserved hypothetical protein
1608	17937634	176299	40	10	0.00132172	0	urocanase
1609	17935881	176299	40	10	0.00132172	0	acyl-CoA hydrolase
1610	17937565	176299	40	10	0.00132172	0	acyl-CoA hydrolase
1611	17934677	176299	40	10	0.00132172	0	cytochrome c oxidase subunit II
1612	17938516	176299	40	10	0.00132172	0	ABC transporter, membrane spanning protein [C4-dicarboxylate]
1613	17934115	176299	48	11	0.00132561	0	ABC transporter, membrane spanning protein [proline/glycine/betaine]
1614	17937708	176299	48	11	0.00132561	0	myo-inositol 2-dehydrogenase
1615	17937607	176299	48	11	0.00132561	0	ABC transporter, membrane spanning protein [nitrate]
1616	17934697	176299	57	12	0.00138555	0	threonine synthase
1617	17935595	176299	57	12	0.00138555	0	L-isoaspartyl protein carboxyl methyltransferase
1618	17937389	176299	57	12	0.00138555	0	non-ribosomal peptide synthetase
1619	17938813	176299	57	12	0.00138555	0	aldehyde dehydrogenase
1620	17934605	176299	57	12	0.00138555	0	3-deoxy-D-manno-octulosonic acid transferase-like protein
1621	17936373	176299	57	12	0.00138555	0	MFS permease [sugar]
1622	17938464	176299	57	12	0.00138555	0	two component sensor kinase
1623	17935573	176299	78	14	0.00141031	0	peptidyl prolyl cis-trans isomerase
1624	17934714	176299	78	14	0.00141031	0	proton/glutamate transport protein
1625	17935446	176299	78	14	0.00141031	0	magnesium transport protein
1626	17937017	176299	33	9	0.00142509	0	cellulose synthase
1627	17934119	176299	33	9	0.00142509	0	ABC transporter, substrate binding protein [iron]
1628	17938371	176299	33	9	0.00142509	0	D-amino acid dehydrogenase, small subunit
1629	17934473	176299	33	9	0.00142509	0	flagellar motor switch protein FliN
1630	17937072	176299	33	9	0.00142509	0	D-amino acid dehydrogenase
1631	17935059	176299	33	9	0.00142509	0	MFS permease
1632	17934796	176299	33	9	0.00142509	0	transcriptional regulator, MerR family
1633	17939003	176299	33	9	0.00142509	0	ABC transporter, substrate binding protein [putrescine]
1634	17937987	176299	33	9	0.00142509	0	conserved hypothetical protein
1635	17939223	176299	33	9	0.00142509	0	ATP-dependent DNA ligase
1636	17934893	176299	33	9	0.00142509	0	permease
1637	17936157	176299	67	13	0.00144762	0	cation efflux system protein
1638	17937581	176299	67	13	0.00144762	0	aldo-keto reductase
1639	17938986	176299	67	13	0.00144762	0	ABC transporter, membrane spanning protein [sugar]
1640	17937953	176299	67	13	0.00144762	0	transcriptional regulator, LysR family
1641	17939030	176299	67	13	0.00144762	0	zinc-binding oxidoreductase
1642	17936096	176299	92	15	0.00150427	0	prolipoprotein diacylglyceryl transferase
1643	17935968	176299	92	15	0.00150427	0	DNA repair protein RecN
1644	17935292	176299	92	15	0.00150427	0	citrate synthase
1645	17934424	176299	92	15	0.00150427	0	pH adaption potassium efflux system protein
1646	17934765	176299	92	15	0.00150427	0	oxidoreductase
1647	17937074	176299	15	6	0.00151224	0	conserved hypothetical protein
1648	17936286	176299	15	6	0.00151224	0	conserved hypothetical protein
1649	17938672	176299	15	6	0.00151224	0	metallo-beta-lactamase
1650	17936064	176299	15	6	0.00151224	0	conserved hypothetical protein
1651	17936792	176299	15	6	0.00151224	0	conserved hypothetical protein
1652	17934532	176299	15	6	0.00151224	0	metallo-beta-lactamase superfamily protein
1653	17938936	176299	15	6	0.00151224	0	Tn3 family transposase fragment
1654	17938727	176299	15	6	0.00151224	0	transcriptional regulator, AraC family
1655	17937670	176299	15	6	0.00151224	0	conserved hypothetical protein
1656	17938961	176299	15	6	0.00151224	0	two component sensor kinase
1657	17934200	176299	15	6	0.00151224	0	tryptophan-rich sensory protein
1658	17934374	176299	15	6	0.00151224	0	conserved hypothetical protein
1659	17938756	176299	15	6	0.00151224	0	agrobacterium virulence homologue virB9
1660	17938855	176299	15	6	0.00151224	0	permease component of C4 dicarboxylate transporter
1661	17938759	176299	49	11	0.00163337	0	dehydrogenase
1662	17937770	176299	49	11	0.00163337	0	phosphoglucomutase
1663	17936257	176299	41	10	0.00165889	0	UDP-hexose transferase
1664	17935475	176299	41	10	0.00165889	0	ABC transporter, substrate binding protein [amino acid]
1665	17939049	176299	41	10	0.00165889	0	potassium uptake protein
1666	17934621	176299	41	10	0.00165889	0	potassium uptake protein
1667	17936278	176299	41	10	0.00165889	0	urease accessory protein
1668	17938259	176299	41	10	0.00165889	0	ABC transporter, membrane spanning protein
1669	17939105	176299	41	10	0.00165889	0	ABC transporter, membrane spanning protein [branched chain amino acid]
1670	17935447	176299	58	12	0.00168229	0	formate dehydrogenase H alpha subunit
1671	17938015	176299	58	12	0.00168229	0	MFS permease [proline/betaine]
1672	17937713	176299	58	12	0.00168229	0	MFS permease [alpha-ketoglutarate]
1673	17936038	176299	58	12	0.00168229	0	MFS permease[proline/betaine]
1674	17935346	176299	58	12	0.00168229	0	two component response regulator
1675	17937854	176299	58	12	0.00168229	0	transcriptional regulator, AsnC family
1676	17938789	176299	58	12	0.00168229	0	aldehyde dehydrogenase [betaine]
1677	17936858	176299	58	12	0.00168229	0	oxidoreductase
1678	17939006	176299	79	14	0.0016855	0	ABC transporter, nucleotide binding/ATPase protein [putrescine]
1679	17937429	176299	79	14	0.0016855	0	Holliday Junction Resolvase RuvC
1680	17939117	176299	79	14	0.0016855	0	ABC transporter, nucleotide binding/ATPase protein
1681	17938729	176299	27	8	0.00173125	0	transacetylase
1682	17935873	176299	27	8	0.00173125	0	two component sensor kinase
1683	17934239	176299	27	8	0.00173125	0	30S ribosomal protein S20
1684	17934186	176299	27	8	0.00173125	0	mandelate racemase / muconate lactonizing enzyme family protein
1685	17936217	176299	27	8	0.00173125	0	conserved hypothetical protein
1686	17936058	176299	27	8	0.00173125	0	conserved hypothetical protein
1687	17935436	176299	27	8	0.00173125	0	cytochrome-c oxidase, FixN chain
1688	17937318	176299	68	13	0.00173936	0	prephenate dehydrogenase
1689	17936798	176299	68	13	0.00173936	0	ABC transporter, membrane spanning protein [spermidine/putrescine]
1690	17934270	176299	68	13	0.00173936	0	ferric uptake regulator
1691	17936949	176299	68	13	0.00173936	0	ABC transporter, membrane spanning protein [sugar]
1692	17934971	176299	93	15	0.00179355	0	ABC transporter, nucleotide binding/ATPase protein
1693	17937401	176299	93	15	0.00179355	0	penicillin binding protein
1694	17935720	176299	93	15	0.00179355	0	bacterioferritin comigratory protein
1695	17935509	176299	93	15	0.00179355	0	ribose 5-phosphate isomerase
1696	17934817	176299	93	15	0.00179355	0	Na+/H+ antiporter
1697	17937873	176299	93	15	0.00179355	0	conserved hypothetical protein
1698	17937012	176299	93	15	0.00179355	0	short-chain alcohol dehydrogenase
1699	17935183	176299	93	15	0.00179355	0	NADH ubiquinone oxidoreductase chain N
1700	17935182	176299	93	15	0.00179355	0	NADH dehydrogenase I chain M
1701	17934236	176299	93	15	0.00179355	0	ubiquinone/menaquinone biosynthesis methyltransferase
1702	17934609	176299	93	15	0.00179355	0	DNA mismatch repair protein MutL
1703	17937154	176299	21	7	0.00182062	0	monooxygenase
1704	17936767	176299	21	7	0.00182062	0	beta 1,3 glucan synthase catalytic subunit
1705	17933972	176299	21	7	0.00182062	0	malate synthase G
1706	17936381	176299	21	7	0.00182062	0	conserved hypothetical protein
1707	17937093	176299	21	7	0.00182062	0	heme receptor
1708	17935884	176299	21	7	0.00182062	0	conserved hypothetical protein
1709	17939212	176299	21	7	0.00182062	0	nitrilotriacetate monooxygenase
1710	17934134	176299	21	7	0.00182062	0	components of type IV pilus
1711	17936033	176299	21	7	0.00182062	0	ABC transporter, membrane spanning protein
1712	17935754	176299	34	9	0.00182737	0	homoserine/homoserine lactone efflux protein
1713	17934556	176299	34	9	0.00182737	0	methyl-accepting chemotaxis protein A
1714	17939265	176299	34	9	0.00182737	0	methyl-accepting chemotaxis protein
1715	17939095	176299	34	9	0.00182737	0	cold shock protein
1716	17936342	176299	34	9	0.00182737	0	ABC transporter, substrate binding protein [hemin]
1717	17934100	176299	34	9	0.00182737	0	transcriptional regulator, GntR family
1718	17937885	176299	34	9	0.00182737	0	conserved hypothetical protein
1719	17937188	176299	34	9	0.00182737	0	hydroxymethylglutaryl-CoA lyase
1720	17936805	176299	34	9	0.00182737	0	methyl-accepting chemotaxis protein
1721	17935316	176299	34	9	0.00182737	0	long-chain-fatty-acid-CoA-ligase
1722	17937071	176299	34	9	0.00182737	0	sensory methylation accepting chemotaxis protein
1723	17939192	176299	34	9	0.00182737	0	ABC transporter, substrate binding protein [nitrate/sulfonate]
1724	17934518	176299	50	11	0.00199995	0	isocitrate lyase
1725	17937502	176299	50	11	0.00199995	0	HlyD family secretion protein
1726	17938996	176299	50	11	0.00199995	0	ABC transporter, membrane spanning protein
1727	17934559	176299	50	11	0.00199995	0	cyclopropane-fatty-acyl-phospholipid synthase
1728	17935868	176299	50	11	0.00199995	0	cyclopropane-fatty-acyl-phospholipid synthase
1729	17933977	176299	50	11	0.00199995	0	helicase
1730	17934895	176299	50	11	0.00199995	0	DNA polymerase
1731	17935529	176299	80	14	0.0020084	0	potassium efflux system KEFA
1732	17934615	176299	80	14	0.0020084	0	3-oxoacyl-(acyl carrier protein) reductase
1733	17935370	176299	59	12	0.00203262	0	conserved hypothetical protein
1734	17938538	176299	59	12	0.00203262	0	NADP-dependent aldehyde dehydrogenase
1735	17934530	176299	59	12	0.00203262	0	cell division protein
1736	17935975	176299	59	12	0.00203262	0	ABC transporter, membrane spanning protein [sugar]
1737	17934737	176299	59	12	0.00203262	0	betaine aldehyde dehydrogenase
1738	17937745	176299	42	10	0.00206506	0	exopolysaccharide polymerization/transport protein
1739	17935501	176299	42	10	0.00206506	0	sugar fermentation stimulation protein
1740	17934461	176299	42	10	0.00206506	0	flagellar P-ring protein precursor
1741	17934493	176299	42	10	0.00206506	0	flagellar biosynthetic protein FLIR
1742	17937940	176299	69	13	0.00208191	0	ABC transporter, membrane spanning protein [sugar]
1743	17936034	176299	69	13	0.00208191	0	ABC transporter, nucleotide binding/ATPase protein
1744	17938342	176299	69	13	0.00208191	0	ABC transporter, membrane spanning protein [sugar]
1745	17937596	176299	69	13	0.00208191	0	ABC transporter, membrane spanning protein [sugarl]
1746	17936808	176299	69	13	0.00208191	0	ABC transporter, membrane spanning protein [sn-Glycerol-3-phosphate]
1747	17939190	176299	69	13	0.00208191	0	ABC transporter, membrane spanning protein [nitrate/sulfonates]
1748	17937150	176299	69	13	0.00208191	0	ABC transporter, substrate binding protein [oligopeptide]
1749	17936039	176299	69	13	0.00208191	0	methionine synthase
1750	17934503	176299	69	13	0.00208191	0	ABC transporter, membrane spanning protein
1751	17938133	176299	69	13	0.00208191	0	hippurate hydrolase
1752	17934077	176299	69	13	0.00208191	0	ABC transporter, nucleotide binding/ATPase protein
1753	17935414	176299	94	15	0.0021341	0	conserved hypothetical protein
1754	17938397	176299	94	15	0.0021341	0	formate dehydrogenase alpha subunit
1755	17934296	176299	94	15	0.0021341	0	acetylglutamate kinase
1756	17935181	176299	94	15	0.0021341	0	NADH ubiquinone oxidoreductase chain L
1757	17935482	176299	94	15	0.0021341	0	single-stranded-DNA-specific exonuclease
1758	17935392	176299	11	5	0.00221831	0	transcriptional regulator, ArsR family
1759	17934803	176299	11	5	0.00221831	0	ABC transporter, substrate binding protein
1760	17936253	176299	11	5	0.00221831	0	endo-1,4-beta-xylanase
1761	17934294	176299	11	5	0.00221831	0	hydrolase
1762	17938830	176299	11	5	0.00221831	0	amidase related to nicotinamidase
1763	17938905	176299	11	5	0.00221831	0	transcriptional regulator, ArsR family
1764	17936876	176299	11	5	0.00221831	0	ABC transporter, substrate binding protein [sorbitol/mannitol]
1765	17938955	176299	11	5	0.00221831	0	transposase
1766	17934736	176299	11	5	0.00221831	0	transcriptional regulator, TetR family
1767	17934662	176299	16	6	0.00224254	0	conserved hypothetical protein
1768	17937753	176299	16	6	0.00224254	0	succinoglycan biosynthesis transport protein
1769	17937999	176299	16	6	0.00224254	0	sarcosine oxidase beta subunit
1770	17937060	176299	16	6	0.00224254	0	ABC transporter, substrate binding protein [sugar]
1771	17937632	176299	16	6	0.00224254	0	conserved hypothetical protein
1772	17938853	176299	16	6	0.00224254	0	ABC transporter, substrate binding protein [C4 dicarboxylate]
1773	17938420	176299	16	6	0.00224254	0	fimbrial usher protein
1774	17939154	176299	16	6	0.00224254	0	D-nopaline dehydrogenase
1775	17937076	176299	16	6	0.00224254	0	periplasmic mannitol-binding protein
1776	17936188	176299	16	6	0.00224254	0	MFS permease
1777	17937762	176299	16	6	0.00224254	0	sarcosine oxidase beta subunit
1778	17937702	176299	16	6	0.00224254	0	transcriptional regulator, AsnC family
1779	17937451	176299	16	6	0.00224254	0	flagellar motor protein
1780	17934203	176299	16	6	0.00224254	0	conserved hypothetical protein
1781	17934329	176299	16	6	0.00224254	0	conserved hypothetical protein
1782	17936912	176299	16	6	0.00224254	0	transcriptional regulator, TetR family
1783	17934165	176299	16	6	0.00224254	0	ABC transporter, substrate binding protein [sugar]
1784	17938954	176299	28	8	0.00227089	0	transposase
1785	17937138	176299	28	8	0.00227089	0	alkanesulfonate monooxygenase
1786	17937237	176299	28	8	0.00227089	0	mannitol dehydrogenase
1787	17935306	176299	28	8	0.00227089	0	isomerase/lactonizing enzyme
1788	17938295	176299	35	9	0.00231801	0	hypothetical protein Atu4606
1789	17934771	176299	35	9	0.00231801	0	conserved hypothetical protein
1790	17938119	176299	35	9	0.00231801	0	dipeptidase
1791	17935738	176299	35	9	0.00231801	0	transcriptional regulator, GntR family
1792	17935329	176299	81	14	0.0023862	0	pyruvate dehydrogenase alpha subunit
1793	17934554	176299	81	14	0.0023862	0	glycyl-tRNA synthetase, beta chain
1794	17936293	176299	81	14	0.0023862	0	ABC transporter, nucleotide binding/ATPase protein [urea/amide]
1795	17934549	176299	81	14	0.0023862	0	glycyl-tRNA synthetase, alpha subunit
1796	17934675	176299	81	14	0.0023862	0	TldD
1797	17938201	176299	51	11	0.00243403	0	myo-inositol catabolism IolC protein
1798	17938207	176299	51	11	0.00243403	0	ABC transporter, membrane spanning protein [branched chain amino acid]
1799	17935931	176299	51	11	0.00243403	0	HFLK protein
1800	17937139	176299	51	11	0.00243403	0	acyl-CoA dehydrogenase
1801	17934407	176299	51	11	0.00243403	0	large atp-dependant helicase-related protein
1802	17935796	176299	51	11	0.00243403	0	ABC transporter, membrane spanning protein
1803	17937182	176299	51	11	0.00243403	0	acyl-CoA dehydrogenase
1804	17937172	176299	60	12	0.00244429	0	dehydrogenase
1805	17939219	176299	70	13	0.00248263	0	ABC transporter, membrane spanning protein [nitrate/sulfonate]
1806	17937152	176299	70	13	0.00248263	0	ABC transporter, substrate binding protein [oligopeptide]
1807	17938566	176299	70	13	0.00248263	0	short-chain dehydrogenase
1808	17934892	176299	70	13	0.00248263	0	aminopeptidase N
1809	17936860	176299	70	13	0.00248263	0	ABC transporter, membrane spanning protein [sugar]
1810	17936306	176299	70	13	0.00248263	0	ABC transporter, nucleotide binding/ATPase protein
1811	17937849	176299	22	7	0.00248766	0	ABC transporter, substrate binding protein [aliphatic sulfonate]
1812	17937589	176299	22	7	0.00248766	0	lysophospholipase
1813	17937618	176299	22	7	0.00248766	0	transcriptional regulator, MerR family
1814	17935032	176299	22	7	0.00248766	0	ABC transporter, membrane spanning protein
1815	17939218	176299	22	7	0.00248766	0	ABC transporter, substrate binding protein [nitrate/sulfonate]
1816	17937709	176299	22	7	0.00248766	0	adenylate cyclase 1
1817	17934093	176299	22	7	0.00248766	0	acetyltransferase
1818	17934273	176299	95	15	0.00253425	0	phosphate starvation inducible protein
1819	17934758	176299	95	15	0.00253425	0	ABC transporter, nucleotide binding/ATPase protein
1820	17935205	176299	95	15	0.00253425	0	DNA processing chain A
1821	17935207	176299	95	15	0.00253425	0	dihydroorotase
1822	17938170	176299	7	4	0.00254953	0	transcriptional regulator, LacI family
1823	17935870	176299	7	4	0.00254953	0	conserved hypothetical protein
1824	17937385	176299	7	4	0.00254953	0	conserved hypothetical protein
1825	17937704	176299	7	4	0.00254953	0	ornithine cyclodeaminase (N-terminal)
1826	17934651	176299	7	4	0.00254953	0	conserved hypothetical protein
1827	17937816	176299	7	4	0.00254953	0	monooxygenase
1828	17934035	176299	7	4	0.00254953	0	conserved hypothetical protein
1829	17934865	176299	7	4	0.00254953	0	phage phi-C31 major capsid gp36-like protein
1830	17934295	176299	7	4	0.00254953	0	conserved hypothetical protein
1831	17935040	176299	7	4	0.00254953	0	ribonuclease
1832	17935359	176299	7	4	0.00254953	0	MFS permease
1833	17938522	176299	7	4	0.00254953	0	glucoamylase
1834	17934478	176299	7	4	0.00254953	0	flagellin protein FlaD
1835	17938660	176299	7	4	0.00254953	0	conserved hypothetical protein
1836	17937997	176299	7	4	0.00254953	0	conserved hypothetical protein
1837	17939166	176299	7	4	0.00254953	0	conjugal transfer protein
1838	17938513	176299	7	4	0.00254953	0	transcriptional regulator, IclR family
1839	17939167	176299	7	4	0.00254953	0	conjugal transfer protein
1840	17938416	176299	7	4	0.00254953	0	conserved hypothetical protein
1841	17937231	176299	7	4	0.00254953	0	polysaccharide biosynthesis associated protein
1842	17936363	176299	43	10	0.00255069	0	HlyD family secretion protein
1843	17937077	176299	43	10	0.00255069	0	conserved hypothetical protein
1844	17936272	176299	43	10	0.00255069	0	ABC transporter, membrane spanning protein
1845	17936850	176299	43	10	0.00255069	0	conserved hypothetical protein
1846	17938047	176299	82	14	0.00282699	0	ABC transporter, nucleotide binding/ATPase protein
1847	17935342	176299	82	14	0.00282699	0	competence/damage-inducible protein CinA
1848	17939311	176299	82	14	0.00282699	0	two component response regulator
1849	17937181	176299	82	14	0.00282699	0	2-oxoisovalerate dehydrogenase alpha subunit
1850	17934067	176299	82	14	0.00282699	0	enoyl-(acyl-carrier-protein) reductase [NADH]
1851	17934731	176299	82	14	0.00282699	0	ABC transporter, nucleotide binding/ATPase protein
1852	17937090	176299	36	9	0.00291064	0	secretion protein, HlyD family
1853	17938483	176299	36	9	0.00291064	0	polysaccharide biosynthesis protein
1854	17935440	176299	36	9	0.00291064	0	conserved hypothetical protein
1855	17934322	176299	36	9	0.00291064	0	ABC transporter, substrate binding protein [iron]
1856	17937031	176299	36	9	0.00291064	0	secretion protein, HlyD family
1857	17934122	176299	61	12	0.00292586	0	methylmalonate-semialdehyde dehydrogenase
1858	17938330	176299	61	12	0.00292586	0	transcriptional regulator, LysR family
1859	17933942	176299	61	12	0.00292586	0	N-(5'-phosphoribosyl) anthranilate isomerase
1860	17938922	176299	29	8	0.00293643	0	transcriptional regulator. AraC family
1861	17938101	176299	29	8	0.00293643	0	rhizobiocin/RTX toxin
1862	17939020	176299	29	8	0.00293643	0	conserved hypothetical protein
1863	17938692	176299	29	8	0.00293643	0	DNA binding protein
1864	17934966	176299	29	8	0.00293643	0	conserved hypothetical protein
1865	17937536	176299	29	8	0.00293643	0	phage-related integrase
1866	17936864	176299	29	8	0.00293643	0	transcriptional regulator, AraC family
1867	17934846	176299	29	8	0.00293643	0	transcriptional regulator, MerR family
1868	17936893	176299	29	8	0.00293643	0	conserved hypothetical protein
1869	17937717	176299	52	11	0.00294513	0	transcriptional regulator, LysR family
1870	17935123	176299	52	11	0.00294513	0	DNA photolyase
1871	17935314	176299	52	11	0.00294513	0	acyl-CoA dehydrogenase
1872	17936897	176299	71	13	0.00294969	0	ABC transporter, membrane spanning protein [glycerol-3-phosphate]
1873	17935000	176299	71	13	0.00294969	0	aldo/keto reductase
1874	17938852	176299	71	13	0.00294969	0	two component response regulator
1875	17935875	176299	71	13	0.00294969	0	two component sensor kinase
1876	17938258	176299	71	13	0.00294969	0	ABC transporter, nucleotide binding/ATPase protein
1877	17938364	176299	71	13	0.00294969	0	dihydrodipicolinate synthase
1878	17936292	176299	71	13	0.00294969	0	ABC transporter, nucleotide binding/ATPase protein [urea/amide]
1879	17937267	176299	71	13	0.00294969	0	glycosyltransferase
1880	17939107	176299	71	13	0.00294969	0	ABC transporter, nucleotide binding/ATPase protein [branched chain amino acid]
1881	17935343	176299	96	15	0.00300355	0	ISPD/ISPF bifunctional enzyme
1882	17937449	176299	96	15	0.00300355	0	ABC transporter, nucleotide binding/ATPase protein
1883	17934249	176299	96	15	0.00300355	0	ABC transporter, nucleotide binding/ATPase protein
1884	17934987	176299	96	15	0.00300355	0	alanine racemase
1885	17938235	176299	44	10	0.00312716	0	transcriptional regulator, IclR family
1886	17934116	176299	44	10	0.00312716	0	ABC transporter, substrate binding protein [proline/glycine/betaine]
1887	17936174	176299	44	10	0.00312716	0	conserved hypothetical protein
1888	17935184	176299	44	10	0.00312716	0	birA bifunctional protein
1889	17934262	176299	44	10	0.00312716	0	uridylyltransferase/uridylyl-removing enzyme UTase
1890	17935602	176299	44	10	0.00312716	0	conserved hypothetical protein
1891	17937131	176299	44	10	0.00312716	0	conserved hypothetical protein
1892	17937505	176299	17	6	0.00321007	0	ABC transporter, substrate binding protein [proline/glycine betaine]
1893	17937005	176299	17	6	0.00321007	0	transcriptional regulator, GntR family
1894	17937929	176299	17	6	0.00321007	0	alkanal monooxygenase alpha chain
1895	17937974	176299	17	6	0.00321007	0	S-adenosylmethionine:2-demethylmenaquinone methyltransferase
1896	17938184	176299	17	6	0.00321007	0	conserved hypothetical protein
1897	17937959	176299	17	6	0.00321007	0	conserved hypothetical protein
1898	17937932	176299	23	7	0.0033294	0	ABC transporter, substrate binding protein [polyamine]
1899	17935681	176299	23	7	0.0033294	0	transcriptional regulator, GntR family
1900	17935080	176299	23	7	0.0033294	0	H+ translocating pyrophosphate synthase
1901	17934187	176299	23	7	0.0033294	0	transcriptional regulator, GntR family
1902	17938057	176299	23	7	0.0033294	0	conserved hypothetical protein
1903	17939151	176299	23	7	0.0033294	0	arginase
1904	17939176	176299	83	14	0.00333986	0	replication protein A
1905	17935348	176299	62	12	0.00348672	0	two component response regulator
1906	17934033	176299	62	12	0.00348672	0	two component response regulator
1907	17938048	176299	62	12	0.00348672	0	ABC transporter, membrane spanning protein [sugar]
1908	17939140	176299	62	12	0.00348672	0	agrocinopine synthesis reductase
1909	17939160	176299	62	12	0.00348672	0	ABC transporter, substrate binding protein [nopaline]
1910	17936851	176299	72	13	0.00349217	0	5-dehydro-4-deoxyglucarate dehydratase
1911	17936110	176299	72	13	0.00349217	0	50S ribosomal protein L25
1912	17937848	176299	72	13	0.00349217	0	aldehyde dehydrogenase
1913	17937950	176299	72	13	0.00349217	0	ABC transporter, nucleotide binding/ATPase protein
1914	17937014	176299	72	13	0.00349217	0	cellulose synthesis protein
1915	17938263	176299	72	13	0.00349217	0	dehydrogenase
1916	17938049	176299	72	13	0.00349217	0	ABC transporter, membrane spanning protein [sugar]
1917	17935603	176299	72	13	0.00349217	0	glycosyl hydrolase
1918	17935733	176299	72	13	0.00349217	0	phosphoribosylaminoimidazole-succinocarboxamide synthase
1919	17934162	176299	12	5	0.00350338	0	acetyltransferase
1920	17934759	176299	12	5	0.00350338	0	conserved hypothetical protein
1921	17937499	176299	12	5	0.00350338	0	transcriptional regulator, FadR/GntR family
1922	17935915	176299	12	5	0.00350338	0	conserved hypothetical protein
1923	17938125	176299	12	5	0.00350338	0	IS5 family transposase
1924	17937985	176299	12	5	0.00350338	0	dehydrogenase
1925	17938232	176299	53	11	0.00354361	0	transcriptional regulator, LysR family
1926	17937008	176299	53	11	0.00354361	0	two component sensor kinase for C4-dicarboxylate transport
1927	17936375	176299	53	11	0.00354361	0	NAD(P)+ transhydrogenase beta chain
1928	17937300	176299	53	11	0.00354361	0	conserved hypothetical protein
1929	17935905	176299	97	15	0.00355298	0	ketol-acid reductoisomerase
1930	17934245	176299	97	15	0.00355298	0	GRPE protein
1931	17937453	176299	97	15	0.00355298	0	extragenic suppressor protein SuhB
1932	17935075	176299	97	15	0.00355298	0	riboflavin synthase alpha chain
1933	17934261	176299	97	15	0.00355298	0	DNA mismatch repair protein, MutS family
1934	17935563	176299	37	9	0.00361995	0	glucose inhibited division protein
1935	17935644	176299	37	9	0.00361995	0	conserved hypothetical protein
1936	17938103	176299	37	9	0.00361995	0	ABC transporter, membrane spanning protein [bacteriocin]
1937	17935749	176299	37	9	0.00361995	0	glutaminase A
1938	17934748	176299	37	9	0.00361995	0	ATP-dependent DNA ligase
1939	17936014	176299	30	8	0.00374708	0	conserved hypothetical protein
1940	17939125	176299	30	8	0.00374708	0	transcriptional regulator, AraC family
1941	17939011	176299	30	8	0.00374708	0	DNA-damage-inducible protein F
1942	17938140	176299	30	8	0.00374708	0	mannitol 2-dehydrogenase
1943	17934469	176299	45	10	0.00380677	0	flagellar basal body rod protein
1944	17935312	176299	45	10	0.00380677	0	ABC transporter, membrane spanning protein
1945	17934725	176299	45	10	0.00380677	0	sulfate adenylate transferase, subunit 2
1946	17937263	176299	45	10	0.00380677	0	exopolysaccharide polymerization/transport protein
1947	17936295	176299	45	10	0.00380677	0	ABC transporter, membrane spanning protein [urea/amide]
1948	17935487	176299	45	10	0.00380677	0	conserved hypothetical protein
1949	17934875	176299	4	3	0.00386951	0	conserved hypothetical protein
1950	17936104	176299	4	3	0.00386951	0	conserved hypothetical protein
1951	17934873	176299	4	3	0.00386951	0	conserved hypothetical protein
1952	17938556	176299	4	3	0.00386951	0	hypothetical protein Atu4867
1953	17935676	176299	4	3	0.00386951	0	conserved hypothetical protein
1954	17936313	176299	4	3	0.00386951	0	conserved hypothetical protein
1955	17938629	176299	4	3	0.00386951	0	partitioning protein
1956	17938794	176299	4	3	0.00386951	0	conserved hypothetical protein
1957	17934874	176299	4	3	0.00386951	0	conserved hypothetical protein
1958	17935656	176299	4	3	0.00386951	0	conserved hypothetical protein
1959	17938604	176299	4	3	0.00386951	0	phage-related integrase
1960	17936394	176299	4	3	0.00386951	0	penicillin binding protein
1961	17934872	176299	4	3	0.00386951	0	conserved hypothetical protein
1962	17935258	176299	4	3	0.00386951	0	conserved hypothetical protein
1963	17935700	176299	4	3	0.00386951	0	UDP-glucose:ceramide glycosyltransferase
1964	17937835	176299	4	3	0.00386951	0	conserved hypothetical protein
1965	17938573	176299	4	3	0.00386951	0	conserved hypothetical protein
1966	17938613	176299	4	3	0.00386951	0	ATP-dependent DNA helicase
1967	17936020	176299	4	3	0.00386951	0	chromosome partitioning protein
1968	17937730	176299	4	3	0.00386951	0	two component sensor kinase
1969	17939150	176299	4	3	0.00386951	0	NAD/NADP octopine/nopaline dehydrogenase
1970	17934516	176299	4	3	0.00386951	0	transcriptional regulator, LysR family
1971	17939267	176299	4	3	0.00386951	0	transcriptional regulator
1972	17934848	176299	4	3	0.00386951	0	PemK protein
1973	17937356	176299	4	3	0.00386951	0	conserved hypothetical protein
1974	17938181	176299	4	3	0.00386951	0	conserved hypothetical protein
1975	17936816	176299	4	3	0.00386951	0	conserved hypothetical protein
1976	17937358	176299	4	3	0.00386951	0	conserved hypothetical protein
1977	17935171	176299	4	3	0.00386951	0	conserved hypothetical protein
1978	17937754	176299	4	3	0.00386951	0	succinoglycan biosynthesis protein
1979	17934101	176299	84	14	0.00393497	0	dihydrodipicolinate reductase
1980	17937627	176299	84	14	0.00393497	0	replication protein A
1981	17935077	176299	84	14	0.00393497	0	riboflavin synthase beta chain
1982	17938984	176299	84	14	0.00393497	0	ABC transporter, nucleotide binding/ATPase protein [sugar]
1983	17934176	176299	73	13	0.00412006	0	aldo-keto reductase
1984	17936785	176299	73	13	0.00412006	0	short chain dehydrogenase
1985	17938441	176299	73	13	0.00412006	0	ABC transporter, nucleotide binding/ATPase protein [amino acid]
1986	17934235	176299	73	13	0.00412006	0	ubiquinone biosynthesis protein
1987	17937342	176299	73	13	0.00412006	0	amidohydrolase
1988	17936811	176299	73	13	0.00412006	0	ABC transporter, membrane spanning protein [sugar]
[truncated: 3,103 more rows]
