# Supplementary material for: A computational approach to discovering the functions of bacterial phytochromes by analysis of homolog distributions
Source: BMC Bioinformatics. 2006 Mar 16;7:141. doi: 10.1186/1471-2105-7-141 (PMC1552090; doi:10.1186/1471-2105-7-141)
Supplement: Additional File 4 — Sorted list of co-distribution results based on a high E-value global BLAST analysis, A. tumefaciens phytochrome Agp2 as query and all A. tumefaciens proteins as target. [file 1471-2105-7-141-S4.xls]

## Sheet: agrtu_agp2_2ndrun
Query protein Agp2 from Agrobacterium tumefaciens (agrtu_agp2)
global BLAST run with default E value of 10
gi 17936048 taxid 176299, BLAST orthologs found in k=61 species
a: sorting range							61
b: gi of target protein							138
c: taxid of target protein							(above values for k and n for calculation of p)
l: number of species in which BLAST homologs were found
m: number of species identical with query protein
p: probability for co-distribution
e: 1 if the target protein is a direct BLAST homolog of the query protein
f: protein annotation as
a	b	c	l	m	p	e	f
1	17936048	176299	61	61	1.06525e-40	1	Agp2 bacteriophytochrome two component sensor kinase
2	17935876	176299	76	55	1.90348e-14	1	ExsF two component response regulator
3	17938961	176299	54	45	3.61829e-14	1	two component sensor kinase
4	17935196	176299	65	50	7.86097e-14	0	two component response regulator
5	17935873	176299	74	53	7.14107e-13	0	two component sensor kinase
6	17935877	176299	80	55	1.56692e-12	1	ExsG two component sensor kinase
7	17934887	176299	78	54	3.25282e-12	0	two component sensor kinase
8	17938962	176299	76	53	6.14495e-12	1	two component response regulator
9	17938959	176299	52	42	9.20277e-12	1	two component sensor kinase
10	17935452	176299	43	37	1.27134e-11	0	conserved hypothetical protein
11	17934945	176299	80	54	2.4623e-11	1	two component response regulator
12	17938219	176299	68	49	3.79847e-11	0	transcriptional regulator, TetR family
13	17938674	176299	42	36	4.20074e-11	1	two component sensor kinase
14	17938707	176299	81	54	6.49537e-11	0	two component response regulator
15	17938705	176299	81	54	6.49537e-11	0	two component response regulator
16	17938360	176299	84	55	8.12259e-11	1	two component response regulator
17	17939110	176299	43	36	1.90846e-10	1	two component sensor kinase
18	17937503	176299	72	50	2.04949e-10	0	transcriptional regulator, TetR family
19	17936303	176299	77	52	2.14372e-10	0	chitooligosaccharide deacetylase
20	17935235	176299	83	54	4.17872e-10	0	transcriptional regulator, ArsR family
21	17936378	176299	71	49	7.94652e-10	0	hydrolase
22	17935573	176299	96	58	9.86448e-10	0	peptidyl prolyl cis-trans isomerase
23	17935207	176299	108	61	1.07493e-09	0	dihydroorotase
24	17937664	176299	48	38	1.09792e-09	0	ABC transporter, substrate binding protein [sugar]
25	17938562	176299	69	48	1.11088e-09	0	transcriptional regulator, TetR family
26	17937859	176299	69	48	1.11088e-09	1	two component sensor kinase
27	17934694	176299	50	39	1.20629e-09	0	conserved hypothetical protein
28	17938381	176299	50	39	1.20629e-09	0	GGDEF family protein
29	17934406	176299	90	56	1.29103e-09	0	conserved hypothetical protein
30	17934707	176299	79	52	1.36347e-09	0	hydrolase
31	17934886	176299	79	52	1.36347e-09	0	two component response regulator
32	17935485	176299	100	59	1.50647e-09	0	aminotransferase, class I
33	17937610	176299	82	53	1.90308e-09	0	two component response regulator
34	17937857	176299	82	53	1.90308e-09	1	two component response regulator
35	17935879	176299	65	46	1.90883e-09	1	Agp1 bacteriophytochrome two component sensor
36	17933959	176299	77	51	2.22947e-09	0	two component response regulator
37	17934779	176299	97	58	2.27822e-09	0	branched-chain-amino-acid transaminase
38	17936008	176299	88	55	2.84796e-09	0	transcriptional regulator, ArsR family
39	17935641	176299	70	48	2.86867e-09	0	NIFU-like protein
40	17935631	176299	91	56	3.00703e-09	0	ABC transporter, nucleotide binding/ATPase protein
41	17936845	176299	59	43	3.21738e-09	0	transcriptional regulator, AraC family
42	17939088	176299	80	52	3.30138e-09	0	two component sensor kinase
43	17934992	176299	80	52	3.30138e-09	0	transcriptional regulator, MarR family
44	17936111	176299	49	38	3.64088e-09	0	GGDEF family protein
45	17936157	176299	105	60	3.81914e-09	0	cation efflux system protein
46	17936244	176299	68	47	3.86392e-09	0	S-methyltransferase
47	17939029	176299	68	47	3.86392e-09	0	cultivar specificity protein W78
48	17934153	176299	83	53	4.51301e-09	0	conserved hypothetical protein
49	17934484	176299	83	53	4.51301e-09	0	transcriptional regulator
50	17934576	176299	83	53	4.51301e-09	0	glycolate oxidase subunit
51	17936070	176299	83	53	4.51301e-09	0	transcriptional regulator, ArsR family
52	17935385	176299	73	49	5.08195e-09	0	ECF family sigma factor
53	17934856	176299	78	51	5.38485e-09	0	conserved hypothetical protein
54	17938737	176299	78	51	5.38485e-09	0	transcriptional regulator
55	17934333	176299	86	54	5.68422e-09	0	two component sensor kinase
56	17934795	176299	86	54	5.68422e-09	0	acetyltransferase
57	17936826	176299	64	45	6.24774e-09	0	transcriptional regulator, TetR family
58	17937744	176299	95	57	6.40677e-09	0	2-hydroxyacid dehydrogenase
59	17934049	176299	89	55	6.56035e-09	0	purine nucleoside phosphorylase
60	17937480	176299	42	34	6.69156e-09	0	conserved hypothetical protein
61	17935875	176299	71	48	7.1625e-09	0	two component sensor kinase
62	17938766	176299	62	44	7.5291e-09	0	short chain dehydrogenase
63	17938905	176299	81	52	7.79024e-09	0	transcriptional regulator, ArsR family
64	17938762	176299	81	52	7.79024e-09	0	two component sensor kinase
65	17937927	176299	76	50	8.32301e-09	0	hydrolase
66	17937001	176299	106	60	8.53395e-09	0	phosphomethylpyrimidine kinase
67	17934116	176299	60	43	8.76815e-09	0	ABC transporter, substrate binding protein [proline/glycine/betaine]
68	17934981	176299	69	47	9.69492e-09	0	NAD/NADP dependent oxidoreductase
69	17937796	176299	37	31	1.03476e-08	0	conserved hypothetical protein
70	17936955	176299	48	37	1.05883e-08	0	GGDEF family protein
71	17937203	176299	48	37	1.05883e-08	0	GGDEF family protein
72	17938317	176299	48	37	1.05883e-08	0	GGDEF family protein
73	17938179	176299	48	37	1.05883e-08	0	GGDEF family protein
74	17936109	176299	48	37	1.05883e-08	0	GGDEF family protein
75	17938470	176299	56	41	1.07498e-08	0	two component sensor kinase
76	17935021	176299	50	38	1.12499e-08	0	GGDEF family protein
77	17938949	176299	54	40	1.13115e-08	0	conserved hypothetical protein
78	17937138	176299	52	39	1.14909e-08	0	alkanesulfonate monooxygenase
79	17936738	176299	99	58	1.15546e-08	0	dehydrogenase
80	17937843	176299	99	58	1.15546e-08	0	UDP-glucuronic acid epimerase
81	17933996	176299	99	58	1.15546e-08	0	D-isomer specific 2-hydroxyacid dehydrogenases family protein
82	17938917	176299	99	58	1.15546e-08	0	2-hydroxyacid dehydrogenase
83	17937305	176299	99	58	1.15546e-08	0	thiol:disulfide interchange protein
84	17936268	176299	99	58	1.15546e-08	0	dihydropyrimidinase
85	17938380	176299	99	58	1.15546e-08	0	2-hydroxyacid dehydrogenase
86	17935678	176299	74	49	1.22655e-08	0	acetyltransferase
87	17937294	176299	79	51	1.26608e-08	0	transcriptional regulator
88	17936722	176299	79	51	1.26608e-08	0	transcriptional regulator, ArsR family
89	17935220	176299	87	54	1.29684e-08	0	acetyltransferase
90	17936368	176299	96	57	1.43035e-08	0	pyridoxamine kinase
91	17934606	176299	96	57	1.43035e-08	0	phosphatase
92	17937765	176299	90	55	1.48038e-08	0	sarcosine oxidase alpha subunit
93	17934094	176299	93	56	1.53844e-08	0	ABC transporter, nucleotide binding/ATPase protein [phosphonate]
94	17934338	176299	103	59	1.70259e-08	0	phosphate transport system regulatory protein
95	17935916	176299	72	48	1.73183e-08	0	ECF family sigma factor
96	17939072	176299	72	48	1.73183e-08	0	ECF family sigma factor
97	17938327	176299	82	52	1.79312e-08	0	two component response regulator
98	17937637	176299	82	52	1.79312e-08	0	imidazolone-5-propionate hydrolase
99	17934429	176299	82	52	1.79312e-08	0	cheA homolog
100	17934454	176299	82	52	1.79312e-08	0	flaB
101	17938331	176299	41	33	1.8766e-08	0	catalase
102	17936079	176299	107	60	1.88212e-08	0	aspartate aminotransferase A
103	17937967	176299	107	60	1.88212e-08	0	aspartate aminotransferase A
104	17937484	176299	63	44	1.93806e-08	0	murein hydrolase
105	17934432	176299	77	50	1.95248e-08	0	CheY homolog
106	17937888	176299	61	43	2.28571e-08	0	transcriptional regulator, TetR family
107	17934304	176299	70	47	2.35195e-08	0	two component sensor kinase
108	17937174	176299	85	53	2.36457e-08	0	transcriptional regulator, ArsR family
109	17934539	176299	80	51	2.90066e-08	0	two component response regulator
110	17935887	176299	80	51	2.90066e-08	0	conserved hypothetical protein
111	17937917	176299	80	51	2.90066e-08	0	formyl-methanofuran dehydrogenase
112	17933958	176299	80	51	2.90066e-08	0	two component sensor kinase
113	17937586	176299	80	51	2.90066e-08	0	chemotaxis response regulator
114	17937858	176299	19	19	2.9112e-08	1	two component sensor kinase
115	17938405	176299	68	46	3.08177e-08	0	transcriptional regulator, LuxR family
116	17938264	176299	55	40	3.11067e-08	0	transcriptional regulator, AraC family
117	17935574	176299	97	57	3.13825e-08	0	peptidyl prolyl cis-trans isomerase
118	17938042	176299	49	37	3.1706e-08	0	conserved hypothetical protein
119	17934611	176299	49	37	3.1706e-08	0	GGDEF family protein
120	17936918	176299	49	37	3.1706e-08	0	GGDEF family protein
121	17934773	176299	49	37	3.1706e-08	0	transcriptional regulator, AraC family
122	17938815	176299	51	38	3.25992e-08	0	conserved hypothetical protein
123	17935142	176299	91	55	3.27432e-08	0	succinoglycan biosynthesis transport protein
124	17936977	176299	91	55	3.27432e-08	0	conserved hypothetical protein
125	17937909	176299	91	55	3.27432e-08	0	short-chain dehydrogenase
126	17938731	176299	91	55	3.27432e-08	0	acetyltransferase
127	17937911	176299	91	55	3.27432e-08	0	sarcosine oxidase alpha subunit
128	17934666	176299	94	56	3.38278e-08	0	phosphoglycerate mutase
129	17935047	176299	104	59	3.71002e-08	0	5'-phosphoribosylglycinamide formyltransferase
130	17937411	176299	104	59	3.71002e-08	0	D-3-phosphoglycerate dehydrogenase
131	17935541	176299	104	59	3.71002e-08	0	ABC transporter, nucleotide binding/ATPase protein
132	17937226	176299	66	45	3.90553e-08	0	arginine biosynthesis bifunctional protein
133	17934339	176299	83	52	4.02936e-08	0	two component response regulator
134	17934337	176299	108	60	4.09817e-08	0	ABC transporter, nucleotide binding/ATPase protein
135	17937220	176299	108	60	4.09817e-08	0	competence protein F
136	17936226	176299	78	50	4.45823e-08	0	acetyltransferase
137	17935527	176299	78	50	4.45823e-08	0	two component response regulator
138	17937487	176299	78	50	4.45823e-08	0	two component sensor kinase
139	17939203	176299	64	44	4.79606e-08	0	ABC transporter, substrate binding protein [ribose]
140	17936862	176299	64	44	4.79606e-08	0	ABC transporter, substrate binding protein [sugar]
141	17935190	176299	101	58	5.49391e-08	0	ABC transporter, nucleotide binding/ATPase protein [lipoprotein]
142	17938983	176299	101	58	5.49391e-08	0	phosphoglycerate dehydrogenase
143	17937313	176299	101	58	5.49391e-08	0	cell division ATP-binding protein
144	17934786	176299	62	43	5.71507e-08	0	conserved hypothetical protein
145	17938945	176299	89	54	6.33275e-08	0	aquaporin
146	17935417	176299	89	54	6.33275e-08	0	transcriptional regulator, Fur family
147	17936020	176299	89	54	6.33275e-08	0	chromosome partitioning protein
148	17937030	176299	89	54	6.33275e-08	0	ABC transporter, nucleotide binding/ATPase protein
149	17938001	176299	89	54	6.33275e-08	0	sarcosine oxidase alpha subunit
150	17937340	176299	81	51	6.48148e-08	0	conserved hypothetical protein
151	17935295	176299	81	51	6.48148e-08	0	LexA repressor
152	17934028	176299	76	49	6.55052e-08	0	transcriptional regulator, MarR family
153	17937491	176299	76	49	6.55052e-08	0	two component response regulator
154	17935392	176299	76	49	6.55052e-08	0	transcriptional regulator, ArsR family
155	17934188	176299	76	49	6.55052e-08	0	transcriptional regulator, MarR family
156	17938196	176299	98	57	6.76937e-08	0	dehydrogenase
157	17937988	176299	92	55	7.1022e-08	0	conserved hypothetical protein
158	17934402	176299	92	55	7.1022e-08	0	methyltransferase
159	17937918	176299	92	55	7.1022e-08	0	glutamate synthase large subunit
160	17936255	176299	44	34	7.23718e-08	0	UDP-hexose transferase
161	17936795	176299	69	46	7.26417e-08	0	ECF family sigma factor
162	17936266	176299	69	46	7.26417e-08	0	transcriptional regulator, TetR family
163	17936808	176299	69	46	7.26417e-08	0	ABC transporter, membrane spanning protein [sn-Glycerol-3-phosphate]
164	17937372	176299	69	46	7.26417e-08	0	short-chain dehydrogenase
165	17933952	176299	58	41	7.43971e-08	0	two component sensor kinase
166	17937574	176299	105	59	7.97038e-08	0	D-lactate dehydrogenase
167	17937263	176299	105	59	7.97038e-08	0	exopolysaccharide polymerization/transport protein
168	17934798	176299	54	39	8.63789e-08	0	conserved hypothetical protein
169	17934277	176299	84	52	8.84628e-08	0	transcriptional regulator
170	17937832	176299	84	52	8.84628e-08	0	conserved hypothetical protein
171	17936973	176299	74	48	9.2463e-08	0	ABC transporter, nucleotide binding/ATPase protein [C4-dicarboxylate]
172	17934428	176299	74	48	9.2463e-08	0	cheY homolog
173	17937995	176299	74	48	9.2463e-08	0	two component response regulator
174	17938868	176299	67	45	9.25097e-08	0	ECF family sigma factor
175	17936950	176299	67	45	9.25097e-08	0	ABC transporter, substrate binding protein [sugar]
176	17937310	176299	79	50	9.91829e-08	0	two component response regulator
177	17934782	176299	79	50	9.91829e-08	0	acetyltransferase
178	17936916	176299	37	30	1.04954e-07	0	conserved hypothetical protein
179	17934973	176299	87	53	1.13283e-07	0	conserved hypothetical protein
180	17936223	176299	65	44	1.14346e-07	0	conserved hypothetical protein
181	17937571	176299	65	44	1.14346e-07	0	conserved hypothetical protein
182	17937577	176299	65	44	1.14346e-07	0	conserved hypothetical protein
183	17938231	176299	72	47	1.25879e-07	0	beta-ketoadipate enol-lactone hydrolase
184	17935878	176299	72	47	1.25879e-07	0	AgR two component response regulator
185	17934431	176299	72	47	1.25879e-07	0	protein-glutamate methylesterase
186	17938400	176299	72	47	1.25879e-07	0	two component sensor kinase
187	17936285	176299	39	31	1.34751e-07	0	conserved hypothetical protein
188	17938967	176299	63	43	1.37387e-07	0	transcriptional regulator, TetR family
189	17937779	176299	63	43	1.37387e-07	0	aldose epimerase
190	17937794	176299	82	51	1.41367e-07	0	quinolinate synthetase A
191	17938307	176299	82	51	1.41367e-07	0	dTDP-rhamnose-3,5-epimerase
192	17937131	176299	82	51	1.41367e-07	0	conserved hypothetical protein
193	17938014	176299	82	51	1.41367e-07	0	carbonyl reductase
194	17935234	176299	99	57	1.43607e-07	0	aspartate transaminase
195	17936820	176299	99	57	1.43607e-07	0	2-hydroxyacid-family dehydrogenase
196	17936145	176299	93	55	1.51145e-07	0	conserved hypothetical protein
197	17936991	176299	61	42	1.60633e-07	0	transcriptional regulator, GntR family
198	17938797	176299	61	42	1.60633e-07	0	conserved hypothetical protein
199	17934498	176299	41	32	1.63717e-07	0	teichoic acid biosynthesis protein
200	17934309	176299	70	46	1.65813e-07	0	ABC transporter, substrate binding protein [sugar]
201	17935520	176299	70	46	1.65813e-07	0	transcriptional regulator, TetR family
202	17934760	176299	70	46	1.65813e-07	0	transcriptional regulator, MarR family
203	17933965	176299	106	59	1.68863e-07	0	phosphoribosylformino-5-aminoimidazole carboxamide ribotide isomerase
204	17937378	176299	59	41	1.82893e-07	0	monooxygenase
205	17936938	176299	59	41	1.82893e-07	0	transcriptional regulator, AraC family
206	17937459	176299	110	60	1.87189e-07	0	phosphoribosylaminoimidazole carboxylase catalytic subunit
207	17935735	176299	110	60	1.87189e-07	0	phosphoribosylformylglycinamidine synthase I
208	17934557	176299	110	60	1.87189e-07	0	phosphoribosylamine--glycine ligase
209	17936990	176299	43	33	1.89741e-07	0	methanesulfonate sulfonatase
210	17937471	176299	85	52	1.89882e-07	0	conserved hypothetical protein
211	17934063	176299	85	52	1.89882e-07	0	glutamate synthase large subunit
212	17934727	176299	85	52	1.89882e-07	0	conserved hypothetical protein
213	17937785	176299	85	52	1.89882e-07	0	ABC transporter, nucleotide binding/ATPase protein
214	17936006	176299	57	40	2.02851e-07	0	lytic murein transglycosylase
215	17933936	176299	75	48	2.04671e-07	0	transcriptional regulator
216	17937791	176299	75	48	2.04671e-07	0	conserved hypothetical protein
217	17934538	176299	75	48	2.04671e-07	0	two component sensor kinase
218	17936912	176299	68	45	2.11872e-07	0	transcriptional regulator, TetR family
219	17937329	176299	80	50	2.15176e-07	0	cobalt insertion protein
220	17938256	176299	80	50	2.15176e-07	0	transcriptional regulator, ROK family
221	17936316	176299	80	50	2.15176e-07	0	two component response regulator
222	17934011	176299	55	39	2.19161e-07	0	lytic murein transglycosylase
223	17934447	176299	55	39	2.19161e-07	0	conserved hypothetical protein
224	17935019	176299	47	35	2.26245e-07	0	conserved hypothetical protein
225	17933932	176299	47	35	2.26245e-07	0	conserved hypothetical protein
226	17937149	176299	47	35	2.26245e-07	0	nitrilotriacetate monooxygenase
227	17937255	176299	53	38	2.30553e-07	0	glycosyltransferase
228	17934734	176299	53	38	2.30553e-07	0	conserved hypothetical protein
229	17937994	176299	51	37	2.35956e-07	0	two component sensor kinase
230	17937743	176299	51	37	2.35956e-07	1	two component sensor kinase/response regulator hybrid
231	17934316	176299	88	53	2.40146e-07	0	fructokinase
232	17936201	176299	103	58	2.45551e-07	0	L-lactate dehydrogenase
233	17937126	176299	66	44	2.63153e-07	0	acetyltransferase
234	17935944	176299	66	44	2.63153e-07	0	transcriptional regulator, TetR family
235	17937746	176299	115	61	2.65932e-07	0	UTP-glucose-1-phosphate uridylyltransferase
236	17938653	176299	73	47	2.7846e-07	0	non-heme chloroperoxidase
237	17934223	176299	73	47	2.7846e-07	0	ABC transporter, membrane spanning protein [sn-Glycerol-3-phosphate]
238	17937431	176299	73	47	2.7846e-07	0	flavin dependant oxidoreductase
239	17938514	176299	73	47	2.7846e-07	0	dehydrogenase
240	17939222	176299	91	54	2.85081e-07	0	conserved hypothetical protein
241	17937745	176299	100	57	2.99717e-07	0	exopolysaccharide polymerization/transport protein
242	17936317	176299	78	49	3.1387e-07	0	acetyltranferase
243	17934162	176299	78	49	3.1387e-07	0	acetyltransferase
244	17939020	176299	78	49	3.1387e-07	0	conserved hypothetical protein
245	17939018	176299	78	49	3.1387e-07	0	oxidoreductase
246	17937708	176299	78	49	3.1387e-07	0	myo-inositol 2-dehydrogenase
247	17938975	176299	78	49	3.1387e-07	0	NAD/NADP dependent oxidoreductase
248	17934799	176299	94	55	3.15726e-07	0	cation efflux system protein
249	17937159	176299	64	43	3.18215e-07	0	monooxygenase
250	17935778	176299	64	43	3.18215e-07	0	two component sensor kinase
251	17934195	176299	64	43	3.18215e-07	0	transcriptional regulator, TetR family
252	17938856	176299	64	43	3.18215e-07	0	conserved hypothetical protein
253	17935300	176299	97	56	3.22857e-07	0	phosphoglycerate dehydrogenase
254	17934370	176299	31	26	3.5085e-07	0	conserved hypothetical protein
255	17934335	176299	107	59	3.52898e-07	0	ABC transporter, membrane spanning protein
256	17938462	176299	71	46	3.67031e-07	0	two component response regulator
257	17935997	176299	71	46	3.67031e-07	0	N-acetylmuramoyl-L-alanine amidase
258	17938166	176299	71	46	3.67031e-07	0	transcriptional regulator, TetR family
259	17938861	176299	71	46	3.67031e-07	0	dehydrogenase
260	17935466	176299	71	46	3.67031e-07	0	transcriptional regulator, TetR family
261	17936402	176299	71	46	3.67031e-07	0	conserved hypothetical protein
262	17938055	176299	71	46	3.67031e-07	0	dehydrogenase/reductase
263	17938100	176299	62	42	3.75089e-07	0	transcriptional regulator, LysR family
264	17934180	176299	62	42	3.75089e-07	0	transcriptional regulator, AraC family
265	17934430	176299	62	42	3.75089e-07	0	chemotaxis methyltransferase
266	17936778	176299	20	19	3.76743e-07	0	conserved hypothetical protein
267	17934280	176299	86	52	3.98732e-07	0	ribokinase
268	17936161	176299	86	52	3.98732e-07	0	transcriptional regulator, ArsR family
269	17933954	176299	86	52	3.98732e-07	0	S-adenosylhomocysteine hydrolase
270	17937489	176299	86	52	3.98732e-07	0	glutamate synthase large subunit
271	17935214	176299	60	41	4.3134e-07	0	transcriptional regulator, TetR family
272	17936841	176299	60	41	4.3134e-07	0	ABC transporter, substrate binding protein [sugar]
273	17937569	176299	60	41	4.3134e-07	0	conserved hypothetical protein
274	17938193	176299	76	48	4.409e-07	0	transcriptional regulator, MarR family
275	17934878	176299	76	48	4.409e-07	0	two component response regulator
276	17936763	176299	76	48	4.409e-07	0	transcriptional regulator, MarR family
277	17934905	176299	81	50	4.55604e-07	0	Conserved Hypothetical Protein
278	17939021	176299	81	50	4.55604e-07	0	3-oxoacyl-(acyl-carrier protein) reductase
279	17938341	176299	69	45	4.69901e-07	0	ABC transporter, membrane spanning protein [sugar]
280	17934308	176299	69	45	4.69901e-07	0	ABC transporter, membrane spanning protein
281	17935704	176299	58	40	4.84172e-07	0	epoxide hydrolase
282	17937813	176299	58	40	4.84172e-07	0	transcriptional regulator, GntR family
283	17937371	176299	58	40	4.84172e-07	0	epoxide hydrolase
284	17937493	176299	58	40	4.84172e-07	0	potassium-transporting ATPase C chain
285	17936180	176299	89	53	4.98704e-07	0	glycosyltransferase
286	17936198	176299	89	53	4.98704e-07	0	guanine deaminase
287	17937682	176299	89	53	4.98704e-07	0	pyrroline-5-carboxylate reductase
288	17936105	176299	89	53	4.98704e-07	0	dolichol-phosphate mannosyltransferase
289	17938172	176299	33	27	5.08137e-07	0	xylose isomerase
290	17934439	176299	56	39	5.30584e-07	0	two component sensor kinase/response regulator hybrid
291	17935907	176299	56	39	5.30584e-07	0	transcriptional regulator, AraC family
292	17938920	176299	44	33	5.35269e-07	0	conserved hypothetical protein
293	17935864	176299	28	24	5.6304e-07	0	conserved hypothetical protein
294	17937134	176299	54	38	5.67566e-07	0	sulfonate monooxygenase
295	17937827	176299	54	38	5.67566e-07	0	transcriptional regulator, AraC family
296	17936817	176299	54	38	5.67566e-07	0	ABC transporter, substrate binding protein [sugar]
297	17935871	176299	67	44	5.85579e-07	0	sigma factor
298	17935774	176299	67	44	5.85579e-07	0	ABC transporter, substrate binding protein [aliphatic sulfonate]
299	17937939	176299	67	44	5.85579e-07	0	ABC transporter, membrane spanning protein [sugar]
300	17937494	176299	92	54	5.874e-07	0	potassium-transporting ATPase B chain
301	17938387	176299	92	54	5.874e-07	0	hydrolase
302	17938718	176299	92	54	5.874e-07	0	ABC transporter, membrane spanning protein
303	17934717	176299	92	54	5.874e-07	0	metallo-beta-lactamase superfamily protein
304	17938552	176299	52	37	5.92331e-07	0	non-heme chloroperoxidase
305	17936381	176299	48	35	5.96691e-07	0	conserved hypothetical protein
306	17935874	176299	74	47	5.98808e-07	0	two component response regulator
307	17938796	176299	74	47	5.98808e-07	0	transcriptional regulator, MarR family
308	17934857	176299	74	47	5.98808e-07	0	conserved hypothetical protein
309	17937000	176299	101	57	6.15567e-07	0	thiamine-phosphate pyrophosphorylase
310	17934771	176299	84	51	6.27281e-07	0	conserved hypothetical protein
311	17936191	176299	84	51	6.27281e-07	0	d-beta-hydroxybutyrate dehydrogenase
312	17934815	176299	84	51	6.27281e-07	0	Phosphinothricin acetyltransferase
313	17936179	176299	84	51	6.27281e-07	0	2-dehydro-3-deoxygluconokinase
314	17937190	176299	84	51	6.27281e-07	0	pantoate--beta-alanine ligase
315	17936173	176299	84	51	6.27281e-07	0	probable acetyltransferase
316	17938115	176299	84	51	6.27281e-07	0	adenine deaminase
317	17935707	176299	95	55	6.47597e-07	0	conserved hypothetical protein
318	17939056	176299	95	55	6.47597e-07	0	2-hydroxyacid dehydrogenase
319	17937589	176299	79	49	6.61219e-07	0	lysophospholipase
320	17937375	176299	79	49	6.61219e-07	0	conserved hypothetical protein
321	17937061	176299	79	49	6.61219e-07	0	mannose-1-phosphate guanylyltransferase (GDP)
322	17939276	176299	79	49	6.61219e-07	0	ABC transporter, membrane spanning protein [agrocinopine]
323	17935342	176299	98	56	6.61464e-07	0	competence/damage-inducible protein CinA
324	17938305	176299	98	56	6.61464e-07	0	dTDP-4-dehydrorhamnose reductase
325	17937380	176299	65	43	7.11488e-07	0	polyketide synthetase
326	17934736	176299	65	43	7.11488e-07	0	transcriptional regulator, TetR family
327	17938812	176299	65	43	7.11488e-07	0	flavin-dependent oxidoreductase
328	17937319	176299	108	59	7.27634e-07	0	histidinol-phosphate aminotransferase
329	17934336	176299	108	59	7.27634e-07	0	ABC transporter, membrane spanning protein
330	17936220	176299	72	46	7.88842e-07	0	conserved hypothetical protein
331	17936825	176299	72	46	7.88842e-07	0	ABC transporter, substrate binding protein [sugar]
332	17939177	176299	72	46	7.88842e-07	0	replication protein
333	17938318	176299	72	46	7.88842e-07	0	oxidoreductase
334	17937212	176299	72	46	7.88842e-07	0	ABC transporter, substrate binding protein [sulfate]
335	17937715	176299	72	46	7.88842e-07	0	two component response regulator
336	17937306	176299	112	60	8.14821e-07	0	argininosuccinate lyase
337	17934232	176299	112	60	8.14821e-07	0	panthotenate metabolism flavoprotein
338	17935048	176299	112	60	8.14821e-07	0	5'-phosphoribosyl-5-aminoimidazole synthetase
339	17938383	176299	87	52	8.19591e-07	0	chlorohydrolase
340	17935938	176299	87	52	8.19591e-07	0	FAD dependent oxidoreductase
341	17936004	176299	87	52	8.19591e-07	0	O-methyltransferase
342	17937925	176299	87	52	8.19591e-07	0	dehydrogenase
343	17936771	176299	87	52	8.19591e-07	0	ABC transporter, nucleotide binding/ATPase protein
344	17934575	176299	87	52	8.19591e-07	0	glycolate oxidase subunit
345	17934633	176299	87	52	8.19591e-07	0	FAD dependent oxidoreductase
346	17933976	176299	63	42	8.4395e-07	0	two component sensor kinase
347	17935920	176299	77	48	9.25204e-07	0	transcriptional regulator, ArsR family
348	17934021	176299	77	48	9.25204e-07	0	exopolysaccharide production protein
349	17937326	176299	77	48	9.25204e-07	0	conserved hypothetical protein
350	17938453	176299	77	48	9.25204e-07	0	acetyltransferase
351	17934778	176299	82	50	9.42182e-07	0	trans-aconitate methyltransferase
352	17938742	176299	82	50	9.42182e-07	0	short chain dehydrogenase dehydrogenases
353	17936377	176299	82	50	9.42182e-07	0	nitroreducatase
354	17938550	176299	82	50	9.42182e-07	0	IS21 family transposase
355	17936071	176299	82	50	9.42182e-07	0	oxidoreductase
356	17936174	176299	82	50	9.42182e-07	0	conserved hypothetical protein
357	17939144	176299	82	50	9.42182e-07	0	tryptophan 2-monooxygenase
358	17934100	176299	61	41	9.78256e-07	0	transcriptional regulator, GntR family
359	17936190	176299	61	41	9.78256e-07	0	monooxygenase
360	17937914	176299	61	41	9.78256e-07	0	transcriptional regulator, AraC family
361	17935660	176299	61	41	9.78256e-07	0	transcriptional regulator, AraC family
362	17935197	176299	61	41	9.78256e-07	0	two component response regulator
363	17938893	176299	61	41	9.78256e-07	0	ECF family sigma factor
364	17937894	176299	70	45	1.01063e-06	0	transcriptional regulator, TetR family
365	17938784	176299	70	45	1.01063e-06	0	oxidoreductase
366	17937855	176299	70	45	1.01063e-06	0	ECF family sigma factor
367	17937816	176299	70	45	1.01063e-06	0	monooxygenase
368	17934075	176299	70	45	1.01063e-06	0	ABC transporter, substrate binding protein
369	17938647	176299	70	45	1.01063e-06	0	ABC transporter, membrane spanning protein [glycerol-3-phosphate]
370	17938848	176299	70	45	1.01063e-06	0	ABC transporter, membrane spanning protein [sugar]
371	17936860	176299	70	45	1.01063e-06	0	ABC transporter, membrane spanning protein [sugar]
372	17936762	176299	90	53	1.01501e-06	0	agropine synthesis reductase
373	17936039	176299	90	53	1.01501e-06	0	methionine synthase
374	17935587	176299	105	58	1.03389e-06	0	glutathione-regulated potassium-efflux system protein
375	17937993	176299	105	58	1.03389e-06	0	conserved hypothetical protein
376	17938974	176299	59	40	1.10882e-06	0	transcriptional regulator, AraC family
377	17937982	176299	59	40	1.10882e-06	0	monooxygenase
378	17936061	176299	117	61	1.17183e-06	0	carbamoylphosphate synthase large subunit
379	17934399	176299	117	61	1.17183e-06	0	dihydroorotate dehydrogenase
380	17934971	176299	93	54	1.18757e-06	0	ABC transporter, nucleotide binding/ATPase protein
381	17933938	176299	93	54	1.18757e-06	0	NAD(P)H-flavin oxidoreductase
382	17938479	176299	93	54	1.18757e-06	0	GDP-fucose synthetase
383	17938807	176299	93	54	1.18757e-06	0	2-hydroxyacid dehydrogenase
384	17933964	176299	102	57	1.24444e-06	0	imidazoleglycerol-phosphate synthase cyclase
385	17935416	176299	102	57	1.24444e-06	0	conserved hypothetical protein
386	17934071	176299	102	57	1.24444e-06	0	transcriptional regulator, Fur family
387	17938200	176299	102	57	1.24444e-06	0	acetolactate synthase
388	17938197	176299	75	47	1.25309e-06	0	oxoreductase
389	17934653	176299	75	47	1.25309e-06	0	conserved hypothetical protein
390	17936898	176299	75	47	1.25309e-06	0	ABC transporter, membrane spanning protein [glycerol-3-phosphate]
391	17936809	176299	75	47	1.25309e-06	0	ABC transporter, membrane spanning protein [sn-Glycerol-3-phosphate]
392	17936812	176299	68	44	1.26188e-06	0	ABC transporter, membrane spanning protein [sugar]
393	17938136	176299	68	44	1.26188e-06	0	ABC transporter, substrate binding protein [sorbitol]
394	17936949	176299	68	44	1.26188e-06	0	ABC transporter, membrane spanning protein [sugar]
395	17938259	176299	85	51	1.2778e-06	0	ABC transporter, membrane spanning protein
396	17937693	176299	85	51	1.2778e-06	0	conserved hypothetical protein
397	17937492	176299	85	51	1.2778e-06	0	two component sensor kinase
398	17937449	176299	96	55	1.30474e-06	0	ABC transporter, nucleotide binding/ATPase protein
399	17936392	176299	96	55	1.30474e-06	0	D-alanine aminotransferase
400	17939046	176299	99	56	1.33254e-06	0	UDP-glucose 4-epimerase
401	17937318	176299	99	56	1.33254e-06	0	prephenate dehydrogenase
402	17934948	176299	99	56	1.33254e-06	0	methyltransferase
403	17934083	176299	55	38	1.33346e-06	0	transcriptional regulator
404	17937998	176299	55	38	1.33346e-06	0	transcriptional regulator, AraC family
405	17937155	176299	80	49	1.35931e-06	0	conserved hypothetical protein
406	17936737	176299	80	49	1.35931e-06	0	short chain dehydrogenase
407	17934344	176299	80	49	1.35931e-06	0	33 kda chaperonin, heat shock protein 33
408	17937170	176299	53	37	1.41454e-06	0	transcriptional regulator, AraC family
409	17935246	176299	53	37	1.41454e-06	0	phenazine antibiotic biosynthesis related protein
410	17936915	176299	51	36	1.4667e-06	0	GGDEF family protein
411	17936062	176299	51	36	1.4667e-06	0	GGDEF family protein
412	17936346	176299	109	59	1.48049e-06	0	formyltetrahydrofolate deformylase
413	17934334	176299	66	43	1.53824e-06	0	ABC transporter, substrate binding protein [phosphate]
414	17938006	176299	66	43	1.53824e-06	0	transcriptional regulator, TetR family
415	17934806	176299	15	15	1.61962e-06	0	conserved hypothetical protein
416	17934292	176299	15	15	1.61962e-06	0	conserved hypothetical protein
417	17938052	176299	73	46	1.64807e-06	0	conserved hypothetical protein
418	17936811	176299	73	46	1.64807e-06	0	ABC transporter, membrane spanning protein [sugar]
419	17939087	176299	73	46	1.64807e-06	0	two component response regulator
420	17936823	176299	73	46	1.64807e-06	0	ABC transporter, membrane spanning protein [sugar]
421	17934295	176299	73	46	1.64807e-06	0	conserved hypothetical protein
422	17936088	176299	73	46	1.64807e-06	0	transcriptional regulator, MarR family
423	17937891	176299	88	52	1.64989e-06	0	methyltransferase
424	17934156	176299	34	27	1.6689e-06	0	conserved hypothetical protein
425	17935740	176299	113	60	1.67044e-06	0	phosphoribosylformylglycinamidine synthetase II
426	17934269	176299	113	60	1.67044e-06	0	acetyltransferase
427	17934110	176299	113	60	1.67044e-06	0	glutamine synthetase
428	17937929	176299	64	42	1.83316e-06	0	alkanal monooxygenase alpha chain
429	17934387	176299	64	42	1.83316e-06	0	ECF family sigma factor
430	17939026	176299	64	42	1.83316e-06	0	transcriptional regulator, TetR family
431	17938267	176299	78	48	1.89288e-06	0	ABC transporter, nucleotide binding/ATPase protein
432	17936027	176299	78	48	1.89288e-06	0	ABC transporter, membrane spanning protein [amino acid]
433	17937267	176299	78	48	1.89288e-06	0	glycosyltransferase
434	17935157	176299	78	48	1.89288e-06	0	transcriptional regulator, ArsR family
435	17937279	176299	83	50	1.90425e-06	0	transcriptional regulator, HTH family
436	17939120	176299	83	50	1.90425e-06	0	conserved hypothetical protein
437	17939028	176299	83	50	1.90425e-06	0	oxidoreductase
438	17934212	176299	83	50	1.90425e-06	0	NADH-ubiquinone oxidoreductase
439	17936779	176299	91	53	2.02557e-06	0	ribokinase
440	17937475	176299	91	53	2.02557e-06	0	5'-nucleotidase
441	17935595	176299	91	53	2.02557e-06	0	L-isoaspartyl protein carboxyl methyltransferase
442	17934445	176299	91	53	2.02557e-06	0	septum formation associated protein
443	17936324	176299	24	21	2.03194e-06	0	conserved hypothetical protein
444	17938217	176299	24	21	2.03194e-06	0	conserved hypothetical protein
445	17935621	176299	71	45	2.11043e-06	0	flavodoxin
446	17938779	176299	71	45	2.11043e-06	0	transcriptional regulator, MerR family
447	17936734	176299	71	45	2.11043e-06	0	ABC transporter, membrane spanning protein [sugar]
448	17936876	176299	71	45	2.11043e-06	0	ABC transporter, substrate binding protein [sorbitol/mannitol]
449	17935023	176299	71	45	2.11043e-06	0	two component response regulator
450	17936897	176299	71	45	2.11043e-06	0	ABC transporter, membrane spanning protein [glycerol-3-phosphate]
451	17938022	176299	71	45	2.11043e-06	0	porin
452	17938246	176299	71	45	2.11043e-06	0	ABC transporter, membrane spanning protein [sugar]
453	17938648	176299	71	45	2.11043e-06	0	ABC transporter, membrane spanning protein [glycerol-3-phosphate]
454	17937490	176299	62	41	2.13801e-06	0	threonine aldolase
455	17937374	176299	62	41	2.13801e-06	0	aspartate 1-decarboxylase
456	17935906	176299	62	41	2.13801e-06	0	transcriptional regulator, TetR family
457	17936136	176299	94	54	2.35667e-06	0	MoxR family protein
458	17936390	176299	94	54	2.35667e-06	0	sugar kinase
459	17939083	176299	94	54	2.35667e-06	0	conserved hypothetical protein
460	17938227	176299	118	61	2.42589e-06	0	3-carboxy-cis,cis-muconate cycloisomerase
461	17936203	176299	60	40	2.4422e-06	0	transcriptional regulator, TetR family
462	17939195	176299	103	57	2.47687e-06	0	2-deoxy-D-gluconate 3-dehydrogenase
463	17934697	176299	103	57	2.47687e-06	0	threonine synthase
464	17935567	176299	103	57	2.47687e-06	0	diaminopimelate decarboxylase
465	17936907	176299	103	57	2.47687e-06	0	ornithine decarboxylase
466	17938933	176299	38	29	2.4834e-06	0	conserved hypothetical protein
467	17936335	176299	38	29	2.4834e-06	0	aromatic compounds dioxygenase
468	17938303	176299	86	51	2.54733e-06	0	glycosyltransferase
469	17935354	176299	86	51	2.54733e-06	0	siroheme synthase
470	17935787	176299	86	51	2.54733e-06	0	short chain dehydrogenase
471	17937602	176299	86	51	2.54733e-06	0	siroheme synthase
472	17936175	176299	86	51	2.54733e-06	0	adenine deaminase
473	17935408	176299	76	47	2.55418e-06	0	conserved hypothetical protein
474	17935139	176299	76	47	2.55418e-06	0	polysaccharide biosynthesis glycosyltransferase
475	17938593	176299	76	47	2.55418e-06	0	NAD binding oxidoreductase
476	17938923	176299	76	47	2.55418e-06	0	conserved hypothetical protein
477	17937581	176299	76	47	2.55418e-06	0	aldo-keto reductase
478	17938134	176299	76	47	2.55418e-06	0	ABC transporter, nucleotide binding/ATPase protein
479	17937055	176299	76	47	2.55418e-06	0	conserved hypothetical protein
480	17935049	176299	97	55	2.58286e-06	0	permease
481	17937024	176299	97	55	2.58286e-06	0	dTDP-glucose 4-6-dehydratase
482	17937593	176299	97	55	2.58286e-06	0	glycerol kinase
483	17937100	176299	97	55	2.58286e-06	0	methyltransferase
484	17937564	176299	69	44	2.63697e-06	0	conserved hypothetical protein
485	17938247	176299	69	44	2.63697e-06	0	ABC transporter, membrane spanning protein [sugar]
486	17937041	176299	69	44	2.63697e-06	0	dehydrogenase
487	17937940	176299	69	44	2.63697e-06	0	ABC transporter, membrane spanning protein [sugar]
488	17936347	176299	69	44	2.63697e-06	0	two component sensor kinase
489	17934307	176299	69	44	2.63697e-06	0	ABC transporter, membrane spanning protein
490	17934874	176299	69	44	2.63697e-06	0	conserved hypothetical protein
491	17934733	176299	69	44	2.63697e-06	0	quinone oxidoreductase
492	17937302	176299	69	44	2.63697e-06	0	electron transfer flavoprotein beta subunit
493	17934503	176299	69	44	2.63697e-06	0	ABC transporter, membrane spanning protein
494	17938342	176299	69	44	2.63697e-06	0	ABC transporter, membrane spanning protein [sugar]
495	17936099	176299	100	56	2.64024e-06	0	Xaa-Pro dipeptidase
496	17938912	176299	100	56	2.64024e-06	0	phosphoglycerate dehydrogenase
497	17936299	176299	100	56	2.64024e-06	0	dehydrogenase
498	17935349	176299	100	56	2.64024e-06	0	potassium uptake protein
499	17935928	176299	81	49	2.72888e-06	0	short chain dehydrogenase
500	17936887	176299	58	39	2.7336e-06	0	transcriptional regulator, GntR family
501	17934988	176299	58	39	2.7336e-06	0	transcriptional regulator, AraC family
502	17934270	176299	110	59	2.973e-06	0	ferric uptake regulator
503	17937878	176299	110	59	2.973e-06	0	dihydropicolinate synthase
504	17937861	176299	110	59	2.973e-06	0	UDP-glucose 4-epimerase
505	17938501	176299	56	38	2.99895e-06	0	conserved hypothetical protein
506	17934909	176299	56	38	2.99895e-06	0	conserved hypothetical protein
507	17934564	176299	56	38	2.99895e-06	0	transcriptional regulator, LysR family
508	17934325	176299	56	38	2.99895e-06	0	transcriptional regulator, AraC family
509	17938190	176299	31	25	3.0407e-06	0	conserved hypothetical protein
510	17936807	176299	67	43	3.22069e-06	0	ABC transporter, substrate binding protein [sn-glycerol 3-phosphate]
511	17938986	176299	67	43	3.22069e-06	0	ABC transporter, membrane spanning protein [sugar]
512	17935636	176299	54	37	3.22455e-06	0	conserved hypothetical protein
513	17938009	176299	54	37	3.22455e-06	0	ABC transporter, substrate binding protein [ribose]
514	17937733	176299	54	37	3.22455e-06	0	glucose dehydrogenase
515	17936933	176299	54	37	3.22455e-06	0	ABC transporter, substrate binding protein [ribose]
516	17937107	176299	89	52	3.25431e-06	0	2-hydroxyacid dehydrogenase
517	17939036	176299	89	52	3.25431e-06	0	ABC transporter, membrane spanning protein
518	17937756	176299	89	52	3.25431e-06	0	succinoglycan biosynthesis glycosyltransferase
519	17938699	176299	89	52	3.25431e-06	0	transcriptional regulator
520	17938417	176299	89	52	3.25431e-06	0	ABC transporter, nucleotide binding/ATPase protein
521	17934178	176299	89	52	3.25431e-06	0	acetyltransferase
522	17933963	176299	89	52	3.25431e-06	0	phosphoribosyl-ATP pyrophosphohydrolase
523	17938662	176299	89	52	3.25431e-06	0	iron alcohol dehydrogenase
524	17939283	176299	44	32	3.35005e-06	0	P-450 monooxygenase
525	17938798	176299	74	46	3.35047e-06	0	zinc-binding dehydrogenase
526	17934132	176299	74	46	3.35047e-06	0	conserved hypothetical protein
527	17938652	176299	74	46	3.35047e-06	0	transcriptional regulator, MarR family
528	17937666	176299	74	46	3.35047e-06	0	ABC transporter, membrane spanning protein [sugar]
529	17934754	176299	74	46	3.35047e-06	0	transcriptional regulator, MarR family
530	17936896	176299	74	46	3.35047e-06	0	ABC transporter, substrate binding protein [glycerol-3-phosphate]
531	17936053	176299	114	60	3.38543e-06	0	carbamoylphosphate synthase small chain
532	17938439	176299	52	36	3.39702e-06	0	D-tagatose 3-epimerase
533	17935193	176299	52	36	3.39702e-06	0	conserved hypothetical protein
534	17938605	176299	26	22	3.44865e-06	0	conserved hypothetical protein
535	17938392	176299	46	33	3.4855e-06	0	conserved hypothetical protein
536	17936219	176299	50	35	3.50416e-06	0	conserved hypothetical protein
537	17936045	176299	50	35	3.50416e-06	0	periplasmic immunogenic protein
538	17939091	176299	50	35	3.50416e-06	0	two component sensor kinase/response regulator hybrid
539	17937036	176299	84	50	3.76369e-06	0	aldehyde dehydrogenase-like protein
540	17935863	176299	84	50	3.76369e-06	0	cyclopropane-fatty-acyl-phospholipid synthase
541	17935886	176299	84	50	3.76369e-06	0	conserved hypothetical protein
542	17937992	176299	84	50	3.76369e-06	0	conserved hypothetical protein
543	17934559	176299	84	50	3.76369e-06	0	cyclopropane-fatty-acyl-phospholipid synthase
544	17938352	176299	84	50	3.76369e-06	0	ABC transporter, membrane spanning protein [oligopeptide]
545	17935525	176299	79	48	3.77863e-06	0	transcriptional regulator, ArsR family
546	17937363	176299	79	48	3.77863e-06	0	acetyltransferase
547	17937882	176299	79	48	3.77863e-06	0	ABC transporter, membrane spanning protein [oligopeptide]
548	17937035	176299	79	48	3.77863e-06	0	structural gene
549	17937521	176299	79	48	3.77863e-06	0	D-threo-aldose 1-dehydrogenase
550	17937607	176299	79	48	3.77863e-06	0	ABC transporter, membrane spanning protein [nitrate]
551	17938467	176299	65	42	3.8505e-06	0	non-heme chloroperoxidase
552	17938559	176299	65	42	3.8505e-06	0	NADP-dependent quinone oxidoreductase
553	17934781	176299	65	42	3.8505e-06	0	transcriptional regulator, LysR family
554	17937504	176299	65	42	3.8505e-06	0	transcriptional regulator, GntR family
555	17938111	176299	92	53	3.96495e-06	0	ABC transporter, membrane spanning protein [spermidine/putrescine]
556	17937383	176299	92	53	3.96495e-06	0	conserved hypothetical protein
557	17937792	176299	92	53	3.96495e-06	0	nicotinate-mononucleotide pyrophosphorylase
558	17936875	176299	92	53	3.96495e-06	0	dehydrogenase
559	17935662	176299	92	53	3.96495e-06	0	nitrogen regulatory protein PII
560	17936872	176299	33	26	3.97591e-06	0	conserved hypothetical protein
561	17934398	176299	33	26	3.97591e-06	0	conserved hypothetical protein
562	17934273	176299	107	58	4.10754e-06	0	phosphate starvation inducible protein
563	17938646	176299	72	45	4.28385e-06	0	ABC transporter, substrate binding protein [glycerol-3-phosphate]
564	17934796	176299	72	45	4.28385e-06	0	transcriptional regulator, MerR family
565	17938049	176299	72	45	4.28385e-06	0	ABC transporter, membrane spanning protein [sugar]
566	17935041	176299	72	45	4.28385e-06	0	conserved hypothetical protein
567	17939065	176299	63	41	4.5113e-06	0	transcriptional regulator, GntR family
568	17938170	176299	63	41	4.5113e-06	0	transcriptional regulator, LacI family
569	17935734	176299	63	41	4.5113e-06	0	conserved hypothetical protein
570	17937424	176299	95	54	4.59184e-06	0	MutT/nudix family protein
571	17934602	176299	104	57	4.85435e-06	0	glutathione-regulated potassium-efflux system protein
572	17937308	176299	104	57	4.85435e-06	0	diaminopimelate decarboxylase
573	17934883	176299	87	51	4.97218e-06	0	cytochrome c-type synthesis protein
574	17936974	176299	98	55	5.02508e-06	0	L-seryl-tRNA(ser) selenium transferase
575	17938709	176299	98	55	5.02508e-06	0	acetolactate synthase
576	17935073	176299	98	55	5.02508e-06	0	conserved hypothetical protein
577	17938764	176299	98	55	5.02508e-06	0	ABC transporter, nucleotide binding/ATPase protein
578	17936141	176299	77	47	5.07541e-06	0	acetyltransferase
579	17938840	176299	77	47	5.07541e-06	0	ABC transporter, membrane spanning protein [oligopeptide]
580	17934677	176299	77	47	5.07541e-06	0	cytochrome c oxidase subunit II
581	17938401	176299	77	47	5.07541e-06	0	two component response regulator
582	17937533	176299	77	47	5.07541e-06	0	acetyltransferase
583	17938565	176299	77	47	5.07541e-06	0	oxidoreductase
584	17938804	176299	77	47	5.07541e-06	0	ABC transporter, membrane spanning protein [glycine betaine/L-proline]
585	17938478	176299	101	56	5.14614e-06	0	GDP-mannose 4,6-dehydratase
586	17934964	176299	101	56	5.14614e-06	0	ADP-Ribose Pyrophosphatase
587	17935922	176299	101	56	5.14614e-06	0	acetolactate synthase III, large subunit
588	17937225	176299	101	56	5.14614e-06	0	acetyltransferase
589	17934810	176299	101	56	5.14614e-06	0	conserved hypothetical protein
590	17938970	176299	61	40	5.18409e-06	0	transcriptional regulator, TetR family
591	17938938	176299	61	40	5.18409e-06	0	autotransporter protein
592	17934818	176299	61	40	5.18409e-06	0	Na+/H+ antiporter
593	17936909	176299	61	40	5.18409e-06	0	ABC transporter, substrate binding protein [ribose]
594	17936767	176299	61	40	5.18409e-06	0	beta 1,3 glucan synthase catalytic subunit
595	17934901	176299	61	40	5.18409e-06	0	transcriptional regulator, TetR family
596	17936895	176299	61	40	5.18409e-06	0	conserved hypothetical protein
597	17937058	176299	70	44	5.35038e-06	0	ABC transporter, membrane spanning protein
598	17935218	176299	70	44	5.35038e-06	0	glutamyl-tRNA-Gln-amidotransferase chain C
599	17936844	176299	70	44	5.35038e-06	0	ABC transporter, membrane spanning protein [sugar]
600	17937171	176299	70	44	5.35038e-06	0	non-heme chloroperoxidase
601	17938566	176299	70	44	5.35038e-06	0	short-chain dehydrogenase
602	17936143	176299	70	44	5.35038e-06	0	acetyltransferase
603	17938851	176299	70	44	5.35038e-06	0	two component sensor kinase
604	17937258	176299	82	49	5.35331e-06	0	glycosyltransferase
605	17936089	176299	82	49	5.35331e-06	0	two component response regulator
606	17935633	176299	82	49	5.35331e-06	0	acetyltransferase
607	17934731	176299	82	49	5.35331e-06	0	ABC transporter, nucleotide binding/ATPase protein
608	17937091	176299	82	49	5.35331e-06	0	rhiziobicin secretion
609	17934161	176299	82	49	5.35331e-06	0	transcriptional regulator
610	17936338	176299	82	49	5.35331e-06	0	lactoylglutathione lyase
611	17938770	176299	82	49	5.35331e-06	0	short chain dehydrogenase
612	17939311	176299	82	49	5.35331e-06	0	two component response regulator
613	17934225	176299	37	28	5.80053e-06	0	conserved hypothetical protein
614	17936863	176299	59	39	5.84649e-06	0	transcriptional regulator, AraC family
615	17936151	176299	59	39	5.84649e-06	0	ECF family sigma factor
616	17938008	176299	59	39	5.84649e-06	0	transcriptional regulator, AraC family
617	17937753	176299	59	39	5.84649e-06	0	succinoglycan biosynthesis transport protein
618	17934453	176299	59	39	5.84649e-06	0	flagellin
619	17938004	176299	111	59	5.8929e-06	0	formyltetrahydrofolate deformylase
620	17937333	176299	111	59	5.8929e-06	0	shikimate kinase
621	17937920	176299	111	59	5.8929e-06	0	formyltetrahydrofolate deformylase
622	17934957	176299	111	59	5.8929e-06	0	conserved hypothetical protein
623	17935484	176299	111	59	5.8929e-06	0	homoserine dehydrogenase
624	17936066	176299	90	52	6.29189e-06	0	lipopolysaccharide core biosynthesis mannosyltransferase
625	17937017	176299	90	52	6.29189e-06	0	cellulose synthase
626	17936962	176299	90	52	6.29189e-06	0	haloacid dehalogenase-like hydrolase
627	17935724	176299	90	52	6.29189e-06	0	mutT like protein
628	17937739	176299	90	52	6.29189e-06	0	conserved hypothetical protein
629	17935143	176299	20	18	6.32578e-06	0	conserved hypothetical protein
630	17938676	176299	20	18	6.32578e-06	0	conserved hypothetical protein
631	17938234	176299	57	38	6.47335e-06	0	transcriptional regulator, AraC family
632	17938232	176299	57	38	6.47335e-06	0	transcriptional regulator, LysR family
633	17936001	176299	57	38	6.47335e-06	0	lytic murein transglycosylase
634	17936786	176299	57	38	6.47335e-06	0	transcriptional regulator, TetR family
635	17938348	176299	57	38	6.47335e-06	0	transcriptional regulator, AraC family
636	17936263	176299	57	38	6.47335e-06	0	conserved hypothetical protein
637	17937080	176299	57	38	6.47335e-06	0	ABC transporter, substrate binding protein [sugar]
638	17938876	176299	68	43	6.53935e-06	0	transcriptional regulator, TetR family
639	17938908	176299	68	43	6.53935e-06	0	zinc-binding oxidoreductase
640	17934904	176299	68	43	6.53935e-06	0	zinc-binding dehydrogenase
641	17936788	176299	68	43	6.53935e-06	0	beta-lactamase
642	17935141	176299	68	43	6.53935e-06	0	polysaccharide export protein
643	17935470	176299	68	43	6.53935e-06	0	hydrolase
644	17936948	176299	68	43	6.53935e-06	0	ABC transporter, membrane spanning protein [sugar]
645	17934179	176299	75	46	6.63415e-06	0	oxidoreductase
646	17937051	176299	75	46	6.63415e-06	0	trehalose utilization-related protein
647	17938409	176299	75	46	6.63415e-06	0	ABC transporter, membrane spanning protein [dipeptide]
648	17935356	176299	75	46	6.63415e-06	0	sulfite reductase [NADPH] hemoprotein beta-component
649	17936858	176299	75	46	6.63415e-06	0	oxidoreductase
650	17937663	176299	75	46	6.63415e-06	0	oxidoreductase
651	17937662	176299	75	46	6.63415e-06	0	oxidoreductase
652	17936348	176299	75	46	6.63415e-06	0	two component response regulator
653	17935667	176299	75	46	6.63415e-06	0	ABC transporter, substrate binding protein [peptide]
654	17933992	176299	115	60	6.78368e-06	0	DNA replication and repair protein
655	17936329	176299	115	60	6.78368e-06	0	adenylosuccinate synthetase
656	17937958	176299	55	37	7.03772e-06	0	phenazine biosynthesis protein
657	17934247	176299	55	37	7.03772e-06	0	sigma-54 modulation protein
658	17935966	176299	41	30	7.23291e-06	0	aminoglycoside phosphotransferase
659	17938354	176299	41	30	7.23291e-06	0	alpha-galactosidase
660	17935951	176299	85	50	7.27846e-06	0	pyrazinamidase/nicotinamidase
661	17937301	176299	85	50	7.27846e-06	0	conserved hypothetical protein
662	17935271	176299	85	50	7.27846e-06	0	glycerophosphoryl diester phosphodiesterase
663	17938012	176299	80	48	7.36513e-06	0	ribitol 2-dehydrogenase
664	17935694	176299	80	48	7.36513e-06	0	lactoylglutathione lyase
665	17938585	176299	80	48	7.36513e-06	0	acetyltransferase
666	17936905	176299	80	48	7.36513e-06	0	acetyltransferase
667	17938929	176299	80	48	7.36513e-06	0	ABC transporter, membrane spanning protein [oligopeptide]
668	17937358	176299	80	48	7.36513e-06	0	conserved hypothetical protein
669	17938412	176299	80	48	7.36513e-06	0	ABC transporter, nucleotide binding/ATPase protein
670	17937298	176299	80	48	7.36513e-06	0	short chain dehydrogenase
671	17939189	176299	53	36	7.51202e-06	0	Phenazine biosynthesis protein
672	17938932	176299	53	36	7.51202e-06	0	lipase/esterase
673	17938430	176299	53	36	7.51202e-06	0	transcriptional regulator
674	17938114	176299	53	36	7.51202e-06	0	inosine-uridine preferring nucleoside hydrolase
675	17938925	176299	53	36	7.51202e-06	0	transcriptional regulator, AraC family
676	17937063	176299	53	36	7.51202e-06	0	transcriptional regulator, LysR family
677	17935114	176299	53	36	7.51202e-06	0	transcriptional regulator, LysR family
678	17935643	176299	93	53	7.61529e-06	0	phosphoribosyl c-AMP cyclohydrolase
679	17934571	176299	93	53	7.61529e-06	0	glycosyltransferase
680	17938837	176299	43	31	7.71526e-06	0	conserved hypothetical protein
681	17938525	176299	43	31	7.71526e-06	0	conserved hypothetical protein
682	17934150	176299	66	42	7.83287e-06	0	conserved hypothetical protein, membrane protein
683	17937271	176299	66	42	7.83287e-06	0	endo-1,3-1,4-beta-glycanase
684	17938799	176299	66	42	7.83287e-06	0	dehydrogenase
685	17934746	176299	66	42	7.83287e-06	0	MFS permease
686	17936994	176299	66	42	7.83287e-06	0	ABC transporter, membrane spanning protein [sugar]
687	17934582	176299	66	42	7.83287e-06	0	transcriptional regulator, LysR family
688	17935960	176299	66	42	7.83287e-06	0	chemotaxis protein
689	17938337	176299	51	35	7.86943e-06	0	choline sulfatase
690	17935976	176299	51	35	7.86943e-06	0	GGDEF family protein
691	17936084	176299	108	58	8.01367e-06	0	hydrolase
692	17934546	176299	45	32	8.01873e-06	0	conserved hypothetical protein
693	17938998	176299	49	34	8.08553e-06	0	conserved hypothetical protein
694	17934250	176299	49	34	8.08553e-06	0	conserved hypothetical protein
695	17934752	176299	49	34	8.08553e-06	0	conserved hypothetical protein
696	17936215	176299	49	34	8.08553e-06	0	two component sensor kinase/response regulator hybrid
697	17936080	176299	47	33	8.14004e-06	0	conserved hypothetical protein
698	17938516	176299	73	45	8.46107e-06	0	ABC transporter, membrane spanning protein [C4-dicarboxylate]
699	17938553	176299	73	45	8.46107e-06	0	transcriptional regulator, MarR family
700	17936301	176299	73	45	8.46107e-06	0	transcriptional regulator, LuxR family
701	17938171	176299	96	54	8.78705e-06	0	xylulokinase
702	17939055	176299	96	54	8.78705e-06	0	D-alanine aminotransferase
703	17934902	176299	96	54	8.78705e-06	0	electrotransfer ubiquinone oxidoreductase
704	17937578	176299	96	54	8.78705e-06	0	L-xylulose kinase
705	17933980	176299	96	54	8.78705e-06	0	ATP-dependent DNA helicase
706	17935765	176299	96	54	8.78705e-06	0	carbohydrate kinase
707	17936055	176299	96	54	8.78705e-06	0	multidrug efflux protein
708	17939192	176299	64	41	9.20566e-06	0	ABC transporter, substrate binding protein [nitrate/sulfonate]
709	17934164	176299	64	41	9.20566e-06	0	transcriptional regulator, AraC family
710	17938667	176299	64	41	9.20566e-06	0	ABC transporter, membrane spanning protein [sugar]
711	17936213	176299	64	41	9.20566e-06	0	oxidoreductase
712	17937062	176299	32	25	9.22359e-06	0	pyrroloquinoline-quinone-dependent quinate dehydrogenase
713	17938490	176299	105	57	9.36962e-06	0	UDP-glucose 4-epimerase
714	17935854	176299	105	57	9.36962e-06	0	UDP-glucose 4-epimerase
715	17934228	176299	105	57	9.36962e-06	0	cysteine synthase
716	17935205	176299	105	57	9.36962e-06	0	DNA processing chain A
717	17934700	176299	88	51	9.50696e-06	0	conserved hypothetical protein
718	17934820	176299	88	51	9.50696e-06	0	Na+/H+ antiporter
719	17937518	176299	99	55	9.61046e-06	0	3-oxoacyl-(acyl-carrier protein) reductase
720	17938191	176299	99	55	9.61046e-06	0	conserved hypothetical protein
721	17935808	176299	99	55	9.61046e-06	0	dihydroxy-acid dehydratase
722	17934646	176299	99	55	9.61046e-06	0	hemolysin
723	17935946	176299	78	47	9.83947e-06	0	hydrolase
724	17938488	176299	78	47	9.83947e-06	0	dTDP-4-dehydrorhamnose 3,5-epimerase
725	17935037	176299	78	47	9.83947e-06	0	dehydrogenase
726	17938761	176299	78	47	9.83947e-06	0	two component response regulator
727	17936090	176299	78	47	9.83947e-06	0	two component sensor kinase
728	17934182	176299	78	47	9.83947e-06	0	oxidoreductase
729	17939208	176299	78	47	9.83947e-06	0	ABC transporter, membrane spanning protein [peptide]
730	17935543	176299	78	47	9.83947e-06	0	mandelate racemase/muconate lactonizing enzyme family protein
731	17937142	176299	78	47	9.83947e-06	0	ABC transporter, membrane spanning protein [oligopeptide]
732	17934898	176299	102	56	9.86898e-06	0	NAD/NADP dependent oxidoreductase
733	17935733	176299	102	56	9.86898e-06	0	phosphoribosylaminoimidazole-succinocarboxamide synthase
734	17937188	176299	102	56	9.86898e-06	0	hydroxymethylglutaryl-CoA lyase
735	17938076	176299	102	56	9.86898e-06	0	nitric oxide reductase NorQ protein
736	17935122	176299	102	56	9.86898e-06	0	cysteine synthase
737	17937003	176299	102	56	9.86898e-06	0	alanine racemase
738	17934696	176299	102	56	9.86898e-06	0	peptidase, family M16
739	17934242	176299	120	61	1.01232e-05	0	conserved hypothetical protein
740	17938504	176299	83	49	1.0268e-05	0	glycosyltransferase
741	17935914	176299	83	49	1.0268e-05	0	transcriptional regulator, ArsR family
742	17935362	176299	83	49	1.0268e-05	0	glycine cleavage system protein P2
743	17936124	176299	83	49	1.0268e-05	0	ABC transporter, nucleotide binding/ATPase protein
744	17935528	176299	83	49	1.0268e-05	0	dimethylglycine dehydrogenase
745	17935521	176299	83	49	1.0268e-05	0	methyltransferase
746	17937782	176299	83	49	1.0268e-05	0	gluconate 5-dehydrogenase
747	17934846	176299	71	44	1.05521e-05	0	transcriptional regulator, MerR family
748	17938258	176299	71	44	1.05521e-05	0	ABC transporter, nucleotide binding/ATPase protein
749	17934221	176299	71	44	1.05521e-05	0	ABC transporter, substrate binding protein [sn-glycerol 3-phosphate]
750	17938367	176299	71	44	1.05521e-05	0	ABC transporter, substrate binding protein [amino acid]
751	17937731	176299	71	44	1.05521e-05	0	two component response regulator
752	17935051	176299	71	44	1.05521e-05	0	polyphosphate kinase
753	17937906	176299	62	40	1.06252e-05	0	transcriptional regulator, TetR family
754	17938767	176299	62	40	1.06252e-05	0	quinone oxidoreductase
755	17938048	176299	62	40	1.06252e-05	0	ABC transporter, membrane spanning protein [sugar]
756	17938058	176299	62	40	1.06252e-05	0	ABC transporter, substrate binding protein [sugar]
757	17939284	176299	34	26	1.12651e-05	0	P-450 monoxygenase
758	17938583	176299	34	26	1.12651e-05	0	transposase
759	17937023	176299	112	59	1.15305e-05	0	UDP-glucose 4-epimerase
760	17933966	176299	112	59	1.15305e-05	0	glutamine amidotransferase
761	17935529	176299	112	59	1.15305e-05	0	potassium efflux system KEFA
762	17933998	176299	91	52	1.19284e-05	0	pfkB family carbohydrate kinase
763	17936125	176299	91	52	1.19284e-05	0	ABC transporter, nucleotide binding/ATPase protein
764	17938201	176299	91	52	1.19284e-05	0	myo-inositol catabolism IolC protein
765	17935645	176299	91	52	1.19284e-05	0	conserved hypothetical protein
766	17934118	176299	91	52	1.19284e-05	0	conserved hypothetical protein
767	17934017	176299	91	52	1.19284e-05	0	mutT/nudix family protein
768	17937679	176299	91	52	1.19284e-05	0	conserved hypothetical protein
769	17935228	176299	22	19	1.19769e-05	0	conserved hypothetical protein
770	17936937	176299	60	39	1.20524e-05	0	transcriptional regulator, GntR family
771	17935305	176299	60	39	1.20524e-05	0	transcriptional regulator, GntR family
772	17935306	176299	60	39	1.20524e-05	0	isomerase/lactonizing enzyme
773	17938210	176299	60	39	1.20524e-05	0	transcriptional regulator, AraC family
774	17939016	176299	60	39	1.20524e-05	0	transcriptional regulator, LacI family
775	17934789	176299	60	39	1.20524e-05	0	cytochrome C-556
776	17936019	176299	60	39	1.20524e-05	0	transcriptional regulator, TetR family
777	17937647	176299	60	39	1.20524e-05	0	aldehyde dehydrogenase
778	17934293	176299	27	22	1.2138e-05	0	conserved hypothetical protein
779	17935586	176299	27	22	1.2138e-05	0	conserved hypothetical protein
780	17935927	176299	76	46	1.2805e-05	0	acetyltransferase
781	17937221	176299	76	46	1.2805e-05	0	methyltransferase
782	17937235	176299	76	46	1.2805e-05	0	oxidoreductase
783	17935491	176299	76	46	1.2805e-05	0	NADPH:quinone reductase
784	17938243	176299	76	46	1.2805e-05	0	myo-inositol 2-dehydrogenase
785	17937086	176299	76	46	1.2805e-05	0	ABC transporter, membrane spanning protein [oligopeptide]
786	17937815	176299	76	46	1.2805e-05	0	mandelate racemase
787	17936957	176299	76	46	1.2805e-05	0	ABC transporter, substrate binding protein [amino acid]
788	17934695	176299	76	46	1.2805e-05	0	ribosomal-protein (S5)-alanine N-acetyltransferase
789	17935794	176299	69	43	1.28919e-05	0	transcriptional regulator
790	17938973	176299	69	43	1.28919e-05	0	non-heme haloperoxidase
791	17938287	176299	69	43	1.28919e-05	0	ABC transporter, nucleotide binding/ATPase protein
792	17934585	176299	36	27	1.31688e-05	0	conserved hypothetical protein
793	17938199	176299	36	27	1.31688e-05	0	conserved hypothetical protein
794	17937919	176299	116	60	1.3441e-05	0	glutamine synthetase III
795	17935575	176299	116	60	1.3441e-05	0	phosphopantetheine adenylyltransferase
796	17935968	176299	116	60	1.3441e-05	0	DNA repair protein RecN
797	17934776	176299	58	38	1.34422e-05	0	Conserved hypothetical protein
798	17937089	176299	58	38	1.34422e-05	0	transcriptional regulator, LysR family
799	17937216	176299	86	50	1.37787e-05	0	3-demethylubiquinone-9 3-methyltransferase
800	17937164	176299	86	50	1.37787e-05	0	ABC transporter, nucleotide binding/ATPase protein
801	17934440	176299	86	50	1.37787e-05	0	large conductance mechanosensitive channel proteins
802	17935549	176299	81	48	1.40261e-05	0	nitroreductase
803	17934329	176299	81	48	1.40261e-05	0	conserved hypothetical protein
804	17938730	176299	81	48	1.40261e-05	0	dipeptidyl peptidase IV
805	17938141	176299	94	53	1.43556e-05	0	conserved hypothetical protein
806	17934009	176299	94	53	1.43556e-05	0	conserved hypothetical protein
807	17934102	176299	38	28	1.48402e-05	0	glucokinase
808	17937676	176299	38	28	1.48402e-05	0	dioxygenase
809	17938251	176299	19	17	1.53975e-05	0	hypothetical protein Atu4562
810	17936026	176299	109	58	1.54145e-05	0	glutamine synthetase
811	17936240	176299	67	42	1.54525e-05	0	acetyltransferase
812	17938985	176299	67	42	1.54525e-05	0	ABC transporter, membrane spanning protein [sugar]
813	17937112	176299	67	42	1.54525e-05	0	oxidoreductase
814	17939007	176299	67	42	1.54525e-05	0	oxidoreductase
815	17937665	176299	67	42	1.54525e-05	0	ABC transporter, membrane spanning protein [sugar]
816	17937201	176299	67	42	1.54525e-05	0	non-heme haloperoxidase
817	17935345	176299	67	42	1.54525e-05	0	two component sensor kinase
818	17937095	176299	54	36	1.59078e-05	0	sigma factor
819	17934579	176299	54	36	1.59078e-05	0	conserved hypothetical protein
820	17935585	176299	54	36	1.59078e-05	0	GGDEF family protein
821	17936166	176299	40	29	1.62079e-05	0	pseudoazurin
822	17938499	176299	16	15	1.62225e-05	0	hypothetical protein Atu4810
823	17935347	176299	74	45	1.62758e-05	0	two component sensor kinase
824	17938554	176299	74	45	1.62758e-05	0	oxidoreductase
825	17939209	176299	74	45	1.62758e-05	0	ABC transporter, membrane spanning protein [peptide]
826	17937295	176299	74	45	1.62758e-05	0	DNA-3-methyladenine glycosidase II
827	17938212	176299	74	45	1.62758e-05	0	ABC transporter, membrane spanning protein [oligopeptide]
828	17937328	176299	29	23	1.6425e-05	0	cobyrinic acid synthase
829	17934018	176299	97	54	1.65183e-05	0	prephenate dehydratase
830	17934155	176299	52	35	1.68775e-05	0	transcriptional regulator, AraC family
831	17939112	176299	52	35	1.68775e-05	0	two component response regulator
832	17938614	176299	42	30	1.72248e-05	0	IS21 family transposase fragment
833	17937246	176299	42	30	1.72248e-05	0	conserved hypothetical protein
834	17934966	176299	42	30	1.72248e-05	0	conserved hypothetical protein
835	17937158	176299	42	30	1.72248e-05	0	nitrilotriacetate monooxygenase
836	17937084	176299	42	30	1.72248e-05	0	beta-lactamase
837	17935262	176299	50	34	1.76019e-05	0	two component sensor kinase
838	17938956	176299	50	34	1.76019e-05	0	conserved hypothetical protein
839	17936018	176299	50	34	1.76019e-05	0	MFS permease
840	17936300	176299	50	34	1.76019e-05	0	two component sensor kinase
841	17935140	176299	89	51	1.7813e-05	0	glycosyl transferase
842	17937265	176299	89	51	1.7813e-05	0	glycosyltransferase
843	17935222	176299	89	51	1.7813e-05	0	acetyltransferase
844	17938536	176299	89	51	1.7813e-05	0	ribokinase
845	17934422	176299	89	51	1.7813e-05	0	pH adaption potassium efflux system protein
846	17938739	176299	44	31	1.78669e-05	0	conserved hypothetical protein
847	17934890	176299	48	33	1.80333e-05	0	two component sensor kinase
848	17934673	176299	100	55	1.80709e-05	0	hydrolase
849	17936012	176299	100	55	1.80709e-05	0	acetolactate synthase large subunit
850	17936727	176299	100	55	1.80709e-05	0	phosphoglyceromutase
851	17934542	176299	100	55	1.80709e-05	0	4-diphosphocytidyl-2-C-methyl-D-erythritol kinase
852	17938125	176299	46	32	1.81314e-05	0	IS5 family transposase
853	17937714	176299	65	41	1.81936e-05	0	two component sensor kinase
854	17936861	176299	65	41	1.81936e-05	0	ABC transporter, membrane spanning protein [sugar]
855	17934903	176299	65	41	1.81936e-05	0	conserved hypothetical protein
856	17935682	176299	65	41	1.81936e-05	0	lipoprotein
857	17937129	176299	65	41	1.81936e-05	0	conserved hypothetical protein
858	17936387	176299	65	41	1.81936e-05	0	ABC transporter, membrane spanning protein [sugar]
859	17938120	176299	65	41	1.81936e-05	0	ABC transporter, substrate binding protein [oligopeptide]
860	17937304	176299	79	47	1.86232e-05	0	3-hydroxybutyryl-CoA dehydrogenase
861	17935652	176299	79	47	1.86232e-05	0	L-serine dehydratase
862	17939207	176299	79	47	1.86232e-05	0	ABC transporter, nucleotide binding/ATPase protein [peptide]
863	17936759	176299	79	47	1.86232e-05	0	ABC transporter, membrane spanning protein [oligopeptide]
864	17938309	176299	79	47	1.86232e-05	0	ABC transporter, nucleotide binding/ATPase protein [dipeptide]
865	17934115	176299	79	47	1.86232e-05	0	ABC transporter, membrane spanning protein [proline/glycine/betaine]
866	17937085	176299	79	47	1.86232e-05	0	ABC transporter, nucleotide binding/ATPase protein [peptide]
867	17933993	176299	103	56	1.86239e-05	0	molybdopterin biosynthesis protein
868	17934809	176299	103	56	1.86239e-05	0	methylated-DNA--protein-cysteine methyltransferase
869	17934227	176299	103	56	1.86239e-05	0	conserved hypothetical protein
870	17934609	176299	103	56	1.86239e-05	0	DNA mismatch repair protein MutL
871	17938306	176299	103	56	1.86239e-05	0	dTDP-D-glucose-4,6-dehydratase
872	17938577	176299	24	20	1.92539e-05	0	hypothetical protein Atu4888
873	17934566	176299	24	20	1.92539e-05	0	glutamate-cysteine ligase
874	17937826	176299	84	49	1.92665e-05	0	hydroxybutyrate dehydrogenase
875	17938102	176299	84	49	1.92665e-05	0	ABC transporter, nucleotide binding/ATPase protein [bacteriocin]
876	17934093	176299	84	49	1.92665e-05	0	acetyltransferase
877	17936369	176299	72	44	2.02493e-05	0	carbonate dehydratase
878	17938263	176299	72	44	2.02493e-05	0	dehydrogenase
879	17935637	176299	72	44	2.02493e-05	0	nitroreductase family protein
880	17935303	176299	72	44	2.02493e-05	0	ABC transporter, membrane spanning protein
881	17937730	176299	72	44	2.02493e-05	0	two component sensor kinase
882	17936952	176299	72	44	2.02493e-05	0	dehydrogenase
883	17934850	176299	72	44	2.02493e-05	0	MFS permease
884	17935120	176299	72	44	2.02493e-05	0	thiosulfate sulfurtransferase
885	17935079	176299	72	44	2.02493e-05	0	MFS permease
886	17934343	176299	121	61	2.04152e-05	0	ornithine carbamoyltransferase
887	17934197	176299	121	61	2.04152e-05	0	GMP synthase
888	17939126	176299	31	24	2.08388e-05	0	conserved hypothetical protein
889	17936403	176299	31	24	2.08388e-05	0	agrobacterium chromosomal virulence protein B
890	17937519	176299	31	24	2.08388e-05	0	conserved hypothetical protein
891	17938506	176299	63	40	2.10621e-05	0	glycosyltransferase
892	17934356	176299	63	40	2.10621e-05	0	transcriptional regulator
893	17939078	176299	63	40	2.10621e-05	0	transcriptional regulator, TetR family
894	17934765	176299	92	52	2.21817e-05	0	oxidoreductase
895	17935646	176299	92	52	2.21817e-05	0	conserved hypothetical protein
896	17935522	176299	92	52	2.21817e-05	0	NAD dependent epimerase/dehydratase family protein
897	17936269	176299	92	52	2.21817e-05	0	NTP pyrophosphohydrolase, MutT family
898	17936877	176299	92	52	2.21817e-05	0	fructokinase
899	17935722	176299	92	52	2.21817e-05	0	membrane protein associated metalloendopeptidase
900	17934296	176299	113	59	2.22726e-05	0	acetylglutamate kinase
901	17934619	176299	113	59	2.22726e-05	0	mrp protein
902	17937616	176299	113	59	2.22726e-05	0	biotin carboxylase
903	17936270	176299	61	39	2.39925e-05	0	ABC transporter, nucleotide binding/ATPase protein [nitrate]
904	17933982	176299	61	39	2.39925e-05	0	ABC transporter, substrate binding protein [sugar]
905	17937114	176299	77	46	2.41109e-05	0	conserved hypothetical protein
906	17938410	176299	77	46	2.41109e-05	0	ABC transporter, membrane spanning protein [dipeptide]
907	17938129	176299	77	46	2.41109e-05	0	ABC transporter, membrane spanning protein [oligopeptide]
908	17937741	176299	77	46	2.41109e-05	0	ABC transporter, membrane spanning protein [glycine betaine]
909	17937661	176299	77	46	2.41109e-05	0	dehydrogenase
910	17938168	176299	77	46	2.41109e-05	0	MFS permease [multidrug]
911	17938344	176299	77	46	2.41109e-05	0	transcriptional regulator, ROK family
912	17935020	176299	77	46	2.41109e-05	0	dehydrogenase
913	17935322	176299	77	46	2.41109e-05	0	transcriptional regulator, MarR family
914	17937699	176299	77	46	2.41109e-05	0	conserved hypothetical protein
915	17937166	176299	77	46	2.41109e-05	0	ABC transporter, membrane spanning protein
916	17934802	176299	77	46	2.41109e-05	0	ABC transporter, membrane spanning protein
917	17935911	176299	70	43	2.47042e-05	0	transcriptional regulator
918	17938874	176299	70	43	2.47042e-05	0	transcriptional regulator, TetR family
919	17934504	176299	70	43	2.47042e-05	0	ABC transporter, membrane spanning protein
920	17934976	176299	70	43	2.47042e-05	0	proline iminopeptidase
921	17935545	176299	70	43	2.47042e-05	0	acyltransferase
922	17936827	176299	70	43	2.47042e-05	0	oxidoreductase
923	17936824	176299	70	43	2.47042e-05	0	ABC transporter, membrane spanning protein [sugar]
924	17934580	176299	70	43	2.47042e-05	0	3-methyladenine-DNA glycosylase
925	17934841	176299	33	25	2.51256e-05	0	beta-lactamase class D
926	17934393	176299	33	25	2.51256e-05	0	polysaccharide biosynthesis protein
927	17934224	176299	87	50	2.5545e-05	0	ABC transporter, nucleotide binding/ATPase protein [sn-Glycerol-3-phosphate]
928	17934128	176299	87	50	2.5545e-05	0	conserved hypothetical protein
929	17934244	176299	87	50	2.5545e-05	0	heat-inducible transcription repressor
930	17938047	176299	82	48	2.61125e-05	0	ABC transporter, nucleotide binding/ATPase protein
931	17935184	176299	117	60	2.63353e-05	0	birA bifunctional protein
932	17937483	176299	117	60	2.63353e-05	0	UTP-glucose-1-phosphate uridylyltransferase
933	17935414	176299	117	60	2.63353e-05	0	conserved hypothetical protein
934	17934449	176299	95	53	2.65671e-05	0	histidinol dehydrogenase
935	17937342	176299	95	53	2.65671e-05	0	amidohydrolase
936	17935706	176299	95	53	2.65671e-05	0	ABC transporter, nucleotide binding/ATPase protein
937	17937600	176299	95	53	2.65671e-05	0	glycerol-3-phosphate dehydrogenase
938	17933968	176299	95	53	2.65671e-05	0	imidazoleglycerol-phosphate dehydratase
939	17935793	176299	95	53	2.65671e-05	0	glycerol kinase 2
940	17935319	176299	59	38	2.69084e-05	0	transcriptional regulator, GntR family
941	17935644	176299	59	38	2.69084e-05	0	conserved hypothetical protein
942	17935317	176299	59	38	2.69084e-05	0	enoyl-CoA hydratase
943	17934464	176299	59	38	2.69084e-05	0	flagellar hook-basal body complex protein
944	17937604	176299	59	38	2.69084e-05	0	nitrite reductase small subunit
945	17937261	176299	59	38	2.69084e-05	0	conserved hypothetical protein
946	17937656	176299	59	38	2.69084e-05	0	aldehyde dehydrogenase
947	17935986	176299	21	18	2.81444e-05	0	conserved hypothetical protein
948	17933994	176299	12	12	2.8614e-05	0	conserved hypothetical protein
949	17935251	176299	12	12	2.8614e-05	0	conserved hypothetical protein
950	17933950	176299	110	58	2.92345e-05	0	conserved hypothetical protein
951	17939077	176299	68	42	2.95992e-05	0	hydrolase
952	17936770	176299	68	42	2.95992e-05	0	Na+/H+ antiporter
953	17937364	176299	68	42	2.95992e-05	0	conserved hypothetical protein
954	17939221	176299	68	42	2.95992e-05	0	transcriptional regulator, LysR family
955	17937303	176299	68	42	2.95992e-05	0	electron transfer flavoprotein alpha subunit
956	17937658	176299	57	37	2.97234e-05	0	transcriptional regulator, GntR family
957	17935210	176299	57	37	2.97234e-05	0	acyl-CoA dehydrogenase
958	17934837	176299	57	37	2.97234e-05	0	amide hydrolase
959	17934728	176299	57	37	2.97234e-05	0	ABC transporter, substrate binding protein [sulfate]
960	17938464	176299	57	37	2.97234e-05	0	two component sensor kinase
961	17934701	176299	57	37	2.97234e-05	0	transcriptional regulator, GntR family
962	17934342	176299	98	54	3.05094e-05	0	acetylornithine aminotransferase
963	17935493	176299	98	54	3.05094e-05	0	3-oxoacyl-(acyl-carrier-protein) synthase II
964	17937224	176299	98	54	3.05094e-05	0	NTP pyrophosphohydrolase, MutT family
965	17938131	176299	98	54	3.05094e-05	0	conserved hypothetical protein
966	17938677	176299	98	54	3.05094e-05	0	conserved hypothetical protein
967	17934222	176299	75	45	3.05171e-05	0	ABC transporter, membrane spanning protein [sn-Glycerol-3-phosphate]
968	17935445	176299	75	45	3.05171e-05	0	transcriptional regulator, MerR family
969	17935304	176299	75	45	3.05171e-05	0	ABC transporter, substrate binding protein [sugar]
970	17934391	176299	75	45	3.05171e-05	0	glycosyltransferase
971	17938474	176299	75	45	3.05171e-05	0	ABC transporter, membrane spanning protein [iron]
972	17935898	176299	75	45	3.05171e-05	0	ABC transporter, nucleotide binding/ATPase protein
973	17936754	176299	55	36	3.23439e-05	0	hydantoinase A
974	17936267	176299	55	36	3.23439e-05	0	N-carbamoyl-beta-alanine amidohydrolase
975	17937986	176299	55	36	3.23439e-05	0	transcriptional regulator, AraC family
976	17938245	176299	55	36	3.23439e-05	0	transcriptional regulator, LacI family
977	17938727	176299	55	36	3.23439e-05	0	transcriptional regulator, AraC family
978	17934610	176299	55	36	3.23439e-05	0	two component sensor kinase
979	17938349	176299	37	27	3.2483e-05	0	alpha-galactosidase
980	17934979	176299	37	27	3.2483e-05	0	conserved hypothetical protein
981	17937669	176299	90	51	3.27178e-05	0	conserved hypothetical protein
982	17935238	176299	90	51	3.27178e-05	0	3-oxoacyl-(acyl carrier protein) reductase
983	17938503	176299	90	51	3.27178e-05	0	acetyltransferase
984	17934620	176299	90	51	3.27178e-05	0	magnesium/cobalt transport protein
985	17937321	176299	107	57	3.33532e-05	0	glyoxalase II
986	17935110	176299	107	57	3.33532e-05	0	threonine dehydratase
987	17934529	176299	101	55	3.34126e-05	0	exopolyphosphatase
988	17936930	176299	101	55	3.34126e-05	0	dihydroxy-acid dehydratase
989	17937401	176299	101	55	3.34126e-05	0	penicillin binding protein
990	17935241	176299	101	55	3.34126e-05	0	penicillin-binding protein 1a
991	17935661	176299	101	55	3.34126e-05	0	conserved hypothetical protein
992	17937423	176299	80	47	3.44344e-05	0	conserved hypothetical protein
993	17938658	176299	80	47	3.44344e-05	0	ABC transporter, membrane spanning protein [oligopeptide]
994	17934514	176299	80	47	3.44344e-05	0	conserved hypothetical protein
995	17934775	176299	80	47	3.44344e-05	0	aldo/keto reductase
996	17934615	176299	80	47	3.44344e-05	0	3-oxoacyl-(acyl carrier protein) reductase
997	17935498	176299	80	47	3.44344e-05	0	transcriptional activator, Crp family
998	17938741	176299	80	47	3.44344e-05	0	transcriptional regulator, MarR family
999	17937944	176299	80	47	3.44344e-05	0	conserved hypothetical protein
1000	17936978	176299	80	47	3.44344e-05	0	ABC transporter, membrane spanning protein [dipeptide]
1001	17938993	176299	80	47	3.44344e-05	0	ABC transporter, nucleotide binding/ATPase protein
1002	17934509	176299	104	56	3.45873e-05	0	phosphogluconate dehydratase
1003	17938289	176299	104	56	3.45873e-05	0	ABC transporter, nucleotide binding/ATPase protein
1004	17937575	176299	104	56	3.45873e-05	0	L-lactate dehydrogenase
1005	17936092	176299	104	56	3.45873e-05	0	pyrroline-5-carboxylate reductase
1006	17935160	176299	53	35	3.46708e-05	0	GGDEF family protein
1007	17939279	176299	53	35	3.46708e-05	0	conserved hypothetical protein
1008	17934899	176299	53	35	3.46708e-05	0	cation efflux system component
1009	17935026	176299	53	35	3.46708e-05	0	conserved hypothetical protein
1010	17935681	176299	66	41	3.48719e-05	0	transcriptional regulator, GntR family
1011	17936115	176299	66	41	3.48719e-05	0	conserved hypothetical protein
1012	17934623	176299	66	41	3.48719e-05	0	ATP synthase, subunit I
1013	17937059	176299	66	41	3.48719e-05	0	ABC transporter, membrane spanning protein [sugar]
1014	17936148	176299	66	41	3.48719e-05	0	benzoate transport protein
1015	17938773	176299	66	41	3.48719e-05	0	zinc-binding dehydrogenase
1016	17936227	176299	39	28	3.52522e-05	0	lactoylglutathione lyase
1017	17936838	176299	39	28	3.52522e-05	0	acetyltransferase
1018	17939217	176299	39	28	3.52522e-05	0	nitrilotriacetate monooxygenase, component A
1019	17934288	176299	85	49	3.53814e-05	0	conserved hypothetical protein
1020	17939048	176299	85	49	3.53814e-05	0	3-oxoacyl-(acyl-carrier-protein) reductase
1021	17937209	176299	85	49	3.53814e-05	0	ABC transporter, nucleotide binding/ATPase protein
1022	17934389	176299	85	49	3.53814e-05	0	aquaporin
1023	17938875	176299	85	49	3.53814e-05	0	dehydrogenase
1024	17938427	176299	85	49	3.53814e-05	0	chloramphenicol acetyltransferase
1025	17936856	176299	51	34	3.6604e-05	0	pectin degradation protein
1026	17936257	176299	51	34	3.6604e-05	0	UDP-hexose transferase
1027	17937309	176299	18	16	3.6738e-05	0	conserved hypothetical protein
1028	17936064	176299	28	22	3.67421e-05	0	conserved hypothetical protein
1029	17935638	176299	28	22	3.67421e-05	0	conserved hypothetical protein
1030	17938873	176299	41	29	3.72947e-05	0	hypothetical protein Atu5288
1031	17938811	176299	73	44	3.78431e-05	0	3-oxoadipate enol-lactone hydrolase/4-carboxymuconolactone decarboxylase
1032	17934176	176299	73	44	3.78431e-05	0	aldo-keto reductase
1033	17936830	176299	73	44	3.78431e-05	0	conserved hypothetical protein
1034	17938343	176299	73	44	3.78431e-05	0	ABC transporter, substrate binding protein [sugar]
1035	17938328	176299	73	44	3.78431e-05	0	two component sensor kinase
1036	17936904	176299	73	44	3.78431e-05	0	transcriptional regulator, MarR family
1037	17936785	176299	73	44	3.78431e-05	0	short chain dehydrogenase
1038	17934208	176299	73	44	3.78431e-05	0	iron-sulfur cluster binding protein
1039	17935248	176299	73	44	3.78431e-05	0	conserved hypothetical protein
1040	17937365	176299	73	44	3.78431e-05	0	transcriptional regulator, MerR family
1041	17938050	176299	73	44	3.78431e-05	0	ABC transporter, substrate binding protein [sugar]
1042	17938557	176299	73	44	3.78431e-05	0	oxidoreductase
1043	17937968	176299	49	33	3.80453e-05	0	transcriptional regulator, LysR family
1044	17935858	176299	43	30	3.85763e-05	0	conserved hypothetical protein
1045	17936117	176299	43	30	3.85763e-05	0	conserved hypothetical protein
1046	17937729	176299	43	30	3.85763e-05	0	ABC transporter, substrate binding protein [sugar]
1047	17934881	176299	43	30	3.85763e-05	0	cycH protein
1048	17939002	176299	47	32	3.89038e-05	0	transcriptional regulator, LysR family
1049	17939041	176299	47	32	3.89038e-05	0	isomerase/lactonizing enzyme
1050	17939211	176299	47	32	3.89038e-05	0	conserved hypothetical protein
1051	17938192	176299	47	32	3.89038e-05	0	creatinine amidohydrolase
1052	17936366	176299	45	31	3.91009e-05	0	conserved hypothetical protein
1053	17934618	176299	45	31	3.91009e-05	0	ABC transporter, nucleotide binding/ATPase protein
1054	17936871	176299	45	31	3.91009e-05	0	conserved hypothetical protein
1055	17935870	176299	45	31	3.91009e-05	0	conserved hypothetical protein
1056	17938883	176299	15	14	3.98012e-05	0	conserved hypothetical protein
1057	17939281	176299	15	14	3.98012e-05	0	transposase
1058	17936406	176299	64	40	4.04392e-05	0	MFS permease
1059	17934416	176299	64	40	4.04392e-05	0	enoyl-CoA hydratase
1060	17935629	176299	64	40	4.04392e-05	0	manganese transport protein
1061	17937399	176299	64	40	4.04392e-05	0	sigma factor
1062	17937639	176299	64	40	4.04392e-05	0	transcriptional regulator, GntR family
1063	17935378	176299	64	40	4.04392e-05	0	conserved hypothetical protein
1064	17933926	176299	64	40	4.04392e-05	0	conserved hypothetical protein
1065	17937219	176299	93	52	4.04704e-05	0	glutaredoxin
1066	17937824	176299	93	52	4.04704e-05	0	3-hydroxyisobutyrate dehydrogenase
1067	17937488	176299	93	52	4.04704e-05	0	glutamate synthase, small subunit
1068	17937916	176299	122	61	4.08304e-05	0	amidophosphoribosyltransferase
1069	17935208	176299	122	61	4.08304e-05	0	aspartate carbamoyl transferase
1070	17935679	176299	122	61	4.08304e-05	0	glucosamine-fructose-6-phosphate aminotransferase
1071	17935552	176299	122	61	4.08304e-05	0	NAD synthetase
1072	17937987	176299	114	59	4.24718e-05	0	conserved hypothetical protein
1073	17934513	176299	114	59	4.24718e-05	0	glutamine synthetase
1074	17935482	176299	114	59	4.24718e-05	0	single-stranded-DNA-specific exonuclease
1075	17935440	176299	114	59	4.24718e-05	0	conserved hypothetical protein
1076	17935852	176299	78	46	4.43186e-05	0	secretion protein
1077	17938351	176299	78	46	4.43186e-05	0	ABC transporter, membrane spanning protein [oligopeptide ]
1078	17937506	176299	78	46	4.43186e-05	0	ABC transporter, membrane spanning protein [proline/glycine betaine]
1079	17938668	176299	71	43	4.60609e-05	0	ABC transporter, membrane spanning protein [sugar]
1080	17938852	176299	71	43	4.60609e-05	0	two component response regulator
1081	17937941	176299	71	43	4.60609e-05	0	ABC transporter, substrate binding protein [sugar]
1082	17938849	176299	71	43	4.60609e-05	0	ABC transporter, membrane spanning protein [sugar]
1083	17939108	176299	62	39	4.61967e-05	0	monooxygenase
1084	17934078	176299	62	39	4.61967e-05	0	transcriptional regulator, GntR family
1085	17936864	176299	62	39	4.61967e-05	0	transcriptional regulator, AraC family
1086	17936810	176299	88	50	4.63976e-05	0	ABC transporter, nucleotide binding/ATPase protein [sn-Glycerol-3-phosphate]
1087	17937191	176299	88	50	4.63976e-05	0	3-methyl-2-oxobutanoate hydroxymethyltransferase
1088	17936859	176299	88	50	4.63976e-05	0	ABC transporter, nucleotide binding/ATPase protein [sugar]
1089	17936822	176299	88	50	4.63976e-05	0	ABC transporter, nucleotide binding/ATPase protein [sugar]
1090	17937903	176299	83	48	4.75487e-05	0	cold shock protein
1091	17937825	176299	83	48	4.75487e-05	0	acetoacetyl-CoA synthetase
1092	17938069	176299	83	48	4.75487e-05	0	transcriptional regulatory, Crp family
1093	17936745	176299	83	48	4.75487e-05	0	transcriptional regulator, ROK family
1094	17935989	176299	83	48	4.75487e-05	0	conserved hypothetical protein
1095	17936033	176299	83	48	4.75487e-05	0	ABC transporter, membrane spanning protein
1096	17934816	176299	96	53	4.82777e-05	0	transcriptional regulator
1097	17933927	176299	96	53	4.82777e-05	0	maf protein
1098	17933928	176299	118	60	5.10273e-05	0	shikimate 5-dehydrogenase
1099	17938340	176299	118	60	5.10273e-05	0	argininosuccinate lyase
1100	17935344	176299	118	60	5.10273e-05	0	nitrogen regulation protein
1101	17939109	176299	60	38	5.20208e-05	0	NADH-dependent FMN reductase
1102	17935263	176299	60	38	5.20208e-05	0	conserved hypothetical protein
1103	17936107	176299	60	38	5.20208e-05	0	aldehyde dehydrogenase
1104	17935658	176299	60	38	5.20208e-05	0	transcriptional regulator, LysR family
1105	17937022	176299	60	38	5.20208e-05	0	cellulose synthase
1106	17939197	176299	60	38	5.20208e-05	0	haloalkane dehalogenase
1107	17936318	176299	60	38	5.20208e-05	0	conserved hypothetical protein
1108	17937392	176299	32	24	5.45313e-05	0	gramicidin S biosynthesis thioesterase
1109	17935673	176299	111	58	5.46669e-05	0	ATP-dependent DNA helicase
1110	17938304	176299	111	58	5.46669e-05	0	glucose-1-phosphate thymidylyltransferase
1111	17935656	176299	111	58	5.46669e-05	0	conserved hypothetical protein
1112	17934645	176299	111	58	5.46669e-05	0	RNA methyltransferase
1113	17934598	176299	111	58	5.46669e-05	0	cytidine and deoxycytidylate deaminase
1114	17937897	176299	69	42	5.51108e-05	0	ABC transporter, substrate binding protein [sugar]
1115	17938511	176299	69	42	5.51108e-05	0	fatty acid CoA ligase
1116	17937150	176299	69	42	5.51108e-05	0	ABC transporter, substrate binding protein [oligopeptide]
1117	17934305	176299	99	54	5.53745e-05	0	ubiquinone/menaquinone biosynthesis methyltransferase
1118	17935796	176299	99	54	5.53745e-05	0	ABC transporter, membrane spanning protein
1119	17937668	176299	99	54	5.53745e-05	0	dihydroxy-acid dehydratase
1120	17937238	176299	99	54	5.53745e-05	0	3-oxoacyl-(acyl-carrier-protein) reductase
1121	17938299	176299	99	54	5.53745e-05	0	sugar nucleotide epimerase/dehydratase
1122	17937460	176299	99	54	5.53745e-05	0	phosphoribosylaminoimidazole carboxylase, ATPase subunit
1123	17935390	176299	76	45	5.58152e-05	0	arsenate reductase
1124	17937644	176299	76	45	5.58152e-05	0	oxidoreductase
1125	17935000	176299	76	45	5.58152e-05	0	aldo/keto reductase
1126	17934392	176299	76	45	5.58152e-05	0	ABC transporter, substrate binding protein [amino acid]
1127	17934929	176299	76	45	5.58152e-05	0	soluble lytic transglycosylase
1128	17936758	176299	76	45	5.58152e-05	0	ABC transporter, membrane spanning protein [oligopeptide]
1129	17935391	176299	76	45	5.58152e-05	0	sodium bile acid symporter family protein
1130	17938725	176299	76	45	5.58152e-05	0	Zn-dependent hydrolases
1131	17938020	176299	76	45	5.58152e-05	0	serine/threonine phosphoprotein phosphatase
1132	17937193	176299	76	45	5.58152e-05	0	oxidoreductase
1133	17935475	176299	76	45	5.58152e-05	0	ABC transporter, substrate binding protein [amino acid]
1134	17937520	176299	58	37	5.77694e-05	0	transcriptional regulator, GntR family
1135	17935340	176299	58	37	5.77694e-05	0	conserved hypothetical protein
1136	17935762	176299	58	37	5.77694e-05	0	conserved hypothetical protein
1137	17936385	176299	58	37	5.77694e-05	0	transcriptional regulator, GntR family
1138	17937532	176299	58	37	5.77694e-05	0	transcriptional regulator, LysR family
1139	17935844	176299	58	37	5.77694e-05	0	conserved hypothetical protein
1140	17938241	176299	58	37	5.77694e-05	0	ABC transporter, substrate binding protein
1141	17937320	176299	91	51	5.89262e-05	0	conserved hypothetical protein
1142	17936900	176299	91	51	5.89262e-05	0	hypothetical protein Atu3189
1143	17934919	176299	102	55	6.07537e-05	0	histidinol-phosphate aminotransferase
1144	17934441	176299	102	55	6.07537e-05	0	aspartate aminotransferase
1145	17935372	176299	102	55	6.07537e-05	0	hydrolase
1146	17934022	176299	102	55	6.07537e-05	0	penicillin-binding protein
1147	17937285	176299	102	55	6.07537e-05	0	glycerol-3-phosphate dehydrogenase
1148	17934839	176299	102	55	6.07537e-05	0	penicillin binding protein
1149	17938273	176299	25	20	6.16461e-05	0	transcriptional regulator, TetR family
1150	17936945	176299	81	47	6.22333e-05	0	NAD binding oxidoreductase
1151	17935232	176299	81	47	6.22333e-05	0	3-dehydroquinate dehydratase
1152	17936956	176299	81	47	6.22333e-05	0	ABC transporter, substrate binding protein [amino acid]
1153	17937934	176299	81	47	6.22333e-05	0	ABC transporter, membrane spanning protein [polyamine]
1154	17937373	176299	81	47	6.22333e-05	0	conserved hypothetical protein
1155	17935364	176299	81	47	6.22333e-05	0	glycine cleavage system T protein, aminomethyltransferase
1156	17938498	176299	81	47	6.22333e-05	0	glycosyltransferase
1157	17936924	176299	81	47	6.22333e-05	0	ABC transporter, membrane spanning protein [oligopeptide]
1158	17934965	176299	34	25	6.23752e-05	0	conserved hypothetical protein
1159	17937776	176299	105	56	6.32162e-05	0	glutamine amidotransferase
1160	17934624	176299	105	56	6.32162e-05	0	ATP synthase A chain
1161	17938859	176299	56	36	6.32849e-05	0	transcriptional regulator, AraC family
1162	17934395	176299	56	36	6.32849e-05	0	polysaccharide deacetylase
1163	17935789	176299	56	36	6.32849e-05	0	ABC transporter, substrate binding protein [ribose]
1164	17938781	176299	56	36	6.32849e-05	0	conserved hypothetical protein
1165	17938786	176299	56	36	6.32849e-05	0	pirin-like protein
1166	17938733	176299	56	36	6.32849e-05	0	Mg(2+) transport ATPase
1167	17935022	176299	56	36	6.32849e-05	0	two component sensor kinase
1168	17936882	176299	86	49	6.36179e-05	0	ABC transporter, nucleotide binding/ATPase protein [sugar]
1169	17936842	176299	86	49	6.36179e-05	0	ABC transporter, nucleotide binding/ATPase protein [sugar]
1170	17937975	176299	86	49	6.36179e-05	0	conserved hypothetical protein
1171	17936389	176299	86	49	6.36179e-05	0	ABC transporter, nucleotide binding/ATPase protein [sugar]
1172	17936992	176299	86	49	6.36179e-05	0	ABC transporter, nucleotide binding/ATPase protein
1173	17938338	176299	86	49	6.36179e-05	0	carbohydrate kinase
1174	17938650	176299	86	49	6.36179e-05	0	ABC transporter, nucleotide binding/ATPase protein [glycerol-3-phosphate]
1175	17938295	176299	86	49	6.36179e-05	0	hypothetical protein Atu4606
1176	17935444	176299	20	17	6.46955e-05	0	conserved hypothetical protein
1177	17936816	176299	67	41	6.49005e-05	0	conserved hypothetical protein
1178	17937047	176299	67	41	6.49005e-05	0	ABC transporter, membrane spanning protein [trehalose/maltose]
1179	17938323	176299	67	41	6.49005e-05	0	conserved hypothetical protein
1180	17937953	176299	67	41	6.49005e-05	0	transcriptional regulator, LysR family
1181	17935910	176299	67	41	6.49005e-05	0	pyridoxal phosphate biosynthesis protein
1182	17938350	176299	67	41	6.49005e-05	0	ABC transporter, substrate binding protein [alpha-galactoside]
1183	17937455	176299	67	41	6.49005e-05	0	thiamine-phosphate pyrophosphorylase
1184	17936995	176299	67	41	6.49005e-05	0	ABC transporter, membrane spanning protein [sugar]
1185	17934658	176299	67	41	6.49005e-05	0	deacetylase
1186	17936960	176299	67	41	6.49005e-05	0	bacterial septum site-determining protein
1187	17937257	176299	67	41	6.49005e-05	0	succinoglycan biosynthesis transport protein
1188	17937692	176299	54	35	6.83971e-05	0	transcriptional regulator, AraC family
1189	17938101	176299	54	35	6.83971e-05	0	rhizobiocin/RTX toxin
1190	17935780	176299	54	35	6.83971e-05	0	nicotinate-nucleotide--dimethylbenzimidazole phosphoribosyl transferase
1191	17938722	176299	54	35	6.83971e-05	0	transcription regulator, IclR family
1192	17934525	176299	54	35	6.83971e-05	0	two component sensor kinase
1193	17937608	176299	54	35	6.83971e-05	0	ABC transporter, substrate binding protein [nitrate]
1194	17936205	176299	54	35	6.83971e-05	0	conserved hypothetical protein
1195	17936237	176299	74	44	6.89327e-05	0	transcriptional regulator, MarR family
1196	17934456	176299	74	44	6.89327e-05	0	flagella associated protein
1197	17936272	176299	74	44	6.89327e-05	0	ABC transporter, membrane spanning protein
1198	17937898	176299	74	44	6.89327e-05	0	ABC transporter, membrane spanning protein [sugar]
1199	17934087	176299	74	44	6.89327e-05	0	conserved hypothetical protein
1200	17938858	176299	74	44	6.89327e-05	0	transcriptional regulator, MarR family
1201	17934495	176299	36	26	6.90797e-05	0	conserved hypothetical protein
1202	17934686	176299	94	52	7.24614e-05	0	ribonuclease H
1203	17935615	176299	94	52	7.24614e-05	0	protein-L-isoaspartate O-methyltransferase
1204	17937873	176299	94	52	7.24614e-05	0	conserved hypothetical protein
1205	17938483	176299	94	52	7.24614e-05	0	polysaccharide biosynthesis protein
1206	17934577	176299	94	52	7.24614e-05	0	glycolate oxidase iron-sulfur subunit
1207	17938891	176299	94	52	7.24614e-05	0	citrate synthase
1208	17935260	176299	11	11	7.26796e-05	0	conserved hypothetical protein
1209	17934676	176299	11	11	7.26796e-05	0	invasion associated locus B
1210	17937717	176299	52	34	7.29275e-05	0	transcriptional regulator, LysR family
1211	17934692	176299	52	34	7.29275e-05	0	conserved hypothetical protein
1212	17934996	176299	52	34	7.29275e-05	0	conserved hypothetical protein
1213	17937008	176299	52	34	7.29275e-05	0	two component sensor kinase for C4-dicarboxylate transport
1214	17938569	176299	52	34	7.29275e-05	0	transcriptional regulator, AraC family
1215	17936233	176299	52	34	7.29275e-05	0	transcriptional regulator, LysR family
1216	17935069	176299	52	34	7.29275e-05	0	conserved hypothetical protein
1217	17938723	176299	65	40	7.53043e-05	0	NAD-dependent succinate aldehyde dehydrogenases
1218	17934469	176299	65	40	7.53043e-05	0	flagellar basal body rod protein
1219	17938850	176299	65	40	7.53043e-05	0	sugar binding protein
1220	17936884	176299	65	40	7.53043e-05	0	ABC transporter, membrane spanning protein [sugar]
1221	17935438	176299	65	40	7.53043e-05	0	sulfate permease
1222	17934617	176299	65	40	7.53043e-05	0	transcriptional regulator, LuxR family
1223	17939017	176299	50	33	7.66941e-05	0	conserved hypothetical protein
1224	17934674	176299	40	28	7.83382e-05	0	conserved hypothetical protein
1225	17937039	176299	48	32	7.95176e-05	0	conserved hypothetical protein
1226	17934612	176299	48	32	7.95176e-05	0	calcium-binding protein, regucalcin
1227	17939261	176299	48	32	7.95176e-05	0	conjugal transfer protein, Dtr system
1228	17936750	176299	48	32	7.95176e-05	0	hydantoinase
1229	17934955	176299	79	46	7.95721e-05	0	ABC transporter, membrane spanning protein
1230	17935602	176299	79	46	7.95721e-05	0	conserved hypothetical protein
1231	17937165	176299	79	46	7.95721e-05	0	ABC transporter, nucleotide binding/ATPase protein
1232	17937935	176299	79	46	7.95721e-05	0	ABC transporter, nucleotide binding/ATPase protein [polyamine]
1233	17939268	176299	79	46	7.95721e-05	0	sucrose phosphorylase
1234	17936342	176299	79	46	7.95721e-05	0	ABC transporter, substrate binding protein [hemin]
1235	17937072	176299	79	46	7.95721e-05	0	D-amino acid dehydrogenase
1236	17933951	176299	115	59	7.99506e-05	0	conserved hypothetical protein
1237	17935351	176299	115	59	7.99506e-05	0	GTP-binding protein HFLX
1238	17934711	176299	115	59	7.99506e-05	0	chromosome segregation protein
1239	17934865	176299	27	21	8.0111e-05	0	phage phi-C31 major capsid gp36-like protein
1240	17938169	176299	27	21	8.0111e-05	0	conserved hypothetical protein
1241	17936040	176299	27	21	8.0111e-05	0	conserved hypothetical protein
1242	17934952	176299	42	29	8.07411e-05	0	conserved hypothetical protein
1243	17934848	176299	42	29	8.07411e-05	0	PemK protein
1244	17935162	176299	123	61	8.10022e-05	0	ATP-dependent Clp protease, ATP-binding subunit
1245	17935412	176299	123	61	8.10022e-05	0	ABC excinuclease subunit A
1246	17934982	176299	123	61	8.10022e-05	0	amidophosphoribosyltransferase
1247	17934534	176299	123	61	8.10022e-05	0	inosine-5`-monophosphate dehydrogenase
1248	17938298	176299	46	31	8.12289e-05	0	glycosyltransferase
1249	17934433	176299	46	31	8.12289e-05	0	chemotaxis protein
1250	17937070	176299	46	31	8.12289e-05	0	monooxygenase
1251	17937768	176299	46	31	8.12289e-05	0	nodulation protein N
1252	17938845	176299	44	30	8.16773e-05	0	amide hydrolase
1253	17937200	176299	44	30	8.16773e-05	0	sugar kinase
1254	17935061	176299	44	30	8.16773e-05	0	conserved hypothetical protein
1255	17938494	176299	44	30	8.16773e-05	0	two component sensor kinase/response regulator hybrid
1256	17937946	176299	89	50	8.25877e-05	0	ABC transporter, membrane spanning protein [oligopeptide]
1257	17938312	176299	89	50	8.25877e-05	0	ABC transporter, membrane spanning protein [dipeptide]
1258	17938124	176299	89	50	8.25877e-05	0	ABC transporter, nucleotide binding/ATPase protein [oligopeptide]
1259	17936947	176299	89	50	8.25877e-05	0	ABC transporter, nucleotide binding/ATPase protein [sugar]
1260	17934107	176299	89	50	8.25877e-05	0	ABC transporter, membrane spanning protein [peptide]
1261	17937141	176299	72	43	8.36351e-05	0	ABC transporter, substrate binding protein [oligopeptide]
1262	17935530	176299	72	43	8.36351e-05	0	conserved hypothetical protein
1263	17937046	176299	72	43	8.36351e-05	0	ABC transporter, substrate binding protein [trehalose/maltose]
1264	17936733	176299	72	43	8.36351e-05	0	ABC transporter, membrane spanning protein [sugar]
1265	17938080	176299	72	43	8.36351e-05	0	nitric oxide reductase NorE protein
1266	17937495	176299	72	43	8.36351e-05	0	potassium-transporting ATPase A chain
1267	17938117	176299	84	48	8.47232e-05	0	amidohydrolase
1268	17938590	176299	84	48	8.47232e-05	0	replication protein B
1269	17936395	176299	84	48	8.47232e-05	0	ABC transporter, nucleotide binding/ATPase protein [dipeptide]
1270	17937172	176299	84	48	8.47232e-05	0	dehydrogenase
1271	17934729	176299	84	48	8.47232e-05	0	ABC transporter, membrane spanning protein
1272	17937507	176299	84	48	8.47232e-05	0	ABC transporter, nucleotide binding/ATPase protein [proline/glycine betaine]
1273	17937362	176299	84	48	8.47232e-05	0	antioxidant enzyme
1274	17935153	176299	84	48	8.47232e-05	0	conserved hypothetical protein
1275	17936160	176299	17	15	8.58994e-05	0	conserved hypothetical protein
1276	17939242	176299	17	15	8.58994e-05	0	conserved hypothetical protein
1277	17936016	176299	17	15	8.58994e-05	0	conserved hypothetical protein
1278	17935272	176299	97	53	8.61579e-05	0	conserved hypothetical protein
1279	17938013	176299	97	53	8.61579e-05	0	ribitol kinase
1280	17935714	176299	97	53	8.61579e-05	0	ABC transporter subunit
1281	17938711	176299	63	39	8.6163e-05	0	transcriptional regulator, GntR family
1282	17939111	176299	63	39	8.6163e-05	0	two component sensor kinase
1283	17937818	176299	63	39	8.6163e-05	0	ABC transporter, substrate binding protein [branched chain amino acid]
1284	17938151	176299	63	39	8.6163e-05	0	transcriptional regulator
1285	17937803	176299	63	39	8.6163e-05	0	ribonuclease D
1286	17936017	176299	63	39	8.6163e-05	0	conserved hypothetical protein
1287	17935174	176299	63	39	8.6163e-05	0	NADH ubiquinone oxidoreductase chain E
1288	17934486	176299	63	39	8.6163e-05	0	hook associated protein I homolog
1289	17937554	176299	63	39	8.6163e-05	0	resolvase
1290	17937618	176299	63	39	8.6163e-05	0	transcriptional regulator, MerR family
1291	17935651	176299	14	13	9.59651e-05	0	conserved hypothetical protein
1292	17937192	176299	14	13	9.59651e-05	0	conserved hypothetical protein
1293	17938663	176299	61	38	9.72852e-05	0	transcriptional regulator, GntR family
1294	17935058	176299	61	38	9.72852e-05	0	ribonuclease D
1295	17934953	176299	61	38	9.72852e-05	0	ABC transporter, substrate binding protein
1296	17934169	176299	61	38	9.72852e-05	0	conserved hypothetical protein
1297	17937497	176299	61	38	9.72852e-05	0	L-asparagine permease
1298	17938989	176299	61	38	9.72852e-05	0	transcriptional regulator, GntR family
1299	17936963	176299	61	38	9.72852e-05	0	transcriptional regulator, GntR family
1300	17934552	176299	119	60	9.77735e-05	0	3-phosphoshikimate 1-carboxyvinyltransferase
1301	17934664	176299	119	60	9.77735e-05	0	chorismate synthase
1302	17939100	176299	22	18	9.7904e-05	0	conserved hypothetical protein
1303	17934859	176299	22	18	9.7904e-05	0	large terminase
1304	17936794	176299	22	18	9.7904e-05	0	conserved hypothetical protein
1305	17937465	176299	22	18	9.7904e-05	0	conserved hypothetical protein
1306	17938637	176299	29	22	9.82494e-05	0	conserved hypothetical protein
1307	17934622	176299	29	22	9.82494e-05	0	conserved hypothetical protein
1308	17938142	176299	100	54	9.87729e-05	0	ribitol kinase
1309	17935712	176299	100	54	9.87729e-05	0	transport system
1310	17936379	176299	100	54	9.87729e-05	0	conserved hypothetical protein
1311	17934987	176299	100	54	9.87729e-05	0	alanine racemase
1312	17938708	176299	100	54	9.87729e-05	0	3-oxoacyl-(acyl-carrier protein) reductase
1313	17937651	176299	77	45	9.96459e-05	0	ABC transporter, membrane spanning protein
1314	17938928	176299	77	45	9.96459e-05	0	3-hydroxyacyl-CoA dehydrogenase
1315	17938220	176299	77	45	9.96459e-05	0	3-dehydroquinate dehydratase
1316	17936243	176299	77	45	9.96459e-05	0	MFS permease [drug]
1317	17938396	176299	77	45	9.96459e-05	0	NADH dehydrogenase I chain F
1318	17934114	176299	77	45	9.96459e-05	0	ABC transporter, nucleotide binding/ATPase protein [proline/glycine/betaine]
1319	17934512	176299	77	45	9.96459e-05	0	oxidoreductase
1320	17937118	176299	77	45	9.96459e-05	0	ABC transporter, membrane spanning protein
1321	17937976	176299	77	45	9.96459e-05	0	NonF-related protein
1322	17937146	176299	77	45	9.96459e-05	0	aldo/keto reductase
1323	17937597	176299	70	42	9.98385e-05	0	ABC transporter, membrane spanning protein [sugar]
1324	17938215	176299	70	42	9.98385e-05	0	ABC transporter, nucleotide binding/ATPase protein
1325	17936843	176299	70	42	9.98385e-05	0	ABC transporter, membrane spanning protein [sugar]
1326	17937152	176299	70	42	9.98385e-05	0	ABC transporter, substrate binding protein [oligopeptide]
1327	17938775	176299	70	42	9.98385e-05	0	conserved hypothetical protein
1328	17934320	176299	70	42	9.98385e-05	0	long-chain-fatty-acid-CoA-ligase
1329	17937288	176299	112	58	0.000100785	0	propionyl-coenzyme A carboxylase, alpha polypeptide
1330	17935663	176299	112	58	0.000100785	0	glutamine synthetase I
1331	17935977	176299	112	58	0.000100785	0	UDP-N-acetylenolpyruvoylglucosamine reductase
1332	17934424	176299	92	51	0.000104092	0	pH adaption potassium efflux system protein
1333	17934631	176299	59	37	0.000108449	0	conserved hypothetical protein
1334	17937660	176299	59	37	0.000108449	0	transcriptional regulator, GntR family
1335	17935032	176299	59	37	0.000108449	0	ABC transporter, membrane spanning protein
1336	17934130	176299	59	37	0.000108449	0	nicotinate phosphoribosyltransferase
1337	17934737	176299	59	37	0.000108449	0	betaine aldehyde dehydrogenase
1338	17935087	176299	59	37	0.000108449	0	conserved hypothetical protein
1339	17938922	176299	59	37	0.000108449	0	transcriptional regulator. AraC family
1340	17934845	176299	103	55	0.00010864	0	copper transporting ATPase
1341	17935100	176299	103	55	0.00010864	0	heavy-metal transporting P-type ATPase
1342	17936892	176299	82	47	0.000109992	0	conserved hypothetical protein
1343	17934095	176299	82	47	0.000109992	0	ABC transporter, nucleotide binding/ATPase protein [phosphonate]
1344	17938471	176299	82	47	0.000109992	0	two component response regulator
1345	17938505	176299	82	47	0.000109992	0	glycosyltransferase
1346	17936035	176299	82	47	0.000109992	0	alcohol dehydrogenase
1347	17935074	176299	109	57	0.000111755	0	bifunctional riboflavin deaminase-reductase [C-term]
1348	17935570	176299	109	57	0.000111755	0	para-aminobenzoate synthase component I
1349	17934442	176299	109	57	0.000111755	0	UDP-galactose 4-epimerase
1350	17935856	176299	87	49	0.00011204	0	conserved hypothetical protein
1351	17938122	176299	87	49	0.00011204	0	ABC transporter, membrane spanning protein [oligopeptide]
1352	17939045	176299	87	49	0.00011204	0	ABC transporter, nucleotide binding/ATPase protein
1353	17937096	176299	87	49	0.00011204	0	ABC transporter, nucleotide binding/ATPase protein [iron]
1354	17937781	176299	87	49	0.00011204	0	2-HYDROXY-3-OXOPROPIONATE REDUCTASE
1355	17935393	176299	87	49	0.00011204	0	chloride channel protein
1356	17937938	176299	87	49	0.00011204	0	ABC transporter, nucleotide binding/ATPase protein [sugars]
1357	17938477	176299	87	49	0.00011204	0	conserved hypothetical protein
1358	17935503	176299	87	49	0.00011204	0	DNA repair protein
1359	17934140	176299	87	49	0.00011204	0	components of type IV pilus, prepilin peptidase
1360	17936899	176299	87	49	0.00011204	0	ABC transporter, nucleotide binding/ATPase protein [glycerol-3-phosphate]
1361	17937077	176299	106	56	0.000113713	0	conserved hypothetical protein
1362	17935458	176299	31	23	0.000115162	0	phytoene synthase
1363	17936063	176299	68	41	0.00011741	0	conserved hypothetical protein
1364	17938388	176299	68	41	0.00011741	0	N-ethylammeline chlorohydrolase
1365	17936800	176299	68	41	0.00011741	0	ABC transporter, nucleotide binding/ATPase protein [spermidine/putrescine]
1366	17938788	176299	68	41	0.00011741	0	beta-lactamase
1367	17938137	176299	68	41	0.00011741	0	ABC transporter, membrane spanning protein [sorbitol/mannitol]
1368	17935131	176299	68	41	0.00011741	0	conserved hypothetical protein
1369	17936879	176299	68	41	0.00011741	0	ABC transporter, membrane spanning protein [sorbitol/mannitol]
1370	17939024	176299	68	41	0.00011741	0	ABC transporter, substrate binding protein
1371	17935102	176299	68	41	0.00011741	0	transcriptional regulator, MerR family
1372	17934967	176299	57	36	0.000119403	0	two component response regulator
1373	17938126	176299	57	36	0.000119403	0	transcriptional regulator, LysR family
1374	17937169	176299	57	36	0.000119403	0	transcriptional regulator, GntR family
1375	17938813	176299	57	36	0.000119403	0	aldehyde dehydrogenase
1376	17934827	176299	57	36	0.000119403	0	conserved hypothetical protein
1377	17938459	176299	57	36	0.000119403	0	FAD-dependent monooxygenase
1378	17934151	176299	75	44	0.000122474	0	transcriptional regulator, GntR family
1379	17934189	176299	75	44	0.000122474	0	regulator protein pecM
1380	17937810	176299	75	44	0.000122474	0	ABC transporter, membrane spanning protein [dipeptide]
1381	17933975	176299	75	44	0.000122474	0	two component response regulator
1382	17937719	176299	75	44	0.000122474	0	ABC transporter, substrate binding protein [ferrichrome]
1383	17934745	176299	75	44	0.000122474	0	transcriptional regulator, MarR family
1384	17938428	176299	75	44	0.000122474	0	flavin-containing monooxygenase
1385	17938265	176299	75	44	0.000122474	0	transcriptional regulator, ROK family
1386	17938717	176299	95	52	0.000127344	0	ABC transporter, nucleotide binding/ATPase protein
1387	17939129	176299	95	52	0.000127344	0	metallo-beta-lactamase superfamily protein
1388	17934210	176299	95	52	0.000127344	0	bacitracin resistance protein
1389	17938629	176299	95	52	0.000127344	0	partitioning protein
1390	17938890	176299	95	52	0.000127344	0	citrate synthase
1391	17939001	176299	55	35	0.000129873	0	opine/octopine dehydrogenase
1392	17933956	176299	55	35	0.000129873	0	PTS system, IIA component
1393	17938942	176299	55	35	0.000129873	0	RhtB family transporter
1394	17939299	176299	55	35	0.000129873	0	two component sensor kinase
1395	17935223	176299	55	35	0.000129873	0	conserved hypothetical protein
1396	17937250	176299	55	35	0.000129873	0	3,4-dihydroxy-2-butanone kinase
1397	17936393	176299	55	35	0.000129873	0	transcriptional regulator, LysR family
1398	17935896	176299	55	35	0.000129873	0	GGDEF family protein
1399	17936321	176299	33	24	0.000130155	0	conserved hypothetical protein
1400	17934587	176299	33	24	0.000130155	0	conserved hypothetical protein
1401	17936253	176299	33	24	0.000130155	0	endo-1,4-beta-xylanase
1402	17934385	176299	33	24	0.000130155	0	conserved hypothetical protein
1403	17936222	176299	24	19	0.00013386	0	conserved hypothetical protein
1404	17938185	176299	66	40	0.000136167	0	acetyltransferase
1405	17934478	176299	66	40	0.000136167	0	flagellin protein FlaD
1406	17937685	176299	66	40	0.000136167	0	MFS permease
1407	17938394	176299	66	40	0.000136167	0	transcriptional regulator, LysR family
1408	17934187	176299	53	34	0.000139562	0	transcriptional regulator, GntR family
1409	17936818	176299	53	34	0.000139562	0	transcriptional regulator, LacI family
1410	17939212	176299	53	34	0.000139562	0	nitrilotriacetate monooxygenase
1411	17937472	176299	53	34	0.000139562	0	GGDEF family protein
1412	17938386	176299	80	46	0.000139628	0	ABC transporter, membrane spanning protein [oligopeptide]
1413	17938930	176299	80	46	0.000139628	0	ABC transporter, membrane spanning protein [oligopeptide]
1414	17937486	176299	80	46	0.000139628	0	two component response regulator
1415	17936217	176299	80	46	0.000139628	0	conserved hypothetical protein
1416	17938822	176299	80	46	0.000139628	0	ABC transporter, substrate binding protein [amino acid]
1417	17938839	176299	80	46	0.000139628	0	ABC transporter, membrane spanning protein [oligopeptide]
1418	17937809	176299	80	46	0.000139628	0	ABC transporter, membrane spanning protein [dipeptide]
1419	17937795	176299	35	25	0.000142743	0	conserved hypothetical protein
1420	17936221	176299	35	25	0.000142743	0	conserved hypothetical protein
1421	17934870	176299	35	25	0.000142743	0	hypothetical protein Atu0962
1422	17934099	176299	35	25	0.000142743	0	conserved hypothetical protein
1423	17936211	176299	35	25	0.000142743	0	conserved hypothetical protein
1424	17937901	176299	90	50	0.000144107	0	glycerophosphodiester phosphodiesterase
1425	17935268	176299	19	16	0.000145421	0	conserved hypothetical protein
1426	17939319	176299	19	16	0.000145421	0	virA/G regulated protein
1427	17937749	176299	85	48	0.000147778	0	succinoglycan biosynthesis protein
1428	17938112	176299	85	48	0.000147778	0	ABC transporter, membrane spanning protein
1429	17938371	176299	85	48	0.000147778	0	D-amino acid dehydrogenase, small subunit
1430	17937057	176299	85	48	0.000147778	0	ABC transporter, nucleotide binding/ATPase protein
1431	17936925	176299	85	48	0.000147778	0	ABC transporter, membrane spanning protein [oligopeptide]
1432	17938803	176299	85	48	0.000147778	0	ABC transporter, nucleotide binding/ATPase protein [glycine betaine/L-proline]
1433	17938339	176299	85	48	0.000147778	0	ABC transporter, nucleotide binding/ATPase protein [sugar]
1434	17937959	176299	85	48	0.000147778	0	conserved hypothetical protein
1435	17935866	176299	85	48	0.000147778	0	amine oxidase, flavin-containing
1436	17938376	176299	73	43	0.000148009	0	ABC transporter, substrate binding protein [amino acid]
1437	17936052	176299	73	43	0.000148009	0	conserved hypothetical protein
1438	17936307	176299	73	43	0.000148009	0	ABC transporter, nucleotide binding/ATPase protein
1439	17936885	176299	73	43	0.000148009	0	ABC transporter, substrate binding protein [sugar]
1440	17936923	176299	73	43	0.000148009	0	ABC transporter, substrate binding protein [oligopeptide]
1441	17937671	176299	73	43	0.000148009	0	ice nucleation protein homolog
1442	17938964	176299	73	43	0.000148009	0	acetyltransferase
1443	17937899	176299	73	43	0.000148009	0	ABC transporter, membrane spanning protein [sugars]
1444	17935288	176299	73	43	0.000148009	0	ABC transporter, substrate binding protein [amino acid]
1445	17938235	176299	51	33	0.000148159	0	transcriptional regulator, IclR family
1446	17937154	176299	51	33	0.000148159	0	monooxygenase
1447	17935486	176299	51	33	0.000148159	0	inosine-uridine preferring nucleoside hydrolase
1448	17937240	176299	51	33	0.000148159	0	ABC transporter, substrate binding protein [sugar]
1449	17934149	176299	51	33	0.000148159	0	lysozyme
1450	17938018	176299	51	33	0.000148159	0	polysaccharide export protein
1451	17935998	176299	116	59	0.000148558	0	molecular chaperone, DnaJ family
1452	17938221	176299	116	59	0.000148558	0	shikimate 5-dehydrogenase
1453	17937332	176299	116	59	0.000148558	0	3-dehydroquinate synthase
1454	17936147	176299	98	53	0.000151021	0	2-isopropylmalate synthase
1455	17934589	176299	98	53	0.000151021	0	ATP phosphoribosyltransferase
1456	17935258	176299	37	26	0.000152628	0	conserved hypothetical protein
1457	17937402	176299	49	32	0.000155345	0	conserved hypothetical protein
1458	17934753	176299	49	32	0.000155345	0	conserved hypothetical protein
1459	17934123	176299	49	32	0.000155345	0	conserved hypothetical protein
1460	17934259	176299	49	32	0.000155345	0	two component sensor kinase/response regulator hybrid
1461	17934555	176299	49	32	0.000155345	0	conserved hypothetical protein
1462	17934829	176299	49	32	0.000155345	0	two component sensor kinase
1463	17935159	176299	49	32	0.000155345	0	cytochrome P450 hydroxylase
1464	17934085	176299	64	39	0.000155875	0	transcriptional regulator, AraC family
1465	17935007	176299	64	39	0.000155875	0	conserved hypothetical protein
1466	17939218	176299	64	39	0.000155875	0	ABC transporter, substrate binding protein [nitrate/sulfonate]
1467	17934908	176299	64	39	0.000155875	0	MFS permease
1468	17938451	176299	64	39	0.000155875	0	succinate semialdehyde dehydrogenase
1469	17934594	176299	64	39	0.000155875	0	conserved hypothetical protein
1470	17934984	176299	124	61	0.000159433	0	DNA repair protein
1471	17934315	176299	124	61	0.000159433	0	orotate phosphoribosyltransferase
1472	17936206	176299	39	27	0.000159672	0	conserved hypothetical protein
1473	17937534	176299	47	31	0.000160802	0	transcriptional regulator, LysR family
1474	17936362	176299	47	31	0.000160802	0	lipase esterase
1475	17934636	176299	47	31	0.000160802	0	ring hydroxylating dioxygenase, alpha-subunit
1476	17934897	176299	47	31	0.000160802	0	conserved hypothetical protein
1477	17936319	176299	47	31	0.000160802	0	conserved hypothetical protein
1478	17938534	176299	47	31	0.000160802	0	ABC transporter, membrane spanning protein [sugar]
1479	17935335	176299	41	28	0.000163871	0	conserved hypothetical protein
1480	17934032	176299	41	28	0.000163871	0	two component sensor kinase
1481	17936935	176299	45	30	0.000164224	0	ABC transporter, membrane spanning protein [ribose]
1482	17939205	176299	45	30	0.000164224	0	thermophilic desulfurizing enzyme
1483	17935467	176299	45	30	0.000164224	0	cytochrome P450
1484	17938600	176299	45	30	0.000164224	0	polyketide synthase
1485	17938513	176299	45	30	0.000164224	0	transcriptional regulator, IclR family
1486	17936118	176299	43	29	0.000165327	0	conserved hypothetical protein
1487	17936015	176299	43	29	0.000165327	0	conserved hypothetical protein
1488	17938324	176299	43	29	0.000165327	0	conserved hypothetical protein
1489	17938671	176299	43	29	0.000165327	0	transcriptional regulator, LysR family
1490	17937019	176299	26	20	0.000170209	0	phosphomannose isomerase
1491	17938680	176299	26	20	0.000170209	0	ISL3 family transposase
1492	17937837	176299	101	54	0.000173157	0	proteinase
1493	17935147	176299	101	54	0.000173157	0	N-acetyl-gamma-glutamyl-phosphate reductase
1494	17936163	176299	78	45	0.000173749	0	ABC transporter, membrane spanning protein [proline/glycine betaine]
1495	17938133	176299	78	45	0.000173749	0	hippurate hydrolase
1496	17937580	176299	78	45	0.000173749	0	glycerol-3-phosphate dehydrogenase
1497	17936178	176299	78	45	0.000173749	0	alpha-glucosidase
1498	17935423	176299	78	45	0.000173749	0	conserved hypothetical protein
1499	17935592	176299	78	45	0.000173749	0	molybdopterin-guanine dinucleotide biosynthesis protein A
1500	17937026	176299	71	42	0.000176135	0	transcriptional regulator, LuxR family
1501	17938057	176299	71	42	0.000176135	0	conserved hypothetical protein
1502	17939042	176299	71	42	0.000176135	0	ABC transporter, substrate binding protein [sugar]
1503	17937300	176299	62	38	0.000176251	0	conserved hypothetical protein
1504	17936386	176299	62	38	0.000176251	0	ABC transporter, substrate binding protein [sugar]
1505	17934643	176299	62	38	0.000176251	0	enoyl-CoA hydratase/isomerase
1506	17935130	176299	62	38	0.000176251	0	exoD protein
1507	17934766	176299	62	38	0.000176251	0	carboxymuconolactone decarboxylase
1508	17939277	176299	93	51	0.000180383	0	agrocinopine phosphodiesterase
1509	17935965	176299	93	51	0.000180383	0	acetyltransferase
1510	17935182	176299	93	51	0.000180383	0	NADH dehydrogenase I chain M
1511	17938177	176299	93	51	0.000180383	0	ABC transporter, membrane spanning protein
1512	17938423	176299	93	51	0.000180383	0	aconitate hydratase 2
1513	17939118	176299	93	51	0.000180383	0	amidohydrolase
1514	17937012	176299	93	51	0.000180383	0	short-chain alcohol dehydrogenase
1515	17934817	176299	93	51	0.000180383	0	Na+/H+ antiporter
1516	17934684	176299	93	51	0.000180383	0	penicillin tolerance protein
1517	17937337	176299	113	58	0.000183175	0	acetyl-CoA carboxylase carboxyl transferase, alpha subunit
1518	17938266	176299	83	47	0.000190195	0	ABC transporter, substrate binding protein
1519	17933981	176299	83	47	0.000190195	0	transcriptional regulator, ROK family
1520	17938869	176299	83	47	0.000190195	0	alpha-amylase
1521	17935601	176299	83	47	0.000190195	0	conserved hypothetical protein
1522	17938357	176299	83	47	0.000190195	0	ABC transporter, membrane spanning protein
1523	17935063	176299	83	47	0.000190195	0	sulfate permease
1524	17937652	176299	83	47	0.000190195	0	ABC transporter, membrane spanning protein
1525	17937173	176299	104	55	0.000191054	0	metallo-beta-lactamase superfamily protein
1526	17936172	176299	104	55	0.000191054	0	anthranilate synthase component I and II
1527	17938448	176299	104	55	0.000191054	0	threonine dehydratase
1528	17938176	176299	88	49	0.000193323	0	ABC transporter, nucleotide binding/ATPase protein
1529	17935594	176299	88	49	0.000193323	0	lipoprotein
1530	17935044	176299	88	49	0.000193323	0	NTP pyrophosphohydrolase, MutT family
1531	17936854	176299	88	49	0.000193323	0	conserved hypothetical protein
1532	17935301	176299	88	49	0.000193323	0	ABC transporter, nucleotide binding/ATPase protein
1533	17938139	176299	88	49	0.000193323	0	ABC transporter, nucleotide binding/ATPase protein [sugar]
1534	17937883	176299	88	49	0.000193323	0	ABC transporter, membrane spanning protein [oligopeptide]
1535	17937786	176299	88	49	0.000193323	0	ABC transporter, nucleotide binding/ATPase protein
1536	17934511	176299	88	49	0.000193323	0	glucose-6-phosphate 1-dehydrogenase
1537	17935226	176299	88	49	0.000193323	0	acetyltransferase
1538	17935868	176299	88	49	0.000193323	0	cyclopropane-fatty-acyl-phospholipid synthase
1539	17938601	176299	16	14	0.000196741	0	DNA-invertase
1540	17935737	176299	16	14	0.000196741	0	hypothetical protein Atu1847
1541	17934838	176299	16	14	0.000196741	0	conserved hypothetical protein
1542	17938904	176299	60	37	0.000196963	0	haloacid dehalogenase
1543	17938333	176299	60	37	0.000196963	0	transcriptional regulator, AraC family
1544	17938496	176299	60	37	0.000196963	0	exopolysaccharide export protein
1545	17937239	176299	60	37	0.000196963	0	transcriptional regulator, GntR family
1546	17937962	176299	110	57	0.000199953	0	acetyl-CoA carboxylase, biotin carboxylase
1547	17933946	176299	110	57	0.000199953	0	folylpolyglutamate synthase
1548	17934287	176299	110	57	0.000199953	0	2,3,4,5-tetrahydropyridine-2-carboxylate N-succinyltransferase
1549	17934261	176299	110	57	0.000199953	0	DNA mismatch repair protein, MutS family
1550	17936127	176299	107	56	0.000201296	0	tRNA/rRNA methyltransferase
1551	17935632	176299	107	56	0.000201296	0	permease
1552	17935807	176299	28	21	0.000204969	0	conserved hypothetical protein
1553	17936197	176299	28	21	0.000204969	0	conserved hypothetical protein
1554	17938334	176299	69	41	0.000206666	0	vanillin: NAD oxidoreductase
1555	17934077	176299	69	41	0.000206666	0	ABC transporter, nucleotide binding/ATPase protein
1556	17939089	176299	69	41	0.000206666	0	gamma-glutamyltranspeptidase
1557	17934145	176299	69	41	0.000206666	0	conserved hypothetical protein
1558	17937206	176299	69	41	0.000206666	0	aldehyde dehydrogenase
1559	17938444	176299	69	41	0.000206666	0	ABC transporter, substrate binding protein [amino acid]
1560	17936997	176299	76	44	0.000212385	0	ABC transporter, membrane spanning protein
1561	17937284	176299	76	44	0.000212385	0	transcriptional regulator
1562	17937884	176299	76	44	0.000212385	0	ABC transporter, nucleotide binding/ATPase protein [oligopeptide]
1563	17939190	176299	76	44	0.000212385	0	ABC transporter, membrane spanning protein [nitrate/sulfonates]
1564	17936979	176299	76	44	0.000212385	0	ABC transporter, membrane spanning protein [dipeptide]
1565	17934900	176299	76	44	0.000212385	0	permease
1566	17937850	176299	76	44	0.000212385	0	ABC transporter, membrane spanning protein [aliphatic sulphonate]
1567	17937516	176299	76	44	0.000212385	0	hydrolase
1568	17938783	176299	76	44	0.000212385	0	aldo/keto reductase
1569	17935359	176299	76	44	0.000212385	0	MFS permease
1570	17937143	176299	76	44	0.000212385	0	ABC transporter, membrane spanning protein [oligopeptide]
1571	17935901	176299	76	44	0.000212385	0	aminotransferase
1572	17934120	176299	76	44	0.000212385	0	conserved hypothetical protein
1573	17938595	176299	76	44	0.000212385	0	ABC transporter, substrate binding protein [glutamine]
1574	17935011	176299	76	44	0.000212385	0	pyridoxal phosphate biosynthesis protein
1575	17936953	176299	21	17	0.000213002	0	conserved hypothetical protein
1576	17936901	176299	21	17	0.000213002	0	hypothetical protein Atu3190
1577	17938551	176299	21	17	0.000213002	0	IS21 family transposase
1578	17937621	176299	21	17	0.000213002	0	conserved hypothetical protein
1579	17936326	176299	21	17	0.000213002	0	conserved hypothetical protein
1580	17939010	176299	21	17	0.000213002	0	conserved hypothetical protein
1581	17938313	176299	58	36	0.000217633	0	transcriptional regulator, GntR family
1582	17936773	176299	58	36	0.000217633	0	transcriptional regulator, LacI family
1583	17938109	176299	58	36	0.000217633	0	transcriptional regulator, LacI family
1584	17937921	176299	58	36	0.000217633	0	transcriptional regulator, GntR family
1585	17934656	176299	58	36	0.000217633	0	conserved hypothetical protein
1586	17936972	176299	58	36	0.000217633	0	ABC transporter, membrane spanning protein [C4-dicarboxylate]
1587	17938540	176299	96	52	0.000219688	0	citrate synthase
1588	17937127	176299	96	52	0.000219688	0	hippurate hydrolase
1589	17938250	176299	13	12	0.000227323	0	conserved hypothetical protein
1590	17936343	176299	30	22	0.00023661	0	conserved hypothetical protein
1591	17934688	176299	30	22	0.00023661	0	conserved hypothetical protein
1592	17934377	176299	30	22	0.00023661	0	hypothetical protein Atu0464
1593	17936774	176299	56	35	0.00023784	0	ABC transporter, nucleotide binding/ATPase protein
1594	17936855	176299	56	35	0.00023784	0	transcriptional regulator, GntR family
1595	17938363	176299	56	35	0.00023784	0	transcriptional regulator, GntR family
1596	17937930	176299	56	35	0.00023784	0	aldehyde dehydrogenase
1597	17939125	176299	56	35	0.00023784	0	transcriptional regulator, AraC family
1598	17937762	176299	56	35	0.00023784	0	sarcosine oxidase beta subunit
1599	17938977	176299	56	35	0.00023784	0	transcriptional regulator, LacI family
1600	17938584	176299	56	35	0.00023784	0	hypothetical protein Atu4895
1601	17935413	176299	56	35	0.00023784	0	conserved hypothetical protein
1602	17938239	176299	56	35	0.00023784	0	transcriptional regulator, LacI family
1603	17937585	176299	56	35	0.00023784	0	ABC transporter, substrate binding protein [sugar]
1604	17935668	176299	67	40	0.000239342	0	polyketide biosynthesis associated protein
1605	17935337	176299	67	40	0.000239342	0	conserved hypothetical protein
1606	17939030	176299	67	40	0.000239342	0	zinc-binding oxidoreductase
1607	17938528	176299	67	40	0.000239342	0	C factor
1608	17938729	176299	67	40	0.000239342	0	transacetylase
1609	17937989	176299	67	40	0.000239342	0	two component response regulator
1610	17934463	176299	67	40	0.000239342	0	flagellar basal-body rod protein
1611	17935900	176299	81	46	0.000239569	0	ABC transporter, substrate binding protein
1612	17937653	176299	81	46	0.000239569	0	ABC transporter, nucleotide binding/ATPase protein
1613	17937014	176299	81	46	0.000239569	0	cellulose synthesis protein
1614	17939095	176299	81	46	0.000239569	0	cold shock protein
1615	17937945	176299	81	46	0.000239569	0	ABC transporter, nucleotide binding/ATPase protein [oligopeptide]
1616	17939204	176299	81	46	0.000239569	0	Zn-dependent hydrolases
1617	17936283	176299	81	46	0.000239569	0	urease alpha subunit
1618	17936397	176299	81	46	0.000239569	0	ABC transporter, membrane spanning protein [dipeptide]
1619	17934025	176299	81	46	0.000239569	0	cold shock protein
1620	17934323	176299	81	46	0.000239569	0	ABC transporter, membrane spanning protein
1621	17935757	176299	91	50	0.000246549	0	glutamate racemase
1622	17935375	176299	91	50	0.000246549	0	conserved hypothetical protein
1623	17936032	176299	91	50	0.000246549	0	ABC transporter, membrane spanning protein
1624	17934814	176299	91	50	0.000246549	0	Hemolysin III
1625	17936748	176299	91	50	0.000246549	0	ABC transporter, membrane spanning protein [dipeptide]
1626	17937175	176299	86	48	0.000252411	0	conserved hypothetical protein
1627	17937049	176299	86	48	0.000252411	0	ABC transporter, nucleotide binding/ATPase protein [trehalose/maltose]
1628	17938670	176299	86	48	0.000252411	0	ABC transporter, nucleotide binding/ATPase protein [sugar]
1629	17934220	176299	86	48	0.000252411	0	nodulation protein L
1630	17937626	176299	86	48	0.000252411	0	replication protein B
1631	17934730	176299	86	48	0.000252411	0	ABC transporter, membrane spanning protein
1632	17938282	176299	86	48	0.000252411	0	2-hydroxyhepta-2,4-diene-1, 7-dioate isomerase/5-carboxymethyl-2-oxo-hex-3-ene-1, 7-dioate decarboxylase
1633	17938301	176299	86	48	0.000252411	0	glycosyltransferase
1634	17937211	176299	86	48	0.000252411	0	ABC transporter, membrane spanning protein
1635	17935052	176299	86	48	0.000252411	0	exopolyphosphatase
1636	17938787	176299	86	48	0.000252411	0	alcohol dehydrogenase [benzyl]
1637	17937388	176299	86	48	0.000252411	0	polyketide synthetase
1638	17935686	176299	74	43	0.000255471	0	phosphatidylcholine synthase
1639	17934725	176299	74	43	0.000255471	0	sulfate adenylate transferase, subunit 2
1640	17935310	176299	74	43	0.000255471	0	ABC transporter, nucleotide binding/ATPase protein
1641	17939219	176299	74	43	0.000255471	0	ABC transporter, membrane spanning protein [nitrate/sulfonate]
1642	17937379	176299	74	43	0.000255471	0	polyketide synthase
1643	17935175	176299	74	43	0.000255471	0	NADH ubiquinone oxidoreductase chain F
1644	17935296	176299	74	43	0.000255471	0	ABC transporter, nucleotide binding/ATPase protein
1645	17937082	176299	74	43	0.000255471	0	amidohydrolase
1646	17934105	176299	74	43	0.000255471	0	ABC transporter, substrate binding protein [peptide]
1647	17937068	176299	74	43	0.000255471	0	ABC transporter, nucleotide binding/ATPase protein [amino acid]
1648	17937949	176299	74	43	0.000255471	0	ABC transporter, membrane spanning protein
1649	17934944	176299	74	43	0.000255471	0	nitrogen fixation regulatory protein
1650	17935476	176299	74	43	0.000255471	0	ABC transporter, membrane spanning protein [amino acid]
1651	17938279	176299	74	43	0.000255471	0	oxidoreductase
1652	17935566	176299	74	43	0.000255471	0	long-chain fatty acid-CoA ligase
1653	17938594	176299	74	43	0.000255471	0	ABC transporter, nucleotide binding/ATPase protein [glutamine]
1654	17934621	176299	54	34	0.000257122	0	potassium uptake protein
1655	17937286	176299	54	34	0.000257122	0	lactoylglutathione lyase
1656	17937478	176299	54	34	0.000257122	0	conserved hypothetical protein
1657	17938843	176299	54	34	0.000257122	0	conserved hypothetical protein
1658	17935441	176299	54	34	0.000257122	0	cobinamide kinase/cobinamide phosphate guanylyltransferase
1659	17935628	176299	54	34	0.000257122	0	hypothetical protein Atu1735
1660	17936037	176299	99	53	0.00026002	0	ABC transporter, nucleotide binding/ATPase protein
1661	17935598	176299	99	53	0.00026002	0	SEC-independent protein translocase protein
1662	17935292	176299	99	53	0.00026002	0	citrate synthase
1663	17934759	176299	32	23	0.000264046	0	conserved hypothetical protein
1664	17938638	176299	32	23	0.000264046	0	conserved hypothetical protein
1665	17938148	176299	117	59	0.000272434	0	6-O-methylguanine-DNA methyltransferase
1666	17937311	176299	117	59	0.000272434	0	hypoxanthine phosphoribosyltransferase
1667	17937984	176299	117	59	0.000272434	0	shikimate 5-dehydrogenase
1668	17937075	176299	65	39	0.000273834	0	conserved hypothetical protein
1669	17936334	176299	65	39	0.000273834	0	conserved hypothetical protein
1670	17934437	176299	65	39	0.000273834	0	transcriptional regulator, LuxR family
1671	17935112	176299	52	33	0.000274986	0	GGDEF family protein
1672	17938911	176299	52	33	0.000274986	0	transcriptional regulator, LysR family
1673	17937725	176299	52	33	0.000274986	0	gluconolactonase precursor
1674	17936815	176299	23	18	0.000283415	0	alpha-L-arabinofuranosidase
1675	17937307	176299	23	18	0.000283415	0	hypothetical protein Atu3600
1676	17938816	176299	23	18	0.000283415	0	acetyltransferase
1677	17934313	176299	23	18	0.000283415	0	conserved hypothetical protein
1678	17935554	176299	34	24	0.000286589	0	conserved hypothetical protein
1679	17938104	176299	34	24	0.000286589	0	conserved hypothetical protein
1680	17937409	176299	34	24	0.000286589	0	conserved hypothetical protein
1681	17935410	176299	34	24	0.000286589	0	conserved hypothetical protein
1682	17939257	176299	50	32	0.000290909	0	conjugal transfer protein, Dtr system
1683	17936054	176299	50	32	0.000290909	0	hydrolase
1684	17935783	176299	50	32	0.000290909	0	conserved hypothetical protein
1685	17936869	176299	50	32	0.000290909	0	ABC transporter, substrate binding protein [C4-dicarboxylate]
1686	17936349	176299	50	32	0.000290909	0	ABC transporter, substrate binding protein [iron]
1687	17936043	176299	50	32	0.000290909	0	outer membrane protein
1688	17936725	176299	50	32	0.000290909	0	conserved hypothetical protein
1689	17938887	176299	50	32	0.000290909	0	transcriptional regulator, LysR family
1690	17937031	176299	79	45	0.000296055	0	secretion protein, HlyD family
1691	17936720	176299	79	45	0.000296055	0	exopolysaccharide production protein
1692	17936982	176299	79	45	0.000296055	0	glycosyltransferase
1693	17935352	176299	79	45	0.000296055	0	conserved hypothetical protein
1694	17934772	176299	79	45	0.000296055	0	oxidoreductase
1695	17937119	176299	79	45	0.000296055	0	ABC transporter, membrane spanning protein
1696	17935104	176299	79	45	0.000296055	0	ABC transporter, membrane spanning protein
1697	17937065	176299	79	45	0.000296055	0	ABC transporter, substrate binding protein [amino acid]
1698	17937844	176299	102	54	0.000298344	0	UDP-glucose 6-dehydrogenase
1699	17937848	176299	72	42	0.000302847	0	aldehyde dehydrogenase
1700	17936966	176299	72	42	0.000302847	0	ABC transporter, membrane spanning protein [dicarboxylate]
1701	17936202	176299	72	42	0.000302847	0	quaternary ammonium compound-resistance protein
1702	17939179	176299	72	42	0.000302847	0	DNA invertase
1703	17936883	176299	72	42	0.000302847	0	ABC transporter, membrane spanning protein [sugar]
1704	17936760	176299	72	42	0.000302847	0	ABC transporter, substrate binding protein [oligopeptide]
1705	17936993	176299	72	42	0.000302847	0	ABC transporter, substrate binding protein [sugar]
1706	17935964	176299	72	42	0.000302847	0	ABC transporter, membrane spanning protein
1707	17935302	176299	72	42	0.000302847	0	ABC transporter, membrane spanning protein
1708	17936880	176299	72	42	0.000302847	0	ABC transporter, membrane spanning protein [sorbitol/mannitol]
1709	17938128	176299	72	42	0.000302847	0	ABC transporter, membrane spanning protein [oligopeptide]
1710	17938679	176299	36	25	0.000303881	0	IS5 family transposase fragment [N-terminal]
1711	17938818	176299	36	25	0.000303881	0	D-serine deaminase
1712	17938293	176299	36	25	0.000303881	0	IS3 family transposase
1713	17937430	176299	36	25	0.000303881	0	methyl-accepting chemotaxis protein
1714	17938694	176299	36	25	0.000303881	0	conjugal transfer protein
1715	17936073	176299	48	31	0.00030435	0	conserved hypothetical protein
1716	17937956	176299	48	31	0.00030435	0	conserved hypothetical protein
1717	17938776	176299	48	31	0.00030435	0	conserved hypothetical protein
1718	17938418	176299	94	51	0.000306697	0	ABC transporter, nucleotide binding/ATPase protein
1719	17934235	176299	94	51	0.000306697	0	ubiquinone biosynthesis protein
1720	17935394	176299	94	51	0.000306697	0	metal dependent hydrolase
1721	17937153	176299	94	51	0.000306697	0	hippurate hydrolase
1722	17935006	176299	94	51	0.000306697	0	conserved hypothetical protein
1723	17935797	176299	94	51	0.000306697	0	ABC transporter, nucleotide binding/ATPase protein
1724	17935181	176299	94	51	0.000306697	0	NADH ubiquinone oxidoreductase chain L
1725	17934879	176299	63	38	0.000309737	0	two component sensor kinase
1726	17936273	176299	63	38	0.000309737	0	ABC transporter, substrate binding protein [nitrate/sulfonate/taurine/bicarbonate]
1727	17934163	176299	63	38	0.000309737	0	conserved hypothetical protein
1728	17935705	176299	63	38	0.000309737	0	HlyD family secretion protein
1729	17939155	176299	63	38	0.000309737	0	hydantoin utilization protein
1730	17934245	176299	125	61	0.000311392	0	GRPE protein
1731	17937770	176299	125	61	0.000311392	0	phosphoglucomutase
1732	17935036	176299	125	61	0.000311392	0	excinuclease ABC chain C
1733	17935971	176299	125	61	0.000311392	0	cell division protein
1734	17937414	176299	125	61	0.000311392	0	phosphoglucomutase/phosphomannomutase
1735	17939165	176299	38	26	0.000315834	0	conjugal transfer protein
1736	17936114	176299	38	26	0.000315834	0	acetyltransferase
1737	17937410	176299	18	15	0.000319461	0	conserved hypothetical protein
1738	17935800	176299	18	15	0.000319461	0	conserved hypothetical protein
1739	17938860	176299	44	29	0.000321605	0	conserved hypothetical protein
1740	17934013	176299	44	29	0.000321605	0	conserved hypothetical protein
1741	17939198	176299	44	29	0.000321605	0	conserved hypothetical protein
1742	17934854	176299	84	47	0.000321883	0	dehydrogenase
1743	17937915	176299	84	47	0.000321883	0	transcriptional regulator
1744	17938984	176299	84	47	0.000321883	0	ABC transporter, nucleotide binding/ATPase protein [sugar]
1745	17939011	176299	84	47	0.000321883	0	DNA-damage-inducible protein F
1746	17937102	176299	84	47	0.000321883	0	ABC transporter, nucleotide binding/ATPase protein [iron]
1747	17934111	176299	84	47	0.000321883	0	oxidoreductase
1748	17938886	176299	84	47	0.000321883	0	aminotransferase, class III
1749	17937210	176299	84	47	0.000321883	0	ABC transporter, membrane spanning protein
1750	17936940	176299	40	27	0.000322569	0	conserved hypothetical protein
1751	17938897	176299	40	27	0.000322569	0	conserved hypothetical protein
1752	17935749	176299	40	27	0.000322569	0	glutaminase A
1753	17937609	176299	40	27	0.000322569	0	ABC transporter, nucleotide binding/ATPase protein [nitrate]
1754	17936394	176299	40	27	0.000322569	0	penicillin binding protein
1755	17937879	176299	40	27	0.000322569	0	calcium-binding protein, regucalcin
1756	17939079	176299	42	28	0.000324363	0	conserved hypothetical protein
1757	17935843	176299	42	28	0.000324363	0	conserved hypothetical protein
1758	17937996	176299	89	49	0.00032691	0	conserved hypothetical protein
1759	17935050	176299	89	49	0.00032691	0	conserved hypothetical protein
1760	17936881	176299	89	49	0.00032691	0	ABC transporter, nucleotide binding/ATPase protein [sorbitol/mannitol]
1761	17937740	176299	89	49	0.00032691	0	ABC transporter, nucleotide binding/ATPase protein [glycine betaine]
1762	17935921	176299	89	49	0.00032691	0	acetolactate synthase, small subunit
1763	17934613	176299	89	49	0.00032691	0	KHG-KDPG bifunctional aldolase
1764	17937251	176299	89	49	0.00032691	0	arsenical pump membrane protein
1765	17939027	176299	89	49	0.00032691	0	short-chain dehydrogenase
1766	17934051	176299	89	49	0.00032691	0	thymidine phosphorylase
1767	17934279	176299	114	58	0.000328145	0	conserved hypothetical protein
1768	17938446	176299	114	58	0.000328145	0	Xaa-Pro dipeptidase
1769	17934937	176299	114	58	0.000328145	0	GTP pyrophosphohydrolases/synthetases, RelA/SpoT family
1770	17939040	176299	105	55	0.00033041	0	dihydrodipicolinate synthase
1771	17938979	176299	61	37	0.000346579	0	MFS permease
1772	17936804	176299	61	37	0.000346579	0	transglycosylase
1773	17937638	176299	61	37	0.000346579	0	hydrolase
1774	17937951	176299	61	37	0.000346579	0	ABC transporter, substrate binding protein
1775	17938391	176299	61	37	0.000346579	0	transcriptional regulator, GntR family
1776	17934895	176299	61	37	0.000346579	0	DNA polymerase
1777	17938330	176299	61	37	0.000346579	0	transcriptional regulator, LysR family
1778	17938965	176299	61	37	0.000346579	0	AcrB/AcrD/AcrF family protein
1779	17934572	176299	61	37	0.000346579	0	transcriptional regulator, GntR family
1780	17934969	176299	121	60	0.000347058	0	phosphatidylserine synthase
1781	17938319	176299	25	19	0.000352263	0	hypothetical protein Atu4630
1782	17938618	176299	25	19	0.000352263	0	hypothetical protein Atu5029
1783	17935715	176299	111	57	0.000352298	0	cysteine desulfurase
1784	17936752	176299	70	41	0.000354254	0	ABC transporter, substrate binding protein [dipeptide]
1785	17939191	176299	70	41	0.000354254	0	ABC transporter, nucleotide binding/ATPase protein [nitrate/sulfonates]
1786	17938086	176299	70	41	0.000354254	0	protease
1787	17936108	176299	70	41	0.000354254	0	transcriptional regulator
1788	17934397	176299	70	41	0.000354254	0	two component response regulator
1789	17938492	176299	70	41	0.000354254	0	two component response regulator
1790	17935293	176299	70	41	0.000354254	0	conserved hypothetical protein
1791	17937097	176299	77	44	0.000359684	0	ABC transporter, membrane spanning protein [iron]
1792	17934113	176299	77	44	0.000359684	0	ABC transporter, membrane spanning protein [proline/glycine/betaine]
1793	17938987	176299	77	44	0.000359684	0	ABC transporter, substrate binding protein [sugar]
1794	17939060	176299	77	44	0.000359684	0	chloromuconate cycloisomerase
1795	17936989	176299	77	44	0.000359684	0	aryl-alcohol dehydrogenase
1796	17938712	176299	77	44	0.000359684	0	ABC transporter, nucleotide binding/ATPase protein[putrescine]
1797	17937833	176299	77	44	0.000359684	0	oxidoreductase
1798	17935180	176299	77	44	0.000359684	0	NADH ubiquinone oxidoreductase chain K
1799	17935315	176299	97	52	0.000372074	0	3-hydroxyacyl-CoA dehydrogenase type II
1800	17938510	176299	97	52	0.000372074	0	3-oxoacyl-(acyl-carrier protein) reductase
1801	17935510	176299	97	52	0.000372074	0	phosphoglycolate phosphatase
1802	17939199	176299	59	36	0.000383815	0	acyl-CoA dehydrogenase
1803	17936142	176299	59	36	0.000383815	0	MFS permease
1804	17937499	176299	59	36	0.000383815	0	transcriptional regulator, FadR/GntR family
1805	17937613	176299	59	36	0.000383815	0	conserved hypothetical protein
1806	17938253	176299	59	36	0.000383815	0	ABC transporter, substrate binding protein [sugar]
1807	17934569	176299	59	36	0.000383815	0	NTP pyrophosphohydrolase, MutT family
1808	17937139	176299	59	36	0.000383815	0	acyl-CoA dehydrogenase
1809	17936731	176299	59	36	0.000383815	0	transcriptional regulator, GntR family
1810	17936783	176299	59	36	0.000383815	0	peptide synthetase
1811	17938538	176299	59	36	0.000383815	0	NADP-dependent aldehyde dehydrogenase
1812	17938240	176299	59	36	0.000383815	0	ABC transporter, substrate binding protein
1813	17938183	176299	59	36	0.000383815	0	KHG-KDPG bifunctional aldolase
1814	17935710	176299	82	46	0.000402083	0	conserved hypothetical protein
1815	17936224	176299	82	46	0.000402083	0	methyltransferase
1816	17936083	176299	82	46	0.000402083	0	cold shock protein
1817	17934480	176299	82	46	0.000402083	0	flagellar motor protein, PAL/OmpA family
1818	17936927	176299	82	46	0.000402083	0	ABC transporter, nucleotide binding/ATPase protein [oligopeptide]
1819	17937189	176299	68	40	0.000409338	0	Enoyl-CoA hydratase/isomerase family protein
1820	17934436	176299	68	40	0.000409338	0	transcriptional regulator, LuxR family
1821	17937067	176299	68	40	0.000409338	0	ABC transporter, membrane spanning protein [amino acid]
1822	17933987	176299	68	40	0.000409338	0	glutaredoxin protein
1823	17934485	176299	68	40	0.000409338	0	flagellar hook protein
1824	17939236	176299	92	50	0.000413663	0	chromosome partitioning protein
1825	17937681	176299	92	50	0.000413663	0	MFS permease
1826	17937751	176299	27	20	0.000416186	0	endo-1,3-1,4-beta-glycanase
1827	17934166	176299	27	20	0.000416186	0	conserved hypothetical protein
1828	17936194	176299	27	20	0.000416186	0	xanthine dehydrogenase chaperone
1829	17937013	176299	57	35	0.000420834	0	cellulose biosynthesis protein
1830	17935431	176299	57	35	0.000420834	0	glyoxalase/bleomycin resistance protein/dioxygenase superfamily protein
1831	17935350	176299	57	35	0.000420834	0	host factor I
1832	17937109	176299	57	35	0.000420834	0	aldehyde dehydrogenase
1833	17938988	176299	57	35	0.000420834	0	transcriptional regulator
1834	17937390	176299	57	35	0.000420834	0	peptide synthetase
1835	17939246	176299	57	35	0.000420834	0	conserved hypothetical protein
1836	17936873	176299	57	35	0.000420834	0	transcriptional regulator, LacI family
1837	17937667	176299	87	48	0.000422303	0	ABC transporter, nucleotide binding/ATPase protein [sugar]
1838	17937773	176299	87	48	0.000422303	0	glycogen branching enzyme
1839	17936098	176299	87	48	0.000422303	0	conserved hypothetical protein
1840	17936732	176299	87	48	0.000422303	0	ABC transporter, nucleotide binding/ATPase protein [sugar]
1841	17938121	176299	87	48	0.000422303	0	ABC transporter, membrane spanning protein [oligopeptide]
1842	17936398	176299	87	48	0.000422303	0	ABC transporter, membrane spanning protein [dipeptide]
1843	17934506	176299	87	48	0.000422303	0	ABC transporter, nucleotide binding/ATPase protein
1844	17937900	176299	87	48	0.000422303	0	ABC transporter, nucleotide binding/ATPase protein [sugar]
1845	17936341	176299	75	43	0.000430359	0	ABC transporter, membrane spanning protein [hemin]
1846	17938821	176299	75	43	0.000430359	0	ABC transporter, nucleotide binding/ATPase protein [amino acid]
1847	17937890	176299	75	43	0.000430359	0	flavodoxin
1848	17938103	176299	75	43	0.000430359	0	ABC transporter, membrane spanning protein [bacteriocin]
1849	17939140	176299	75	43	0.000430359	0	agrocinopine synthesis reductase
1850	17934661	176299	100	53	0.000439749	0	ABC transporter, nucleotide binding/ATPase protein [cobalt]
1851	17935582	176299	100	53	0.000439749	0	indole-3-glycerol-phosphate synthase
1852	17934059	176299	100	53	0.000439749	0	cytochrome O ubiquinol oxidase subunit I
1853	17935336	176299	100	53	0.000439749	0	lipoic Acid Synthetase
1854	17936840	176299	15	13	0.00044113	0	polygalacturonase-like protein
1855	17935373	176299	15	13	0.00044113	0	conserved hypothetical protein
1856	17937050	176299	15	13	0.00044113	0	trehalose utilization-related protein
1857	17936185	176299	15	13	0.00044113	0	conserved hypothetical protein
1858	17933971	176299	15	13	0.00044113	0	conserved hypothetical protein
1859	17938393	176299	20	16	0.00045215	0	hydantoin racemase
1860	17935355	176299	9	9	0.000452521	0	conserved hypothetical protein
1861	17938626	176299	9	9	0.000452521	0	hypothetical protein Atu5037
1862	17934317	176299	9	9	0.000452521	0	conserved hypothetical protein
1863	17934635	176299	9	9	0.000452521	0	hypothetical protein Atu0725
1864	17934266	176299	9	9	0.000452521	0	hypothetical protein Atu0350
1865	17934414	176299	55	34	0.000456961	0	acyl-CoA dehydrogenase
1866	17936137	176299	55	34	0.000456961	0	conserved hypothetical protein
1867	17938617	176299	55	34	0.000456961	0	IS426 transposase
1868	17937185	176299	55	34	0.000456961	0	acyl-CoA dehydrogenase
1869	17937147	176299	55	34	0.000456961	0	acyl-CoA dehydrogenase
1870	17937636	176299	55	34	0.000456961	0	histidine ammonia-lyase
1871	17934642	176299	55	34	0.000456961	0	acyl-CoA dehydrogenase
1872	17936168	176299	66	39	0.000467643	0	transcriptional regulator, LuxR family
1873	17936274	176299	66	39	0.000467643	0	HlyD family secretion protein
1874	17934835	176299	66	39	0.000467643	0	LysE family transporter
1875	17938881	176299	66	39	0.000467643	0	hydrolase
1876	17938214	176299	66	39	0.000467643	0	ABC transporter, substrate binding protein [oligopeptide]
1877	17935311	176299	66	39	0.000467643	0	ABC transporter, nucleotide binding/ATPase protein
1878	17936850	176299	66	39	0.000467643	0	conserved hypothetical protein
1879	17938329	176299	29	21	0.000472825	0	hypothetical protein Atu4640
1880	17938281	176299	29	21	0.000472825	0	conserved hypothetical protein
1881	17934917	176299	29	21	0.000472825	0	conserved hypothetical protein
1882	17934985	176299	29	21	0.000472825	0	hypothetical protein Atu1078
1883	17933961	176299	53	33	0.000491458	0	conserved hypothetical protein
1884	17935211	176299	53	33	0.000491458	0	acetyltransferase
1885	17939231	176299	53	33	0.000491458	0	transcriptional regulator, HTH family
1886	17934332	176299	53	33	0.000491458	0	conserved hypothetical protein
1887	17936396	176299	80	45	0.000493186	0	ABC transporter, nucleotide binding/ATPase protein [dipeptide]
1888	17936082	176299	80	45	0.000493186	0	permease
1889	17936832	176299	80	45	0.000493186	0	cold shock protein
1890	17937598	176299	80	45	0.000493186	0	ABC transporter, nucleotide binding/ATPase protein [sugar]
1891	17935695	176299	80	45	0.000493186	0	cold shock protein
1892	17938224	176299	80	45	0.000493186	0	ABC transporter, substrate binding protein [amino acid]
1893	17935603	176299	80	45	0.000493186	0	glycosyl hydrolase
1894	17934010	176299	80	45	0.000493186	0	MFS permease
1895	17939313	176299	103	54	0.00050519	0	virA/G regulated protein
1896	17939176	176299	103	54	0.00050519	0	replication protein A
1897	17934043	176299	103	54	0.00050519	0	peptide methionine sulfoxide reductase
1898	17938486	176299	103	54	0.00050519	0	glucose-1-phosphate cytidylyltransferase
1899	17938899	176299	73	42	0.000507853	0	ABC transporter, membrane spanning protein [iron]
1900	17937249	176299	73	42	0.000507853	0	serine/threonine protein phosphatase I
1901	17937509	176299	73	42	0.000507853	0	permease
1902	17935752	176299	73	42	0.000507853	0	conserved hypothetical protein
1903	17938441	176299	73	42	0.000507853	0	ABC transporter, nucleotide binding/ATPase protein [amino acid]
1904	17936813	176299	73	42	0.000507853	0	ABC transporter, substrate binding protein [sugar]
1905	17939035	176299	95	51	0.00051169	0	ABC transporter, nucleotide binding/ATPase protein
1906	17935363	176299	95	51	0.00051169	0	glycine cleavage system component H
1907	17934758	176299	95	51	0.00051169	0	ABC transporter, nucleotide binding/ATPase protein
1908	17934910	176299	95	51	0.00051169	0	adenosylmethionine-8-amino-7-oxononanoate aminotransferase
1909	17938175	176299	95	51	0.00051169	0	nitroreductase
1910	17938261	176299	95	51	0.00051169	0	conserved hypothetical protein
1911	17937254	176299	31	22	0.000520688	0	conserved hypothetical protein
1912	17935588	176299	31	22	0.000520688	0	conserved hypothetical protein
1913	17938002	176299	31	22	0.000520688	0	sarcosine oxidase gamma subunit
1914	17937005	176299	51	32	0.000523531	0	transcriptional regulator, GntR family
1915	17937643	176299	51	32	0.000523531	0	conserved hypothetical protein
1916	17934103	176299	51	32	0.000523531	0	methylglyoxal synthase
1917	17936975	176299	51	32	0.000523531	0	transcriptional regulator, IclR family
1918	17934616	176299	51	32	0.000523531	0	transcriptional regulator, IclR family
1919	17938659	176299	64	38	0.000528618	0	ABC transporter, substrate binding protein [dipeptide]
1920	17935107	176299	64	38	0.000528618	0	ABC transporter, substrate binding protein
1921	17937283	176299	64	38	0.000528618	0	ABC transporter, substrate binding protein [xylose]
1922	17938838	176299	64	38	0.000528618	0	ABC transporter, substrate binding protein [oligopeptide]
1923	17936740	176299	64	38	0.000528618	0	glucarate dehydratase
1924	17939320	176299	12	11	0.000528787	0	virA/G regulated protein
1925	17934828	176299	12	11	0.000528787	0	conserved hypothetical protein
1926	17936228	176299	12	11	0.000528787	0	conserved hypothetical protein
1927	17934715	176299	12	11	0.000528787	0	hypothetical protein Atu0805
1928	17934448	176299	12	11	0.000528787	0	conserved hypothetical protein
1929	17935249	176299	12	11	0.000528787	0	hypothetical protein Atu1349
1930	17935030	176299	12	11	0.000528787	0	conserved hypothetical protein
1931	17934306	176299	85	47	0.000533334	0	ABC transporter, nucleotide binding/ATPase protein
1932	17937978	176299	85	47	0.000533334	0	alcohol dehydrogenase
1933	17934740	176299	85	47	0.000533334	0	chloride channel protein
1934	17935170	176299	85	47	0.000533334	0	NADH ubiquinone oxidoreductase chain C
1935	17934975	176299	85	47	0.000533334	0	conserved hypothetical protein
1936	17936276	176299	85	47	0.000533334	0	Fnr-like transcriptional activator
1937	17938524	176299	85	47	0.000533334	0	glucose 6-phosphate dehydrogenase
1938	17938713	176299	90	49	0.000541866	0	ABC transporter, membrane spanning protein [mannopine]
1939	17935487	176299	90	49	0.000541866	0	conserved hypothetical protein
1940	17934067	176299	90	49	0.000541866	0	enoyl-(acyl-carrier-protein) reductase [NADH]
1941	17935809	176299	49	31	0.000552338	0	conserved hypothetical protein
1942	17938218	176299	49	31	0.000552338	0	conserved hypothetical protein
1943	17934471	176299	49	31	0.000552338	0	chemotaxis transmembrane protein
1944	17934007	176299	49	31	0.000552338	0	conserved hypothetical protein
1945	17938580	176299	33	23	0.000558981	0	IS 426 transposase
1946	17938291	176299	33	23	0.000558981	0	IS426 transposase
1947	17937094	176299	33	23	0.000558981	0	two component sensor kinase
1948	17938817	176299	106	55	0.000561874	0	translation initiation inhibitor
1949	17935905	176299	106	55	0.000561874	0	ketol-acid reductoisomerase
1950	17935343	176299	106	55	0.000561874	0	ISPD/ISPF bifunctional enzyme
1951	17933957	176299	106	55	0.000561874	0	conserved hypothetical protein
1952	17937110	176299	106	55	0.000561874	0	tartrate dehydrogenase
1953	17933983	176299	47	30	0.000576996	0	ABC transporter, membrane spanning protein [sugar]
1954	17936302	176299	47	30	0.000576996	0	conserved hypothetical protein
1955	17935119	176299	47	30	0.000576996	0	DNA-binding protein
1956	17935009	176299	47	30	0.000576996	0	conserved hypothetical protein
1957	17939225	176299	47	30	0.000576996	0	conserved hypothetical protein
1958	17938288	176299	47	30	0.000576996	0	transcriptional regulator, IclR family
1959	17937187	176299	115	58	0.000579291	0	3-methylcrotonyl-CoA carboxylase alpha subunit
1960	17938978	176299	115	58	0.000579291	0	dihydrodipicolinate synthase
1961	17933970	176299	115	58	0.000579291	0	heat shock chaperone
1962	17933945	176299	115	58	0.000579291	0	acetyl-coenzyme A carboxyl transferase, beta subunit
1963	17935974	176299	115	58	0.000579291	0	D-alanine:D-alanine ligase
1964	17934986	176299	22	17	0.000584754	0	hypothetical protein Atu1079
1965	17938971	176299	22	17	0.000584754	0	conserved hypothetical protein
1966	17937473	176299	22	17	0.000584754	0	homospermidine synthase
1967	17937230	176299	22	17	0.000584754	0	conserved hypothetical protein
1968	17939200	176299	22	17	0.000584754	0	conserved hypothetical protein
1969	17938719	176299	22	17	0.000584754	0	conserved hypothetical protein
1970	17938425	176299	35	24	0.000587457	0	methyl-accepting chemotaxis protein
1971	17938051	176299	35	24	0.000587457	0	conserved hypothetical protein
1972	17939025	176299	35	24	0.000587457	0	methyl-accepting chemotaxis protein
1973	17935123	176299	62	37	0.000591614	0	DNA photolyase
1974	17938072	176299	62	37	0.000591614	0	conserved hypothetical protein
1975	17936025	176299	62	37	0.000591614	0	hypothetical protein Atu2141
1976	17934726	176299	71	41	0.000591813	0	phosphoadenosine phosphosulfate reductase
1977	17936746	176299	71	41	0.000591813	0	two component response regulator
1978	17936388	176299	71	41	0.000591813	0	ABC transporter, membrane spanning protein [sugar]
1979	17937655	176299	71	41	0.000591813	0	oxidoreductase
1980	17934023	176299	71	41	0.000591813	0	conserved hypothetical protein
1981	17939043	176299	71	41	0.000591813	0	ABC transporter, membrane spanning protein
1982	17938880	176299	78	44	0.000595196	0	arylester hydrolase
1983	17935918	176299	78	44	0.000595196	0	aldo/keto reductase
1984	17937606	176299	78	44	0.000595196	0	ABC transporter, nucleotide binding/ATPase protein [nitrate]
1985	17938311	176299	78	44	0.000595196	0	ABC transporter, membrane spanning protein [dipeptide]
1986	17937514	176299	78	44	0.000595196	0	oxidoreductase
1987	17937446	176299	78	44	0.000595196	0	MFS permease
1988	17935158	176299	78	44	0.000595196	0	oxidoreductase
[truncated: 3,108 more rows]
