# Supplementary material for: A computational approach to discovering the functions of bacterial phytochromes by analysis of homolog distributions
Source: BMC Bioinformatics. 2006 Mar 16;7:141. doi: 10.1186/1471-2105-7-141 (PMC1552090; doi:10.1186/1471-2105-7-141)
Supplement: Additional File 5 — Sorted list of co-distribution results based on a low E-value global BLAST analysis, A. tumefaciens response regulator AgR as query and all A. tumefaciens proteins as target. [file 1471-2105-7-141-S5.xls]

## Sheet: agrtu_AgR_1strun
Query protein AgrR from Agrobacterium tumefaciens (agrtu_agrr1)
global BLAST run with E value of 0.000001
gi 17935878 taxid 176299, BLAST homologs found in k=19 species
a: sorting range							19
b: gi of target protein							138
c: taxid of target protein							(above values for k and n for calculation of p)
l: number of species in which BLAST homologs were found
m: number of species identical with query protein
p: probability for co-distribution
e: 1 if the target protein is a direct BLAST homolog of the query protein
f: protein annotation as
a	b	c	l	m	p	e	f
1	17935878	176299	19	19	9.80257e-24	1	AgR two component response regulator
2	17939110	176299	33	17	6.24497e-11	0	two component sensor kinase
3	17934385	176299	17	12	3.82999e-09	0	conserved hypothetical protein
4	17935413	176299	20	12	6.51031e-08	0	conserved hypothetical protein
5	17935879	176299	65	19	1.20783e-07	0	Agp1 bacteriophytochrome two component sensor
6	17938959	176299	21	12	1.42896e-07	0	two component sensor kinase
7	17938973	176299	26	13	2.43912e-07	0	non-heme haloperoxidase
8	17937201	176299	26	13	2.43912e-07	0	non-heme haloperoxidase
9	17938961	176299	15	10	3.87378e-07	0	two component sensor kinase
10	17934010	176299	32	14	4.68325e-07	0	MFS permease
11	17938786	176299	32	14	4.68325e-07	0	pirin-like protein
12	17938494	176299	44	16	5.47553e-07	0	two component sensor kinase/response regulator hybrid
13	17937725	176299	19	11	5.81045e-07	0	gluconolactonase precursor
14	17938597	176299	19	11	5.81045e-07	0	conserved hypothetical protein
15	17938490	176299	45	16	8.22535e-07	0	UDP-glucose 4-epimerase
16	17935875	176299	71	19	8.4969e-07	0	two component sensor kinase
17	17937171	176299	24	12	1.09071e-06	0	non-heme chloroperoxidase
18	17938467	176299	24	12	1.09071e-06	0	non-heme chloroperoxidase
19	17937993	176299	20	11	1.20441e-06	0	conserved hypothetical protein
20	17938552	176299	13	9	1.24314e-06	0	non-heme chloroperoxidase
21	17938331	176299	34	14	1.25482e-06	0	catalase
22	17937266	176299	29	13	1.34713e-06	0	glycosyltransferase
23	17934656	176299	40	15	1.42436e-06	0	conserved hypothetical protein
24	17938478	176299	63	18	1.9032e-06	0	GDP-mannose 4,6-dehydratase
25	17936982	176299	17	10	2.15364e-06	0	glycosyltransferase
26	17935877	176299	17	10	2.15364e-06	0	ExsG two component sensor kinase
27	17934658	176299	55	17	2.27664e-06	0	deacetylase
28	17934332	176299	48	16	2.5967e-06	0	conserved hypothetical protein
29	17935662	176299	75	19	2.81183e-06	0	nitrogen regulatory protein PII
30	17937246	176299	26	12	3.42971e-06	0	conserved hypothetical protein
31	17937681	176299	26	12	3.42971e-06	0	MFS permease
32	17935196	176299	65	18	3.56439e-06	0	two component response regulator
33	17935873	176299	27	12	5.78763e-06	0	two component sensor kinase
34	17936048	176299	15	9	7.36018e-06	0	Agp2 bacteriophytochrome two component sensor kinase
35	17936720	176299	15	9	7.36018e-06	0	exopolysaccharide production protein
36	17939092	176299	23	11	7.83946e-06	0	conserved hypothetical protein
37	17938227	176299	69	18	1.16549e-05	0	3-carboxy-cis,cis-muconate cycloisomerase
38	17938321	176299	24	11	1.3466e-05	0	ATP-dependent DNA ligase
39	17938231	176299	34	13	1.38031e-05	0	beta-ketoadipate enol-lactone hydrolase
40	17937295	176299	34	13	1.38031e-05	0	DNA-3-methyladenine glycosidase II
41	17933939	176299	81	19	1.48444e-05	0	2-hydroxyhepta-2,4-diene-1,7-dioate isomerase
42	17934387	176299	20	10	1.61926e-05	0	ECF family sigma factor
43	17938282	176299	82	19	1.93212e-05	0	2-hydroxyhepta-2,4-diene-1, 7-dioate isomerase/5-carboxymethyl-2-oxo-hex-3-ene-1, 7-dioate decarboxylase
44	17936149	176299	7	6	1.99277e-05	0	conserved hypothetical protein
45	17937267	176299	71	18	2.04086e-05	0	glycosyltransferase
46	17933954	176299	62	17	2.06634e-05	0	S-adenosylhomocysteine hydrolase
47	17937173	176299	35	13	2.06925e-05	0	metallo-beta-lactamase superfamily protein
48	17939081	176299	13	8	2.33936e-05	0	oxidoreductase
49	17938653	176299	30	12	2.3641e-05	0	non-heme chloroperoxidase
50	17934890	176299	48	15	2.73834e-05	0	two component sensor kinase
51	17935470	176299	21	10	2.85553e-05	0	hydrolase
52	17935874	176299	5	5	2.99992e-05	0	two component response regulator
53	17934159	176299	5	5	2.99992e-05	0	conserved hypothetical protein
54	17938971	176299	17	9	3.01509e-05	0	conserved hypothetical protein
55	17935415	176299	84	19	3.23817e-05	0	conserved hypothetical protein
56	17937489	176299	84	19	3.23817e-05	0	glutamate synthase large subunit
57	17934857	176299	31	12	3.6072e-05	0	conserved hypothetical protein
58	17935467	176299	31	12	3.6072e-05	0	cytochrome P450
59	17934439	176299	56	16	3.61561e-05	0	two component sensor kinase/response regulator hybrid
60	17934259	176299	49	15	3.77103e-05	0	two component sensor kinase/response regulator hybrid
61	17934829	176299	49	15	3.77103e-05	0	two component sensor kinase
62	17936215	176299	49	15	3.77103e-05	0	two component sensor kinase/response regulator hybrid
63	17934919	176299	85	19	4.17037e-05	0	histidinol-phosphate aminotransferase
64	17934748	176299	37	13	4.42572e-05	0	ATP-dependent DNA ligase
65	17939091	176299	43	14	4.45166e-05	0	two component sensor kinase/response regulator hybrid
66	17934633	176299	74	18	4.55891e-05	0	FAD dependent oxidoreductase
67	17936063	176299	57	16	4.84268e-05	0	conserved hypothetical protein
68	17937061	176299	57	16	4.84268e-05	0	mannose-1-phosphate guanylyltransferase (GDP)
69	17936300	176299	50	15	5.14506e-05	0	two component sensor kinase
70	17934895	176299	50	15	5.14506e-05	0	DNA polymerase
71	17937495	176299	50	15	5.14506e-05	0	potassium-transporting ATPase A chain
72	17935809	176299	32	12	5.39395e-05	0	conserved hypothetical protein
73	17934618	176299	18	9	5.53182e-05	0	ABC transporter, nucleotide binding/ATPase protein
74	17933998	176299	18	9	5.53182e-05	0	pfkB family carbohydrate kinase
75	17938673	176299	27	11	5.64294e-05	0	conserved hypothetical protein
76	17933980	176299	87	19	6.8487e-05	0	ATP-dependent DNA helicase
77	17934935	176299	11	7	6.95548e-05	0	conserved hypothetical protein
78	17937743	176299	51	15	6.95753e-05	0	two component sensor kinase/response regulator hybrid
79	17937994	176299	51	15	6.95753e-05	0	two component sensor kinase
80	17936237	176299	8	6	7.18005e-05	0	transcriptional regulator, MarR family
81	17934653	176299	8	6	7.18005e-05	0	conserved hypothetical protein
82	17937234	176299	8	6	7.18005e-05	0	conserved hypothetical protein
83	17935864	176299	8	6	7.18005e-05	0	conserved hypothetical protein
84	17934610	176299	23	10	7.88637e-05	0	two component sensor kinase
85	17935080	176299	23	10	7.88637e-05	0	H+ translocating pyrophosphate synthase
86	17938798	176299	33	12	7.91646e-05	0	zinc-binding dehydrogenase
87	17935051	176299	67	17	8.21244e-05	0	polyphosphate kinase
88	17936770	176299	28	11	8.62439e-05	0	Na+/H+ antiporter
89	17934576	176299	39	13	8.92173e-05	0	glycolate oxidase subunit
90	17938400	176299	52	15	9.32858e-05	0	two component sensor kinase
91	17938913	176299	19	9	9.63459e-05	0	demethylmenaquinone methyltransferase
92	17938962	176299	15	8	9.72117e-05	0	two component response regulator
93	17936064	176299	15	8	9.72117e-05	0	conserved hypothetical protein
94	17934979	176299	15	8	9.72117e-05	0	conserved hypothetical protein
95	17937670	176299	15	8	9.72117e-05	0	conserved hypothetical protein
96	17935393	176299	46	14	0.000115636	0	chloride channel protein
97	17938486	176299	24	10	0.000124614	0	glucose-1-phosphate cytidylyltransferase
98	17934820	176299	78	18	0.000125022	0	Na+/H+ antiporter
99	17934673	176299	29	11	0.000128843	0	hydrolase
100	17936039	176299	69	17	0.00013717	0	methionine synthase
101	17934077	176299	69	17	0.00013717	0	ABC transporter, nucleotide binding/ATPase protein
102	17934981	176299	69	17	0.00013717	0	NAD/NADP dependent oxidoreductase
103	17934759	176299	12	7	0.000151159	0	conserved hypothetical protein
104	17937673	176299	12	7	0.000151159	0	conserved hypothetical protein
105	17938859	176299	12	7	0.000151159	0	transcriptional regulator, AraC family
106	17939225	176299	12	7	0.000151159	0	conserved hypothetical protein
107	17935441	176299	47	14	0.000155743	0	cobinamide kinase/cobinamide phosphate guanylyltransferase
108	17934260	176299	20	9	0.000160454	0	conserved hypothetical protein
109	17936222	176299	20	9	0.000160454	0	conserved hypothetical protein
110	17936806	176299	20	9	0.000160454	0	conserved hypothetical protein
111	17935520	176299	6	5	0.000161048	0	transcriptional regulator, TetR family
112	17937380	176299	54	15	0.000163689	0	polyketide synthetase
113	17934525	176299	54	15	0.000163689	0	two component sensor kinase
114	17935552	176299	70	17	0.000175916	0	NAD synthetase
115	17937833	176299	16	8	0.000177036	0	oxidoreductase
116	17934747	176299	16	8	0.000177036	0	conserved hypothetical protein
117	17935761	176299	16	8	0.000177036	0	glutathione S-transferase
118	17938643	176299	30	11	0.000188506	0	ATP-dependent DNA ligase
119	17937916	176299	30	11	0.000188506	0	amidophosphoribosyltransferase
120	17937490	176299	25	10	0.000191294	0	threonine aldolase
121	17937371	176299	25	10	0.000191294	0	epoxide hydrolase
122	17935270	176299	25	10	0.000191294	0	conserved hypothetical protein
123	17934740	176299	25	10	0.000191294	0	chloride channel protein
124	17935704	176299	25	10	0.000191294	0	epoxide hydrolase
125	17936240	176299	9	6	0.000193861	0	acetyltransferase
126	17938674	176299	9	6	0.000193861	0	two component sensor kinase
127	17934944	176299	9	6	0.000193861	0	nitrogen fixation regulatory protein
128	17936137	176299	9	6	0.000193861	0	conserved hypothetical protein
129	17937607	176299	48	14	0.000207791	0	ABC transporter, membrane spanning protein [nitrate]
130	17939299	176299	55	15	0.000214354	0	two component sensor kinase
131	17937494	176299	92	19	0.000224229	0	potassium-transporting ATPase B chain
132	17935356	176299	42	13	0.0002319	0	sulfite reductase [NADPH] hemoprotein beta-component
133	17937609	176299	21	9	0.000256998	0	ABC transporter, nucleotide binding/ATPase protein [nitrate]
134	17936336	176299	21	9	0.000256998	0	iron-chelator utilization protein
135	17938745	176299	4	4	0.000267993	0	conserved hypothetical protein
136	17938613	176299	4	4	0.000267993	0	ATP-dependent DNA helicase
137	17939231	176299	4	4	0.000267993	0	transcriptional regulator, HTH family
138	17935700	176299	4	4	0.000267993	0	UDP-glucose:ceramide glycosyltransferase
139	17937358	176299	4	4	0.000267993	0	conserved hypothetical protein
140	17938485	176299	4	4	0.000267993	0	conserved hypothetical protein
141	17938556	176299	4	4	0.000267993	0	hypothetical protein Atu4867
142	17935096	176299	4	4	0.000267993	0	conserved hypothetical protein
143	17936104	176299	4	4	0.000267993	0	conserved hypothetical protein
144	17939230	176299	4	4	0.000267993	0	cell filamentation protein
145	17937493	176299	49	14	0.000274746	0	potassium-transporting ATPase C chain
146	17934304	176299	56	15	0.000278667	0	two component sensor kinase
147	17937950	176299	72	17	0.000285111	0	ABC transporter, nucleotide binding/ATPase protein
148	17938638	176299	26	10	0.000286095	0	conserved hypothetical protein
149	17938637	176299	26	10	0.000286095	0	conserved hypothetical protein
150	17938320	176299	26	10	0.000286095	0	conserved hypothetical protein
151	17939197	176299	13	7	0.000296319	0	haloalkane dehalogenase
152	17936791	176299	13	7	0.000296319	0	conserved hypothetical protein
153	17937906	176299	13	7	0.000296319	0	transcriptional regulator, TetR family
154	17936194	176299	13	7	0.000296319	0	xanthine dehydrogenase chaperone
155	17936115	176299	13	7	0.000296319	0	conserved hypothetical protein
156	17937732	176299	13	7	0.000296319	0	DNA topoisomerase
157	17939026	176299	13	7	0.000296319	0	transcriptional regulator, TetR family
158	17937974	176299	17	8	0.00030425	0	S-adenosylmethionine:2-demethylmenaquinone methyltransferase
159	17933966	176299	94	19	0.000353191	0	glutamine amidotransferase
160	17933964	176299	94	19	0.000353191	0	imidazoleglycerol-phosphate synthase cyclase
161	17933965	176299	94	19	0.000353191	0	phosphoribosylformino-5-aminoimidazole carboxamide ribotide isomerase
162	17935797	176299	94	19	0.000353191	0	ABC transporter, nucleotide binding/ATPase protein
163	17938559	176299	57	15	0.000359742	0	NADP-dependent quinone oxidoreductase
164	17938131	176299	57	15	0.000359742	0	conserved hypothetical protein
165	17935021	176299	50	14	0.000360154	0	GGDEF family protein
166	17937709	176299	22	9	0.000397747	0	adenylate cyclase 1
167	17938810	176299	22	9	0.000397747	0	4-carboxymuconolactone decarboxylase
168	17938230	176299	22	9	0.000397747	0	gamma carboxymuconolactone decarboxylase
169	17937803	176299	22	9	0.000397747	0	ribonuclease D
170	17937608	176299	22	9	0.000397747	0	ABC transporter, substrate binding protein [nitrate]
171	17934063	176299	83	18	0.000402843	0	glutamate synthase large subunit
172	17936174	176299	44	13	0.00041436	0	conserved hypothetical protein
173	17935174	176299	44	13	0.00041436	0	NADH ubiquinone oxidoreductase chain E
174	17934810	176299	44	13	0.00041436	0	conserved hypothetical protein
175	17934153	176299	10	6	0.000435812	0	conserved hypothetical protein
176	17937858	176299	10	6	0.000435812	0	two component sensor kinase
177	17935207	176299	95	19	0.000441489	0	dihydroorotase
178	17937714	176299	58	15	0.000461271	0	two component sensor kinase
179	17933952	176299	58	15	0.000461271	0	two component sensor kinase
180	17934407	176299	51	14	0.000468223	0	large atp-dependant helicase-related protein
181	17936915	176299	51	14	0.000468223	0	GGDEF family protein
182	17935645	176299	18	8	0.000497864	0	conserved hypothetical protein
183	17934109	176299	18	8	0.000497864	0	D-amino acid dehydrogenase
184	17938773	176299	66	16	0.000500101	0	zinc-binding dehydrogenase
185	17934397	176299	66	16	0.000500101	0	two component response regulator
186	17935168	176299	66	16	0.000500101	0	NADH ubiquinone oxidoreductase chain A
187	17937226	176299	66	16	0.000500101	0	arginine biosynthesis bifunctional protein
188	17935598	176299	84	18	0.000503388	0	SEC-independent protein translocase protein
189	17934570	176299	7	5	0.000503885	0	hydrolase
190	17935876	176299	7	5	0.000503885	0	ExsF two component response regulator
191	17936151	176299	7	5	0.000503885	0	ECF family sigma factor
192	17934622	176299	7	5	0.000503885	0	conserved hypothetical protein
193	17937465	176299	7	5	0.000503885	0	conserved hypothetical protein
194	17936028	176299	7	5	0.000503885	0	conserved hypothetical protein
195	17934537	176299	33	11	0.000528963	0	carboxymethylenebutenolidase
196	17939223	176299	33	11	0.000528963	0	ATP-dependent DNA ligase
197	17937679	176299	33	11	0.000528963	0	conserved hypothetical protein
198	17938234	176299	14	7	0.000535744	0	transcriptional regulator, AraC family
199	17934158	176299	14	7	0.000535744	0	carbon-nitrogen hydrolase
200	17934519	176299	14	7	0.000535744	0	transcriptional regulator
201	17937294	176299	14	7	0.000535744	0	transcriptional regulator
202	17937776	176299	14	7	0.000535744	0	glutamine amidotransferase
203	17936136	176299	75	17	0.000568086	0	MoxR family protein
204	17936071	176299	75	17	0.000568086	0	oxidoreductase
205	17937911	176299	75	17	0.000568086	0	sarcosine oxidase alpha subunit
206	17934631	176299	39	12	0.000570707	0	conserved hypothetical protein
207	17935781	176299	39	12	0.000570707	0	cobalamin (5'-phosphate) synthase
208	17938396	176299	59	15	0.000587597	0	NADH dehydrogenase I chain F
209	17935175	176299	59	15	0.000587597	0	NADH ubiquinone oxidoreductase chain F
210	17935294	176299	23	9	0.000597111	0	glutathione S-transferase
211	17938639	176299	28	10	0.000597319	0	ATP-dependent DNA ligase
212	17939284	176299	28	10	0.000597319	0	P-450 monoxygenase
213	17938392	176299	28	10	0.000597319	0	conserved hypothetical protein
214	17938998	176299	28	10	0.000597319	0	conserved hypothetical protein
215	17939283	176299	28	10	0.000597319	0	P-450 monooxygenase
216	17934076	176299	52	14	0.000603903	0	ABC transporter, membrane spanning protein
217	17938470	176299	52	14	0.000603903	0	two component sensor kinase
218	17938911	176299	52	14	0.000603903	0	transcriptional regulator, LysR family
219	17934575	176299	85	18	0.0006268	0	glycolate oxidase subunit
220	17934422	176299	85	18	0.0006268	0	pH adaption potassium efflux system protein
221	17935938	176299	85	18	0.0006268	0	FAD dependent oxidoreductase
222	17937602	176299	85	18	0.0006268	0	siroheme synthase
223	17935416	176299	85	18	0.0006268	0	conserved hypothetical protein
224	17935455	176299	67	16	0.00062962	0	alcohol dehydrogenase
225	17935345	176299	67	16	0.00062962	0	two component sensor kinase
226	17939030	176299	67	16	0.00062962	0	zinc-binding oxidoreductase
227	17935300	176299	97	19	0.000684506	0	phosphoglycerate dehydrogenase
228	17937024	176299	97	19	0.000684506	0	dTDP-glucose 4-6-dehydratase
229	17937193	176299	76	17	0.000708541	0	oxidoreductase
230	17939028	176299	76	17	0.000708541	0	oxidoreductase
231	17937852	176299	76	17	0.000708541	0	proline dehydrogenase
232	17936178	176299	76	17	0.000708541	0	alpha-glucosidase
233	17935316	176299	34	11	0.000722369	0	long-chain-fatty-acid-CoA-ligase
234	17934112	176299	34	11	0.000722369	0	gluconokinase
235	17934543	176299	34	11	0.000722369	0	conserved hypothetical protein
236	17934431	176299	60	15	0.000743794	0	protein-glutamate methylesterase
237	17934677	176299	40	12	0.000757649	0	cytochrome c oxidase subunit II
238	17934734	176299	53	14	0.000772974	0	conserved hypothetical protein
239	17935026	176299	53	14	0.000772974	0	conserved hypothetical protein
240	17935787	176299	86	18	0.00077776	0	short chain dehydrogenase
241	17935354	176299	86	18	0.00077776	0	siroheme synthase
242	17935169	176299	86	18	0.00077776	0	NADH ubiqionone oxidoreductase chain B
243	17935172	176299	86	18	0.00077776	0	NADH ubiquinone oxidoreductase chain D
244	17935866	176299	19	8	0.000781118	0	amine oxidase, flavin-containing
245	17938454	176299	19	8	0.000781118	0	conserved hypothetical protein
246	17938338	176299	19	8	0.000781118	0	carbohydrate kinase
247	17938908	176299	68	16	0.00078856	0	zinc-binding oxidoreductase
248	17937235	176299	29	10	0.000837104	0	oxidoreductase
249	17936144	176299	29	10	0.000837104	0	conserved hypothetical protein
250	17938504	176299	29	10	0.000837104	0	glycosyltransferase
251	17935159	176299	29	10	0.000837104	0	cytochrome P450 hydroxylase
252	17938196	176299	98	19	0.000849134	0	dehydrogenase
253	17937319	176299	98	19	0.000849134	0	histidinol-phosphate aminotransferase
254	17935608	176299	98	19	0.000849134	0	exonuclease III
255	17938130	176299	98	19	0.000849134	0	glutamyl-tRNA amidotransferase subunit A
256	17938955	176299	11	6	0.00086141	0	transposase
257	17937859	176299	11	6	0.00086141	0	two component sensor kinase
258	17935521	176299	11	6	0.00086141	0	methyltransferase
259	17935408	176299	11	6	0.00086141	0	conserved hypothetical protein
260	17936199	176299	11	6	0.00086141	0	conserved hypothetical protein
261	17936253	176299	11	6	0.00086141	0	endo-1,4-beta-xylanase
262	17935669	176299	11	6	0.00086141	0	conserved hypothetical protein
263	17938498	176299	24	9	0.000872301	0	glycosyltransferase
264	17937570	176299	24	9	0.000872301	0	conserved hypothetical protein
265	17938875	176299	24	9	0.000872301	0	dehydrogenase
266	17935636	176299	24	9	0.000872301	0	conserved hypothetical protein
267	17935660	176299	24	9	0.000872301	0	transcriptional regulator, AraC family
268	17938897	176299	24	9	0.000872301	0	conserved hypothetical protein
269	17936221	176299	24	9	0.000872301	0	conserved hypothetical protein
270	17934505	176299	77	17	0.000879962	0	alpha-glucosidase
271	17937218	176299	77	17	0.000879962	0	amidohydrolase
272	17937301	176299	15	7	0.000907309	0	conserved hypothetical protein
273	17937310	176299	15	7	0.000907309	0	two component response regulator
274	17936792	176299	15	7	0.000907309	0	conserved hypothetical protein
275	17937587	176299	15	7	0.000907309	0	conserved hypothetical protein
276	17934742	176299	15	7	0.000907309	0	conserved hypothetical protein
277	17938233	176299	15	7	0.000907309	0	4-hydroxybenzoate hydroxylase
278	17935015	176299	15	7	0.000907309	0	conserved hypothetical protein
279	17934313	176299	15	7	0.000907309	0	conserved hypothetical protein
280	17938228	176299	15	7	0.000907309	0	protocatechuate 3,4-dioxygenase alpha chain
281	17936286	176299	15	7	0.000907309	0	conserved hypothetical protein
282	17935019	176299	47	13	0.000919188	0	conserved hypothetical protein
283	17938767	176299	47	13	0.000919188	0	quinone oxidoreductase
284	17935197	176299	61	15	0.000935754	0	two component response regulator
285	17936270	176299	61	15	0.000935754	0	ABC transporter, nucleotide binding/ATPase protein [nitrate]
286	17934670	176299	54	14	0.000982132	0	pyridoxamine 5'-phosphate oxidase
287	17934733	176299	69	16	0.000982618	0	quinone oxidoreductase
288	17938287	176299	69	16	0.000982618	0	ABC transporter, nucleotide binding/ATPase protein
289	17939190	176299	69	16	0.000982618	0	ABC transporter, membrane spanning protein [nitrate/sulfonates]
290	17937041	176299	69	16	0.000982618	0	dehydrogenase
291	17938069	176299	41	12	0.000994648	0	transcriptional regulatory, Crp family
292	17936820	176299	99	19	0.0010508	0	2-hydroxyacid-family dehydrogenase
293	17935234	176299	99	19	0.0010508	0	aspartate transaminase
294	17936738	176299	99	19	0.0010508	0	dehydrogenase
295	17933996	176299	99	19	0.0010508	0	D-isomer specific 2-hydroxyacid dehydrogenases family protein
296	17938380	176299	99	19	0.0010508	0	2-hydroxyacid dehydrogenase
297	17938917	176299	99	19	0.0010508	0	2-hydroxyacid dehydrogenase
298	17937843	176299	99	19	0.0010508	0	UDP-glucuronic acid epimerase
299	17934887	176299	78	17	0.00108831	0	two component sensor kinase
300	17935177	176299	78	17	0.00108831	0	NADH ubiquinone oxidoreductase I chain H
301	17937823	176299	30	10	0.00115198	0	GMC type oxidoreductase
302	17934988	176299	30	10	0.00115198	0	transcriptional regulator, AraC family
303	17939140	176299	62	15	0.00117027	0	agrocinopine synthesis reductase
304	17938766	176299	62	15	0.00117027	0	short chain dehydrogenase
305	17937203	176299	48	13	0.00117748	0	GGDEF family protein
306	17938395	176299	48	13	0.00117748	0	NADH dehydrogenase I chain E
307	17936109	176299	48	13	0.00117748	0	GGDEF family protein
308	17938317	176299	48	13	0.00117748	0	GGDEF family protein
309	17936955	176299	48	13	0.00117748	0	GGDEF family protein
310	17938179	176299	48	13	0.00117748	0	GGDEF family protein
311	17938600	176299	20	8	0.00118152	0	polyketide synthase
312	17936274	176299	20	8	0.00118152	0	HlyD family secretion protein
313	17937915	176299	20	8	0.00118152	0	transcriptional regulator
314	17935696	176299	20	8	0.00118152	0	conserved hypothetical protein
315	17934271	176299	20	8	0.00118152	0	1-acyl-sn-glycerol-3-phosphate acyltransferase
316	17936907	176299	88	18	0.00118541	0	ornithine decarboxylase
317	17937792	176299	88	18	0.00118541	0	nicotinate-mononucleotide pyrophosphorylase
318	17936160	176299	5	4	0.00118997	0	conserved hypothetical protein
319	17938555	176299	5	4	0.00118997	0	conserved hypothetical protein
320	17934486	176299	5	4	0.00118997	0	hook associated protein I homolog
321	17936003	176299	5	4	0.00118997	0	conserved hypothetical protein
322	17939126	176299	5	4	0.00118997	0	conserved hypothetical protein
323	17936004	176299	5	4	0.00118997	0	O-methyltransferase
324	17939198	176299	5	4	0.00118997	0	conserved hypothetical protein
325	17937410	176299	5	4	0.00118997	0	conserved hypothetical protein
326	17938070	176299	5	4	0.00118997	0	nitrite reductase, NirV precursor
327	17939200	176299	5	4	0.00118997	0	conserved hypothetical protein
328	17938970	176299	5	4	0.00118997	0	transcriptional regulator, TetR family
329	17934028	176299	5	4	0.00118997	0	transcriptional regulator, MarR family
330	17934767	176299	5	4	0.00118997	0	conserved hypothetical protein
331	17936259	176299	8	5	0.00120009	0	succinoglycan biosynthesis transport protein
332	17937159	176299	8	5	0.00120009	0	monooxygenase
333	17935590	176299	8	5	0.00120009	0	conserved hypothetical protein
334	17938881	176299	8	5	0.00120009	0	hydrolase
335	17937628	176299	8	5	0.00120009	0	conserved hypothetical protein
336	17934903	176299	8	5	0.00120009	0	conserved hypothetical protein
337	17939100	176299	8	5	0.00120009	0	conserved hypothetical protein
338	17936298	176299	8	5	0.00120009	0	glutamine synthetase II
339	17935055	176299	8	5	0.00120009	0	conserved hypothetical protein
340	17935777	176299	8	5	0.00120009	0	succinoglycan biosynthesis protein
341	17939219	176299	70	16	0.00121838	0	ABC transporter, membrane spanning protein [nitrate/sulfonate]
342	17935909	176299	70	16	0.00121838	0	NADH dehydrogenase
343	17939191	176299	70	16	0.00121838	0	ABC transporter, nucleotide binding/ATPase protein [nitrate/sulfonates]
344	17937588	176299	70	16	0.00121838	0	inositol monophosphatase family protein
345	17938566	176299	70	16	0.00121838	0	short-chain dehydrogenase
346	17934726	176299	55	14	0.00123907	0	phosphoadenosine phosphosulfate reductase
347	17936369	176299	55	14	0.00123907	0	carbonate dehydratase
348	17935871	176299	25	9	0.00124341	0	sigma factor
349	17934180	176299	25	9	0.00124341	0	transcriptional regulator, AraC family
350	17937170	176299	25	9	0.00124341	0	transcriptional regulator, AraC family
351	17936795	176299	36	11	0.00129152	0	ECF family sigma factor
352	17938811	176299	42	12	0.00129202	0	3-oxoadipate enol-lactone hydrolase/4-carboxymuconolactone decarboxylase
353	17937308	176299	100	19	0.00129729	0	diaminopimelate decarboxylase
354	17938912	176299	100	19	0.00129729	0	phosphoglycerate dehydrogenase
355	17935068	176299	100	19	0.00129729	0	delta-aminolevulinic acid dehydratase
356	17937825	176299	79	17	0.00134049	0	acetoacetyl-CoA synthetase
357	17938001	176299	79	17	0.00134049	0	sarcosine oxidase alpha subunit
358	17937211	176299	79	17	0.00134049	0	ABC transporter, membrane spanning protein
359	17939276	176299	79	17	0.00134049	0	ABC transporter, membrane spanning protein [agrocinopine]
360	17937850	176299	63	15	0.00145514	0	ABC transporter, membrane spanning protein [aliphatic sulphonate]
361	17938229	176299	16	7	0.00145563	0	protocatechuate 3,4-dioxygenase beta chain
362	17937650	176299	16	7	0.00145563	0	conserved hypothetical protein
363	17939129	176299	16	7	0.00145563	0	metallo-beta-lactamase superfamily protein
364	17934611	176299	49	13	0.00149584	0	GGDEF family protein
365	17936918	176299	49	13	0.00149584	0	GGDEF family protein
366	17936895	176299	49	13	0.00149584	0	conserved hypothetical protein
367	17938042	176299	49	13	0.00149584	0	conserved hypothetical protein
368	17936111	176299	49	13	0.00149584	0	GGDEF family protein
369	17935000	176299	71	16	0.00150343	0	aldo/keto reductase
370	17938861	176299	71	16	0.00150343	0	dehydrogenase
371	17938125	176299	12	6	0.00154647	0	IS5 family transposase
372	17938006	176299	12	6	0.00154647	0	transcriptional regulator, TetR family
373	17936940	176299	12	6	0.00154647	0	conserved hypothetical protein
374	17935431	176299	12	6	0.00154647	0	glyoxalase/bleomycin resistance protein/dioxygenase superfamily protein
375	17937837	176299	56	14	0.00155257	0	proteinase
376	17938411	176299	56	14	0.00155257	0	gamma-glutamyltranspeptidase
377	17939089	176299	56	14	0.00155257	0	gamma-glutamyltranspeptidase
378	17939118	176299	56	14	0.00155257	0	amidohydrolase
379	17935887	176299	56	14	0.00155257	0	conserved hypothetical protein
380	17934738	176299	31	10	0.00155883	0	choline dehydrogenase
381	17937733	176299	31	10	0.00155883	0	glucose dehydrogenase
382	17935391	176299	31	10	0.00155883	0	sodium bile acid symporter family protein
383	17937759	176299	31	10	0.00155883	0	O-linked GlcNAc transferase
384	17935190	176299	101	19	0.00159788	0	ABC transporter, nucleotide binding/ATPase protein [lipoprotein]
385	17938636	176299	101	19	0.00159788	0	exodeoxyribonuclease III
386	17938983	176299	101	19	0.00159788	0	phosphoglycerate dehydrogenase
387	17936737	176299	80	17	0.00164451	0	short chain dehydrogenase
388	17937765	176299	80	17	0.00164451	0	sarcosine oxidase alpha subunit
389	17937212	176299	43	12	0.00166147	0	ABC transporter, substrate binding protein [sulfate]
390	17934316	176299	43	12	0.00166147	0	fructokinase
391	17938479	176299	43	12	0.00166147	0	GDP-fucose synthetase
392	17935229	176299	43	12	0.00166147	0	leucyl/phenylalanyl-tRNA-protein transferase
393	17934728	176299	43	12	0.00166147	0	ABC transporter, substrate binding protein [sulfate]
394	17934681	176299	37	11	0.00169379	0	cytochrome c oxidase subunit III
395	17938275	176299	21	8	0.00173069	0	choloylglycine hydrolase family protein
396	17939046	176299	21	8	0.00173069	0	UDP-glucose 4-epimerase
397	17937822	176299	26	9	0.0017334	0	ABC transporter, membrane spanning protein [branched chain amino acid]
398	17937958	176299	26	9	0.0017334	0	phenazine biosynthesis protein
399	17934391	176299	26	9	0.0017334	0	glycosyltransferase
400	17935041	176299	26	9	0.0017334	0	conserved hypothetical protein
401	17938974	176299	26	9	0.0017334	0	transcriptional regulator, AraC family
402	17936147	176299	90	18	0.00178312	0	2-isopropylmalate synthase
403	17935778	176299	64	15	0.00179923	0	two component sensor kinase
404	17937851	176299	64	15	0.00179923	0	ABC transporter, nucleotide binding/ATPase protein [aliphatic sulfonate]
405	17935542	176299	64	15	0.00179923	0	ABC transporter, membrane spanning protein
406	17935587	176299	72	16	0.00184643	0	glutathione-regulated potassium-efflux system protein
407	17937848	176299	72	16	0.00184643	0	aldehyde dehydrogenase
408	17934694	176299	50	13	0.00188513	0	conserved hypothetical protein
409	17938381	176299	50	13	0.00188513	0	GGDEF family protein
410	17935058	176299	50	13	0.00188513	0	ribonuclease D
411	17935262	176299	50	13	0.00188513	0	two component sensor kinase
412	17934905	176299	57	14	0.00193257	0	Conserved Hypothetical Protein
413	17935295	176299	57	14	0.00193257	0	LexA repressor
414	17934643	176299	57	14	0.00193257	0	enoyl-CoA hydratase/isomerase
415	17934967	176299	57	14	0.00193257	0	two component response regulator
416	17937340	176299	57	14	0.00193257	0	conserved hypothetical protein
417	17935595	176299	57	14	0.00193257	0	L-isoaspartyl protein carboxyl methyltransferase
418	17938126	176299	57	14	0.00193257	0	transcriptional regulator, LysR family
419	17938464	176299	57	14	0.00193257	0	two component sensor kinase
420	17934441	176299	102	19	0.00196366	0	aspartate aminotransferase
421	17938306	176299	102	19	0.00196366	0	dTDP-D-glucose-4,6-dehydratase
422	17935928	176299	81	17	0.00200956	0	short chain dehydrogenase
423	17934675	176299	81	17	0.00200956	0	TldD
424	17935583	176299	81	17	0.00200956	0	molybdenum cofactor biosynthesis protein C
425	17939021	176299	81	17	0.00200956	0	3-oxoacyl-(acyl-carrier protein) reductase
426	17934970	176299	32	10	0.00207667	0	phosphatidylserine decarboxylase
427	17937610	176299	32	10	0.00207667	0	two component response regulator
428	17934262	176299	44	12	0.00211619	0	uridylyltransferase/uridylyl-removing enzyme UTase
429	17935184	176299	44	12	0.00211619	0	birA bifunctional protein
430	17934815	176299	44	12	0.00211619	0	Phosphinothricin acetyltransferase
431	17937592	176299	44	12	0.00211619	0	transcriptional regulator, LysR family
432	17934711	176299	91	18	0.00217648	0	chromosome segregation protein
433	17935567	176299	91	18	0.00217648	0	diaminopimelate decarboxylase
434	17937817	176299	38	11	0.00219503	0	transcriptional regulator, LysR family
435	17937846	176299	38	11	0.00219503	0	transcriptional regulator, LysR family
436	17934541	176299	38	11	0.00219503	0	molybdenum cofactor biosynthesis protein B
437	17938683	176299	38	11	0.00219503	0	ATP-dependent DNA ligase
438	17938723	176299	65	15	0.00221257	0	NAD-dependent succinate aldehyde dehydrogenases
439	17934566	176299	17	7	0.00223117	0	glutamate-cysteine ligase
440	17934744	176299	17	7	0.00223117	0	Glutathione-S-transferase
441	17938104	176299	17	7	0.00223117	0	conserved hypothetical protein
442	17937569	176299	17	7	0.00223117	0	conserved hypothetical protein
443	17937271	176299	17	7	0.00223117	0	endo-1,3-1,4-beta-glycanase
444	17937998	176299	17	7	0.00223117	0	transcriptional regulator, AraC family
445	17934154	176299	17	7	0.00223117	0	oxidoreductase
446	17935760	176299	17	7	0.00223117	0	isocitrate dehydrogenase [NADP]
447	17934235	176299	73	16	0.00225724	0	ubiquinone biosynthesis protein
448	17934176	176299	73	16	0.00225724	0	aldo-keto reductase
449	17937603	176299	73	16	0.00225724	0	nitrate reductase large subunit
450	17935869	176299	3	3	0.00226119	0	conserved hypothetical protein
451	17935024	176299	3	3	0.00226119	0	conserved hypothetical protein
452	17938526	176299	3	3	0.00226119	0	conserved hypothetical protein
453	17935949	176299	3	3	0.00226119	0	conserved hypothetical protein
454	17939038	176299	3	3	0.00226119	0	hypothetical protein Atu5455
455	17937633	176299	3	3	0.00226119	0	conserved hypothetical protein
456	17935089	176299	3	3	0.00226119	0	DNA-directed RNA polymerase
457	17939130	176299	3	3	0.00226119	0	conserved hypothetical protein
458	17938525	176299	3	3	0.00226119	0	conserved hypothetical protein
459	17937425	176299	3	3	0.00226119	0	conserved hypothetical protein
460	17937364	176299	3	3	0.00226119	0	conserved hypothetical protein
461	17938296	176299	3	3	0.00226119	0	sugar acetylase
462	17935860	176299	3	3	0.00226119	0	conserved hypothetical protein
463	17934687	176299	3	3	0.00226119	0	conserved hypothetical protein
464	17938864	176299	3	3	0.00226119	0	hypothetical protein Atu5279
465	17937433	176299	3	3	0.00226119	0	conserved hypothetical protein
466	17935976	176299	51	13	0.00235754	0	GGDEF family protein
467	17935114	176299	51	13	0.00235754	0	transcriptional regulator, LysR family
468	17936062	176299	51	13	0.00235754	0	GGDEF family protein
469	17935796	176299	51	13	0.00235754	0	ABC transporter, membrane spanning protein
470	17938466	176299	27	9	0.00236794	0	conserved hypothetical protein
471	17937501	176299	27	9	0.00236794	0	efflux protein
472	17937768	176299	27	9	0.00236794	0	nodulation protein N
473	17937532	176299	58	14	0.00239022	0	transcriptional regulator, LysR family
474	17934430	176299	58	14	0.00239022	0	chemotaxis methyltransferase
475	17935447	176299	58	14	0.00239022	0	formate dehydrogenase H alpha subunit
476	17934432	176299	58	14	0.00239022	0	CheY homolog
477	17937384	176299	103	19	0.00240782	0	polyketide synthase and peptide synthetase
478	17935319	176299	9	5	0.00240942	0	transcriptional regulator, GntR family
479	17935773	176299	9	5	0.00240942	0	conserved hypothetical protein
480	17938437	176299	9	5	0.00240942	0	D-tagatose 3-epimerase
481	17937942	176299	9	5	0.00240942	0	conserved hypothetical protein
482	17938405	176299	9	5	0.00240942	0	transcriptional regulator, LuxR family
483	17935539	176299	9	5	0.00240942	0	conserved hypothetical protein
484	17939077	176299	9	5	0.00240942	0	hydrolase
485	17934841	176299	9	5	0.00240942	0	beta-lactamase class D
486	17937456	176299	9	5	0.00240942	0	conserved hypothetical protein
487	17938654	176299	9	5	0.00240942	0	conserved hypothetical protein
488	17934402	176299	9	5	0.00240942	0	methyltransferase
489	17936073	176299	9	5	0.00240942	0	conserved hypothetical protein
490	17935444	176299	9	5	0.00240942	0	conserved hypothetical protein
491	17936765	176299	9	5	0.00240942	0	conserved hypothetical protein
492	17938797	176299	9	5	0.00240942	0	conserved hypothetical protein
493	17938014	176299	82	17	0.00244618	0	carbonyl reductase
494	17936035	176299	82	17	0.00244618	0	alcohol dehydrogenase
495	17934730	176299	82	17	0.00244618	0	ABC transporter, membrane spanning protein
496	17936927	176299	82	17	0.00244618	0	ABC transporter, nucleotide binding/ATPase protein [oligopeptide]
497	17937210	176299	82	17	0.00244618	0	ABC transporter, membrane spanning protein
498	17936970	176299	22	8	0.00246397	0	dehydrogenase
499	17936074	176299	22	8	0.00246397	0	transcriptional regulator, LysR family
500	17937586	176299	22	8	0.00246397	0	chemotaxis response regulator
501	17937813	176299	22	8	0.00246397	0	transcriptional regulator, GntR family
502	17936017	176299	13	6	0.00257569	0	conserved hypothetical protein
503	17937464	176299	13	6	0.00257569	0	conserved hypothetical protein
504	17938926	176299	13	6	0.00257569	0	conserved hypothetical protein
505	17936210	176299	13	6	0.00257569	0	conserved hypothetical protein
506	17935292	176299	92	18	0.00264833	0	citrate synthase
507	17934424	176299	92	18	0.00264833	0	pH adaption potassium efflux system protein
508	17934561	176299	66	15	0.00270643	0	4-hydroxybenzoate octaprenyltransferase
509	17938394	176299	66	15	0.00270643	0	transcriptional regulator, LysR family
510	17934602	176299	66	15	0.00270643	0	glutathione-regulated potassium-efflux system protein
511	17938799	176299	66	15	0.00270643	0	dehydrogenase
512	17935176	176299	66	15	0.00270643	0	NADH ubiquinone oxidoreductase chain G
513	17939115	176299	33	10	0.00272659	0	ABC transporter, membrane spanning protein
514	17937987	176299	33	10	0.00272659	0	conserved hypothetical protein
515	17934147	176299	33	10	0.00272659	0	GMP synthase
516	17937292	176299	33	10	0.00272659	0	glutathione S-transferase
517	17937017	176299	33	10	0.00272659	0	cellulose synthase
518	17938279	176299	74	16	0.00274701	0	oxidoreductase
519	17935566	176299	74	16	0.00274701	0	long-chain fatty acid-CoA ligase
520	17938557	176299	74	16	0.00274701	0	oxidoreductase
521	17938212	176299	74	16	0.00274701	0	ABC transporter, membrane spanning protein [oligopeptide]
522	17934428	176299	74	16	0.00274701	0	cheY homolog
523	17935310	176299	74	16	0.00274701	0	ABC transporter, nucleotide binding/ATPase protein
524	17937127	176299	74	16	0.00274701	0	hippurate hydrolase
525	17937374	176299	52	13	0.00292661	0	aspartate 1-decarboxylase
526	17935112	176299	52	13	0.00292661	0	GGDEF family protein
527	17935123	176299	52	13	0.00292661	0	DNA photolyase
528	17936772	176299	52	13	0.00292661	0	GGDEF family protein
529	17936892	176299	59	14	0.00293798	0	conserved hypothetical protein
530	17938191	176299	59	14	0.00293798	0	conserved hypothetical protein
531	17935370	176299	59	14	0.00293798	0	conserved hypothetical protein
532	17937110	176299	104	19	0.00294604	0	tartrate dehydrogenase
533	17937411	176299	104	19	0.00294604	0	D-3-phosphoglycerate dehydrogenase
534	17935589	176299	83	17	0.00296639	0	molybdenum cofactor biosynthesis protein A
535	17934679	176299	83	17	0.00296639	0	protoheme IX farnesyltransferase
536	17939120	176299	6	4	0.00316728	0	conserved hypothetical protein
537	17934156	176299	6	4	0.00316728	0	conserved hypothetical protein
538	17934328	176299	6	4	0.00316728	0	stress induced protein
539	17939066	176299	6	4	0.00316728	0	conserved hypothetical protein
540	17938020	176299	6	4	0.00316728	0	serine/threonine phosphoprotein phosphatase
541	17936186	176299	6	4	0.00316728	0	conserved hypothetical protein
542	17938680	176299	6	4	0.00316728	0	ISL3 family transposase
543	17934398	176299	6	4	0.00316728	0	conserved hypothetical protein
544	17935843	176299	6	4	0.00316728	0	conserved hypothetical protein
545	17935146	176299	6	4	0.00316728	0	streptomycin resistance protein
546	17939070	176299	6	4	0.00316728	0	conserved hypothetical protein
547	17936721	176299	6	4	0.00316728	0	conserved hypothetical protein
548	17935728	176299	6	4	0.00316728	0	ABC transporter, substrate binding protein [amino acid]
549	17936323	176299	28	9	0.00317522	0	RNA methylase
550	17937976	176299	28	9	0.00317522	0	NonF-related protein
551	17934701	176299	28	9	0.00317522	0	transcriptional regulator, GntR family
552	17938954	176299	28	9	0.00317522	0	transposase
553	17935182	176299	93	18	0.00321253	0	NADH dehydrogenase I chain M
554	17934449	176299	93	18	0.00321253	0	histidinol dehydrogenase
555	17933968	176299	93	18	0.00321253	0	imidazoleglycerol-phosphate dehydratase
556	17934817	176299	93	18	0.00321253	0	Na+/H+ antiporter
557	17935643	176299	93	18	0.00321253	0	phosphoribosyl c-AMP cyclohydrolase
558	17935183	176299	93	18	0.00321253	0	NADH ubiquinone oxidoreductase chain N
559	17935661	176299	93	18	0.00321253	0	conserved hypothetical protein
560	17934018	176299	93	18	0.00321253	0	prephenate dehydratase
561	17936008	176299	18	7	0.00328892	0	transcriptional regulator, ArsR family
562	17934207	176299	18	7	0.00328892	0	conserved hypothetical protein
563	17939079	176299	18	7	0.00328892	0	conserved hypothetical protein
564	17935920	176299	18	7	0.00328892	0	transcriptional regulator, ArsR family
565	17937953	176299	67	15	0.0032934	0	transcriptional regulator, LysR family
566	17937783	176299	75	16	0.00332828	0	zinc-binding dehydrogenase
567	17937153	176299	75	16	0.00332828	0	hippurate hydrolase
568	17934179	176299	75	16	0.00332828	0	oxidoreductase
569	17935596	176299	75	16	0.00332828	0	stationary-phase survival protein
570	17938825	176299	75	16	0.00332828	0	alcohol dehydrogenase
571	17937820	176299	75	16	0.00332828	0	ABC transporter, nucleotide binding/ATPase protein [branched chain amino acid]
572	17934227	176299	75	16	0.00332828	0	conserved hypothetical protein
573	17936303	176299	46	12	0.00334149	0	chitooligosaccharide deacetylase
574	17937004	176299	46	12	0.00334149	0	D-amino acid dehydrogenase, small subunit
575	17936148	176299	23	8	0.00341982	0	benzoate transport protein
576	17936223	176299	23	8	0.00341982	0	conserved hypothetical protein
577	17934976	176299	34	10	0.00353158	0	proline iminopeptidase
578	17939060	176299	34	10	0.00353158	0	chloromuconate cycloisomerase
579	17939192	176299	34	10	0.00353158	0	ABC transporter, substrate binding protein [nitrate/sulfonate]
580	17933941	176299	34	10	0.00353158	0	conserved hypothetical protein
581	17937968	176299	40	11	0.00356618	0	transcriptional regulator, LysR family
582	17937826	176299	84	17	0.00358382	0	hydroxybutyrate dehydrogenase
583	17936191	176299	84	17	0.00358382	0	d-beta-hydroxybutyrate dehydrogenase
584	17934729	176299	84	17	0.00358382	0	ABC transporter, membrane spanning protein
585	17935584	176299	84	17	0.00358382	0	molybdopterin biosynthesis protein
586	17937302	176299	60	14	0.00358961	0	electron transfer flavoprotein beta subunit
587	17937574	176299	105	19	0.00359691	0	D-lactate dehydrogenase
588	17937063	176299	53	13	0.00360721	0	transcriptional regulator, LysR family
589	17937472	176299	53	13	0.00360721	0	GGDEF family protein
590	17934296	176299	94	18	0.0038851	0	acetylglutamate kinase
591	17937477	176299	94	18	0.0038851	0	conserved hypothetical protein
592	17934816	176299	94	18	0.0038851	0	transcriptional regulator
593	17934713	176299	94	18	0.0038851	0	pyruvate,orthophosphate dikinase
594	17935181	176299	94	18	0.0038851	0	NADH ubiquinone oxidoreductase chain L
595	17938397	176299	94	18	0.0038851	0	formate dehydrogenase alpha subunit
596	17935454	176299	68	15	0.00398744	0	lipoate biosynthesis protein B
597	17937773	176299	68	15	0.00398744	0	glycogen branching enzyme
598	17935178	176299	68	15	0.00398744	0	NADH ubiquinone oxidoreductase chain I
599	17937086	176299	76	16	0.00401506	0	ABC transporter, membrane spanning protein [oligopeptide]
600	17935139	176299	76	16	0.00401506	0	polysaccharide biosynthesis glycosyltransferase
601	17934021	176299	76	16	0.00401506	0	exopolysaccharide production protein
602	17938305	176299	76	16	0.00401506	0	dTDP-4-dehydrorhamnose reductase
603	17935491	176299	76	16	0.00401506	0	NADPH:quinone reductase
604	17938783	176299	76	16	0.00401506	0	aldo/keto reductase
605	17937143	176299	76	16	0.00401506	0	ABC transporter, membrane spanning protein [oligopeptide]
606	17937035	176299	76	16	0.00401506	0	structural gene
607	17939329	176299	76	16	0.00401506	0	arabinose phosphate phosphatase
608	17938496	176299	14	6	0.00403869	0	exopolysaccharide export protein
609	17937830	176299	14	6	0.00403869	0	glucose dehydrogenase
610	17937062	176299	14	6	0.00403869	0	pyrroloquinoline-quinone-dependent quinate dehydrogenase
611	17935525	176299	14	6	0.00403869	0	transcriptional regulator, ArsR family
612	17934977	176299	14	6	0.00403869	0	conserved hypothetical protein
613	17937996	176299	14	6	0.00403869	0	conserved hypothetical protein
614	17938373	176299	14	6	0.00403869	0	conserved hypothetical protein
615	17937521	176299	14	6	0.00403869	0	D-threo-aldose 1-dehydrogenase
616	17934016	176299	14	6	0.00403869	0	conserved hypothetical protein
617	17939029	176299	14	6	0.00403869	0	cultivar specificity protein W78
618	17938206	176299	14	6	0.00403869	0	ABC transporter, membrane spanning protein [branched chain amino acid]
619	17937635	176299	14	6	0.00403869	0	conserved hypothetical protein
620	17936294	176299	29	9	0.00418552	0	ABC transporter, membrane spanning protein [urea/amide]
621	17936864	176299	29	9	0.00418552	0	transcriptional regulator, AraC family
622	17934966	176299	29	9	0.00418552	0	conserved hypothetical protein
623	17934334	176299	29	9	0.00418552	0	ABC transporter, substrate binding protein [phosphate]
624	17938922	176299	29	9	0.00418552	0	transcriptional regulator. AraC family
625	17938101	176299	29	9	0.00418552	0	rhizobiocin/RTX toxin
626	17938357	176299	29	9	0.00418552	0	ABC transporter, membrane spanning protein
627	17937815	176299	29	9	0.00418552	0	mandelate racemase
628	17937857	176299	10	5	0.00429586	0	two component response regulator
629	17935313	176299	10	5	0.00429586	0	ABC transporter, substrate binding protein [branched chain amino acid]
630	17936904	176299	10	5	0.00429586	0	transcriptional regulator, MarR family
631	17937445	176299	10	5	0.00429586	0	fructose bisphosphate aldolase
632	17937450	176299	10	5	0.00429586	0	conserved hypothetical protein
633	17938428	176299	10	5	0.00429586	0	flavin-containing monooxygenase
634	17938685	176299	10	5	0.00429586	0	conserved hypothetical protein
635	17937785	176299	85	17	0.00431386	0	ABC transporter, nucleotide binding/ATPase protein
636	17937492	176299	85	17	0.00431386	0	two component sensor kinase
637	17938891	176299	85	17	0.00431386	0	citrate synthase
638	17934399	176299	85	17	0.00431386	0	dihydroorotate dehydrogenase
639	17938540	176299	85	17	0.00431386	0	citrate synthase
640	17938330	176299	61	14	0.00436021	0	transcriptional regulator, LysR family
641	17934122	176299	61	14	0.00436021	0	methylmalonate-semialdehyde dehydrogenase
642	17938965	176299	61	14	0.00436021	0	AcrB/AcrD/AcrF family protein
643	17937978	176299	61	14	0.00436021	0	alcohol dehydrogenase
644	17935785	176299	106	19	0.00438244	0	3, 4-dihydroxy-2-butanone 4-phosphate synthase
645	17934663	176299	106	19	0.00438244	0	3,4-dihydroxy-2-butanone-4-phoshate synthase/GTP cyclohydrolase II
646	17933992	176299	54	13	0.0044156	0	DNA replication and repair protein
647	17934904	176299	41	11	0.00447591	0	zinc-binding dehydrogenase
648	17938463	176299	41	11	0.00447591	0	two component response regulator
649	17935317	176299	41	11	0.00447591	0	enoyl-CoA hydratase
650	17934637	176299	41	11	0.00447591	0	ferredoxin I
651	17936257	176299	41	11	0.00447591	0	UDP-hexose transferase
652	17939105	176299	41	11	0.00447591	0	ABC transporter, membrane spanning protein [branched chain amino acid]
653	17934032	176299	41	11	0.00447591	0	two component sensor kinase
654	17938425	176299	35	10	0.00451635	0	methyl-accepting chemotaxis protein
655	17935621	176299	35	10	0.00451635	0	flavodoxin
656	17936233	176299	35	10	0.00451635	0	transcriptional regulator, LysR family
657	17937907	176299	24	8	0.00463905	0	multidrug efflux protein
658	17936962	176299	24	8	0.00463905	0	haloacid dehalogenase-like hydrolase
659	17935668	176299	24	8	0.00463905	0	polyketide biosynthesis associated protein
660	17935706	176299	95	18	0.00468437	0	ABC transporter, nucleotide binding/ATPase protein
661	17938717	176299	95	18	0.00468437	0	ABC transporter, nucleotide binding/ATPase protein
662	17938264	176299	19	7	0.00468671	0	transcriptional regulator, AraC family
663	17938495	176299	19	7	0.00468671	0	glycosyltransferase
664	17934947	176299	19	7	0.00468671	0	MFS permease
665	17939103	176299	69	15	0.00480391	0	ABC transporter, nucleotide binding/ATPase protein [branched chain amino acid]
666	17938511	176299	69	15	0.00480391	0	fatty acid CoA ligase
667	17938133	176299	69	15	0.00480391	0	hippurate hydrolase
668	17938262	176299	69	15	0.00480391	0	inositol monophosphatase family protein
669	17937054	176299	69	15	0.00480391	0	succinoglycan biosynthesis regulator
670	17937206	176299	69	15	0.00480391	0	aldehyde dehydrogenase
671	17937166	176299	77	16	0.00482296	0	ABC transporter, membrane spanning protein
672	17934529	176299	77	16	0.00482296	0	exopolyphosphatase
673	17935362	176299	77	16	0.00482296	0	glycine cleavage system protein P2
674	17938565	176299	77	16	0.00482296	0	oxidoreductase
675	17938410	176299	77	16	0.00482296	0	ABC transporter, membrane spanning protein [dipeptide]
676	17937146	176299	77	16	0.00482296	0	aldo/keto reductase
677	17936159	176299	48	12	0.00510243	0	ABC transporter, substrate binding protein [branched chain amino acid]
678	17935615	176299	48	12	0.00510243	0	protein-L-isoaspartate O-methyltransferase
679	17935210	176299	48	12	0.00510243	0	acyl-CoA dehydrogenase
680	17937575	176299	48	12	0.00510243	0	L-lactate dehydrogenase
681	17937878	176299	48	12	0.00510243	0	dihydropicolinate synthase
682	17936201	176299	48	12	0.00510243	0	L-lactate dehydrogenase
683	17937043	176299	48	12	0.00510243	0	DNA-3-methyladenine glycosylase
684	17934333	176299	86	17	0.0051738	0	two component sensor kinase
685	17934536	176299	86	17	0.0051738	0	alcohol dehydrogenase
686	17937967	176299	107	19	0.00532865	0	aspartate aminotransferase A
687	17936079	176299	107	19	0.00532865	0	aspartate aminotransferase A
688	17939143	176299	107	19	0.00532865	0	indole acetamide hydrolase
689	17935896	176299	55	13	0.00536931	0	GGDEF family protein
690	17934208	176299	55	13	0.00536931	0	iron-sulfur cluster binding protein
691	17935465	176299	55	13	0.00536931	0	glutathione-independent formaldehyde dehydrogenase
692	17933961	176299	30	9	0.00543075	0	conserved hypothetical protein
693	17939196	176299	30	9	0.00543075	0	oxidoreductase, GMC family
694	17939125	176299	30	9	0.00543075	0	transcriptional regulator, AraC family
695	17934853	176299	42	11	0.00556401	0	conserved hypothetical protein
696	17936930	176299	96	18	0.0056313	0	dihydroxy-acid dehydratase
697	17934509	176299	96	18	0.0056313	0	phosphogluconate dehydratase
698	17937668	176299	96	18	0.0056313	0	dihydroxy-acid dehydratase
699	17935808	176299	96	18	0.0056313	0	dihydroxy-acid dehydratase
700	17933944	176299	96	18	0.0056313	0	tryptophan synthase alpha subunit
701	17936192	176299	36	10	0.00570699	0	xanthine dehydrogenase
702	17937430	176299	36	10	0.00570699	0	methyl-accepting chemotaxis protein
703	17935543	176299	36	10	0.00570699	0	mandelate racemase/muconate lactonizing enzyme family protein
704	17938483	176299	36	10	0.00570699	0	polysaccharide biosynthesis protein
705	17938215	176299	70	15	0.00575963	0	ABC transporter, nucleotide binding/ATPase protein
706	17939274	176299	70	15	0.00575963	0	ABC transporter, nucleotide binding/ATPase protein [agrocinopine]
707	17934320	176299	70	15	0.00575963	0	long-chain-fatty-acid-CoA-ligase
708	17934603	176299	70	15	0.00575963	0	PmbA/TldD related protein
709	17934954	176299	70	15	0.00575963	0	ABC transporter, nucleotide binding/ATPase protein
710	17936306	176299	70	15	0.00575963	0	ABC transporter, nucleotide binding/ATPase protein
711	17937152	176299	70	15	0.00575963	0	ABC transporter, substrate binding protein [oligopeptide]
712	17937487	176299	78	16	0.00576919	0	two component sensor kinase
713	17937606	176299	78	16	0.00576919	0	ABC transporter, nucleotide binding/ATPase protein [nitrate]
714	17936870	176299	78	16	0.00576919	0	3-hydroxyisobutyrate dehydrogenase
715	17935908	176299	78	16	0.00576919	0	NADP-dependent alcohol dehydrogenase
716	17935423	176299	78	16	0.00576919	0	conserved hypothetical protein
717	17939037	176299	15	6	0.00602546	0	conserved hypothetical protein
718	17938906	176299	15	6	0.00602546	0	conserved hypothetical protein
719	17938727	176299	15	6	0.00602546	0	transcriptional regulator, AraC family
720	17938672	176299	15	6	0.00602546	0	metallo-beta-lactamase
721	17934532	176299	15	6	0.00602546	0	metallo-beta-lactamase superfamily protein
722	17935375	176299	15	6	0.00602546	0	conserved hypothetical protein
723	17937914	176299	15	6	0.00602546	0	transcriptional regulator, AraC family
724	17938936	176299	15	6	0.00602546	0	Tn3 family transposase fragment
725	17934200	176299	15	6	0.00602546	0	tryptophan-rich sensory protein
726	17934778	176299	15	6	0.00602546	0	trans-aconitate methyltransferase
727	17935847	176299	15	6	0.00602546	0	50S ribosomal protein L7/L12
728	17935389	176299	15	6	0.00602546	0	arsenical resistance protein
729	17938413	176299	15	6	0.00602546	0	conserved hypothetical protein
730	17937516	176299	25	8	0.00616386	0	hydrolase
731	17937677	176299	25	8	0.00616386	0	hydrolase
732	17934922	176299	25	8	0.00616386	0	aldolase
733	17937322	176299	25	8	0.00616386	0	conserved hypothetical protein
734	17936296	176299	25	8	0.00616386	0	ABC transporter, substrate binding protein [urea/amide]
735	17937975	176299	25	8	0.00616386	0	conserved hypothetical protein
736	17935735	176299	87	17	0.00618297	0	phosphoribosylformylglycinamidine synthase I
737	17937770	176299	49	12	0.00623171	0	phosphoglucomutase
738	17938851	176299	63	14	0.00632542	0	two component sensor kinase
739	17935758	176299	63	14	0.00632542	0	tRNA/rRNA methyltransferase
740	17937908	176299	63	14	0.00632542	0	cation efflux system protein
741	17934619	176299	108	19	0.00646622	0	mrp protein
742	17935048	176299	108	19	0.00646622	0	5'-phosphoribosyl-5-aminoimidazole synthetase
743	17938337	176299	20	7	0.00648323	0	choline sulfatase
744	17934126	176299	20	7	0.00648323	0	conserved hypothetical protein
745	17937249	176299	20	7	0.00648323	0	serine/threonine protein phosphatase I
746	17937571	176299	20	7	0.00648323	0	conserved hypothetical protein
747	17937412	176299	20	7	0.00648323	0	phosphoserine aminotransferase
748	17939109	176299	20	7	0.00648323	0	NADH-dependent FMN reductase
749	17934423	176299	20	7	0.00648323	0	pH adaption potassium efflux system protein
750	17937930	176299	56	13	0.0064871	0	aldehyde dehydrogenase
751	17935147	176299	56	13	0.0064871	0	N-acetyl-gamma-glutamyl-phosphate reductase
752	17935528	176299	56	13	0.0064871	0	dimethylglycine dehydrogenase
753	17935910	176299	56	13	0.0064871	0	pyridoxal phosphate biosynthesis protein
754	17934564	176299	56	13	0.0064871	0	transcriptional regulator, LysR family
755	17938660	176299	7	4	0.00655051	0	conserved hypothetical protein
756	17934216	176299	7	4	0.00655051	0	methyltransferase
757	17938487	176299	7	4	0.00655051	0	conserved hypothetical protein
758	17936796	176299	7	4	0.00655051	0	hydantoin Racemase
759	17937265	176299	7	4	0.00655051	0	glycosyltransferase
760	17937231	176299	7	4	0.00655051	0	polysaccharide biosynthesis associated protein
761	17937270	176299	7	4	0.00655051	0	transcription elongation factor
762	17937816	176299	7	4	0.00655051	0	monooxygenase
763	17936140	176299	7	4	0.00655051	0	conserved hypothetical protein
764	17935151	176299	7	4	0.00655051	0	conserved hypothetical protein
765	17938592	176299	7	4	0.00655051	0	santhopine deaminating protein
766	17934651	176299	7	4	0.00655051	0	conserved hypothetical protein
767	17934901	176299	7	4	0.00655051	0	transcriptional regulator, TetR family
768	17935872	176299	7	4	0.00655051	0	conserved hypothetical protein
769	17935463	176299	7	4	0.00655051	0	serine acetyltransferase
770	17934247	176299	7	4	0.00655051	0	sigma-54 modulation protein
771	17935359	176299	7	4	0.00655051	0	MFS permease
772	17938422	176299	7	4	0.00655051	0	conserved hypothetical protein
773	17938967	176299	7	4	0.00655051	0	transcriptional regulator, TetR family
774	17938340	176299	97	18	0.00674975	0	argininosuccinate lyase
775	17938304	176299	97	18	0.00674975	0	glucose-1-phosphate thymidylyltransferase
776	17935905	176299	97	18	0.00674975	0	ketol-acid reductoisomerase
777	17937453	176299	97	18	0.00674975	0	extragenic suppressor protein SuhB
778	17934017	176299	43	11	0.00685358	0	mutT/nudix family protein
779	17935780	176299	43	11	0.00685358	0	nicotinate-nucleotide--dimethylbenzimidazole phosphoribosyl transferase
780	17936850	176299	43	11	0.00685358	0	conserved hypothetical protein
781	17934059	176299	79	16	0.00687266	0	cytochrome O ubiquinol oxidase subunit I
782	17937085	176299	79	16	0.00687266	0	ABC transporter, nucleotide binding/ATPase protein [peptide]
783	17938429	176299	79	16	0.00687266	0	zinc-binding dehydrogenase
784	17934678	176299	79	16	0.00687266	0	cytochrome-c oxidase chain I
785	17935364	176299	79	16	0.00687266	0	glycine cleavage system T protein, aminomethyltransferase
786	17938092	176299	79	16	0.00687266	0	ABC transporter, nucleotide binding/ATPase protein [anion]
787	17934389	176299	31	9	0.00694387	0	aquaporin
788	17934510	176299	31	9	0.00694387	0	6-phosphogluconolactonase
789	17938677	176299	31	9	0.00694387	0	conserved hypothetical protein
790	17937239	176299	31	9	0.00694387	0	transcriptional regulator, GntR family
791	17938793	176299	31	9	0.00694387	0	transcriptional regulator, LysR family
792	17937277	176299	11	5	0.00701434	0	conserved hypothetical protein
793	17936290	176299	11	5	0.00701434	0	urease accessory protein
794	17934128	176299	11	5	0.00701434	0	conserved hypothetical protein
795	17938669	176299	11	5	0.00701434	0	conserved hypothetical protein
796	17939078	176299	11	5	0.00701434	0	transcriptional regulator, TetR family
797	17939205	176299	11	5	0.00701434	0	thermophilic desulfurizing enzyme
798	17937658	176299	11	5	0.00701434	0	transcriptional regulator, GntR family
799	17937706	176299	11	5	0.00701434	0	ornithine cyclodeaminase (C-terminal)
800	17934827	176299	37	10	0.00713063	0	conserved hypothetical protein
801	17939080	176299	37	10	0.00713063	0	oxidoreductase with iron-sulfur subunit
802	17933993	176299	88	17	0.00736288	0	molybdopterin biosynthesis protein
803	17937786	176299	88	17	0.00736288	0	ABC transporter, nucleotide binding/ATPase protein
804	17934805	176299	50	12	0.0075547	0	protease II
805	17938956	176299	50	12	0.0075547	0	conserved hypothetical protein
806	17933977	176299	50	12	0.0075547	0	helicase
807	17937580	176299	64	14	0.00755677	0	glycerol-3-phosphate dehydrogenase
808	17934416	176299	64	14	0.00755677	0	enoyl-CoA hydratase
809	17935352	176299	64	14	0.00755677	0	conserved hypothetical protein
810	17938451	176299	64	14	0.00755677	0	succinate semialdehyde dehydrogenase
811	17936310	176299	64	14	0.00755677	0	exopolysaccharide production protein PssB
812	17934429	176299	64	14	0.00755677	0	cheA homolog
813	17938813	176299	57	13	0.00778884	0	aldehyde dehydrogenase
814	17934442	176299	109	19	0.00783131	0	UDP-galactose 4-epimerase
815	17938710	176299	109	19	0.00783131	0	glutamate-1-semialdehyde aminotransferase
816	17935067	176299	4	3	0.00797278	0	conserved hypothetical protein
817	17934958	176299	4	3	0.00797278	0	conserved hypothetical protein
818	17935211	176299	4	3	0.00797278	0	acetyltransferase
819	17935600	176299	4	3	0.00797278	0	SEC-independent protein translocase protein
820	17935767	176299	4	3	0.00797278	0	OmpA family protein
821	17934963	176299	4	3	0.00797278	0	conserved hypothetical protein
822	17937835	176299	4	3	0.00797278	0	conserved hypothetical protein
823	17935548	176299	4	3	0.00797278	0	conserved hypothetical protein
824	17936171	176299	4	3	0.00797278	0	conserved hypothetical protein
825	17934762	176299	4	3	0.00797278	0	conserved hypothetical protein
826	17938147	176299	4	3	0.00797278	0	conserved hypothetical protein
827	17938629	176299	4	3	0.00797278	0	partitioning protein
828	17937356	176299	4	3	0.00797278	0	conserved hypothetical protein
829	17934292	176299	4	3	0.00797278	0	conserved hypothetical protein
830	17935143	176299	4	3	0.00797278	0	conserved hypothetical protein
831	17937754	176299	4	3	0.00797278	0	succinoglycan biosynthesis protein
832	17938573	176299	4	3	0.00797278	0	conserved hypothetical protein
833	17938403	176299	4	3	0.00797278	0	conserved hypothetical protein
834	17936343	176299	4	3	0.00797278	0	conserved hypothetical protein
835	17937413	176299	4	3	0.00797278	0	outer surface protein
836	17935323	176299	4	3	0.00797278	0	conserved hypothetical protein
837	17936043	176299	4	3	0.00797278	0	outer membrane protein
838	17937323	176299	4	3	0.00797278	0	conserved hypothetical protein
839	17939098	176299	4	3	0.00797278	0	hypothetical protein Atu5516
840	17934641	176299	4	3	0.00797278	0	divalent cation transporter
841	17935941	176299	4	3	0.00797278	0	conserved hypothetical protein
842	17934881	176299	4	3	0.00797278	0	cycH protein
843	17935070	176299	4	3	0.00797278	0	exopolysaccharide II synthesis transcriptional activator ExpG
844	17934951	176299	4	3	0.00797278	0	conserved hypothetical protein
845	17935028	176299	4	3	0.00797278	0	lignin degradation protein
846	17935038	176299	4	3	0.00797278	0	outer membrane protein
847	17935034	176299	4	3	0.00797278	0	molybdopterin converting factor small subunit
848	17938860	176299	4	3	0.00797278	0	conserved hypothetical protein
849	17935171	176299	4	3	0.00797278	0	conserved hypothetical protein
850	17935318	176299	4	3	0.00797278	0	methylenetetrahydrofolate reductase
851	17935937	176299	4	3	0.00797278	0	conserved hypothetical protein
852	17934945	176299	4	3	0.00797278	0	two component response regulator
853	17934789	176299	4	3	0.00797278	0	cytochrome C-556
854	17936804	176299	4	3	0.00797278	0	transglycosylase
855	17937452	176299	4	3	0.00797278	0	conserved hypothetical protein
856	17937722	176299	4	3	0.00797278	0	conserved hypothetical protein
857	17936013	176299	4	3	0.00797278	0	conserved hypothetical protein
858	17934654	176299	4	3	0.00797278	0	conserved hypothetical protein
859	17934608	176299	4	3	0.00797278	0	conserved hypothetical protein
860	17935657	176299	4	3	0.00797278	0	methylenetetrahydrofolate reductase
861	17935258	176299	4	3	0.00797278	0	conserved hypothetical protein
862	17938181	176299	4	3	0.00797278	0	conserved hypothetical protein
863	17937053	176299	26	8	0.00803666	0	6-pyruvoyl tetrahydropterin synthase
864	17935378	176299	26	8	0.00803666	0	conserved hypothetical protein
865	17933976	176299	26	8	0.00803666	0	two component sensor kinase
866	17939156	176299	26	8	0.00803666	0	hydantoin utilization protein
867	17935999	176299	26	8	0.00803666	0	pyrophosphate--fructose-6-phosphate 1-phosphotransferase
868	17938218	176299	26	8	0.00803666	0	conserved hypothetical protein
869	17934342	176299	98	18	0.00806677	0	acetylornithine aminotransferase
870	17935581	176299	98	18	0.00806677	0	anthranilate phosphoribosyltransferase
871	17938764	176299	98	18	0.00806677	0	ABC transporter, nucleotide binding/ATPase protein
872	17935921	176299	80	16	0.008154	0	acetolactate synthase, small subunit
873	17937190	176299	80	16	0.008154	0	pantoate--beta-alanine ligase
874	17933958	176299	80	16	0.008154	0	two component sensor kinase
875	17936978	176299	80	16	0.008154	0	ABC transporter, membrane spanning protein [dipeptide]
876	17935529	176299	80	16	0.008154	0	potassium efflux system KEFA
877	17938012	176299	80	16	0.008154	0	ribitol 2-dehydrogenase
878	17937298	176299	80	16	0.008154	0	short chain dehydrogenase
879	17938263	176299	72	15	0.00816318	0	dehydrogenase
880	17937014	176299	72	15	0.00816318	0	cellulose synthesis protein
881	17937141	176299	72	15	0.00816318	0	ABC transporter, substrate binding protein [oligopeptide]
882	17938318	176299	72	15	0.00816318	0	oxidoreductase
883	17936851	176299	72	15	0.00816318	0	5-dehydro-4-deoxyglucarate dehydratase
884	17934620	176299	44	11	0.00836858	0	magnesium/cobalt transport protein
885	17937089	176299	44	11	0.00836858	0	transcriptional regulator, LysR family
886	17934116	176299	44	11	0.00836858	0	ABC transporter, substrate binding protein [proline/glycine/betaine]
887	17936914	176299	44	11	0.00836858	0	RND multidrug efflux membrane permease
888	17938323	176299	16	6	0.0086218	0	conserved hypothetical protein
889	17937451	176299	16	6	0.0086218	0	flagellar motor protein
890	17937702	176299	16	6	0.0086218	0	transcriptional regulator, AsnC family
891	17938166	176299	16	6	0.0086218	0	transcriptional regulator, TetR family
892	17934965	176299	16	6	0.0086218	0	conserved hypothetical protein
893	17939152	176299	16	6	0.0086218	0	D-nopaline dehydrogenase
894	17934662	176299	16	6	0.0086218	0	conserved hypothetical protein
895	17938192	176299	16	6	0.0086218	0	creatinine amidohydrolase
896	17935867	176299	16	6	0.0086218	0	conserved hypothetical protein
897	17937956	176299	16	6	0.0086218	0	conserved hypothetical protein
898	17935540	176299	16	6	0.0086218	0	ABC transporter, substrate binding protein
899	17937753	176299	16	6	0.0086218	0	succinoglycan biosynthesis transport protein
900	17935927	176299	21	7	0.00873588	0	acetyltransferase
901	17939106	176299	21	7	0.00873588	0	ABC transporter, membrane spanning protein [branched chain amino acid]
902	17936108	176299	21	7	0.00873588	0	transcriptional regulator
903	17939027	176299	89	17	0.00873728	0	short-chain dehydrogenase
904	17937030	176299	89	17	0.00873728	0	ABC transporter, nucleotide binding/ATPase protein
905	17935376	176299	32	9	0.00875813	0	esterase D
906	17938512	176299	32	9	0.00875813	0	acetyl CoA synthase
907	17939213	176299	32	9	0.00875813	0	transcriptional regulator, LysR family
908	17937515	176299	32	9	0.00875813	0	transcriptional regulator, LysR family
909	17939102	176299	32	9	0.00875813	0	acyl-CoA dehydrogenase
910	17936097	176299	32	9	0.00875813	0	conserved hypothetical protein
911	17934764	176299	32	9	0.00875813	0	transcriptional regulator, LysR family
912	17938826	176299	32	9	0.00875813	0	transcriptional regulator, LysR family
913	17935958	176299	32	9	0.00875813	0	sco1 protein homolog
914	17936242	176299	32	9	0.00875813	0	methyl-accepting chemotaxis protein
915	17934177	176299	32	9	0.00875813	0	transcriptional regulator, LysR family
916	17933927	176299	32	9	0.00875813	0	maf protein
917	17937219	176299	38	10	0.00881496	0	glutaredoxin
918	17937287	176299	38	10	0.00881496	0	methylmalonyl-CoA mutase
919	17937718	176299	38	10	0.00881496	0	hydroxamate-type ferrisiderophore receptor
920	17934781	176299	65	14	0.00898042	0	transcriptional regulator, LysR family
921	17938465	176299	65	14	0.00898042	0	formate dehydrogenase alpha subunit
922	17936254	176299	51	12	0.00909338	0	UDP-hexose transferase
923	17937182	176299	51	12	0.00909338	0	acyl-CoA dehydrogenase
924	17937000	176299	51	12	0.00909338	0	thiamine-phosphate pyrophosphorylase
925	17938789	176299	58	13	0.00929532	0	aldehyde dehydrogenase [betaine]
926	17937861	176299	110	19	0.00946642	0	UDP-glucose 4-epimerase
927	17937962	176299	110	19	0.00946642	0	acetyl-CoA carboxylase, biotin carboxylase
928	17937616	176299	110	19	0.00946642	0	biotin carboxylase
929	17936954	176299	110	19	0.00946642	0	glutamyl-tRNA amidotransferase subunit A
930	17937187	176299	110	19	0.00946642	0	3-methylcrotonyl-CoA carboxylase alpha subunit
931	17934557	176299	110	19	0.00946642	0	phosphoribosylamine--glycine ligase
932	17938709	176299	99	18	0.0096129	0	acetolactate synthase
933	17937794	176299	81	16	0.00963557	0	quinolinate synthetase A
934	17938514	176299	73	15	0.00965166	0	dehydrogenase
935	17938117	176299	73	15	0.00965166	0	amidohydrolase
936	17935043	176299	73	15	0.00965166	0	reductase
937	17936301	176299	73	15	0.00965166	0	transcriptional regulator, LuxR family
938	17938869	176299	73	15	0.00965166	0	alpha-amylase
939	17937342	176299	73	15	0.00965166	0	amidohydrolase
940	17936785	176299	73	15	0.00965166	0	short chain dehydrogenase
941	17934725	176299	45	11	0.0101334	0	sulfate adenylate transferase, subunit 2
942	17936295	176299	45	11	0.0101334	0	ABC transporter, membrane spanning protein [urea/amide]
943	17937436	176299	45	11	0.0101334	0	5-formyltetrahydrofolate cyclo-ligase
944	17935312	176299	45	11	0.0101334	0	ABC transporter, membrane spanning protein
945	17934689	176299	27	8	0.0102989	0	peroxiredoxin
946	17936217	176299	27	8	0.0102989	0	conserved hypothetical protein
947	17936045	176299	27	8	0.0102989	0	periplasmic immunogenic protein
948	17937534	176299	27	8	0.0102989	0	transcriptional regulator, LysR family
949	17935506	176299	27	8	0.0102989	0	2-dehydro-3-deoxyphosphoheptonate aldolase
950	17936281	176299	27	8	0.0102989	0	conserved hypothetical protein
951	17937037	176299	90	17	0.0103323	0	adenosylmethionine-8-amino-7-oxononanoate aminotransferase
952	17936762	176299	90	17	0.0103323	0	agropine synthesis reductase
953	17938488	176299	66	14	0.0106175	0	dTDP-4-dehydrorhamnose 3,5-epimerase
954	17936374	176299	66	14	0.0106175	0	NAD(P)+ transhydrogenase
955	17934321	176299	66	14	0.0106175	0	ABC transporter, nucleotide binding/ATPase protein
956	17934746	176299	66	14	0.0106175	0	MFS permease
957	17935899	176299	66	14	0.0106175	0	ABC transporter, membrane spanning protein
958	17937303	176299	66	14	0.0106175	0	electron transfer flavoprotein alpha subunit
959	17934696	176299	66	14	0.0106175	0	peptidase, family M16
960	17937985	176299	12	5	0.010699	0	dehydrogenase
961	17939257	176299	12	5	0.010699	0	conjugal transfer protein, Dtr system
962	17936916	176299	12	5	0.010699	0	conserved hypothetical protein
963	17938421	176299	12	5	0.010699	0	fimbrial chaperone
964	17936722	176299	12	5	0.010699	0	transcriptional regulator, ArsR family
965	17934978	176299	12	5	0.010699	0	conserved hypothetical protein
966	17935946	176299	12	5	0.010699	0	hydrolase
967	17935741	176299	12	5	0.010699	0	BolA/YrbA family protein
968	17934993	176299	12	5	0.010699	0	MFS permease
969	17938528	176299	12	5	0.010699	0	C factor
970	17936040	176299	12	5	0.010699	0	conserved hypothetical protein
971	17938737	176299	39	10	0.0107877	0	transcriptional regulator
972	17937717	176299	52	12	0.0108702	0	transcriptional regulator, LysR family
973	17935314	176299	52	12	0.0108702	0	acyl-CoA dehydrogenase
974	17936193	176299	33	9	0.0109064	0	xanthine dehydrogenase C-terminal subunit
975	17937921	176299	33	9	0.0109064	0	transcriptional regulator, GntR family
976	17935246	176299	33	9	0.0109064	0	phenazine antibiotic biosynthesis related protein
977	17938561	176299	33	9	0.0109064	0	transcriptional regulator, LysR family
978	17938772	176299	33	9	0.0109064	0	transcriptional regulator, LysR family
979	17934289	176299	33	9	0.0109064	0	methyl-accepting chemotaxis protein
980	17934473	176299	33	9	0.0109064	0	flagellar motor switch protein FliN
981	17937675	176299	33	9	0.0109064	0	transcriptional regulator, LysR family
982	17937513	176299	33	9	0.0109064	0	transcriptional regulator, LysR family
983	17938945	176299	33	9	0.0109064	0	aquaporin
984	17937656	176299	59	13	0.0110281	0	aldehyde dehydrogenase
985	17934737	176299	59	13	0.0110281	0	betaine aldehyde dehydrogenase
986	17937186	176299	59	13	0.0110281	0	3-methylcrotonoyl-CoA carboxylase beta subunit
987	17937091	176299	82	16	0.0113414	0	rhiziobicin secretion
988	17938742	176299	82	16	0.0113414	0	short chain dehydrogenase dehydrogenases
989	17938770	176299	82	16	0.0113414	0	short chain dehydrogenase
990	17939278	176299	74	15	0.0113605	0	arabinose phosphate phosphatase
991	17936973	176299	74	15	0.0113605	0	ABC transporter, nucleotide binding/ATPase protein [C4-dicarboxylate]
992	17936061	176299	111	19	0.0114214	0	carbamoylphosphate synthase large subunit
993	17938491	176299	111	19	0.0114214	0	glutamate-1-semialdehyde 2,1-aminotransferase
994	17935219	176299	111	19	0.0114214	0	glutamyl-tRNA amidotransferase subunit A
995	17938708	176299	100	18	0.0114225	0	3-oxoacyl-(acyl-carrier protein) reductase
996	17936012	176299	100	18	0.0114225	0	acetolactate synthase large subunit
997	17935485	176299	100	18	0.0114225	0	aminotransferase, class I
998	17936299	176299	100	18	0.0114225	0	dehydrogenase
999	17937618	176299	22	7	0.0114985	0	transcriptional regulator, MerR family
1000	17937567	176299	22	7	0.0114985	0	ABC transporter, nucleotide binding/ATPase protein
1001	17935368	176299	22	7	0.0114985	0	conserved hypothetical protein
1002	17935125	176299	22	7	0.0114985	0	methylated-DNA--protein-cysteine methyltransferase
1003	17934604	176299	22	7	0.0114985	0	inositol monophosphatase family protein
1004	17934612	176299	22	7	0.0114985	0	calcium-binding protein, regucalcin
1005	17937879	176299	22	7	0.0114985	0	calcium-binding protein, regucalcin
1006	17937659	176299	22	7	0.0114985	0	calcium-binding protein, regucalcin
1007	17937404	176299	8	4	0.0116009	0	ATP-dependent protease LA 2
1008	17935156	176299	8	4	0.0116009	0	conserved hypothetical protein
1009	17937577	176299	8	4	0.0116009	0	conserved hypothetical protein
1010	17938393	176299	8	4	0.0116009	0	hydantoin racemase
1011	17938089	176299	8	4	0.0116009	0	ferrienterobactin-like protein
1012	17938768	176299	8	4	0.0116009	0	conserved hypothetical protein
1013	17934007	176299	8	4	0.0116009	0	conserved hypothetical protein
1014	17939040	176299	8	4	0.0116009	0	dihydrodipicolinate synthase
1015	17937529	176299	8	4	0.0116009	0	hypothetical protein Atu3824
1016	17935800	176299	8	4	0.0116009	0	conserved hypothetical protein
1017	17934502	176299	8	4	0.0116009	0	ABC transporter, substrate binding protein [alpha-glucoside]
1018	17934198	176299	8	4	0.0116009	0	5'-methylthioadenosine/S-adenosylhomocysteine nucleosidase
1019	17936847	176299	8	4	0.0116009	0	ABC transporter, membrane spanning protein [C4-dicarboxylate]
1020	17938850	176299	8	4	0.0116009	0	sugar binding protein
1021	17937564	176299	8	4	0.0116009	0	conserved hypothetical protein
1022	17938075	176299	8	4	0.0116009	0	nitric oxide reductase NorD protein
1023	17934824	176299	8	4	0.0116009	0	transcriptional regulator
1024	17937473	176299	8	4	0.0116009	0	homospermidine synthase
1025	17938041	176299	8	4	0.0116009	0	hypothetical protein Atu4352
1026	17937258	176299	8	4	0.0116009	0	glycosyltransferase
1027	17934136	176299	8	4	0.0116009	0	components of type IV pilus
1028	17938612	176299	8	4	0.0116009	0	conserved hypothetical protein
1029	17938063	176299	8	4	0.0116009	0	conserved hypothetical protein
1030	17938857	176299	8	4	0.0116009	0	glutathione S-transferase
1031	17938419	176299	8	4	0.0116009	0	conserved hypothetical protein
1032	17937155	176299	8	4	0.0116009	0	conserved hypothetical protein
1033	17938294	176299	17	6	0.0119048	0	IS3 family transposase
1034	17939123	176299	17	6	0.0119048	0	conserved hypothetical protein
1035	17937392	176299	17	6	0.0119048	0	gramicidin S biosynthesis thioesterase
1036	17936054	176299	17	6	0.0119048	0	hydrolase
1037	17934717	176299	17	6	0.0119048	0	metallo-beta-lactamase superfamily protein
1038	17937929	176299	17	6	0.0119048	0	alkanal monooxygenase alpha chain
1039	17939083	176299	17	6	0.0119048	0	conserved hypothetical protein
1040	17938182	176299	17	6	0.0119048	0	conserved hypothetical protein
1041	17934772	176299	17	6	0.0119048	0	oxidoreductase
1042	17938271	176299	46	11	0.0121726	0	ferredoxin
1043	17936402	176299	46	11	0.0121726	0	conserved hypothetical protein
1044	17934220	176299	46	11	0.0121726	0	nodulation protein L
1045	17936304	176299	46	11	0.0121726	0	ABC transporter, substrate binding protein [amino acid]
1046	17937989	176299	46	11	0.0121726	0	two component response regulator
1047	17935631	176299	91	17	0.0121765	0	ABC transporter, nucleotide binding/ATPase protein
1048	17938890	176299	91	17	0.0121765	0	citrate synthase
1049	17937909	176299	91	17	0.0121765	0	short-chain dehydrogenase
1050	17936125	176299	91	17	0.0121765	0	ABC transporter, nucleotide binding/ATPase protein
1051	17937285	176299	67	14	0.0124901	0	glycerol-3-phosphate dehydrogenase
1052	17937500	176299	67	14	0.0124901	0	AcrB/AcrD/AcrF family protein
1053	17937936	176299	67	14	0.0124901	0	aldehyde dehydrogenase
1054	17936985	176299	67	14	0.0124901	0	AcrB/AcrD/AcrF family protein
1055	17937581	176299	67	14	0.0124901	0	aldo-keto reductase
1056	17938325	176299	67	14	0.0124901	0	AcrB/AcrD/AcrF family protein
1057	17936157	176299	67	14	0.0124901	0	cation efflux system protein
1058	17938232	176299	53	12	0.012908	0	transcriptional regulator, LysR family
1059	17935160	176299	53	12	0.012908	0	GGDEF family protein
1060	17937300	176299	53	12	0.012908	0	conserved hypothetical protein
1061	17938077	176299	28	8	0.0129895	0	nitric oxide reductase, cytochrome b subunit
1062	17937701	176299	28	8	0.0129895	0	transcriptional regulator, LysR family
1063	17939113	176299	28	8	0.0129895	0	ABC transporter, substrate binding protein
1064	17939002	176299	28	8	0.0129895	0	transcriptional regulator, LysR family
1065	17935066	176299	28	8	0.0129895	0	arginine-tRNA-protein transferase
1066	17935011	176299	60	13	0.0130092	0	pyridoxal phosphate biosynthesis protein
1067	17938661	176299	60	13	0.0130092	0	pyridoxal phosphate biosynthesis protein
1068	17936107	176299	60	13	0.0130092	0	aldehyde dehydrogenase
1069	17937647	176299	60	13	0.0130092	0	aldehyde dehydrogenase
1070	17936195	176299	40	10	0.013076	0	transcriptional regulator, LysR family
1071	17935626	176299	40	10	0.013076	0	ribonucleoside-diphosphate reductase 2 alpha chain
1072	17935308	176299	83	16	0.0132971	0	sorbitol dehydrogenase
1073	17936384	176299	83	16	0.0132971	0	dihydrodipicolinate synthase
1074	17934907	176299	75	15	0.0133131	0	magnesium transport protein
1075	17937810	176299	75	15	0.0133131	0	ABC transporter, membrane spanning protein [dipeptide]
1076	17938204	176299	75	15	0.0133131	0	ABC transporter, nucleotide binding/ATPase protein [branched chain amino acid]
1077	17936908	176299	34	9	0.01342	0	transcriptional regulator, LysR family
1078	17937071	176299	34	9	0.01342	0	sensory methylation accepting chemotaxis protein
1079	17936361	176299	34	9	0.01342	0	transcriptional regulator, LysR family
1080	17937188	176299	34	9	0.01342	0	hydroxymethylglutaryl-CoA lyase
1081	17938780	176299	34	9	0.01342	0	transcriptional regulator, LysR family
1082	17939128	176299	34	9	0.01342	0	transcriptional regulator, LysR family
1083	17938909	176299	34	9	0.01342	0	transcriptional regulator, LysR family
1084	17936156	176299	34	9	0.01342	0	conserved hypothetical protein
1085	17934100	176299	34	9	0.01342	0	transcriptional regulator, GntR family
1086	17939082	176299	34	9	0.01342	0	dehydrogenase
1087	17935922	176299	101	18	0.0135338	0	acetolactate synthase III, large subunit
1088	17938200	176299	101	18	0.0135338	0	acetolactate synthase
1089	17937288	176299	112	19	0.0137549	0	propionyl-coenzyme A carboxylase, alpha polypeptide
1090	17935230	176299	112	19	0.0137549	0	acetyl-CoA carboxylase, biotin carboxylase
1091	17934232	176299	112	19	0.0137549	0	panthotenate metabolism flavoprotein
1092	17937023	176299	112	19	0.0137549	0	UDP-glucose 4-epimerase
1093	17934765	176299	92	17	0.014301	0	oxidoreductase
1094	17935714	176299	92	17	0.014301	0	ABC transporter subunit
1095	17934897	176299	47	11	0.01451	0	conserved hypothetical protein
1096	17938197	176299	47	11	0.01451	0	oxoreductase
1097	17939047	176299	47	11	0.01451	0	transcriptional regulator, IclR family/regucalcin
1098	17934524	176299	47	11	0.01451	0	ABC transporter, membrane spanning protein
1099	17935717	176299	47	11	0.01451	0	conserved hypothetical protein
1100	17935022	176299	47	11	0.01451	0	two component sensor kinase
1101	17937318	176299	68	14	0.0146206	0	prephenate dehydrogenase
1102	17936275	176299	68	14	0.0146206	0	Acr family transporter
1103	17938536	176299	68	14	0.0146206	0	ribokinase
1104	17937600	176299	68	14	0.0146206	0	glycerol-3-phosphate dehydrogenase
1105	17938307	176299	68	14	0.0146206	0	dTDP-rhamnose-3,5-epimerase
1106	17937781	176299	68	14	0.0146206	0	2-HYDROXY-3-OXOPROPIONATE REDUCTASE
1107	17935709	176299	68	14	0.0146206	0	conserved hypothetical protein
1108	17934229	176299	23	7	0.0148192	0	RhtB family transporter
1109	17938949	176299	23	7	0.0148192	0	conserved hypothetical protein
1110	17937394	176299	23	7	0.0148192	0	TonB-dependent receptor
1111	17936027	176299	54	12	0.0152293	0	ABC transporter, membrane spanning protein [amino acid]
1112	17936308	176299	54	12	0.0152293	0	ABC transporter, membrane spanning protein [branched chain amino acid]
1113	17938247	176299	54	12	0.0152293	0	ABC transporter, membrane spanning protein [sugar]
1114	17935120	176299	54	12	0.0152293	0	thiosulfate sulfurtransferase
1115	17935585	176299	54	12	0.0152293	0	GGDEF family protein
1116	17937224	176299	54	12	0.0152293	0	NTP pyrophosphohydrolase, MutT family
1117	17936309	176299	54	12	0.0152293	0	ABC transporter, membrane spanning protein
1118	17935170	176299	61	13	0.0152607	0	NADH ubiquinone oxidoreductase chain C
1119	17937845	176299	13	5	0.0154542	0	conserved hypothetical protein
1120	17935130	176299	13	5	0.0154542	0	exoD protein
1121	17938439	176299	13	5	0.0154542	0	D-tagatose 3-epimerase
1122	17934133	176299	13	5	0.0154542	0	components of type IV pilus
1123	17937229	176299	13	5	0.0154542	0	permease
1124	17939076	176299	13	5	0.0154542	0	conserved hypothetical protein
1125	17938025	176299	13	5	0.0154542	0	conserved hypothetical protein
1126	17936244	176299	13	5	0.0154542	0	S-methyltransferase
1127	17934837	176299	13	5	0.0154542	0	amide hydrolase
1128	17938544	176299	13	5	0.0154542	0	conjugation protein
1129	17936276	176299	13	5	0.0154542	0	Fnr-like transcriptional activator
1130	17936872	176299	13	5	0.0154542	0	conserved hypothetical protein
1131	17938169	176299	13	5	0.0154542	0	conserved hypothetical protein
1132	17937831	176299	13	5	0.0154542	0	conserved hypothetical protein
1133	17934264	176299	13	5	0.0154542	0	conserved hypothetical protein
1134	17936277	176299	13	5	0.0154542	0	metal dependent hydrolase
1135	17935141	176299	13	5	0.0154542	0	polysaccharide export protein
1136	17938066	176299	13	5	0.0154542	0	oxidoreductase
1137	17935586	176299	13	5	0.0154542	0	conserved hypothetical protein
1138	17935142	176299	13	5	0.0154542	0	succinoglycan biosynthesis transport protein
1139	17934799	176299	13	5	0.0154542	0	cation efflux system protein
1140	17938863	176299	13	5	0.0154542	0	conserved hypothetical protein
1141	17936874	176299	84	16	0.0155299	0	zinc-binding dehydrogenase
1142	17938886	176299	84	16	0.0155299	0	aminotransferase, class III
1143	17938356	176299	84	16	0.0155299	0	ABC transporter, nucleotide binding/ATPase protein
1144	17935363	176299	84	16	0.0155299	0	glycine cleavage system component H
1145	17934101	176299	84	16	0.0155299	0	dihydrodipicolinate reductase
1146	17937491	176299	76	15	0.0155337	0	two component response regulator
1147	17938134	176299	76	15	0.0155337	0	ABC transporter, nucleotide binding/ATPase protein
1148	17938919	176299	41	10	0.0157058	0	dehydrogenase
1149	17936278	176299	41	10	0.0157058	0	urease accessory protein
1150	17934973	176299	41	10	0.0157058	0	conserved hypothetical protein
1151	17936780	176299	18	6	0.0159386	0	conserved hypothetical protein
1152	17934039	176299	18	6	0.0159386	0	conserved hypothetical protein
1153	17934161	176299	18	6	0.0159386	0	transcriptional regulator
1154	17936903	176299	18	6	0.0159386	0	MFS permease [monocarboxylate]
1155	17938812	176299	18	6	0.0159386	0	flavin-dependent oxidoreductase
1156	17935996	176299	18	6	0.0159386	0	soluble lytic transglycosylase
1157	17936211	176299	18	6	0.0159386	0	conserved hypothetical protein
1158	17937257	176299	18	6	0.0159386	0	succinoglycan biosynthesis transport protein
1159	17934043	176299	102	18	0.0159898	0	peptide methionine sulfoxide reductase
1160	17936026	176299	102	18	0.0159898	0	glutamine synthetase
1161	17937306	176299	102	18	0.0159898	0	argininosuccinate lyase
1162	17938141	176299	29	8	0.0161442	0	conserved hypothetical protein
1163	17939020	176299	29	8	0.0161442	0	conserved hypothetical protein
1164	17936893	176299	29	8	0.0161442	0	conserved hypothetical protein
1165	17937133	176299	29	8	0.0161442	0	conserved hypothetical protein
1166	17934512	176299	35	9	0.0163283	0	oxidoreductase
1167	17938791	176299	35	9	0.0163283	0	transcriptional regulator, LysR family
1168	17936267	176299	35	9	0.0163283	0	N-carbamoyl-beta-alanine amidohydrolase
1169	17936069	176299	35	9	0.0163283	0	transcriptional regulator, LysR family
1170	17936781	176299	35	9	0.0163283	0	N-carbamoyl-beta-alanine amidohydrolase
1171	17939155	176299	35	9	0.0163283	0	hydantoin utilization protein
1172	17939025	176299	35	9	0.0163283	0	methyl-accepting chemotaxis protein
1173	17934080	176299	35	9	0.0163283	0	biopolymer transport protein
1174	17938769	176299	35	9	0.0163283	0	transcriptional regulator, LysR family
1175	17937980	176299	35	9	0.0163283	0	transcriptional regulator, LysR family
1176	17934850	176299	35	9	0.0163283	0	MFS permease
1177	17938800	176299	35	9	0.0163283	0	transcriptional regulator, LysR family
1178	17934574	176299	35	9	0.0163283	0	transcriptional regulator, LysR family
1179	17934324	176299	35	9	0.0163283	0	ferrichrome iron receptor
1180	17938976	176299	35	9	0.0163283	0	transcriptional regulator, LysR family
1181	17934288	176299	35	9	0.0163283	0	conserved hypothetical protein
1182	17937977	176299	35	9	0.0163283	0	transcriptional regulator, LysR family
1183	17937960	176299	35	9	0.0163283	0	transcriptional regulator, LysR family
1184	17934771	176299	35	9	0.0163283	0	conserved hypothetical protein
1185	17935029	176299	113	19	0.0165351	0	nucleoside diphosphate kinase
1186	17936053	176299	113	19	0.0165351	0	carbamoylphosphate synthase small chain
1187	17934094	176299	93	17	0.016739	0	ABC transporter, nucleotide binding/ATPase protein [phosphonate]
1188	17935720	176299	93	17	0.016739	0	bacterioferritin comigratory protein
1189	17934906	176299	93	17	0.016739	0	conserved hypothetical protein
1190	17937593	176299	93	17	0.016739	0	glycerol kinase
1191	17937372	176299	69	14	0.017032	0	short-chain dehydrogenase
1192	17937824	176299	69	14	0.017032	0	3-hydroxyisobutyrate dehydrogenase
1193	17934115	176299	48	11	0.017169	0	ABC transporter, membrane spanning protein [proline/glycine/betaine]
1194	17937895	176299	48	11	0.017169	0	tetracycline resistance protein
1195	17936337	176299	90	8	0.017169	0	uracil-DNA glycosylase
1196	17934864	176299	5	3	0.017552	0	phage prohead protease
1197	17936724	176299	5	3	0.017552	0	conserved hypothetical protein
1198	17934617	176299	5	3	0.017552	0	transcriptional regulator, LuxR family
1199	17938051	176299	5	3	0.017552	0	conserved hypothetical protein
1200	17934088	176299	5	3	0.017552	0	conserved hypothetical protein
1201	17937836	176299	5	3	0.017552	0	conserved hypothetical protein
1202	17935651	176299	5	3	0.017552	0	conserved hypothetical protein
1203	17938630	176299	5	3	0.017552	0	recombinase
1204	17937248	176299	5	3	0.017552	0	conserved hypothetical protein
1205	17936212	176299	5	3	0.017552	0	conserved hypothetical protein
1206	17937126	176299	5	3	0.017552	0	acetyltransferase
1207	17935333	176299	5	3	0.017552	0	arylesterase
1208	17933974	176299	5	3	0.017552	0	conserved hypothetical protein
1209	17936958	176299	5	3	0.017552	0	cell division topological specificity factor
1210	17935201	176299	5	3	0.017552	0	conserved hypothetical protein
1211	17935138	176299	5	3	0.017552	0	conserved hypothetical protein
1212	17935135	176299	5	3	0.017552	0	conserved hypothetical protein
1213	17934448	176299	5	3	0.017552	0	conserved hypothetical protein
1214	17935166	176299	5	3	0.017552	0	conserved hypothetical protein
1215	17936917	176299	5	3	0.017552	0	conserved hypothetical protein
1216	17938188	176299	5	3	0.017552	0	conserved hypothetical protein
1217	17938145	176299	5	3	0.017552	0	conserved hypothetical protein
1218	17936279	176299	5	3	0.017552	0	urease accessory protein
1219	17934588	176299	5	3	0.017552	0	histidyl-tRNA synthetase
1220	17934447	176299	5	3	0.017552	0	conserved hypothetical protein
1221	17935609	176299	5	3	0.017552	0	exopolysaccharide production negative regulator
1222	17934168	176299	5	3	0.017552	0	conserved hypothetical protein
1223	17936953	176299	5	3	0.017552	0	conserved hypothetical protein
1224	17936143	176299	5	3	0.017552	0	acetyltransferase
1225	17937162	176299	5	3	0.017552	0	arylesterase
1226	17939252	176299	5	3	0.017552	0	conserved hypothetical protein
1227	17935069	176299	5	3	0.017552	0	conserved hypothetical protein
1228	17937886	176299	5	3	0.017552	0	conserved hypothetical protein
1229	17937503	176299	5	3	0.017552	0	transcriptional regulator, TetR family
1230	17936145	176299	5	3	0.017552	0	conserved hypothetical protein
1231	17939245	176299	5	3	0.017552	0	conserved hypothetical protein
1232	17935353	176299	5	3	0.017552	0	conserved hypothetical protein
1233	17934030	176299	5	3	0.017552	0	conserved hypothetical protein
1234	17937482	176299	5	3	0.017552	0	conserved hypothetical protein
1235	17936799	176299	5	3	0.017552	0	ABC transporter, substrate binding protein [spermidine/putrescine]
1236	17935082	176299	5	3	0.017552	0	conserved hypothetical protein
1237	17938628	176299	5	3	0.017552	0	conserved hypothetical protein
1238	17937700	176299	5	3	0.017552	0	conserved hypothetical protein
1239	17939279	176299	5	3	0.017552	0	conserved hypothetical protein
1240	17934140	176299	5	3	0.017552	0	components of type IV pilus, prepilin peptidase
1241	17938690	176299	5	3	0.017552	0	conserved hypothetical protein
1242	17935650	176299	5	3	0.017552	0	conserved hypothetical protein
1243	17934569	176299	5	3	0.017552	0	NTP pyrophosphohydrolase, MutT family
1244	17937891	176299	5	3	0.017552	0	methyltransferase
1245	17935439	176299	5	3	0.017552	0	conserved hypothetical protein
1246	17938837	176299	5	3	0.017552	0	conserved hypothetical protein
1247	17937019	176299	5	3	0.017552	0	phosphomannose isomerase
1248	17936782	176299	5	3	0.017552	0	conserved hypothetical protein
1249	17938438	176299	5	3	0.017552	0	conserved hypothetical protein
1250	17939289	176299	5	3	0.017552	0	virA/G regulated gene
1251	17935623	176299	5	3	0.017552	0	conserved hypothetical protein
1252	17938558	176299	5	3	0.017552	0	hypothetical protein Atu4869
1253	17934396	176299	5	3	0.017552	0	bacteriophage repressor protein C1
1254	17934682	176299	5	3	0.017552	0	conserved hypothetical protein
1255	17934692	176299	5	3	0.017552	0	conserved hypothetical protein
1256	17935772	176299	5	3	0.017552	0	usg protein
1257	17936227	176299	5	3	0.017552	0	lactoylglutathione lyase
1258	17934137	176299	5	3	0.017552	0	components of type IV pilus
1259	17938046	176299	5	3	0.017552	0	conserved hypothetical protein
1260	17935202	176299	5	3	0.017552	0	conserved hypothetical protein
1261	17935752	176299	5	3	0.017552	0	conserved hypothetical protein
1262	17936285	176299	5	3	0.017552	0	conserved hypothetical protein
1263	17937327	176299	5	3	0.017552	0	conserved hypothetical protein
1264	17934145	176299	5	3	0.017552	0	conserved hypothetical protein
1265	17934132	176299	5	3	0.017552	0	conserved hypothetical protein
1266	17934690	176299	5	3	0.017552	0	conserved hypothetical protein
1267	17935193	176299	5	3	0.017552	0	conserved hypothetical protein
1268	17938726	176299	5	3	0.017552	0	conserved hypothetical protein
1269	17935594	176299	62	13	0.0178049	0	lipoprotein
1270	17934113	176299	62	13	0.0178049	0	ABC transporter, membrane spanning protein [proline/glycine/betaine]
1271	17938097	176299	62	13	0.0178049	0	periplasmic nitrate reductase large subunit
1272	17937293	176299	62	13	0.0178049	0	propionyl-CoA carboxylase
1273	17934969	176299	62	13	0.0178049	0	phosphatidylserine synthase
1274	17937185	176299	55	12	0.0178561	0	acyl-CoA dehydrogenase
1275	17934642	176299	55	12	0.0178561	0	acyl-CoA dehydrogenase
1276	17934414	176299	55	12	0.0178561	0	acyl-CoA dehydrogenase
1277	17938107	176299	55	12	0.0178561	0	glutaryl-CoA dehydrogenase
1278	17938082	176299	77	15	0.0180472	0	phenylacrylic acid decarboxylase
1279	17938705	176299	77	15	0.0180472	0	two component response regulator
1280	17936023	176299	77	15	0.0180472	0	aldehyde dehydrogenase
1281	17938129	176299	77	15	0.0180472	0	ABC transporter, membrane spanning protein [oligopeptide]
1282	17933959	176299	77	15	0.0180472	0	two component response regulator
1283	17938930	176299	77	15	0.0180472	0	ABC transporter, membrane spanning protein [oligopeptide]
1284	17938840	176299	77	15	0.0180472	0	ABC transporter, membrane spanning protein [oligopeptide]
1285	17938083	176299	77	15	0.0180472	0	conserved hypothetical protein
1286	17938004	176299	85	16	0.0180682	0	formyltetrahydrofolate deformylase
1287	17939048	176299	85	16	0.0180682	0	3-oxoacyl-(acyl-carrier-protein) reductase
1288	17937363	176299	2	2	0.0180895	0	acetyltransferase
1289	17937362	176299	2	2	0.0180895	0	antioxidant enzyme
1290	17934867	176299	2	2	0.0180895	0	hypothetical protein Atu0959
1291	17938688	176299	2	2	0.0180895	0	conserved hypothetical protein
1292	17938273	176299	2	2	0.0180895	0	transcriptional regulator, TetR family
1293	17937426	176299	2	2	0.0180895	0	hypothetical protein Atu3721
1294	17936326	176299	2	2	0.0180895	0	conserved hypothetical protein
1295	17939229	176299	2	2	0.0180895	0	conserved hypothetical protein
1296	17939244	176299	2	2	0.0180895	0	conserved hypothetical protein
1297	17939122	176299	2	2	0.0180895	0	hypothetical protein Atu5540
1298	17935844	176299	2	2	0.0180895	0	conserved hypothetical protein
1299	17939232	176299	2	2	0.0180895	0	conserved hypothetical protein
1300	17934916	176299	2	2	0.0180895	0	conserved hypothetical protein
1301	17934498	176299	2	2	0.0180895	0	teichoic acid biosynthesis protein
1302	17934870	176299	2	2	0.0180895	0	hypothetical protein Atu0962
1303	17935309	176299	2	2	0.0180895	0	ureidoglycolate hydrolase
1304	17935236	176299	2	2	0.0180895	0	conserved hypothetical protein
1305	17937365	176299	2	2	0.0180895	0	transcriptional regulator, MerR family
1306	17934745	176299	2	2	0.0180895	0	transcriptional regulator, MarR family
1307	17936746	176299	2	2	0.0180895	0	two component response regulator
1308	17935093	176299	2	2	0.0180895	0	tail fiber protein fragment [N-terminal]
1309	17939238	176299	2	2	0.0180895	0	conserved hypothetical protein
1310	17936182	176299	2	2	0.0180895	0	hypothetical protein Atu2299
1311	17937387	176299	2	2	0.0180895	0	hypothetical protein Atu3680
1312	17938298	176299	2	2	0.0180895	0	glycosyltransferase
1313	17934583	176299	2	2	0.0180895	0	hypothetical protein Atu0673
1314	17937533	176299	2	2	0.0180895	0	acetyltransferase
1315	17938693	176299	2	2	0.0180895	0	conserved hypothetical protein
1316	17936794	176299	2	2	0.0180895	0	conserved hypothetical protein
1317	17939084	176299	2	2	0.0180895	0	conserved hypothetical protein
1318	17938940	176299	2	2	0.0180895	0	hypothetical protein Atu5356
1319	17938884	176299	2	2	0.0180895	0	hypothetical protein Atu5300
1320	17934225	176299	2	2	0.0180895	0	conserved hypothetical protein
1321	17938602	176299	2	2	0.0180895	0	conserved hypothetical protein
1322	17939012	176299	2	2	0.0180895	0	transcriptional regulator
1323	17939239	176299	2	2	0.0180895	0	conserved hypothetical protein
1324	17934359	176299	2	2	0.0180895	0	conserved hypothetical protein
1325	17938497	176299	2	2	0.0180895	0	exopolysaccharide synthesis protein
1326	17937790	176299	2	2	0.0180895	0	hypothetical protein Atu4094
1327	17937347	176299	2	2	0.0180895	0	conserved hypothetical protein
1328	17939033	176299	2	2	0.0180895	0	conserved hypothetical protein
1329	17938297	176299	2	2	0.0180895	0	conserved hypothetical protein
1330	17936252	176299	2	2	0.0180895	0	hypothetical protein Atu2370
1331	17938988	176299	2	2	0.0180895	0	transcriptional regulator
1332	17936736	176299	2	2	0.0180895	0	oligo alginate lyase
1333	17938682	176299	2	2	0.0180895	0	conserved hypothetical protein
1334	17938641	176299	2	2	0.0180895	0	conserved hypothetical protein
1335	17935305	176299	2	2	0.0180895	0	transcriptional regulator, GntR family
1336	17938631	176299	2	2	0.0180895	0	hypothetical protein Atu5043
1337	17938620	176299	2	2	0.0180895	0	conserved hypothetical protein
1338	17937887	176299	2	2	0.0180895	0	conserved hypothetical protein
1339	17938997	176299	2	2	0.0180895	0	proline dipeptidase
1340	17938943	176299	2	2	0.0180895	0	conserved hypothetical protein
1341	17937550	176299	2	2	0.0180895	0	hypothetical protein Atu3845
1342	17935046	176299	2	2	0.0180895	0	conserved hypothetical protein
1343	17939183	176299	2	2	0.0180895	0	conserved hypothetical protein
1344	17939233	176299	2	2	0.0180895	0	conserved hypothetical protein
1345	17939237	176299	2	2	0.0180895	0	conserved hypothetical protein
1346	17938607	176299	2	2	0.0180895	0	conserved hypothetical protein
1347	17938687	176299	2	2	0.0180895	0	conserved hypothetical protein
1348	17939242	176299	2	2	0.0180895	0	conserved hypothetical protein
1349	17935531	176299	2	2	0.0180895	0	conserved hypothetical protein
1350	17939254	176299	2	2	0.0180895	0	conserved hypothetical protein
1351	17934826	176299	2	2	0.0180895	0	conserved hypothetical protein
1352	17939023	176299	2	2	0.0180895	0	conserved hypothetical protein
1353	17935569	176299	2	2	0.0180895	0	transcriptional regulator
1354	17939031	176299	2	2	0.0180895	0	conserved hypothetical protein
1355	17938776	176299	2	2	0.0180895	0	conserved hypothetical protein
1356	17938462	176299	9	4	0.0184722	0	two component response regulator
1357	17934693	176299	9	4	0.0184722	0	conserved hypothetical protein
1358	17934858	176299	9	4	0.0184722	0	conserved hypothetical protein
1359	17936946	176299	9	4	0.0184722	0	conserved hypothetical protein
1360	17936135	176299	9	4	0.0184722	0	conserved hypothetical protein
1361	17936854	176299	9	4	0.0184722	0	conserved hypothetical protein
1362	17938333	176299	9	4	0.0184722	0	transcriptional regulator, AraC family
1363	17937329	176299	9	4	0.0184722	0	cobalt insertion protein
1364	17935020	176299	9	4	0.0184722	0	dehydrogenase
1365	17937208	176299	9	4	0.0184722	0	conserved hypothetical protein
1366	17939285	176299	9	4	0.0184722	0	transposase
1367	17935226	176299	9	4	0.0184722	0	acetyltransferase
1368	17934461	176299	42	10	0.0187012	0	flagellar P-ring protein precursor
1369	17937745	176299	42	10	0.0187012	0	exopolysaccharide polymerization/transport protein
1370	17935774	176299	24	7	0.0187381	0	ABC transporter, substrate binding protein [aliphatic sulfonate]
1371	17936943	176299	24	7	0.0187381	0	hydroxypyruvate reductase
1372	17939211	176299	24	7	0.0187381	0	conserved hypothetical protein
1373	17936938	176299	24	7	0.0187381	0	transcriptional regulator, AraC family
1374	17936990	176299	24	7	0.0187381	0	methanesulfonate sulfonatase
1375	17938918	176299	24	7	0.0187381	0	hydroxypyruvate reductase
1376	17939111	176299	24	7	0.0187381	0	two component sensor kinase
1377	17937391	176299	24	7	0.0187381	0	microcystin synthetase B
1378	17935500	176299	24	7	0.0187381	0	poly-beta-hydroxybutyrate synthase
1379	17934513	176299	103	18	0.0188376	0	glutamine synthetase
1380	17935484	176299	103	18	0.0188376	0	homoserine dehydrogenase
1381	17937011	176299	94	17	0.0195264	0	aminotransferase
1382	17935414	176299	94	17	0.0195264	0	conserved hypothetical protein
1383	17937844	176299	94	17	0.0195264	0	UDP-glucose 6-dehydrogenase
1384	17933975	176299	36	9	0.0196574	0	two component response regulator
1385	17934438	176299	36	9	0.0196574	0	methyl-accepting chemotaxis protein
1386	17936105	176299	36	9	0.0196574	0	dolichol-phosphate mannosyltransferase
1387	17938114	176299	36	9	0.0196574	0	inosine-uridine preferring nucleoside hydrolase
1388	17935601	176299	36	9	0.0196574	0	conserved hypothetical protein
1389	17934934	176299	36	9	0.0196574	0	methyl-accepting chemotaxis protein
1390	17935440	176299	36	9	0.0196574	0	conserved hypothetical protein
1391	17934111	176299	36	9	0.0196574	0	oxidoreductase
1392	17938111	176299	70	14	0.0197473	0	ABC transporter, membrane spanning protein [spermidine/putrescine]
1393	17935397	176299	70	14	0.0197473	0	DNA polymerase III, delta prime subunit
1394	17934892	176299	70	14	0.0197473	0	aminopeptidase N
1395	17935834	176299	70	14	0.0197473	0	50S ribosomal protein L23
1396	17938399	176299	30	8	0.0197931	0	MFS permease
1397	17935272	176299	30	8	0.0197931	0	conserved hypothetical protein
1398	17935632	176299	30	8	0.0197931	0	permease
1399	17936018	176299	30	8	0.0197931	0	MFS permease
1400	17934102	176299	30	8	0.0197931	0	glucokinase
1401	17939011	176299	30	8	0.0197931	0	DNA-damage-inducible protein F
1402	17937443	176299	30	8	0.0197931	0	Na+/H+ antiporter
1403	17936976	176299	30	8	0.0197931	0	conserved hypothetical protein
1404	17935180	176299	30	8	0.0197931	0	NADH ubiquinone oxidoreductase chain K
1405	17935208	176299	114	19	0.0198421	0	aspartate carbamoyl transferase
1406	17934889	176299	49	11	0.0201711	0	glutamate-ammonia-ligase adenylyltransferase
1407	17937821	176299	49	11	0.0201711	0	ABC transporter, membrane spanning protein [branched chain amino acid]
1408	17937514	176299	63	13	0.020663	0	oxidoreductase
1409	17935052	176299	63	13	0.020663	0	exopolyphosphatase
1410	17936913	176299	63	13	0.020663	0	RND multidrug efflux transporter
1411	17934680	176299	19	6	0.0207713	0	cytochrome C oxidase assembly protein
1412	17937051	176299	19	6	0.0207713	0	trehalose utilization-related protein
1413	17938932	176299	19	6	0.0207713	0	lipase/esterase
1414	17936206	176299	19	6	0.0207713	0	conserved hypothetical protein
1415	17935549	176299	19	6	0.0207713	0	nitroreductase
1416	17937286	176299	19	6	0.0207713	0	lactoylglutathione lyase
1417	17937321	176299	56	12	0.0208093	0	glyoxalase II
1418	17934323	176299	56	12	0.0208093	0	ABC transporter, membrane spanning protein
1419	17934957	176299	56	12	0.0208093	0	conserved hypothetical protein
1420	17935446	176299	78	15	0.020879	0	magnesium transport protein
1421	17935573	176299	78	15	0.020879	0	peptidyl prolyl cis-trans isomerase
1422	17934058	176299	78	15	0.020879	0	cytochrome o ubiquinol oxidase subunit III
1423	17938267	176299	78	15	0.020879	0	ABC transporter, nucleotide binding/ATPase protein
1424	17935158	176299	78	15	0.020879	0	oxidoreductase
1425	17937142	176299	78	15	0.020879	0	ABC transporter, membrane spanning protein [oligopeptide]
1426	17938975	176299	78	15	0.020879	0	NAD/NADP dependent oxidoreductase
1427	17935918	176299	78	15	0.020879	0	aldo/keto reductase
1428	17937164	176299	86	16	0.0209416	0	ABC transporter, nucleotide binding/ATPase protein
1429	17938836	176299	86	16	0.0209416	0	pyridoxal phosphate aminotransferase
1430	17938603	176299	14	5	0.0213474	0	plasmid stabilization protein
1431	17933940	176299	14	5	0.0213474	0	intracellular PHB depolymerase
1432	17936815	176299	14	5	0.0213474	0	alpha-L-arabinofuranosidase
1433	17938219	176299	14	5	0.0213474	0	transcriptional regulator, TetR family
1434	17937818	176299	14	5	0.0213474	0	ABC transporter, substrate binding protein [branched chain amino acid]
1435	17935914	176299	14	5	0.0213474	0	transcriptional regulator, ArsR family
1436	17938302	176299	14	5	0.0213474	0	glycosyltransferase
1437	17938720	176299	14	5	0.0213474	0	conserved hypothetical protein
1438	17938236	176299	43	10	0.0220838	0	3-oxoadipate CoA-transferase subunit A
1439	17934883	176299	43	10	0.0220838	0	cytochrome c-type synthesis protein
1440	17937431	176299	43	10	0.0220838	0	flavin dependant oxidoreductase
1441	17937129	176299	43	10	0.0220838	0	conserved hypothetical protein
1442	17936363	176299	43	10	0.0220838	0	HlyD family secretion protein
1443	17936198	176299	43	10	0.0220838	0	guanine deaminase
1444	17937077	176299	43	10	0.0220838	0	conserved hypothetical protein
1445	17938887	176299	43	10	0.0220838	0	transcriptional regulator, LysR family
1446	17934856	176299	43	10	0.0220838	0	conserved hypothetical protein
1447	17937866	176299	104	18	0.0221295	0	cold-shock dead-box protein A
1448	17937984	176299	104	18	0.0221295	0	shikimate 5-dehydrogenase
1449	17937919	176299	104	18	0.0221295	0	glutamine synthetase III
1450	17936852	176299	104	18	0.0221295	0	2-deoxy-D-gluconate 3-dehydrogenase
1451	17935541	176299	104	18	0.0221295	0	ABC transporter, nucleotide binding/ATPase protein
1452	17933943	176299	104	18	0.0221295	0	tryptophan synthase beta subunit
1453	17936172	176299	104	18	0.0221295	0	anthranilate synthase component I and II
1454	17934110	176299	104	18	0.0221295	0	glutamine synthetase
1455	17935723	176299	104	18	0.0221295	0	ATP-dependent RNA helicase
1456	17937697	176299	95	17	0.0227012	0	adenosylmethionine-8-amino-7-oxononanoate aminotransferase
1457	17939035	176299	95	17	0.0227012	0	ABC transporter, nucleotide binding/ATPase protein
1458	17934910	176299	95	17	0.0227012	0	adenosylmethionine-8-amino-7-oxononanoate aminotransferase
1459	17936092	176299	95	17	0.0227012	0	pyrroline-5-carboxylate reductase
1460	17935793	176299	95	17	0.0227012	0	glycerol kinase 2
1461	17935347	176299	71	14	0.0227889	0	two component sensor kinase
1462	17938852	176299	71	14	0.0227889	0	two component response regulator
1463	17935712	176299	71	14	0.0227889	0	transport system
1464	17938055	176299	71	14	0.0227889	0	dehydrogenase/reductase
1465	17938364	176299	71	14	0.0227889	0	dihydrodipicolinate synthase
1466	17934704	176299	25	7	0.0232857	0	adenine DNA methyltransferase
1467	17937638	176299	25	7	0.0232857	0	hydrolase
1468	17934212	176299	25	7	0.0232857	0	NADH-ubiquinone oxidoreductase
1469	17936202	176299	25	7	0.0232857	0	quaternary ammonium compound-resistance protein
1470	17938164	176299	37	9	0.0234292	0	transporter
1471	17938895	176299	37	9	0.0234292	0	TonB-dependent receptor
1472	17935563	176299	37	9	0.0234292	0	glucose inhibited division protein
1473	17936347	176299	37	9	0.0234292	0	two component sensor kinase
1474	17936047	176299	37	9	0.0234292	0	conserved hypothetical protein
1475	17934559	176299	50	11	0.0235358	0	cyclopropane-fatty-acyl-phospholipid synthase
1476	17935868	176299	50	11	0.0235358	0	cyclopropane-fatty-acyl-phospholipid synthase
1477	17936329	176299	115	19	0.0237692	0	adenylosuccinate synthetase
1478	17934272	176299	115	19	0.0237692	0	miaB protein
1479	17934586	176299	115	19	0.0237692	0	histidyl-tRNA synthetase
1480	17936121	176299	64	13	0.0238557	0	ubiquinol-cytochrome c reductase cytochrome b subunit
1481	17934280	176299	64	13	0.0238557	0	ribokinase
1482	17936364	176299	64	13	0.0238557	0	AcrB/AcrD/AcrF family protein
1483	17937652	176299	64	13	0.0238557	0	ABC transporter, membrane spanning protein
1484	17939108	176299	31	8	0.0239605	0	monooxygenase
1485	17934782	176299	31	8	0.0239605	0	acetyltransferase
1486	17935677	176299	31	8	0.0239605	0	conserved hypothetical protein
1487	17934648	176299	31	8	0.0239605	0	chemotaxis methyl-accepting protein
1488	17937402	176299	31	8	0.0239605	0	conserved hypothetical protein
1489	17937935	176299	79	15	0.0240543	0	ABC transporter, nucleotide binding/ATPase protein [polyamine]
1490	17937119	176299	79	15	0.0240543	0	ABC transporter, membrane spanning protein
1491	17939117	176299	79	15	0.0240543	0	ABC transporter, nucleotide binding/ATPase protein
1492	17939207	176299	79	15	0.0240543	0	ABC transporter, nucleotide binding/ATPase protein [peptide]
1493	17935104	176299	79	15	0.0240543	0	ABC transporter, membrane spanning protein
1494	17934263	176299	79	15	0.0240543	0	virulence factor MviN homolog
1495	17937882	176299	79	15	0.0240543	0	ABC transporter, membrane spanning protein [oligopeptide]
1496	17939275	176299	79	15	0.0240543	0	ABC transporter, membrane spanning protein [agrocinopine]
1497	17938657	176299	79	15	0.0240543	0	ABC transporter, membrane spanning protein [oligopeptide]
1498	17937429	176299	79	15	0.0240543	0	Holliday Junction Resolvase RuvC
1499	17937109	176299	57	12	0.0241083	0	aldehyde dehydrogenase
1500	17934577	176299	57	12	0.0241083	0	glycolate oxidase iron-sulfur subunit
1501	17937389	176299	57	12	0.0241083	0	non-ribosomal peptide synthetase
1502	17937390	176299	57	12	0.0241083	0	peptide synthetase
1503	17938979	176299	57	12	0.0241083	0	MFS permease
1504	17937805	176299	87	16	0.0241804	0	serine dehydrogenase
1505	17936771	176299	87	16	0.0241804	0	ABC transporter, nucleotide binding/ATPase protein
1506	17938122	176299	87	16	0.0241804	0	ABC transporter, membrane spanning protein [oligopeptide]
1507	17934568	176299	44	10	0.0258715	0	phosphate permease
1508	17938235	176299	44	10	0.0258715	0	transcriptional regulator, IclR family
1509	17935486	176299	44	10	0.0258715	0	inosine-uridine preferring nucleoside hydrolase
1510	17935663	176299	105	18	0.0259225	0	glutamine synthetase I
1511	17936760	176299	72	14	0.0261785	0	ABC transporter, substrate binding protein [oligopeptide]
1512	17936110	176299	72	14	0.0261785	0	50S ribosomal protein L25
1513	17935603	176299	72	14	0.0261785	0	glycosyl hydrolase
1514	17939206	176299	72	14	0.0261785	0	ABC transporter, substrate binding protein [peptide]
1515	17934249	176299	96	17	0.0263031	0	ABC transporter, nucleotide binding/ATPase protein
1516	17934228	176299	96	17	0.0263031	0	cysteine synthase
1517	17935307	176299	96	17	0.0263031	0	gluconate dehydrogenase
1518	17935383	176299	20	6	0.0264316	0	cytochrome b561
1519	17935490	176299	20	6	0.0264316	0	lipid A biosynthesis lauroyl acyltransferase
1520	17935456	176299	20	6	0.0264316	0	permease
1521	17938550	176299	20	6	0.0264316	0	IS21 family transposase
1522	17936988	176299	20	6	0.0264316	0	nitrilotriacetate monooxygenase
1523	17935682	176299	20	6	0.0264316	0	lipoprotein
1524	17937986	176299	20	6	0.0264316	0	transcriptional regulator, AraC family
1525	17937669	176299	10	4	0.0272071	0	conserved hypothetical protein
1526	17938255	176299	10	4	0.0272071	0	serine protease
1527	17934120	176299	10	4	0.0272071	0	conserved hypothetical protein
1528	17934234	176299	10	4	0.0272071	0	conserved hypothetical protein
1529	17935686	176299	10	4	0.0272071	0	phosphatidylcholine synthase
1530	17939057	176299	10	4	0.0272071	0	conserved hypothetical protein
1531	17938190	176299	10	4	0.0272071	0	conserved hypothetical protein
1532	17938907	176299	10	4	0.0272071	0	conserved hypothetical protein
1533	17937594	176299	10	4	0.0272071	0	conserved hypothetical protein
1534	17934761	176299	10	4	0.0272071	0	conserved hypothetical protein
1535	17936403	176299	10	4	0.0272071	0	agrobacterium chromosomal virulence protein B
1536	17937611	176299	10	4	0.0272071	0	transcriptional regulator, GntR family
1537	17935384	176299	10	4	0.0272071	0	transcriptional regulator
1538	17937139	176299	51	11	0.0272801	0	acyl-CoA dehydrogenase
1539	17937934	176299	65	13	0.0274018	0	ABC transporter, membrane spanning protein [polyamine]
1540	17935574	176299	65	13	0.0274018	0	peptidyl prolyl cis-trans isomerase
1541	17934238	176299	65	13	0.0274018	0	enoyl CoA hydratase
1542	17936387	176299	65	13	0.0274018	0	ABC transporter, membrane spanning protein [sugar]
1543	17934520	176299	65	13	0.0274018	0	ABC transporter, substrate binding protein [putrescine]
1544	17937145	176299	80	15	0.0275982	0	ABC transporter, nucleotide binding/ATPase protein [oligopeptide]
1545	17938704	176299	80	15	0.0275982	0	aminotransferase, class II
1546	17938993	176299	80	15	0.0275982	0	ABC transporter, nucleotide binding/ATPase protein
1547	17938386	176299	80	15	0.0275982	0	ABC transporter, membrane spanning protein [oligopeptide]
1548	17938412	176299	80	15	0.0275982	0	ABC transporter, nucleotide binding/ATPase protein
1549	17935964	176299	38	9	0.0276607	0	ABC transporter, membrane spanning protein
1550	17936011	176299	38	9	0.0276607	0	L-carnitine dehydratase
1551	17934124	176299	38	9	0.0276607	0	transcriptional regulator, LysR family
1552	17936170	176299	38	9	0.0276607	0	outer membrane heme receptor
1553	17938817	176299	38	9	0.0276607	0	translation initiation inhibitor
1554	17938807	176299	58	12	0.0277705	0	2-hydroxyacid dehydrogenase
1555	17939073	176299	58	12	0.0277705	0	catalase C
1556	17937191	176299	88	16	0.0278153	0	3-methyl-2-oxobutanoate hydroxymethyltransferase
1557	17938476	176299	88	16	0.0278153	0	inositol monophosphatase family protein
1558	17935544	176299	15	5	0.0284057	0	conserved hypothetical protein
1559	17934420	176299	15	5	0.0284057	0	PH Adaption potassium efflux system
1560	17935285	176299	15	5	0.0284057	0	conserved hypothetical protein
1561	17935527	176299	15	5	0.0284057	0	two component response regulator
1562	17938855	176299	15	5	0.0284057	0	permease component of C4 dicarboxylate transporter
1563	17935248	176299	15	5	0.0284057	0	conserved hypothetical protein
1564	17934710	176299	15	5	0.0284057	0	conserved hypothetical protein
1565	17935131	176299	15	5	0.0284057	0	conserved hypothetical protein
1566	17939042	176299	15	5	0.0284057	0	ABC transporter, substrate binding protein [sugar]
1567	17934421	176299	15	5	0.0284057	0	phaE protein
1568	17937074	176299	15	5	0.0284057	0	conserved hypothetical protein
1569	17934794	176299	15	5	0.0284057	0	conserved hypothetical protein
1570	17938303	176299	15	5	0.0284057	0	glycosyltransferase
1571	17935731	176299	116	19	0.028425	0	adenylosuccinate lyase
1572	17937867	176299	116	19	0.028425	0	aspartate kinase, alpha and beta subunit
1573	17934786	176299	26	7	0.0284808	0	conserved hypothetical protein
1574	17936786	176299	26	7	0.0284808	0	transcriptional regulator, TetR family
1575	17937134	176299	26	7	0.0284808	0	sulfonate monooxygenase
1576	17934325	176299	26	7	0.0284808	0	transcriptional regulator, AraC family
1577	17935385	176299	26	7	0.0284808	0	ECF family sigma factor
1578	17937865	176299	26	7	0.0284808	0	conserved hypothetical protein
1579	17935916	176299	26	7	0.0284808	0	ECF family sigma factor
1580	17938856	176299	26	7	0.0284808	0	conserved hypothetical protein
1581	17938363	176299	26	7	0.0284808	0	transcriptional regulator, GntR family
1582	17937881	176299	26	7	0.0284808	0	ABC transporter, substrate binding protein [oligopeptide]
1583	17935462	176299	26	7	0.0284808	0	conserved hypothetical protein
1584	17937688	176299	32	8	0.028663	0	multicopper oxidase
1585	17934780	176299	32	8	0.028663	0	methyl-accepting chemotaxis protein
1586	17937038	176299	32	8	0.028663	0	methyl-accepting chemotaxis protein
1587	17939162	176299	32	8	0.028663	0	transcriptional regulator, LysR family for nopaline metabolism
1588	17937644	176299	32	8	0.028663	0	oxidoreductase
1589	17936106	176299	32	8	0.028663	0	methyl-accepting chemotaxis protein
1590	17934345	176299	32	8	0.028663	0	apaG protein
1591	17934303	176299	32	8	0.028663	0	methyl-accepting chemotaxis protein
1592	17935802	176299	32	8	0.028663	0	methyl-accepting chemotaxis protein
1593	17937531	176299	32	8	0.028663	0	acyl-CoA hydrolase
1594	17936787	176299	65	5	0.0299365	0	uracil transport protein
1595	17935103	176299	73	14	0.0299365	0	ABC transporter, membrane spanning protein
1596	17937741	176299	73	14	0.0299365	0	ABC transporter, membrane spanning protein [glycine betaine]
1597	17936268	176299	73	14	0.0299365	0	dihydropyrimidinase
1598	17936923	176299	73	14	0.0299365	0	ABC transporter, substrate binding protein [oligopeptide]
1599	17938328	176299	73	14	0.0299365	0	two component sensor kinase
1600	17936307	176299	73	14	0.0299365	0	ABC transporter, nucleotide binding/ATPase protein
1601	17934290	176299	45	10	0.0300786	0	inosine-uridine preferring nucleoside hydrolase
1602	17938165	176299	45	10	0.0300786	0	conserved hypothetical protein
1603	17936142	176299	45	10	0.0300786	0	MFS permease
1604	17935705	176299	45	10	0.0300786	0	HlyD family secretion protein
1605	17938714	176299	45	10	0.0300786	0	ABC transporter, membrane spanning protein [mannopine]
1606	17936180	176299	45	10	0.0300786	0	glycosyltransferase
1607	17937263	176299	45	10	0.0300786	0	exopolysaccharide polymerization/transport protein
1608	17935570	176299	106	18	0.0302787	0	para-aminobenzoate synthase component I
1609	17934336	176299	106	18	0.0302787	0	ABC transporter, membrane spanning protein
1610	17935666	176299	6	3	0.030881	0	conserved hypothetical protein
1611	17934752	176299	6	3	0.030881	0	conserved hypothetical protein
1612	17935493	176299	6	3	0.030881	0	3-oxoacyl-(acyl-carrier-protein) synthase II
1613	17937039	176299	6	3	0.030881	0	conserved hypothetical protein
1614	17936328	176299	6	3	0.030881	0	conserved hypothetical Protein
1615	17937309	176299	6	3	0.030881	0	conserved hypothetical protein
1616	17937466	176299	6	3	0.030881	0	conserved hypothetical protein
1617	17934808	176299	6	3	0.030881	0	conserved hypothetical protein
1618	17938583	176299	6	3	0.030881	0	transposase
1619	17935638	176299	6	3	0.030881	0	conserved hypothetical protein
1620	17937192	176299	6	3	0.030881	0	conserved hypothetical protein
1621	17937462	176299	6	3	0.030881	0	conserved hypothetical protein
1622	17938489	176299	6	3	0.030881	0	conserved hypothetical protein
1623	17934676	176299	6	3	0.030881	0	invasion associated locus B
1624	17936828	176299	6	3	0.030881	0	conserved hypothetical protein
1625	17935458	176299	6	3	0.030881	0	phytoene synthase
1626	17938781	176299	6	3	0.030881	0	conserved hypothetical protein
1627	17934408	176299	6	3	0.030881	0	conserved hypothetical protein
1628	17935655	176299	6	3	0.030881	0	conserved hypothetical protein
1629	17935382	176299	6	3	0.030881	0	Conserved hypothetical protein
1630	17938324	176299	6	3	0.030881	0	conserved hypothetical protein
1631	17938078	176299	6	3	0.030881	0	nitric oxide reductase, cytochrome c-containing subunit
1632	17939327	176299	6	3	0.030881	0	conserved hypothetical protein
1633	17934171	176299	6	3	0.030881	0	50S ribosomal protein L35
1634	17936184	176299	6	3	0.030881	0	conserved hypothetical protein
1635	17933973	176299	6	3	0.030881	0	conserved hypothetical protein
1636	17935012	176299	6	3	0.030881	0	conserved hypothetical protein
1637	17935515	176299	6	3	0.030881	0	protein-export membrane protein SECG
1638	17934167	176299	6	3	0.030881	0	conserved hypothetical protein
1639	17938382	176299	6	3	0.030881	0	outer membrane protein
1640	17937026	176299	6	3	0.030881	0	transcriptional regulator, LuxR family
1641	17938951	176299	6	3	0.030881	0	IS66 family orf2
1642	17934213	176299	6	3	0.030881	0	conserved hypothetical protein
1643	17934834	176299	6	3	0.030881	0	conserved hypothetical protein
1644	17937331	176299	6	3	0.030881	0	stress induced morphogen
1645	17939210	176299	6	3	0.030881	0	monooxygenase
1646	17934626	176299	6	3	0.030881	0	ATP synthase B' chain
1647	17937995	176299	6	3	0.030881	0	two component response regulator
1648	17939104	176299	6	3	0.030881	0	conserved hypothetical protein
1649	17935387	176299	6	3	0.030881	0	conserved hypothetical protein
1650	17934164	176299	6	3	0.030881	0	transcriptional regulator, AraC family
1651	17936320	176299	6	3	0.030881	0	conserved hypothetical protein
1652	17937766	176299	6	3	0.030881	0	sarcosine oxidase gamma subunit
1653	17938239	176299	6	3	0.030881	0	transcriptional regulator, LacI family
1654	17938816	176299	6	3	0.030881	0	acetyltransferase
1655	17934274	176299	6	3	0.030881	0	conserved hypothetical protein
1656	17934753	176299	6	3	0.030881	0	conserved hypothetical protein
1657	17934573	176299	6	3	0.030881	0	conserved hypothetical protein
1658	17934927	176299	6	3	0.030881	0	outer membrane protein
1659	17936345	176299	6	3	0.030881	0	conserved hypothetical protein
1660	17939007	176299	6	3	0.030881	0	oxidoreductase
1661	17934928	176299	6	3	0.030881	0	outer membrane protein
1662	17935273	176299	6	3	0.030881	0	conserved hypothetical protein
1663	17935119	176299	6	3	0.030881	0	DNA-binding protein
1664	17934766	176299	6	3	0.030881	0	carboxymuconolactone decarboxylase
1665	17937059	176299	66	13	0.0313184	0	ABC transporter, membrane spanning protein [sugar]
1666	17934582	176299	66	13	0.0313184	0	transcriptional regulator, LysR family
1667	17937304	176299	66	13	0.0313184	0	3-hydroxybutyryl-CoA dehydrogenase
1668	17935311	176299	66	13	0.0313184	0	ABC transporter, nucleotide binding/ATPase protein
1669	17934531	176299	66	13	0.0313184	0	MFS permease
1670	17937685	176299	66	13	0.0313184	0	MFS permease
1671	17938299	176299	66	13	0.0313184	0	sugar nucleotide epimerase/dehydratase
1672	17937422	176299	52	11	0.0314177	0	tolQ Protein
1673	17939114	176299	52	11	0.0314177	0	ABC transporter, membrane spanning protein
1674	17936397	176299	81	15	0.0315346	0	ABC transporter, membrane spanning protein [dipeptide]
1675	17938762	176299	81	15	0.0315346	0	two component sensor kinase
1676	17934243	176299	81	15	0.0315346	0	ribonuclease PH
1677	17938390	176299	81	15	0.0315346	0	ABC transporter, nucleotide binding/ATPase protein [oligopeptide]
1678	17934571	176299	59	12	0.0318105	0	glycosyltransferase
1679	17938538	176299	59	12	0.0318105	0	NADP-dependent aldehyde dehydrogenase
1680	17934244	176299	59	12	0.0318105	0	heat-inducible transcription repressor
1681	17938450	176299	89	16	0.0318771	0	adenosylmethionine-8-amino-7-oxononanoate aminotransferase
1682	17937946	176299	89	16	0.0318771	0	ABC transporter, membrane spanning protein [oligopeptide]
1683	17938417	176299	89	16	0.0318771	0	ABC transporter, nucleotide binding/ATPase protein
1684	17935330	176299	89	16	0.0318771	0	pyruvate dehydrogenase beta subunit
1685	17934253	176299	89	16	0.0318771	0	proteinase IV
1686	17936928	176299	39	9	0.032363	0	aspartate aminotransferase
1687	17934091	176299	21	6	0.0329276	0	ABC transporter, substrate binding protein [phosphonate]
1688	17938030	176299	21	6	0.0329276	0	conserved hypothetical protein
1689	17935924	176299	21	6	0.0329276	0	conserved hypothetical protein
1690	17938270	176299	21	6	0.0329276	0	conserved hypothetical protein
1691	17937154	176299	21	6	0.0329276	0	monooxygenase
1692	17936767	176299	21	6	0.0329276	0	beta 1,3 glucan synthase catalytic subunit
1693	17934896	176299	21	6	0.0329276	0	molecular chaperone, Hsp70 family
1694	17939212	176299	21	6	0.0329276	0	nitrilotriacetate monooxygenase
1695	17937349	176299	21	6	0.0329276	0	vgrG protein
1696	17938037	176299	21	6	0.0329276	0	VgrG protein
1697	17938029	176299	21	6	0.0329276	0	conserved hypothetical protein
1698	17936010	176299	33	8	0.0339089	0	conserved hypothetical protein
1699	17937928	176299	33	8	0.0339089	0	flavoprotein oxidoreductase
1700	17938371	176299	33	8	0.0339089	0	D-amino acid dehydrogenase, small subunit
1701	17934119	176299	33	8	0.0339089	0	ABC transporter, substrate binding protein [iron]
1702	17937072	176299	33	8	0.0339089	0	D-amino acid dehydrogenase
1703	17934982	176299	117	19	0.033936	0	amidophosphoribosyltransferase
1704	17935607	176299	74	14	0.0340816	0	conserved hypothetical protein
1705	17935106	176299	74	14	0.0340816	0	ABC transporter, nucleotide binding/ATPase protein
1706	17938931	176299	74	14	0.0340816	0	ABC transporter, nucleotide binding/ATPase protein [oligopeptide]
1707	17937379	176299	74	14	0.0340816	0	polyketide synthase
1708	17935526	176299	27	7	0.0343295	0	phospholipase D family protein
1709	17936175	176299	27	7	0.0343295	0	adenine deaminase
1710	17936058	176299	27	7	0.0343295	0	conserved hypothetical protein
1711	17937684	176299	27	7	0.0343295	0	transcriptional regulator, LysR family
1712	17935044	176299	27	7	0.0343295	0	NTP pyrophosphohydrolase, MutT family
1713	17934013	176299	27	7	0.0343295	0	conserved hypothetical protein
1714	17934624	176299	27	7	0.0343295	0	ATP synthase A chain
1715	17938115	176299	27	7	0.0343295	0	adenine deaminase
1716	17938995	176299	46	10	0.0347143	0	ABC transporter, membrane spanning protein
1717	17937969	176299	98	17	0.034956	0	short-chain dehydrogenase
1718	17935122	176299	98	17	0.034956	0	cysteine synthase
1719	17935795	176299	98	17	0.034956	0	short chain dehydrogenase
1720	17934335	176299	107	18	0.0352649	0	ABC transporter, membrane spanning protein
1721	17936216	176299	107	18	0.0352649	0	dead-box ATP-dependent RNA helicase
1722	17935286	176299	67	13	0.0356198	0	lipid A-disaccharide synthase
1723	17935284	176299	67	13	0.0356198	0	acyl-[acyl carrier protein]--UDP-N-acetylglucosamine O-acyltransferase
1724	17939220	176299	67	13	0.0356198	0	ABC transporter, nucleotide binding/ATPase protein [nitrate/sulfonate]
1725	17935970	176299	67	13	0.0356198	0	UDP-3-0-(3-hydroxymyristoyl) N-acetylglucosamine deacetylase
1726	17935939	176299	67	13	0.0356198	0	AcrB/AcrD/AcrF family protein
1727	17937111	176299	67	13	0.0356198	0	succinate semialdehyde dehydrogenase
1728	17935282	176299	67	13	0.0356198	0	UDP glucosamine N-acyltransferase
1729	17936089	176299	82	15	0.0358862	0	two component response regulator
1730	17934731	176299	82	15	0.0358862	0	ABC transporter, nucleotide binding/ATPase protein
1731	17934095	176299	82	15	0.0358862	0	ABC transporter, nucleotide binding/ATPase protein [phosphonate]
1732	17936261	176299	82	15	0.0358862	0	phosphomannomutase
1733	17938471	176299	82	15	0.0358862	0	two component response regulator
1734	17937181	176299	82	15	0.0358862	0	2-oxoisovalerate dehydrogenase alpha subunit
1735	17938327	176299	82	15	0.0358862	0	two component response regulator
1736	17937694	176299	82	15	0.0358862	0	biotin synthetase
1737	17937008	176299	53	11	0.0359581	0	two component sensor kinase for C4-dicarboxylate transport
1738	17936375	176299	53	11	0.0359581	0	NAD(P)+ transhydrogenase beta chain
1739	17937172	176299	60	12	0.0362398	0	dehydrogenase
1740	17938100	176299	60	12	0.0362398	0	transcriptional regulator, LysR family
1741	17939157	176299	60	12	0.0362398	0	transcriptional regulator, LysR family
1742	17935238	176299	90	16	0.0363958	0	3-oxoacyl-(acyl carrier protein) reductase
1743	17936377	176299	16	5	0.0366147	0	nitroreducatase
1744	17939154	176299	16	5	0.0366147	0	D-nopaline dehydrogenase
1745	17934329	176299	16	5	0.0366147	0	conserved hypothetical protein
1746	17934165	176299	16	5	0.0366147	0	ABC transporter, substrate binding protein [sugar]
1747	17934269	176299	16	5	0.0366147	0	acetyltransferase
1748	17934203	176299	16	5	0.0366147	0	conserved hypothetical protein
1749	17937076	176299	16	5	0.0366147	0	periplasmic mannitol-binding protein
1750	17938853	176299	16	5	0.0366147	0	ABC transporter, substrate binding protein [C4 dicarboxylate]
1751	17938420	176299	16	5	0.0366147	0	fimbrial usher protein
1752	17935157	176299	16	5	0.0366147	0	transcriptional regulator, ArsR family
1753	17937892	176299	16	5	0.0366147	0	conserved hypothetical protein
1754	17935519	176299	16	5	0.0366147	0	pyridine nucleotide-disulphide oxidoreductase
1755	17938076	176299	16	5	0.0366147	0	nitric oxide reductase NorQ protein
1756	17937161	176299	40	9	0.0375407	0	isomerase/lactonizing enzyme
1757	17939241	176299	40	9	0.0375407	0	alkylphosphonate uptake protein
1758	17938854	176299	40	9	0.0375407	0	permease component of C4 dicarboxylate transporter
1759	17938237	176299	40	9	0.0375407	0	3-oxoadipate CoA-transferase subunit B
1760	17934668	176299	11	4	0.0377438	0	molecular chaperone, DnaJ family
1761	17938925	176299	11	4	0.0377438	0	transcriptional regulator, AraC family
1762	17934086	176299	11	4	0.0377438	0	guanylate kinase
1763	17938718	176299	11	4	0.0377438	0	ABC transporter, membrane spanning protein
1764	17937305	176299	11	4	0.0377438	0	thiol:disulfide interchange protein
1765	17937917	176299	11	4	0.0377438	0	formyl-methanofuran dehydrogenase
1766	17934181	176299	11	4	0.0377438	0	hydrolase
1767	17938019	176299	11	4	0.0377438	0	serine/threonine protein kinase
1768	17938719	176299	11	4	0.0377438	0	conserved hypothetical protein
1769	17934960	176299	11	4	0.0377438	0	glycine cleavage system T protein, aminomethyltransferase
1770	17939036	176299	11	4	0.0377438	0	ABC transporter, membrane spanning protein
1771	17938348	176299	11	4	0.0377438	0	transcriptional regulator, AraC family
1772	17937827	176299	11	4	0.0377438	0	transcriptional regulator, AraC family
1773	17934614	176299	11	4	0.0377438	0	2-dehydro-3-deoxygalactonate kinase
1774	17936207	176299	11	4	0.0377438	0	ureidoglycolate hydrolase
1775	17934538	176299	75	14	0.0386298	0	two component sensor kinase
1776	17937819	176299	75	14	0.0386298	0	ABC transporter, nucleotide binding/ATPase protein [branched chain amino acid]
1777	17938007	176299	75	14	0.0386298	0	xylitol dehydrogenase
1778	17936805	176299	34	8	0.039697	0	methyl-accepting chemotaxis protein
1779	17937885	176299	34	8	0.039697	0	conserved hypothetical protein
1780	17934556	176299	34	8	0.039697	0	methyl-accepting chemotaxis protein A
1781	17938056	176299	34	8	0.039697	0	transcriptional regulator, LysR family
1782	17937661	176299	34	8	0.039697	0	dehydrogenase
1783	17938221	176299	34	8	0.039697	0	shikimate 5-dehydrogenase
1784	17937648	176299	34	8	0.039697	0	transcriptional regulator, LysR family
1785	17935963	176299	34	8	0.039697	0	transcriptional regulator, LysR family
1786	17939265	176299	34	8	0.039697	0	methyl-accepting chemotaxis protein
1787	17936342	176299	34	8	0.039697	0	ABC transporter, substrate binding protein [hemin]
1788	17938280	176299	34	8	0.039697	0	transcriptional regulator, LysR family
1789	17935710	176299	47	10	0.0397828	0	conserved hypothetical protein
1790	17935694	176299	47	10	0.0397828	0	lactoylglutathione lyase
1791	17937518	176299	99	17	0.0400928	0	3-oxoacyl-(acyl-carrier protein) reductase
1792	17935582	176299	99	17	0.0400928	0	indole-3-glycerol-phosphate synthase
1793	17935047	176299	99	17	0.0400928	0	5'-phosphoribosylglycinamide formyltransferase
1794	17937238	176299	99	17	0.0400928	0	3-oxoacyl-(acyl-carrier-protein) reductase
1795	17939072	176299	22	6	0.0402448	0	ECF family sigma factor
1796	17937849	176299	22	6	0.0402448	0	ABC transporter, substrate binding protein [aliphatic sulfonate]
1797	17937221	176299	22	6	0.0402448	0	methyltransferase
1798	17934412	176299	22	6	0.0402448	0	conserved hypothetical protein
1799	17938031	176299	22	6	0.0402448	0	conserved hypothetical protein
1800	17938023	176299	22	6	0.0402448	0	conserved hypothetical protein
1801	17939218	176299	22	6	0.0402448	0	ABC transporter, substrate binding protein [nitrate/sulfonate]
1802	17937918	176299	22	6	0.0402448	0	glutamate synthase large subunit
1803	17934093	176299	22	6	0.0402448	0	acetyltransferase
1804	17937189	176299	68	13	0.0403174	0	Enoyl-CoA hydratase/isomerase family protein
1805	17936980	176299	68	13	0.0403174	0	ABC transporter, substrate binding protein [dipeptide]
1806	17934955	176299	68	13	0.0403174	0	ABC transporter, membrane spanning protein
1807	17936798	176299	68	13	0.0403174	0	ABC transporter, membrane spanning protein [spermidine/putrescine]
1808	17936948	176299	68	13	0.0403174	0	ABC transporter, membrane spanning protein [sugar]
1809	17937782	176299	83	15	0.0406735	0	gluconate 5-dehydrogenase
1810	17936124	176299	83	15	0.0406735	0	ABC transporter, nucleotide binding/ATPase protein
1811	17934339	176299	83	15	0.0406735	0	two component response regulator
1812	17934521	176299	83	15	0.0406735	0	ABC transporter, nucleotide binding/ATPase protein
1813	17934700	176299	28	7	0.0408243	0	conserved hypothetical protein
1814	17937952	176299	28	7	0.0408243	0	conserved hypothetical protein
1815	17937138	176299	28	7	0.0408243	0	alkanesulfonate monooxygenase
1816	17936271	176299	28	7	0.0408243	0	ABC transporter, membrane spanning protein
1817	17935734	176299	28	7	0.0408243	0	conserved hypothetical protein
1818	17935606	176299	54	11	0.0409066	0	deoxyguanosinetriphosphate triphosphohydrolase
1819	17936984	176299	54	11	0.0409066	0	HlyD family secretion protein
1820	17934337	176299	108	18	0.0409527	0	ABC transporter, nucleotide binding/ATPase protein
1821	17937459	176299	108	18	0.0409527	0	phosphoribosylaminoimidazole carboxylase catalytic subunit
1822	17933942	176299	61	12	0.0410661	0	N-(5'-phosphoribosyl) anthranilate isomerase
1823	17936748	176299	91	16	0.0414002	0	ABC transporter, membrane spanning protein [dipeptide]
1824	17934695	176299	41	9	0.043191	0	ribosomal-protein (S5)-alanine N-acetyltransferase
1825	17938554	176299	41	9	0.043191	0	oxidoreductase
1826	17938259	176299	41	9	0.043191	0	ABC transporter, membrane spanning protein
1827	17934621	176299	41	9	0.043191	0	potassium uptake protein
1828	17939049	176299	41	9	0.043191	0	potassium uptake protein
1829	17937075	176299	41	9	0.043191	0	conserved hypothetical protein
1830	17936758	176299	76	14	0.0435945	0	ABC transporter, membrane spanning protein [oligopeptide]
1831	17935901	176299	76	14	0.0435945	0	aminotransferase
1832	17934338	176299	76	14	0.0435945	0	phosphate transport system regulatory protein
1833	17934878	176299	76	14	0.0435945	0	two component response regulator
1834	17937884	176299	76	14	0.0435945	0	ABC transporter, nucleotide binding/ATPase protein [oligopeptide]
1835	17938833	176299	76	14	0.0435945	0	ABC transporter, nucleotide binding/ATPase protein [spermidine/putrescine]
1836	17934299	176299	90	9	0.045282	0	GTP-binding protein
1837	17937708	176299	48	10	0.045282	0	myo-inositol 2-dehydrogenase
1838	17938344	176299	69	13	0.0454188	0	transcriptional regulator, ROK family
1839	17934151	176299	69	13	0.0454188	0	transcriptional regulator, GntR family
1840	17938334	176299	69	13	0.0454188	0	vanillin: NAD oxidoreductase
1841	17937150	176299	69	13	0.0454188	0	ABC transporter, substrate binding protein [oligopeptide]
1842	17934686	176299	69	13	0.0454188	0	ribonuclease H
1843	17936163	176299	69	13	0.0454188	0	ABC transporter, membrane spanning protein [proline/glycine betaine]
1844	17935747	176299	69	13	0.0454188	0	inositol monophosphatase family protein
1845	17936034	176299	69	13	0.0454188	0	ABC transporter, nucleotide binding/ATPase protein
1846	17935063	176299	69	13	0.0454188	0	sulfate permease
1847	17938342	176299	69	13	0.0454188	0	ABC transporter, membrane spanning protein [sugar]
1848	17938284	176299	100	17	0.0458275	0	dehydrogenase
1849	17938352	176299	84	15	0.0459144	0	ABC transporter, membrane spanning protein [oligopeptide]
1850	17936346	176299	84	15	0.0459144	0	formyltetrahydrofolate deformylase
1851	17938787	176299	84	15	0.0459144	0	alcohol dehydrogenase [benzyl]
1852	17935564	176299	84	15	0.0459144	0	alcohol dehydrogenase class III
1853	17937507	176299	84	15	0.0459144	0	ABC transporter, nucleotide binding/ATPase protein [proline/glycine betaine]
1854	17938102	176299	84	15	0.0459144	0	ABC transporter, nucleotide binding/ATPase protein [bacteriocin]
1855	17938148	176299	84	15	0.0459144	0	6-O-methylguanine-DNA methyltransferase
1856	17934480	176299	17	5	0.0459184	0	flagellar motor protein, PAL/OmpA family
1857	17938293	176299	17	5	0.0459184	0	IS3 family transposase
1858	17938547	176299	17	5	0.0459184	0	agrobacteirum virulence homologue virD4
1859	17938068	176299	17	5	0.0459184	0	cytochrome c2
1860	17937005	176299	17	5	0.0459184	0	transcriptional regulator, GntR family
1861	17937147	176299	17	5	0.0459184	0	acyl-CoA dehydrogenase
1862	17935472	176299	17	5	0.0459184	0	salicylate hydroxylase
1863	17938154	176299	17	5	0.0459184	0	transcriptional regulator
1864	17937959	176299	17	5	0.0459184	0	conserved hypothetical protein
1865	17935551	176299	17	5	0.0459184	0	tolB protein
1866	17939317	176299	17	5	0.0459184	0	virA/G regulated protein
1867	17938261	176299	17	5	0.0459184	0	conserved hypothetical protein
1868	17935390	176299	35	8	0.0460162	0	arsenate reductase
1869	17936287	176299	35	8	0.0460162	0	urease beta subunit
1870	17938796	176299	35	8	0.0460162	0	transcriptional regulator, MarR family
1871	17935738	176299	35	8	0.0460162	0	transcriptional regulator, GntR family
1872	17938652	176299	35	8	0.0460162	0	transcriptional regulator, MarR family
1873	17936289	176299	35	8	0.0460162	0	urease gamma subunit
1874	17934754	176299	35	8	0.0460162	0	transcriptional regulator, MarR family
1875	17939179	176299	35	8	0.0460162	0	DNA invertase
1876	17938295	176299	35	8	0.0460162	0	hypothetical protein Atu4606
1877	17938064	176299	35	8	0.0460162	0	conserved hypothetical protein
1878	17936283	176299	35	8	0.0460162	0	urease alpha subunit
1879	17937855	176299	35	8	0.0460162	0	ECF family sigma factor
1880	17938388	176299	35	8	0.0460162	0	N-ethylammeline chlorohydrolase
1881	17938858	176299	35	8	0.0460162	0	transcriptional regulator, MarR family
1882	17938553	176299	35	8	0.0460162	0	transcriptional regulator, MarR family
1883	17935744	176299	55	11	0.0462635	0	glutaredoxin-related protein
1884	17938326	176299	55	11	0.0462635	0	nolF secretion protein
1885	17936997	176299	55	11	0.0462635	0	ABC transporter, membrane spanning protein
1886	17939310	176299	62	12	0.0462927	0	component of type IV secretion system
1887	17938048	176299	62	12	0.0462927	0	ABC transporter, membrane spanning protein [sugar]
1888	17936875	176299	92	16	0.0469172	0	dehydrogenase
1889	17935419	176299	109	18	0.0474182	0	ABC transporter, nucleotide binding/ATPase protein [zinc]
1890	17935460	176299	109	18	0.0474182	0	protein-export membrane protein SECD
1891	17938590	176299	3	2	0.0474849	0	replication protein B
1892	17938605	176299	3	2	0.0474849	0	conserved hypothetical protein
1893	17934479	176299	3	2	0.0474849	0	conserved hypothetical protein
1894	17938775	176299	3	2	0.0474849	0	conserved hypothetical protein
1895	17938865	176299	3	2	0.0474849	0	hydrolase
1896	17938045	176299	3	2	0.0474849	0	conserved hypothetical protein
1897	17935064	176299	3	2	0.0474849	0	conserved hypothetical protein
1898	17935703	176299	3	2	0.0474849	0	conserved hypothetical protein
1899	17937458	176299	3	2	0.0474849	0	conserved hypothetical protein
1900	17938893	176299	3	2	0.0474849	0	ECF family sigma factor
1901	17938904	176299	3	2	0.0474849	0	haloacid dehalogenase
1902	17938779	176299	3	2	0.0474849	0	transcriptional regulator, MerR family
1903	17934698	176299	3	2	0.0474849	0	conserved hypothetical protein
1904	17934489	176299	3	2	0.0474849	0	FLBT protein
1905	17937992	176299	3	2	0.0474849	0	conserved hypothetical protein
1906	17934466	176299	3	2	0.0474849	0	flagellar basal-body rod protein FlgB
1907	17935360	176299	3	2	0.0474849	0	conserved hypothetical protein
1908	17938085	176299	3	2	0.0474849	0	conserved hypothetical protein
1909	17934491	176299	3	2	0.0474849	0	flagellar biosynthetic protein
1910	17938116	176299	3	2	0.0474849	0	replicative DNA helicase
1911	17934900	176299	3	2	0.0474849	0	permease
1912	17934127	176299	3	2	0.0474849	0	conserved hypothetical protein
1913	17934437	176299	3	2	0.0474849	0	transcriptional regulator, LuxR family
1914	17935647	176299	3	2	0.0474849	0	conserved hypothetical protein
1915	17936166	176299	3	2	0.0474849	0	pseudoazurin
1916	17934488	176299	3	2	0.0474849	0	FLAF protein
1917	17934460	176299	3	2	0.0474849	0	conserved hypothetical protein
1918	17938872	176299	3	2	0.0474849	0	conserved hypothetical protein
1919	17935892	176299	3	2	0.0474849	0	conserved hypothetical protein
1920	17939297	176299	3	2	0.0474849	0	trans-zeatin secretion protein
1921	17939178	176299	3	2	0.0474849	0	replication intiator protein
1922	17935225	176299	3	2	0.0474849	0	acetyltransferase
1923	17935897	176299	3	2	0.0474849	0	conserved hypothetical protein
1924	17937275	176299	3	2	0.0474849	0	conserved hypothetical protein
1925	17939074	176299	3	2	0.0474849	0	conserved hypothetical protein
1926	17935074	176299	3	2	0.0474849	0	bifunctional riboflavin deaminase-reductase [C-term]
1927	17938080	176299	3	2	0.0474849	0	nitric oxide reductase NorE protein
1928	17935692	176299	3	2	0.0474849	0	conserved hypothetical protein
1929	17934880	176299	3	2	0.0474849	0	lipA protein
1930	17938002	176299	3	2	0.0474849	0	sarcosine oxidase gamma subunit
1931	17937409	176299	3	2	0.0474849	0	conserved hypothetical protein
1932	17938644	176299	3	2	0.0474849	0	conserved hypothetical protein
1933	17934436	176299	3	2	0.0474849	0	transcriptional regulator, LuxR family
1934	17937729	176299	3	2	0.0474849	0	ABC transporter, substrate binding protein [sugar]
1935	17937370	176299	3	2	0.0474849	0	conserved hypothetical protein
1936	17937626	176299	3	2	0.0474849	0	replication protein B
1937	17937254	176299	3	2	0.0474849	0	conserved hypothetical protein
1938	17934467	176299	3	2	0.0474849	0	conserved hypothetical protein
1939	17934828	176299	3	2	0.0474849	0	conserved hypothetical protein
1940	17937006	176299	3	2	0.0474849	0	conserved hypothetical protein
1941	17934464	176299	3	2	0.0474849	0	flagellar hook-basal body complex protein
1942	17938880	176299	3	2	0.0474849	0	arylester hydrolase
1943	17934545	176299	3	2	0.0474849	0	hypothetical protein Atu0635
1944	17934386	176299	3	2	0.0474849	0	hypothetical protein Atu0473
1945	17936059	176299	3	2	0.0474849	0	conserved hypothetical protein
1946	17934640	176299	3	2	0.0474849	0	conserved hypothetical protein
1947	17934233	176299	3	2	0.0474849	0	conserved hypothetical protein
1948	17934351	176299	3	2	0.0474849	0	phage-related integrase
1949	17938398	176299	3	2	0.0474849	0	NAD-dependent formate dehydrogenase delta subunit
1950	17935517	176299	3	2	0.0474849	0	conserved hypothetical protein
1951	17934472	176299	3	2	0.0474849	0	flagellar motor switch protein
1952	17935505	176299	3	2	0.0474849	0	conserved hypothetical protein
1953	17939177	176299	3	2	0.0474849	0	replication protein
1954	17935906	176299	3	2	0.0474849	0	transcriptional regulator, TetR family
1955	17934517	176299	3	2	0.0474849	0	conserved hypothetical protein
1956	17937625	176299	3	2	0.0474849	0	replication protein C
1957	17934476	176299	3	2	0.0474849	0	conserved hypothetical protein
1958	17936801	176299	3	2	0.0474849	0	polymerase epsilon subunit
1959	17939145	176299	3	2	0.0474849	0	isopentenyl transferase
1960	17937910	176299	3	2	0.0474849	0	conserved hypothetical protein
1961	17934255	176299	3	2	0.0474849	0	conserved hypothetical protein
1962	17937750	176299	3	2	0.0474849	0	succinoglycan biosynthesis protein
1963	17934601	176299	3	2	0.0474849	0	conserved hypothetical protein
1964	17937756	176299	3	2	0.0474849	0	succinoglycan biosynthesis glycosyltransferase
1965	17937755	176299	3	2	0.0474849	0	succinoglycan biosynthesis protein
1966	17936238	176299	3	2	0.0474849	0	exoQ-like protein
1967	17937711	176299	3	2	0.0474849	0	conserved hypothetical protein
1968	17935129	176299	3	2	0.0474849	0	conserved hypothetical protein
1969	17937691	176299	3	2	0.0474849	0	conserved hypothetical protein
1970	17936317	176299	3	2	0.0474849	0	acetyltranferase
1971	17934470	176299	3	2	0.0474849	0	conserved hypothetical protein
1972	17934961	176299	3	2	0.0474849	0	conserved hypothetical protein
1973	17934917	176299	3	2	0.0474849	0	conserved hypothetical protein
1974	17935186	176299	3	2	0.0474849	0	conserved hypothetical protein
1975	17935428	176299	3	2	0.0474849	0	nitrogen fixation protein FixH
1976	17935117	176299	3	2	0.0474849	0	conserved hypothetical protein
1977	17937020	176299	3	2	0.0474849	0	conserved hypothetical protein
1978	17934066	176299	3	2	0.0474849	0	conserved hypothetical protein
1979	17937339	176299	3	2	0.0474849	0	conserved hypothetical protein
1980	17938611	176299	3	2	0.0474849	0	conserved hypothetical protein
1981	17935882	176299	3	2	0.0474849	0	conserved hypothetical protein
1982	17934669	176299	3	2	0.0474849	0	conserved hypothetical protein
1983	17936324	176299	3	2	0.0474849	0	conserved hypothetical protein
1984	17936132	176299	3	2	0.0474849	0	conserved hypothetical protein
1985	17934638	176299	3	2	0.0474849	0	conserved hypothetical protein
1986	17936076	176299	3	2	0.0474849	0	conserved hypothetical protein
1987	17935852	176299	3	2	0.0474849	0	secretion protein
1988	17935936	176299	3	2	0.0474849	0	conserved hypothetical protein
[truncated: 3,103 more rows]
