# Supplementary material for: A computational approach to discovering the functions of bacterial phytochromes by analysis of homolog distributions
Source: BMC Bioinformatics. 2006 Mar 16;7:141. doi: 10.1186/1471-2105-7-141 (PMC1552090; doi:10.1186/1471-2105-7-141)
Supplement: Additional File 6 — Sorted list of co-distribution results based on a high E-value global BLAST analysis, A. tumefaciens response regulator AgR as query and all A. tumefaciens proteins as target. [file 1471-2105-7-141-S6.xls]

## Sheet: agrtu_agr_2ndrun
Query protein AgR from Agrobacterium tumefaciens (agrtu_agrr1)
global BLAST run with default E value of 10
gi 17935878 taxid 176299, BLAST homologs found in k=72 species
a: sorting range							72
b: gi of target protein							138
c: taxid of target protein							(above values for k and n for calculation of p)
l: number of species in which BLAST homologs were found
m: number of species identical with query protein
p: probability for co-distribution
e: 1 if the target protein is a direct BLAST homolog of the query protein
f: protein annotation as
a	b	c	l	m	p	e	f
1	17935878	176299	72	72	4.8184e-41	1	AgR two component response regulator
2	17935896	176299	55	53	1.82904e-19	0	GGDEF family protein
3	17935160	176299	53	51	2.88532e-18	0	GGDEF family protein
4	17938430	176299	53	51	2.88532e-18	0	transcriptional regulator
5	17935197	176299	61	56	3.91877e-18	1	two component response regulator
6	17935976	176299	51	49	3.9475e-17	0	GGDEF family protein
7	17935778	176299	64	57	5.45975e-17	0	two component sensor kinase
8	17937472	176299	53	50	1.42692e-16	0	GGDEF family protein
9	17934259	176299	49	47	4.75271e-16	0	two component sensor kinase/response regulator hybrid
10	17936215	176299	49	47	4.75271e-16	0	two component sensor kinase/response regulator hybrid
11	17936772	176299	52	49	5.03344e-16	0	GGDEF family protein
12	17934967	176299	57	52	9.4711e-16	0	two component response regulator
13	17935585	176299	54	50	1.42776e-15	0	GGDEF family protein
14	17934525	176299	54	50	1.42776e-15	0	two component sensor kinase
15	17937743	176299	51	48	1.71936e-15	0	two component sensor kinase/response regulator hybrid
16	17938494	176299	44	43	3.16128e-15	0	two component sensor kinase/response regulator hybrid
17	17938965	176299	61	54	3.43724e-15	0	AcrB/AcrD/AcrF family protein
18	17935026	176299	53	49	4.88566e-15	0	conserved hypothetical protein
19	17939091	176299	50	47	5.69613e-15	0	two component sensor kinase/response regulator hybrid
20	17939299	176299	55	50	1.15921e-14	0	two component sensor kinase
21	17938464	176299	57	51	2.38431e-14	0	two component sensor kinase
22	17938949	176299	54	49	3.84875e-14	0	conserved hypothetical protein
23	17936062	176299	51	47	5.19933e-14	0	GGDEF family protein
24	17937994	176299	51	47	5.19933e-14	0	two component sensor kinase
25	17934439	176299	56	50	7.95151e-14	0	two component sensor kinase/response regulator hybrid
26	17937908	176299	63	54	1.0904e-13	0	cation efflux system protein
27	17935114	176299	53	48	1.23689e-13	0	transcriptional regulator, LysR family
28	17933952	176299	58	51	1.46339e-13	0	two component sensor kinase
29	17935196	176299	65	55	1.52465e-13	1	two component response regulator
30	17936300	176299	50	46	1.62175e-13	0	two component sensor kinase
31	17938956	176299	50	46	1.62175e-13	0	conserved hypothetical protein
32	17936080	176299	47	44	1.74751e-13	0	conserved hypothetical protein
33	17934897	176299	47	44	1.74751e-13	0	conserved hypothetical protein
34	17938325	176299	67	56	1.9824e-13	0	AcrB/AcrD/AcrF family protein
35	17937500	176299	67	56	1.9824e-13	0	AcrB/AcrD/AcrF family protein
36	17937430	176299	36	36	2.2878e-13	0	methyl-accepting chemotaxis protein
37	17937417	176299	73	59	2.92544e-13	0	conserved hypothetical protein
38	17937305	176299	99	70	3.14616e-13	0	thiol:disulfide interchange protein
39	17935112	176299	52	47	3.85348e-13	0	GGDEF family protein
40	17937399	176299	64	54	5.30371e-13	0	sigma factor
41	17936275	176299	68	56	8.70207e-13	0	Acr family transporter
42	17936299	176299	100	70	9.9494e-13	0	dehydrogenase
43	17934929	176299	76	60	1.12725e-12	0	soluble lytic transglycosylase
44	17935347	176299	74	59	1.15457e-12	0	two component sensor kinase
45	17938018	176299	51	46	1.16545e-12	0	polysaccharide export protein
46	17937619	176299	42	40	1.23222e-12	0	exogenous ferric siderophore receptor
47	17935022	176299	56	49	1.48165e-12	0	two component sensor kinase
48	17938470	176299	56	49	1.48165e-12	0	two component sensor kinase
49	17939265	176299	34	34	1.74303e-12	0	methyl-accepting chemotaxis protein
50	17937071	176299	34	34	1.74303e-12	0	sensory methylation accepting chemotaxis protein
51	17936805	176299	34	34	1.74303e-12	0	methyl-accepting chemotaxis protein
52	17935879	176299	65	54	2.37168e-12	0	Agp1 bacteriophytochrome two component sensor
53	17934734	176299	53	47	2.4144e-12	0	conserved hypothetical protein
54	17937063	176299	53	47	2.4144e-12	0	transcriptional regulator, LysR family
55	17937469	176299	58	50	2.50189e-12	0	sigma 54 dependent transcriptional activator
56	17935345	176299	67	55	2.99303e-12	0	two component sensor kinase
57	17936985	176299	67	55	2.99303e-12	0	AcrB/AcrD/AcrF family protein
58	17935190	176299	101	70	3.07097e-12	0	ABC transporter, nucleotide binding/ATPase protein [lipoprotein]
59	17935021	176299	50	45	3.4261e-12	0	GGDEF family protein
60	17935262	176299	50	45	3.4261e-12	0	two component sensor kinase
61	17935383	176299	41	39	3.4495e-12	0	cytochrome b561
62	17934432	176299	77	60	4.11755e-12	0	CheY homolog
63	17934208	176299	73	58	4.27393e-12	0	iron-sulfur cluster binding protein
64	17934610	176299	55	48	4.48353e-12	0	two component sensor kinase
65	17937675	176299	33	33	4.69276e-12	0	transcriptional regulator, LysR family
66	17935307	176299	96	68	7.07329e-12	0	gluconate dehydrogenase
67	17937008	176299	52	46	7.08201e-12	0	two component sensor kinase for C4-dicarboxylate transport
68	17937717	176299	52	46	7.08201e-12	0	transcriptional regulator, LysR family
69	17939121	176299	52	46	7.08201e-12	0	HlyD family secretion protein
70	17933926	176299	64	53	7.67388e-12	0	conserved hypothetical protein
71	17937034	176299	84	63	8.38396e-12	0	exopolysaccharide production protein
72	17934829	176299	49	44	9.8011e-12	0	two component sensor kinase
73	17934611	176299	49	44	9.8011e-12	0	GGDEF family protein
74	17938042	176299	49	44	9.8011e-12	0	conserved hypothetical protein
75	17934773	176299	49	44	9.8011e-12	0	transcriptional regulator, AraC family
76	17935960	176299	66	54	9.82786e-12	0	chemotaxis protein
77	17936274	176299	66	54	9.82786e-12	0	HlyD family secretion protein
78	17934429	176299	82	62	1.06523e-11	0	cheA homolog
79	17938014	176299	82	62	1.06523e-11	0	carbonyl reductase
80	17935229	176299	46	42	1.17163e-11	0	leucyl/phenylalanyl-tRNA-protein transferase
81	17936845	176299	59	50	1.18909e-11	0	transcriptional regulator, AraC family
82	17938219	176299	68	55	1.19073e-11	0	transcriptional regulator, TetR family
83	17934764	176299	32	32	1.24358e-11	0	transcriptional regulator, LysR family
84	17936242	176299	32	32	1.24358e-11	0	methyl-accepting chemotaxis protein
85	17934303	176299	32	32	1.24358e-11	0	methyl-accepting chemotaxis protein
86	17939213	176299	32	32	1.24358e-11	0	transcriptional regulator, LysR family
87	17937038	176299	32	32	1.24358e-11	0	methyl-accepting chemotaxis protein
88	17938826	176299	32	32	1.24358e-11	0	transcriptional regulator, LysR family
89	17934780	176299	32	32	1.24358e-11	0	methyl-accepting chemotaxis protein
90	17936217	176299	80	61	1.27169e-11	0	conserved hypothetical protein
91	17935572	176299	89	65	1.33523e-11	0	S-adenosylmethionine tRNA ribosyltransferase
92	17936108	176299	70	56	1.36842e-11	0	transcriptional regulator
93	17934324	176299	36	35	1.46914e-11	0	ferrichrome iron receptor
94	17934934	176299	36	35	1.46914e-11	0	methyl-accepting chemotaxis protein
95	17938400	176299	72	57	1.49412e-11	0	two component sensor kinase
96	17935139	176299	76	59	1.5302e-11	0	polysaccharide biosynthesis glycosyltransferase
97	17935542	176299	74	58	1.55094e-11	0	ABC transporter, membrane spanning protein
98	17935660	176299	61	51	1.73661e-11	0	transcriptional regulator, AraC family
99	17938893	176299	61	51	1.73661e-11	0	ECF family sigma factor
100	17934883	176299	87	64	1.97147e-11	0	cytochrome c-type synthesis protein
101	17934564	176299	56	48	2.23096e-11	0	transcriptional regulator, LysR family
102	17938463	176299	63	52	2.3831e-11	0	two component response regulator
103	17935705	176299	63	52	2.3831e-11	0	HlyD family secretion protein
104	17936913	176299	63	52	2.3831e-11	0	RND multidrug efflux transporter
105	17937492	176299	85	63	2.69938e-11	0	two component sensor kinase
106	17938317	176299	48	43	2.73134e-11	0	GGDEF family protein
107	17934890	176299	48	43	2.73134e-11	0	two component sensor kinase
108	17936109	176299	48	43	2.73134e-11	0	GGDEF family protein
109	17936955	176299	48	43	2.73134e-11	0	GGDEF family protein
110	17938179	176299	48	43	2.73134e-11	0	GGDEF family protein
111	17937203	176299	48	43	2.73134e-11	0	GGDEF family protein
112	17936902	176299	42	39	3.18635e-11	0	outer membrane protein
113	17938793	176299	31	31	3.24545e-11	0	transcriptional regulator, LysR family
114	17934426	176299	31	31	3.24545e-11	0	methyl-accepting chemotaxis protein
115	17934648	176299	31	31	3.24545e-11	0	chemotaxis methyl-accepting protein
116	17934988	176299	58	49	3.50507e-11	0	transcriptional regulator, AraC family
117	17938763	176299	58	49	3.50507e-11	0	efflux protein
118	17936914	176299	53	46	3.741e-11	0	RND multidrug efflux membrane permease
119	17935871	176299	67	54	3.79885e-11	0	sigma factor
120	17935939	176299	67	54	3.79885e-11	0	AcrB/AcrD/AcrF family protein
121	17939025	176299	35	34	3.87153e-11	0	methyl-accepting chemotaxis protein
122	17938425	176299	35	34	3.87153e-11	0	methyl-accepting chemotaxis protein
123	17934981	176299	69	55	4.44335e-11	0	NAD/NADP dependent oxidoreductase
124	17938562	176299	69	55	4.44335e-11	0	transcriptional regulator, TetR family
125	17937035	176299	79	60	4.7675e-11	0	structural gene
126	17938055	176299	71	56	4.95316e-11	0	dehydrogenase/reductase
127	17938462	176299	71	56	4.95316e-11	0	two component response regulator
128	17936378	176299	71	56	4.95316e-11	0	hydrolase
129	17934994	176299	60	50	5.14772e-11	0	secretion protein
130	17934021	176299	77	59	5.17333e-11	0	exopolysaccharide production protein
131	17935385	176299	73	57	5.26762e-11	0	ECF family sigma factor
132	17936156	176299	73	57	5.26762e-11	0	conserved hypothetical protein
133	17938328	176299	73	57	5.26762e-11	0	two component sensor kinase
134	17935632	176299	107	71	5.79083e-11	0	permease
135	17935493	176299	98	68	6.31033e-11	0	3-oxoacyl-(acyl-carrier-protein) synthase II
136	17937907	176299	55	47	6.34867e-11	0	multidrug efflux protein
137	17937958	176299	55	47	6.34867e-11	0	phenazine biosynthesis protein
138	17937846	176299	38	36	6.69746e-11	0	transcriptional regulator, LysR family
139	17938895	176299	38	36	6.69746e-11	0	TonB-dependent receptor
140	17934033	176299	62	51	7.11868e-11	0	two component response regulator
141	17934430	176299	62	51	7.11868e-11	0	chemotaxis methyltransferase
142	17939002	176299	47	42	7.42204e-11	0	transcriptional regulator, LysR family
143	17935019	176299	47	42	7.42204e-11	0	conserved hypothetical protein
144	17934602	176299	104	70	7.87212e-11	0	glutathione-regulated potassium-efflux system protein
145	17936852	176299	104	70	7.87212e-11	0	2-deoxy-D-gluconate 3-dehydrogenase
146	17935541	176299	104	70	7.87212e-11	0	ABC transporter, nucleotide binding/ATPase protein
147	17935787	176299	86	63	8.37937e-11	0	short chain dehydrogenase
148	17934032	176299	41	38	8.44114e-11	0	two component sensor kinase
149	17936130	176299	44	40	8.58922e-11	0	coproporphyrinogen III oxidase
150	17936364	176299	64	52	9.32057e-11	0	AcrB/AcrD/AcrF family protein
151	17938348	176299	57	48	9.99397e-11	0	transcriptional regulator, AraC family
152	17938355	176299	57	48	9.99397e-11	0	HlyD family secretion protein
153	17938167	176299	57	48	9.99397e-11	0	multidrug resistance efflux pump
154	17939128	176299	34	33	1.00291e-10	0	transcriptional regulator, LysR family
155	17938909	176299	34	33	1.00291e-10	0	transcriptional regulator, LysR family
156	17935863	176299	84	62	1.08039e-10	0	cyclopropane-fatty-acyl-phospholipid synthase
157	17934559	176299	84	62	1.08039e-10	0	cyclopropane-fatty-acyl-phospholipid synthase
158	17934445	176299	91	65	1.23175e-10	0	septum formation associated protein
159	17937131	176299	82	61	1.31517e-10	0	conserved hypothetical protein
160	17938327	176299	82	61	1.31517e-10	0	two component response regulator
161	17937091	176299	82	61	1.31517e-10	0	rhiziobicin secretion
162	17938008	176299	59	49	1.47344e-10	0	transcriptional regulator, AraC family
163	17937402	176299	49	43	1.51185e-10	0	conserved hypothetical protein
164	17936918	176299	49	43	1.51185e-10	0	GGDEF family protein
165	17936737	176299	80	60	1.51913e-10	0	short chain dehydrogenase
166	17937423	176299	80	60	1.51913e-10	0	conserved hypothetical protein
167	17935527	176299	78	59	1.67118e-10	0	two component response regulator
168	17937487	176299	78	59	1.67118e-10	0	two component sensor kinase
169	17937503	176299	72	56	1.69664e-10	0	transcriptional regulator, TetR family
170	17936363	176299	54	46	1.75277e-10	0	HlyD family secretion protein
171	17935175	176299	74	57	1.76382e-10	0	NADH ubiquinone oxidoreductase chain F
172	17935874	176299	74	57	1.76382e-10	1	two component response regulator
173	17938417	176299	89	64	1.82259e-10	0	ABC transporter, nucleotide binding/ATPase protein
174	17937052	176299	89	64	1.82259e-10	0	radical activating protein
175	17938330	176299	61	50	2.04949e-10	0	transcriptional regulator, LysR family
176	17936270	176299	61	50	2.04949e-10	0	ABC transporter, nucleotide binding/ATPase protein [nitrate]
177	17936157	176299	105	70	2.22272e-10	0	cation efflux system protein
178	17937844	176299	102	69	2.22604e-10	0	UDP-glucose 6-dehydrogenase
179	17938671	176299	43	39	2.24787e-10	0	transcriptional regulator, LysR family
180	17938089	176299	43	39	2.24787e-10	0	ferrienterobactin-like protein
181	17938772	176299	33	32	2.55521e-10	0	transcriptional regulator, LysR family
182	17938561	176299	33	32	2.55521e-10	0	transcriptional regulator, LysR family
183	17937513	176299	33	32	2.55521e-10	0	transcriptional regulator, LysR family
184	17934289	176299	33	32	2.55521e-10	0	methyl-accepting chemotaxis protein
185	17933976	176299	63	51	2.70463e-10	0	two component sensor kinase
186	17938786	176299	56	47	2.76044e-10	0	pirin-like protein
187	17936915	176299	51	44	2.78083e-10	0	GGDEF family protein
188	17937501	176299	51	44	2.78083e-10	0	efflux protein
189	17934781	176299	65	52	3.40075e-10	0	transcriptional regulator, LysR family
190	17935722	176299	92	65	3.57198e-10	0	membrane protein associated metalloendopeptidase
191	17937089	176299	58	48	4.07902e-10	0	transcriptional regulator, LysR family
192	17934656	176299	58	48	4.07902e-10	0	conserved hypothetical protein
193	17934438	176299	36	34	4.39776e-10	0	methyl-accepting chemotaxis protein
194	17937677	176299	36	34	4.39776e-10	0	hydrolase
195	17937394	176299	36	34	4.39776e-10	0	TonB-dependent receptor
196	17936866	176299	36	34	4.39776e-10	0	transcriptional regulator, LysR family
197	17939021	176299	81	60	4.6472e-10	0	3-oxoacyl-(acyl-carrier protein) reductase
198	17938762	176299	81	60	4.6472e-10	0	two component sensor kinase
199	17935246	176299	53	45	4.70049e-10	0	phenazine antibiotic biosynthesis related protein
200	17934229	176299	53	45	4.70049e-10	0	RhtB family transporter
201	17936795	176299	69	54	4.70666e-10	0	ECF family sigma factor
202	17937698	176299	100	68	5.08653e-10	0	3-oxoacyl-(acyl-carrier-protein) synthase III
203	17937592	176299	45	40	5.09871e-10	0	transcriptional regulator, LysR family
204	17937375	176299	79	59	5.1709e-10	0	conserved hypothetical protein
205	17935466	176299	71	55	5.20082e-10	0	transcriptional regulator, TetR family
206	17935875	176299	71	55	5.20082e-10	0	two component sensor kinase
207	17938861	176299	71	55	5.20082e-10	0	dehydrogenase
208	17938022	176299	71	55	5.20082e-10	0	porin
209	17934406	176299	90	64	5.27893e-10	0	conserved hypothetical protein
210	17937326	176299	77	58	5.50784e-10	0	conserved hypothetical protein
211	17935687	176299	73	56	5.51938e-10	0	2-octaprenyl-6-methoxyphenol hydroxylase
212	17938326	176299	60	49	5.69708e-10	0	nolF secretion protein
213	17935600	176299	60	49	5.69708e-10	0	SEC-independent protein translocase protein
214	17938210	176299	60	49	5.69708e-10	0	transcriptional regulator, AraC family
215	17938333	176299	60	49	5.69708e-10	0	transcriptional regulator, AraC family
216	17936056	176299	42	38	5.75651e-10	0	methyl-accepting chemotaxis protein
217	17939195	176299	103	69	6.18164e-10	0	2-deoxy-D-gluconate 3-dehydrogenase
218	17934177	176299	32	31	6.40597e-10	0	transcriptional regulator, LysR family
219	17935802	176299	32	31	6.40597e-10	0	methyl-accepting chemotaxis protein
220	17936106	176299	32	31	6.40597e-10	0	methyl-accepting chemotaxis protein
221	17937515	176299	32	31	6.40597e-10	0	transcriptional regulator, LysR family
222	17936170	176299	50	43	7.28017e-10	0	outer membrane heme receptor
223	17938381	176299	50	43	7.28017e-10	0	GGDEF family protein
224	17936869	176299	50	43	7.28017e-10	0	ABC transporter, substrate binding protein [C4-dicarboxylate]
225	17934694	176299	50	43	7.28017e-10	0	conserved hypothetical protein
226	17937502	176299	50	43	7.28017e-10	0	HlyD family secretion protein
227	17935996	176299	88	63	7.28126e-10	0	soluble lytic transglycosylase
228	17938264	176299	55	46	7.39593e-10	0	transcriptional regulator, AraC family
229	17935348	176299	62	50	7.56359e-10	0	two component response regulator
230	17934180	176299	62	50	7.56359e-10	0	transcriptional regulator, AraC family
231	17938766	176299	62	50	7.56359e-10	0	short chain dehydrogenase
232	17937216	176299	86	62	9.45822e-10	0	3-demethylubiquinone-9 3-methyltransferase
233	17937422	176299	86	62	9.45822e-10	0	tolQ Protein
234	17935052	176299	86	62	9.45822e-10	0	exopolyphosphatase
235	17934333	176299	86	62	9.45822e-10	0	two component sensor kinase
236	17939192	176299	64	51	9.58687e-10	0	ABC transporter, substrate binding protein [nitrate/sulfonate]
237	17937851	176299	64	51	9.58687e-10	0	ABC transporter, nucleotide binding/ATPase protein [aliphatic sulfonate]
238	17935007	176299	64	51	9.58687e-10	0	conserved hypothetical protein
239	17938305	176299	98	67	9.96625e-10	0	dTDP-4-dehydrorhamnose reductase
240	17934728	176299	57	47	1.09374e-09	0	ABC transporter, substrate binding protein [sulfate]
241	17938800	176299	35	33	1.09693e-09	0	transcriptional regulator, LysR family
242	17938769	176299	35	33	1.09693e-09	0	transcriptional regulator, LysR family
243	17938791	176299	35	33	1.09693e-09	0	transcriptional regulator, LysR family
244	17934574	176299	35	33	1.09693e-09	0	transcriptional regulator, LysR family
245	17938976	176299	35	33	1.09693e-09	0	transcriptional regulator, LysR family
246	17937980	176299	35	33	1.09693e-09	0	transcriptional regulator, LysR family
247	17937977	176299	35	33	1.09693e-09	0	transcriptional regulator, LysR family
248	17937960	176299	35	33	1.09693e-09	0	transcriptional regulator, LysR family
249	17934582	176299	66	52	1.16397e-09	0	transcriptional regulator, LysR family
250	17937673	176299	52	44	1.2258e-09	0	conserved hypothetical protein
251	17934155	176299	52	44	1.2258e-09	0	transcriptional regulator, AraC family
252	17939077	176299	68	53	1.35707e-09	0	hydrolase
253	17936244	176299	68	53	1.35707e-09	0	S-methyltransferase
254	17939221	176299	68	53	1.35707e-09	0	transcriptional regulator, LysR family
255	17937718	176299	38	35	1.39017e-09	0	hydroxamate-type ferrisiderophore receptor
256	17934529	176299	101	68	1.39291e-09	0	exopolyphosphatase
257	17934075	176299	70	54	1.52199e-09	0	ABC transporter, substrate binding protein
258	17934304	176299	70	54	1.52199e-09	0	two component sensor kinase
259	17934320	176299	70	54	1.52199e-09	0	long-chain-fatty-acid-CoA-ligase
260	17935087	176299	59	48	1.53149e-09	0	conserved hypothetical protein
261	17938974	176299	59	48	1.53149e-09	0	transcriptional regulator, AraC family
262	17934453	176299	59	48	1.53149e-09	0	flagellin
263	17936938	176299	59	48	1.53149e-09	0	transcriptional regulator, AraC family
264	17936863	176299	59	48	1.53149e-09	0	transcriptional regulator, AraC family
265	17935887	176299	80	59	1.53583e-09	0	conserved hypothetical protein
266	17934945	176299	80	59	1.53583e-09	0	two component response regulator
267	17934514	176299	80	59	1.53583e-09	0	conserved hypothetical protein
268	17937451	176299	80	59	1.53583e-09	0	flagellar motor protein
269	17937586	176299	80	59	1.53583e-09	0	chemotaxis response regulator
270	17935916	176299	72	55	1.64381e-09	0	ECF family sigma factor
271	17937715	176299	72	55	1.64381e-09	0	two component response regulator
272	17937141	176299	72	55	1.64381e-09	0	ABC transporter, substrate binding protein [oligopeptide]
273	17935964	176299	72	55	1.64381e-09	0	ABC transporter, membrane spanning protein
274	17939072	176299	72	55	1.64381e-09	0	ECF family sigma factor
275	17936760	176299	72	55	1.64381e-09	0	ABC transporter, substrate binding protein [oligopeptide]
276	17934887	176299	78	58	1.65506e-09	0	two component sensor kinase
277	17938761	176299	78	58	1.65506e-09	0	two component response regulator
278	17938554	176299	74	56	1.71054e-09	0	oxidoreductase
279	17935015	176299	74	56	1.71054e-09	0	conserved hypothetical protein
280	17935873	176299	74	56	1.71054e-09	0	two component sensor kinase
281	17937090	176299	74	56	1.71054e-09	0	secretion protein, HlyD family
282	17937379	176299	74	56	1.71054e-09	0	polyketide synthase
283	17936763	176299	76	57	1.71482e-09	0	transcriptional regulator, MarR family
284	17938923	176299	76	57	1.71482e-09	0	conserved hypothetical protein
285	17933927	176299	96	66	1.736e-09	0	maf protein
286	17936111	176299	49	42	1.85741e-09	0	GGDEF family protein
287	17936984	176299	54	45	1.92444e-09	0	HlyD family secretion protein
288	17936895	176299	61	49	2.04206e-09	0	conserved hypothetical protein
289	17937914	176299	61	49	2.04206e-09	0	transcriptional regulator, AraC family
290	17937007	176299	63	50	2.60439e-09	0	two component response regulator for C4-dicarboxylate transport
291	17937618	176299	63	50	2.60439e-09	0	transcriptional regulator, MerR family
292	17938477	176299	87	62	2.65849e-09	0	conserved hypothetical protein
293	17935503	176299	87	62	2.65849e-09	0	DNA repair protein
294	17937648	176299	34	32	2.68905e-09	0	transcriptional regulator, LysR family
295	17936908	176299	34	32	2.68905e-09	0	transcriptional regulator, LysR family
296	17938780	176299	34	32	2.68905e-09	0	transcriptional regulator, LysR family
297	17936361	176299	34	32	2.68905e-09	0	transcriptional regulator, LysR family
298	17934556	176299	34	32	2.68905e-09	0	methyl-accepting chemotaxis protein A
299	17935963	176299	34	32	2.68905e-09	0	transcriptional regulator, LysR family
300	17938056	176299	34	32	2.68905e-09	0	transcriptional regulator, LysR family
301	17938280	176299	34	32	2.68905e-09	0	transcriptional regulator, LysR family
302	17937238	176299	99	67	2.6979e-09	0	3-oxoacyl-(acyl-carrier-protein) reductase
303	17934009	176299	94	65	2.75322e-09	0	conserved hypothetical protein
304	17937873	176299	94	65	2.75322e-09	0	conserved hypothetical protein
305	17935907	176299	56	46	2.84432e-09	0	transcriptional regulator, AraC family
306	17938859	176299	56	46	2.84432e-09	0	transcriptional regulator, AraC family
307	17934325	176299	56	46	2.84432e-09	0	transcriptional regulator, AraC family
308	17934903	176299	65	51	3.18791e-09	0	conserved hypothetical protein
309	17937380	176299	65	51	3.18791e-09	0	polyketide synthetase
310	17935438	176299	65	51	3.18791e-09	0	sulfate permease
311	17935294	176299	43	38	3.19726e-09	0	glutathione S-transferase
312	17938837	176299	43	38	3.19726e-09	0	conserved hypothetical protein
313	17934727	176299	85	61	3.28538e-09	0	conserved hypothetical protein
314	17936103	176299	37	34	3.40323e-09	0	conserved hypothetical protein
315	17939188	176299	37	34	3.40323e-09	0	transcriptional regulator, LysR family
316	17938420	176299	37	34	3.40323e-09	0	fimbrial usher protein
317	17935416	176299	102	68	3.72699e-09	0	conserved hypothetical protein
318	17937003	176299	102	68	3.72699e-09	0	alanine racemase
319	17938854	176299	67	52	3.75489e-09	0	permease component of C4 dicarboxylate transporter
320	17935774	176299	67	52	3.75489e-09	0	ABC transporter, substrate binding protein [aliphatic sulfonate]
321	17934474	176299	67	52	3.75489e-09	0	flagellar motor switch protein FliG
322	17937953	176299	67	52	3.75489e-09	0	transcriptional regulator, LysR family
323	17935910	176299	67	52	3.75489e-09	0	pyridoxal phosphate biosynthesis protein
324	17937187	176299	115	72	3.80978e-09	0	3-methylcrotonyl-CoA carboxylase alpha subunit
325	17938599	176299	30	29	3.84278e-09	0	conserved hypothetical protein
326	17939012	176299	30	29	3.84278e-09	0	transcriptional regulator
327	17936124	176299	83	60	3.87735e-09	0	ABC transporter, nucleotide binding/ATPase protein
328	17935346	176299	58	47	3.98706e-09	0	two component response regulator
329	17937532	176299	58	47	3.98706e-09	0	transcriptional regulator, LysR family
330	17934874	176299	69	53	4.26387e-09	0	conserved hypothetical protein
331	17936347	176299	69	53	4.26387e-09	0	two component sensor kinase
332	17938287	176299	69	53	4.26387e-09	0	ABC transporter, nucleotide binding/ATPase protein
333	17938705	176299	81	59	4.38722e-09	0	two component response regulator
334	17938707	176299	81	59	4.38722e-09	0	two component response regulator
335	17934779	176299	97	66	4.656e-09	0	branched-chain-amino-acid transaminase
336	17938510	176299	97	66	4.656e-09	0	3-oxoacyl-(acyl-carrier protein) reductase
337	17935049	176299	97	66	4.656e-09	0	permease
338	17935997	176299	71	54	4.67394e-09	0	N-acetylmuramoyl-L-alanine amidase
339	17935023	176299	71	54	4.67394e-09	0	two component response regulator
340	17935051	176299	71	54	4.67394e-09	0	polyphosphate kinase
341	17938166	176299	71	54	4.67394e-09	0	transcriptional regulator, TetR family
342	17934206	176299	71	54	4.67394e-09	0	rare lipoprotein A
343	17937031	176299	79	58	4.77341e-09	0	secretion protein, HlyD family
344	17938925	176299	53	44	4.86837e-09	0	transcriptional regulator, AraC family
345	17938396	176299	77	57	5.00479e-09	0	NADH dehydrogenase I chain F
346	17936303	176299	77	57	5.00479e-09	0	chitooligosaccharide deacetylase
347	17936348	176299	75	56	5.06409e-09	0	two component response regulator
348	17935667	176299	75	56	5.06409e-09	0	ABC transporter, substrate binding protein [peptide]
349	17935356	176299	75	56	5.06409e-09	0	sulfite reductase [NADPH] hemoprotein beta-component
350	17936203	176299	60	48	5.33113e-09	0	transcriptional regulator, TetR family
351	17939197	176299	60	48	5.33113e-09	0	haloalkane dehalogenase
352	17936762	176299	90	63	5.56134e-09	0	agropine synthesis reductase
353	17934853	176299	45	39	6.28325e-09	0	conserved hypothetical protein
354	17937094	176299	33	31	6.48151e-09	0	two component sensor kinase
355	17938767	176299	62	49	6.83e-09	0	quinone oxidoreductase
356	17938100	176299	62	49	6.83e-09	0	transcriptional regulator, LysR family
357	17938284	176299	100	67	7.12731e-09	0	dehydrogenase
358	17938727	176299	55	45	7.18227e-09	0	transcriptional regulator, AraC family
359	17936393	176299	55	45	7.18227e-09	0	transcriptional regulator, LysR family
360	17937986	176299	55	45	7.18227e-09	0	transcriptional regulator, AraC family
361	17937891	176299	88	62	7.23365e-09	0	methyltransferase
362	17935495	176299	95	65	7.3315e-09	0	hydroxymyristoyl-acyl carrier protein dehydratase
363	17938887	176299	50	42	7.69574e-09	0	transcriptional regulator, LysR family
364	17938068	176299	50	42	7.69574e-09	0	cytochrome c2
365	17934516	176299	42	37	7.7499e-09	0	transcriptional regulator, LysR family
366	17935728	176299	36	33	8.17908e-09	0	ABC transporter, substrate binding protein [amino acid]
367	17934085	176299	64	50	8.41341e-09	0	transcriptional regulator, AraC family
368	17934164	176299	64	50	8.41341e-09	0	transcriptional regulator, AraC family
369	17934387	176299	64	50	8.41341e-09	0	ECF family sigma factor
370	17934795	176299	86	61	8.95607e-09	0	acetyltransferase
371	17937388	176299	86	61	8.95607e-09	0	polyketide synthetase
372	17934125	176299	86	61	8.95607e-09	0	conserved hypothetical protein
373	17935782	176299	29	28	9.2023e-09	0	conserved hypothetical protein
374	17934609	176299	103	68	9.74932e-09	0	DNA mismatch repair protein MutL
375	17934321	176299	66	51	9.9917e-09	0	ABC transporter, nucleotide binding/ATPase protein
376	17937126	176299	66	51	9.9917e-09	0	acetyltransferase
377	17934150	176299	66	51	9.9917e-09	0	conserved hypothetical protein, membrane protein
378	17936168	176299	66	51	9.9917e-09	0	transcriptional regulator, LuxR family
379	17938234	176299	57	46	1.00655e-08	0	transcriptional regulator, AraC family
380	17936263	176299	57	46	1.00655e-08	0	conserved hypothetical protein
381	17938232	176299	57	46	1.00655e-08	0	transcriptional regulator, LysR family
382	17938126	176299	57	46	1.00655e-08	0	transcriptional regulator, LysR family
383	17935540	176299	84	60	1.06098e-08	0	ABC transporter, substrate binding protein
384	17937826	176299	84	60	1.06098e-08	0	hydroxybutyrate dehydrogenase
385	17934971	176299	93	64	1.0709e-08	0	ABC transporter, nucleotide binding/ATPase protein
386	17934882	176299	47	40	1.12273e-08	0	cytochrome-c biosynthesis heme-carrier protein cycJ
387	17939029	176299	68	52	1.1463e-08	0	cultivar specificity protein W78
388	17938876	176299	68	52	1.1463e-08	0	transcriptional regulator, TetR family
389	17935141	176299	68	52	1.1463e-08	0	polysaccharide export protein
390	17936912	176299	68	52	1.1463e-08	0	transcriptional regulator, TetR family
391	17938911	176299	52	43	1.19856e-08	0	transcriptional regulator, LysR family
392	17936848	176299	52	43	1.19856e-08	0	C4-dicarboxylate-binding protein
393	17938569	176299	52	43	1.19856e-08	0	transcriptional regulator, AraC family
394	17936233	176299	52	43	1.19856e-08	0	transcriptional regulator, LysR family
395	17936338	176299	82	59	1.20741e-08	0	lactoylglutathione lyase
396	17934454	176299	82	59	1.20741e-08	0	flaB
397	17936174	176299	82	59	1.20741e-08	0	conserved hypothetical protein
398	17937855	176299	70	53	1.27225e-08	0	ECF family sigma factor
399	17939088	176299	80	58	1.3239e-08	0	two component sensor kinase
400	17935603	176299	80	58	1.3239e-08	0	glycosyl hydrolase
401	17935694	176299	80	58	1.3239e-08	0	lactoylglutathione lyase
402	17937486	176299	80	58	1.3239e-08	0	two component response regulator
403	17935940	176299	59	47	1.34771e-08	0	HlyD family secretion protein
404	17938431	176299	59	47	1.34771e-08	0	conserved hypothetical protein
405	17935644	176299	59	47	1.34771e-08	0	conserved hypothetical protein
406	17938263	176299	72	54	1.3673e-08	0	dehydrogenase
407	17935637	176299	72	54	1.3673e-08	0	nitroreductase family protein
408	17938297	176299	72	54	1.3673e-08	0	conserved hypothetical protein
409	17938231	176299	72	54	1.3673e-08	0	beta-ketoadipate enol-lactone hydrolase
410	17934431	176299	72	54	1.3673e-08	0	protein-glutamate methylesterase
411	17935946	176299	78	57	1.40181e-08	0	hydrolase
412	17934248	176299	78	57	1.40181e-08	0	RNA polymerase sigma-54 factor
413	17935566	176299	74	55	1.4235e-08	0	long-chain fatty acid-CoA ligase
414	17937995	176299	74	55	1.4235e-08	0	two component response regulator
415	17934944	176299	74	55	1.4235e-08	0	nitrogen fixation regulatory protein
416	17934132	176299	74	55	1.4235e-08	0	conserved hypothetical protein
417	17935969	176299	74	55	1.4235e-08	0	conserved hypothetical protein
418	17934120	176299	76	56	1.43563e-08	0	conserved hypothetical protein
419	17937927	176299	76	56	1.43563e-08	0	hydrolase
420	17935876	176299	76	56	1.43563e-08	0	ExsF two component response regulator
421	17938661	176299	76	56	1.43563e-08	0	pyridoxal phosphate biosynthesis protein
422	17937852	176299	76	56	1.43563e-08	0	proline dehydrogenase
423	17937476	176299	91	63	1.46854e-08	0	ferrochelatase
424	17939267	176299	44	38	1.50552e-08	0	transcriptional regulator
425	17938970	176299	61	48	1.73183e-08	0	transcriptional regulator, TetR family
426	17934473	176299	61	48	1.73183e-08	0	flagellar motor switch protein FliN
427	17937733	176299	54	44	1.76292e-08	0	glucose dehydrogenase
428	17935717	176299	54	44	1.76292e-08	0	conserved hypothetical protein
429	17937692	176299	54	44	1.76292e-08	0	transcriptional regulator, AraC family
430	17937608	176299	54	44	1.76292e-08	0	ABC transporter, substrate binding protein [nitrate]
431	17938961	176299	54	44	1.76292e-08	0	two component sensor kinase
432	17937827	176299	54	44	1.76292e-08	0	transcriptional regulator, AraC family
433	17938087	176299	54	44	1.76292e-08	0	conserved hypothetical protein
434	17934906	176299	101	67	1.83865e-08	0	conserved hypothetical protein
435	17938150	176299	41	36	1.83958e-08	0	conserved hypothetical protein
436	17934744	176299	49	41	1.85592e-08	0	Glutathione-S-transferase
437	17934471	176299	49	41	1.85592e-08	0	chemotaxis transmembrane protein
438	17934250	176299	49	41	1.85592e-08	0	conserved hypothetical protein
439	17934555	176299	49	41	1.85592e-08	0	conserved hypothetical protein
440	17936392	176299	96	65	1.9008e-08	0	D-alanine aminotransferase
441	17934543	176299	89	62	1.90754e-08	0	conserved hypothetical protein
442	17937054	176299	89	62	1.90754e-08	0	succinoglycan biosynthesis regulator
443	17934893	176299	89	62	1.90754e-08	0	permease
444	17937030	176299	89	62	1.90754e-08	0	ABC transporter, nucleotide binding/ATPase protein
445	17934949	176299	35	32	1.9306e-08	0	conserved hypothetical protein
446	17935500	176299	35	32	1.9306e-08	0	poly-beta-hydroxybutyrate synthase
447	17936211	176299	35	32	1.9306e-08	0	conserved hypothetical protein
448	17934124	176299	38	34	2.01667e-08	0	transcriptional regulator, LysR family
449	17938967	176299	63	49	2.14336e-08	0	transcriptional regulator, TetR family
450	17938506	176299	63	49	2.14336e-08	0	glycosyltransferase
451	17937400	176299	28	27	2.17188e-08	0	two component sensor kinase
452	17936721	176299	28	27	2.17188e-08	0	conserved hypothetical protein
453	17937616	176299	113	71	2.24925e-08	0	biotin carboxylase
454	17935938	176299	87	61	2.36289e-08	0	FAD dependent oxidoreductase
455	17934633	176299	87	61	2.36289e-08	0	FAD dependent oxidoreductase
456	17934575	176299	87	61	2.36289e-08	0	glycolate oxidase subunit
457	17935076	176299	56	45	2.46699e-08	0	RhtB family transporter
458	17937585	176299	56	45	2.46699e-08	0	ABC transporter, substrate binding protein [sugar]
459	17934617	176299	65	50	2.56192e-08	0	transcriptional regulator, LuxR family
460	17934469	176299	65	50	2.56192e-08	0	flagellar basal body rod protein
461	17935085	176299	117	72	2.61143e-08	0	3-oxoacyl-(acyl-carrier-protein) synthase III
462	17938857	176299	46	39	2.66387e-08	0	glutathione S-transferase
463	17935338	176299	46	39	2.66387e-08	0	transcriptional regulator, AraC family
464	17938397	176299	94	64	2.75896e-08	0	formate dehydrogenase alpha subunit
465	17934686	176299	94	64	2.75896e-08	0	ribonuclease H
466	17934063	176299	85	60	2.80572e-08	0	glutamate synthase large subunit
467	17936276	176299	85	60	2.80572e-08	0	Fnr-like transcriptional activator
468	17937005	176299	51	42	2.87424e-08	0	transcriptional regulator, GntR family
469	17934261	176299	110	70	2.9598e-08	0	DNA mismatch repair protein, MutS family
470	17937962	176299	110	70	2.9598e-08	0	acetyl-CoA carboxylase, biotin carboxylase
471	17935002	176299	110	70	2.9598e-08	0	3-oxoacyl-(acyl carrier protein) reductase
472	17938350	176299	67	51	2.96368e-08	0	ABC transporter, substrate binding protein [alpha-galactoside]
473	17938868	176299	67	51	2.96368e-08	0	ECF family sigma factor
474	17937112	176299	67	51	2.96368e-08	0	oxidoreductase
475	17934463	176299	67	51	2.96368e-08	0	flagellar basal-body rod protein
476	17938917	176299	99	66	3.10394e-08	0	2-hydroxyacid dehydrogenase
477	17933996	176299	99	66	3.10394e-08	0	D-isomer specific 2-hydroxyacid dehydrogenases family protein
478	17937518	176299	99	66	3.10394e-08	0	3-oxoacyl-(acyl-carrier protein) reductase
479	17935176	176299	99	66	3.10394e-08	0	NADH ubiquinone oxidoreductase chain G
480	17938380	176299	99	66	3.10394e-08	0	2-hydroxyacid dehydrogenase
481	17935521	176299	83	59	3.20627e-08	0	methyltransferase
482	17934339	176299	83	59	3.20627e-08	0	two component response regulator
483	17935528	176299	83	59	3.20627e-08	0	dimethylglycine dehydrogenase
484	17934776	176299	58	46	3.30338e-08	0	Conserved hypothetical protein
485	17936972	176299	58	46	3.30338e-08	0	ABC transporter, membrane spanning protein [C4-dicarboxylate]
486	17937493	176299	58	46	3.30338e-08	0	potassium-transporting ATPase C chain
487	17938966	176299	58	46	3.30338e-08	0	HlyD family secretion protein
488	17934774	176299	58	46	3.30338e-08	0	RhtB family transporter
489	17937372	176299	69	52	3.32331e-08	0	short-chain dehydrogenase
490	17936266	176299	69	52	3.32331e-08	0	transcriptional regulator, TetR family
491	17938511	176299	69	52	3.32331e-08	0	fatty acid CoA ligase
492	17938782	176299	43	37	3.52917e-08	0	transcriptional regulator, LysR family
493	17937684	176299	43	37	3.52917e-08	0	transcriptional regulator, LysR family
494	17935452	176299	43	37	3.52917e-08	0	conserved hypothetical protein
495	17939110	176299	43	37	3.52917e-08	0	two component sensor kinase
496	17938905	176299	81	58	3.53703e-08	0	transcriptional regulator, ArsR family
497	17935928	176299	81	58	3.53703e-08	0	short chain dehydrogenase
498	17938950	176299	31	29	3.58482e-08	0	conserved hypothetical protein
499	17934680	176299	31	29	3.58482e-08	0	cytochrome C oxidase assembly protein
500	17937026	176299	71	53	3.61615e-08	0	transcriptional regulator, LuxR family
501	17934402	176299	92	63	3.76671e-08	0	methyltransferase
502	17937494	176299	92	63	3.76671e-08	0	potassium-transporting ATPase B chain
503	17937988	176299	92	63	3.76671e-08	0	conserved hypothetical protein
504	17936923	176299	73	54	3.82059e-08	0	ABC transporter, substrate binding protein [oligopeptide]
505	17936785	176299	73	54	3.82059e-08	0	short chain dehydrogenase
506	17938453	176299	77	56	3.90553e-08	0	acetyltransferase
507	17938346	176299	77	56	3.90553e-08	0	conserved hypothetical protein
508	17933975	176299	75	55	3.9202e-08	0	two component response regulator
509	17937820	176299	75	55	3.9202e-08	0	ABC transporter, nucleotide binding/ATPase protein [branched chain amino acid]
510	17938103	176299	75	55	3.9202e-08	0	ABC transporter, membrane spanning protein [bacteriocin]
511	17937170	176299	53	43	4.2103e-08	0	transcriptional regulator, AraC family
512	17939189	176299	53	43	4.2103e-08	0	Phenazine biosynthesis protein
513	17935263	176299	60	47	4.25178e-08	0	conserved hypothetical protein
514	17935658	176299	60	47	4.25178e-08	0	transcriptional regulator, LysR family
515	17935749	176299	40	35	4.2782e-08	0	glutaminase A
516	17936195	176299	40	35	4.2782e-08	0	transcriptional regulator, LysR family
517	17938104	176299	34	31	4.47738e-08	0	conserved hypothetical protein
518	17936789	176299	34	31	4.47738e-08	0	transcriptional regulator, LysR family
519	17934441	176299	102	67	4.63424e-08	0	aspartate aminotransferase
520	17934696	176299	102	67	4.63424e-08	0	peptidase, family M16
521	17935315	176299	97	65	4.8015e-08	0	3-hydroxyacyl-CoA dehydrogenase type II
522	17935259	176299	97	65	4.8015e-08	0	dnaK deletion suppressor protein
523	17936864	176299	62	48	5.27902e-08	0	transcriptional regulator, AraC family
524	17937490	176299	62	48	5.27902e-08	0	threonine aldolase
525	17937374	176299	62	48	5.27902e-08	0	aspartate 1-decarboxylase
526	17935482	176299	114	71	5.72461e-08	0	single-stranded-DNA-specific exonuclease
527	17934011	176299	55	44	5.8764e-08	0	lytic murein transglycosylase
528	17938942	176299	55	44	5.8764e-08	0	RhtB family transporter
529	17935515	176299	55	44	5.8764e-08	0	protein-export membrane protein SECG
530	17938736	176299	55	44	5.8764e-08	0	glutathione S-transferase
531	17935456	176299	88	61	6.04022e-08	0	permease
532	17934820	176299	88	61	6.04022e-08	0	Na+/H+ antiporter
533	17935594	176299	88	61	6.04022e-08	0	lipoprotein
534	17935226	176299	88	61	6.04022e-08	0	acetyltransferase
535	17938853	176299	45	38	6.17765e-08	0	ABC transporter, substrate binding protein [C4 dicarboxylate]
536	17937701	176299	45	38	6.17765e-08	0	transcriptional regulator, LysR family
537	17937716	176299	45	38	6.17765e-08	0	conserved hypothetical protein
538	17937292	176299	45	38	6.17765e-08	0	glutathione S-transferase
539	17935587	176299	105	68	6.24639e-08	0	glutathione-regulated potassium-efflux system protein
540	17937263	176299	105	68	6.24639e-08	0	exopolysaccharide polymerization/transport protein
541	17936826	176299	64	49	6.34054e-08	0	transcriptional regulator, TetR family
542	17935432	176299	50	41	6.7193e-08	0	glyoxalase/bleomycin resistance protein/dioxygenase superfamily protein
543	17935779	176299	50	41	6.7193e-08	0	diacylglycerol kinase
544	17937893	176299	50	41	6.7193e-08	0	transcriptional regulator, AraC family
545	17936349	176299	50	41	6.7193e-08	0	ABC transporter, substrate binding protein [iron]
546	17937744	176299	95	64	6.91763e-08	0	2-hydroxyacid dehydrogenase
547	17938717	176299	95	64	6.91763e-08	0	ABC transporter, nucleotide binding/ATPase protein
548	17934210	176299	95	64	6.91763e-08	0	bacitracin resistance protein
549	17935178	176299	95	64	6.91763e-08	0	NADH ubiquinone oxidoreductase chain I
550	17938155	176299	86	60	7.17921e-08	0	oxidoreductase
551	17937053	176299	86	60	7.17921e-08	0	6-pyruvoyl tetrahydropterin synthase
552	17937602	176299	86	60	7.17921e-08	0	siroheme synthase
553	17935354	176299	86	60	7.17921e-08	0	siroheme synthase
554	17937489	176299	86	60	7.17921e-08	0	glutamate synthase large subunit
555	17935944	176299	66	50	7.38307e-08	0	transcriptional regulator, TetR family
556	17938394	176299	66	50	7.38307e-08	0	transcriptional regulator, LysR family
557	17938881	176299	66	50	7.38307e-08	0	hydrolase
558	17938006	176299	66	50	7.38307e-08	0	transcriptional regulator, TetR family
559	17936115	176299	66	50	7.38307e-08	0	conserved hypothetical protein
560	17937220	176299	108	69	7.42396e-08	0	competence protein F
561	17935673	176299	111	70	7.44075e-08	0	ATP-dependent DNA helicase
562	17934987	176299	100	66	7.72474e-08	0	alanine racemase
563	17938708	176299	100	66	7.72474e-08	0	3-oxoacyl-(acyl-carrier protein) reductase
564	17936001	176299	57	45	7.85977e-08	0	lytic murein transglycosylase
565	17934701	176299	57	45	7.85977e-08	0	transcriptional regulator, GntR family
566	17938813	176299	57	45	7.85977e-08	0	aldehyde dehydrogenase
567	17937658	176299	57	45	7.85977e-08	0	transcriptional regulator, GntR family
568	17936006	176299	57	45	7.85977e-08	0	lytic murein transglycosylase
569	17935153	176299	84	59	8.22671e-08	0	conserved hypothetical protein
570	17934729	176299	84	59	8.22671e-08	0	ABC transporter, membrane spanning protein
571	17937210	176299	84	59	8.22671e-08	0	ABC transporter, membrane spanning protein
572	17938360	176299	84	59	8.22671e-08	0	two component response regulator
573	17938102	176299	84	59	8.22671e-08	0	ABC transporter, nucleotide binding/ATPase protein [bacteriocin]
574	17935066	176299	30	28	8.23141e-08	0	arginine-tRNA-protein transferase
575	17938023	176299	30	28	8.23141e-08	0	conserved hypothetical protein
576	17938085	176299	30	28	8.23141e-08	0	conserved hypothetical protein
577	17938788	176299	68	51	8.34841e-08	0	beta-lactamase
578	17935690	176299	68	51	8.34841e-08	0	ankyrin repeat protein
579	17938405	176299	68	51	8.34841e-08	0	transcriptional regulator, LuxR family
580	17936788	176299	68	51	8.34841e-08	0	beta-lactamase
581	17938770	176299	82	58	9.11663e-08	0	short chain dehydrogenase
582	17939144	176299	82	58	9.11663e-08	0	tryptophan 2-monooxygenase
583	17934778	176299	82	58	9.11663e-08	0	trans-aconitate methyltransferase
584	17938566	176299	70	52	9.17789e-08	0	short-chain dehydrogenase
585	17935520	176299	70	52	9.17789e-08	0	transcriptional regulator, TetR family
586	17935911	176299	70	52	9.17789e-08	0	transcriptional regulator
587	17934080	176299	70	52	9.17789e-08	0	biopolymer transport protein
588	17938492	176299	70	52	9.17789e-08	0	two component response regulator
589	17934760	176299	70	52	9.17789e-08	0	transcriptional regulator, MarR family
590	17937152	176299	70	52	9.17789e-08	0	ABC transporter, substrate binding protein [oligopeptide]
591	17937227	176299	93	63	9.3922e-08	0	peptidyl-prolyl cis-trans isomerase
592	17939118	176299	93	63	9.3922e-08	0	amidohydrolase
593	17934069	176299	93	63	9.3922e-08	0	D-3-hydroxydecanoyl-(acyl carrier-protein) dehydratase
594	17936345	176299	39	34	9.75261e-08	0	conserved hypothetical protein
595	17938715	176299	52	42	9.79225e-08	0	ABC transporter, substrate binding protein [mannopine]
596	17938959	176299	52	42	9.79225e-08	0	two component sensor kinase
597	17937155	176299	80	57	9.79305e-08	0	conserved hypothetical protein
598	17935498	176299	80	57	9.79305e-08	0	transcriptional activator, Crp family
599	17935877	176299	80	57	9.79305e-08	0	ExsG two component sensor kinase
600	17937212	176299	72	53	9.8173e-08	0	ABC transporter, substrate binding protein [sulfate]
601	17936369	176299	72	53	9.8173e-08	0	carbonate dehydratase
602	17936202	176299	72	53	9.8173e-08	0	quaternary ammonium compound-resistance protein
603	17935120	176299	72	53	9.8173e-08	0	thiosulfate sulfurtransferase
604	17938318	176299	72	53	9.8173e-08	0	oxidoreductase
605	17934796	176299	72	53	9.8173e-08	0	transcriptional regulator, MerR family
606	17937534	176299	47	39	1.00366e-07	0	transcriptional regulator, LysR family
607	17934743	176299	47	39	1.00366e-07	0	glutathione S-transferase
608	17934464	176299	59	46	1.01198e-07	0	flagellar hook-basal body complex protein
609	17937957	176299	59	46	1.01198e-07	0	RhtB family transporter
610	17938922	176299	59	46	1.01198e-07	0	transcriptional regulator. AraC family
611	17936120	176299	33	30	1.02058e-07	0	cytochrome c1
612	17936090	176299	78	56	1.02149e-07	0	two component sensor kinase
613	17933969	176299	78	56	1.02149e-07	0	heat shock protein hslV
614	17938737	176299	78	56	1.02149e-07	0	transcriptional regulator
615	17935592	176299	78	56	1.02149e-07	0	molybdopterin-guanine dinucleotide biosynthesis protein A
616	17934162	176299	78	56	1.02149e-07	0	acetyltransferase
617	17935037	176299	78	56	1.02149e-07	0	dehydrogenase
618	17939020	176299	78	56	1.02149e-07	0	conserved hypothetical protein
619	17939219	176299	74	54	1.02216e-07	0	ABC transporter, membrane spanning protein [nitrate/sulfonate]
620	17934428	176299	74	54	1.02216e-07	0	cheY homolog
621	17935310	176299	74	54	1.02216e-07	0	ABC transporter, nucleotide binding/ATPase protein
622	17935392	176299	76	55	1.0359e-07	0	transcriptional regulator, ArsR family
623	17937491	176299	76	55	1.0359e-07	0	two component response regulator
624	17937221	176299	76	55	1.0359e-07	0	methyltransferase
625	17935927	176299	76	55	1.0359e-07	0	acetyltransferase
626	17937193	176299	76	55	1.0359e-07	0	oxidoreductase
627	17935011	176299	76	55	1.0359e-07	0	pyridoxal phosphate biosynthesis protein
628	17934807	176299	103	67	1.14175e-07	0	dihydrodipicolinate synthase
629	17937019	176299	26	25	1.15968e-07	0	phosphomannose isomerase
630	17936286	176299	26	25	1.15968e-07	0	conserved hypothetical protein
631	17935283	176299	98	65	1.18245e-07	0	(3R)-Hydroxymyristoyl-[acyl carrier protein]- Dehydratase
632	17935795	176299	98	65	1.18245e-07	0	short chain dehydrogenase
633	17938196	176299	98	65	1.18245e-07	0	dehydrogenase
634	17936125	176299	91	62	1.21231e-07	0	ABC transporter, nucleotide binding/ATPase protein
635	17939222	176299	91	62	1.21231e-07	0	conserved hypothetical protein
636	17938201	176299	91	62	1.21231e-07	0	myo-inositol catabolism IolC protein
637	17937707	176299	91	62	1.21231e-07	0	conserved hypothetical protein
638	17934017	176299	91	62	1.21231e-07	0	mutT/nudix family protein
639	17937911	176299	91	62	1.21231e-07	0	sarcosine oxidase alpha subunit
640	17937475	176299	91	62	1.21231e-07	0	5'-nucleotidase
641	17938233	176299	61	47	1.25879e-07	0	4-hydroxybenzoate hydroxylase
642	17936909	176299	61	47	1.25879e-07	0	ABC transporter, substrate binding protein [ribose]
643	17935013	176299	61	47	1.25879e-07	0	organic solvent tolerance protein
644	17936048	176299	61	47	1.25879e-07	0	Agp2 bacteriophytochrome two component sensor kinase
645	17936804	176299	61	47	1.25879e-07	0	transglycosylase
646	17934787	176299	61	47	1.25879e-07	0	RhtB family transporter
647	17938913	176299	54	43	1.3617e-07	0	demethylmenaquinone methyltransferase
648	17934649	176299	54	43	1.3617e-07	0	conserved hypothetical protein
649	17935754	176299	54	43	1.3617e-07	0	homoserine/homoserine lactone efflux protein
650	17934013	176299	44	37	1.40105e-07	0	conserved hypothetical protein
651	17935657	176299	44	37	1.40105e-07	0	methylenetetrahydrofolate reductase
652	17935417	176299	89	61	1.49754e-07	0	transcriptional regulator, Fur family
653	17934422	176299	89	61	1.49754e-07	0	pH adaption potassium efflux system protein
654	17936017	176299	63	48	1.51702e-07	0	conserved hypothetical protein
655	17935174	176299	63	48	1.51702e-07	0	NADH ubiquinone oxidoreductase chain E
656	17937484	176299	63	48	1.51702e-07	0	murein hydrolase
657	17937110	176299	106	68	1.53121e-07	0	tartrate dehydrogenase
658	17937905	176299	106	68	1.53121e-07	0	3-oxoacyl-(acyl-carrier-protein) synthase II
659	17935341	176299	49	40	1.53242e-07	0	conserved hypothetical protein
660	17938218	176299	49	40	1.53242e-07	0	conserved hypothetical protein
661	17935573	176299	96	64	1.68919e-07	0	peptidyl prolyl cis-trans isomerase
662	17937127	176299	96	64	1.68919e-07	0	hippurate hydrolase
663	17937449	176299	96	64	1.68919e-07	0	ABC transporter, nucleotide binding/ATPase protein
664	17937974	176299	65	49	1.77524e-07	0	S-adenosylmethionine:2-demethylmenaquinone methyltransferase
665	17937577	176299	65	49	1.77524e-07	0	conserved hypothetical protein
666	17935400	176299	65	49	1.77524e-07	0	rare lipoprotein A
667	17937571	176299	65	49	1.77524e-07	0	conserved hypothetical protein
668	17937714	176299	65	49	1.77524e-07	0	two component sensor kinase
669	17935856	176299	87	60	1.77946e-07	0	conserved hypothetical protein
670	17938383	176299	87	60	1.77946e-07	0	chlorohydrolase
671	17934140	176299	87	60	1.77946e-07	0	components of type IV pilus, prepilin peptidase
672	17936004	176299	87	60	1.77946e-07	0	O-methyltransferase
673	17936098	176299	87	60	1.77946e-07	0	conserved hypothetical protein
674	17935220	176299	87	60	1.77946e-07	0	acetyltransferase
675	17937762	176299	56	44	1.8172e-07	0	sarcosine oxidase beta subunit
676	17938733	176299	56	44	1.8172e-07	0	Mg(2+) transport ATPase
677	17935413	176299	56	44	1.8172e-07	0	conserved hypothetical protein
678	17937930	176299	56	44	1.8172e-07	0	aldehyde dehydrogenase
679	17934345	176299	56	44	1.8172e-07	0	apaG protein
680	17939125	176299	56	44	1.8172e-07	0	transcriptional regulator, AraC family
681	17938363	176299	56	44	1.8172e-07	0	transcriptional regulator, GntR family
682	17938331	176299	41	35	1.81969e-07	0	catalase
683	17934763	176299	41	35	1.81969e-07	0	conserved hypothetical protein
684	17935071	176299	41	35	1.81969e-07	0	conserved hypothetical protein
685	17935230	176299	112	70	1.83722e-07	0	acetyl-CoA carboxylase, biotin carboxylase
686	17937288	176299	112	70	1.83722e-07	0	propionyl-coenzyme A carboxylase, alpha polypeptide
687	17938030	176299	29	27	1.86091e-07	0	conserved hypothetical protein
688	17938835	176299	101	66	1.87717e-07	0	3-oxoacyl-(acyl-carrier protein) reductase
689	17938983	176299	101	66	1.87717e-07	0	phosphoglycerate dehydrogenase
690	17937989	176299	67	50	2.02069e-07	0	two component response regulator
691	17937201	176299	67	50	2.02069e-07	0	non-heme haloperoxidase
692	17939007	176299	67	50	2.02069e-07	0	oxidoreductase
693	17937785	176299	85	59	2.04203e-07	0	ABC transporter, nucleotide binding/ATPase protein
694	17937174	176299	85	59	2.04203e-07	0	transcriptional regulator, ArsR family
695	17934975	176299	85	59	2.04203e-07	0	conserved hypothetical protein
696	17937148	176299	38	33	2.18007e-07	0	transcriptional regulator, LysR family
697	17936114	176299	38	33	2.18007e-07	0	acetyltransferase
698	17934291	176299	51	41	2.21966e-07	0	small heat shock protein
699	17935761	176299	51	41	2.21966e-07	0	glutathione S-transferase
700	17934103	176299	51	41	2.21966e-07	0	methylglyoxal synthase
701	17938095	176299	69	51	2.24016e-07	0	periplasmic nitrate reductase, ferredoxin-like protein
702	17938334	176299	69	51	2.24016e-07	0	vanillin: NAD oxidoreductase
703	17934077	176299	69	51	2.24016e-07	0	ABC transporter, nucleotide binding/ATPase protein
704	17938484	176299	69	51	2.24016e-07	0	transcriptional regulator, LuxR family
705	17934145	176299	69	51	2.24016e-07	0	conserved hypothetical protein
706	17936867	176299	46	38	2.25351e-07	0	ABC transporter, membrane spanning protein [C4-dicarboxylate]
707	17936000	176299	46	38	2.25351e-07	0	conserved hypothetical protein
708	17935692	176299	21	21	2.26552e-07	0	conserved hypothetical protein
709	17938156	176299	21	21	2.26552e-07	0	conserved hypothetical protein
710	17937782	176299	83	58	2.27004e-07	0	gluconate 5-dehydrogenase
711	17934153	176299	83	58	2.27004e-07	0	conserved hypothetical protein
712	17934576	176299	83	58	2.27004e-07	0	glycolate oxidase subunit
713	17937825	176299	83	58	2.27004e-07	0	acetoacetyl-CoA synthetase
714	17938069	176299	83	58	2.27004e-07	0	transcriptional regulatory, Crp family
715	17934484	176299	83	58	2.27004e-07	0	transcriptional regulator
716	17936070	176299	83	58	2.27004e-07	0	transcriptional regulator, ArsR family
717	17936033	176299	83	58	2.27004e-07	0	ABC transporter, membrane spanning protein
718	17937419	176299	83	58	2.27004e-07	0	tolB protein
719	17934799	176299	94	63	2.27837e-07	0	cation efflux system protein
720	17938418	176299	94	63	2.27837e-07	0	ABC transporter, nucleotide binding/ATPase protein
721	17938891	176299	94	63	2.27837e-07	0	citrate synthase
722	17934844	176299	94	63	2.27837e-07	0	methyltransferase
723	17934577	176299	94	63	2.27837e-07	0	glycolate oxidase iron-sulfur subunit
724	17937813	176299	58	45	2.33778e-07	0	transcriptional regulator, GntR family
725	17936887	176299	58	45	2.33778e-07	0	transcriptional regulator, GntR family
726	17936069	176299	35	31	2.37323e-07	0	transcriptional regulator, LysR family
727	17936746	176299	71	52	2.42092e-07	0	two component response regulator
728	17934846	176299	71	52	2.42092e-07	0	transcriptional regulator, MerR family
729	17938779	176299	71	52	2.42092e-07	0	transcriptional regulator, MerR family
730	17935596	176299	81	57	2.45037e-07	0	stationary-phase survival protein
731	17937340	176299	81	57	2.45037e-07	0	conserved hypothetical protein
732	17938811	176299	73	53	2.55175e-07	0	3-oxoadipate enol-lactone hydrolase/4-carboxymuconolactone decarboxylase
733	17938514	176299	73	53	2.55175e-07	0	dehydrogenase
734	17936052	176299	73	53	2.55175e-07	0	conserved hypothetical protein
735	17934707	176299	79	56	2.57297e-07	0	hydrolase
736	17937607	176299	79	56	2.57297e-07	0	ABC transporter, membrane spanning protein [nitrate]
737	17934782	176299	79	56	2.57297e-07	0	acetyltransferase
738	17934079	176299	79	56	2.57297e-07	0	biopolymer transport protein
739	17937304	176299	79	56	2.57297e-07	0	3-hydroxybutyryl-CoA dehydrogenase
740	17935580	176299	79	56	2.57297e-07	0	peptidyl-prolyl cis-trans isomerse D
741	17935899	176299	79	56	2.57297e-07	0	ABC transporter, membrane spanning protein
742	17936893	176299	75	54	2.62384e-07	0	conserved hypothetical protein
743	17937663	176299	75	54	2.62384e-07	0	oxidoreductase
744	17938474	176299	75	54	2.62384e-07	0	ABC transporter, membrane spanning protein [iron]
745	17938204	176299	75	54	2.62384e-07	0	ABC transporter, nucleotide binding/ATPase protein [branched chain amino acid]
746	17934192	176299	75	54	2.62384e-07	0	conserved hypothetical protein
747	17935180	176299	77	55	2.63153e-07	0	NADH ubiquinone oxidoreductase chain K
748	17937976	176299	77	55	2.63153e-07	0	NonF-related protein
749	17938168	176299	77	55	2.63153e-07	0	MFS permease [multidrug]
750	17937166	176299	77	55	2.63153e-07	0	ABC transporter, membrane spanning protein
751	17938928	176299	77	55	2.63153e-07	0	3-hydroxyacyl-CoA dehydrogenase
752	17938401	176299	77	55	2.63153e-07	0	two component response regulator
753	17935608	176299	104	67	2.75079e-07	0	exonuclease III
754	17935723	176299	104	67	2.75079e-07	0	ATP-dependent RNA helicase
755	17936820	176299	99	65	2.8405e-07	0	2-hydroxyacid-family dehydrogenase
756	17934305	176299	99	65	2.8405e-07	0	ubiquinone/menaquinone biosynthesis methyltransferase
757	17935292	176299	99	65	2.8405e-07	0	citrate synthase
758	17935598	176299	99	65	2.8405e-07	0	SEC-independent protein translocase protein
759	17936738	176299	99	65	2.8405e-07	0	dehydrogenase
760	17935796	176299	99	65	2.8405e-07	0	ABC transporter, membrane spanning protein
761	17934948	176299	99	65	2.8405e-07	0	methyltransferase
762	17935214	176299	60	46	2.90966e-07	0	transcriptional regulator, TetR family
763	17934537	176299	60	46	2.90966e-07	0	carboxymethylenebutenolidase
764	17939157	176299	60	46	2.90966e-07	0	transcriptional regulator, LysR family
765	17936937	176299	60	46	2.90966e-07	0	transcriptional regulator, GntR family
766	17936318	176299	60	46	2.90966e-07	0	conserved hypothetical protein
767	17939162	176299	60	46	2.90966e-07	0	transcriptional regulator, LysR family for nopaline metabolism
768	17937990	176299	92	62	2.92673e-07	0	conserved hypothetical protein
769	17938111	176299	92	62	2.92673e-07	0	ABC transporter, membrane spanning protein [spermidine/putrescine]
770	17935522	176299	92	62	2.92673e-07	0	NAD dependent epimerase/dehydratase family protein
771	17936877	176299	92	62	2.92673e-07	0	fructokinase
772	17936875	176299	92	62	2.92673e-07	0	dehydrogenase
773	17938433	176299	53	42	3.07224e-07	0	ABC transporter, substrate binding protein [sugar]
774	17937331	176299	53	42	3.07224e-07	0	stress induced morphogen
775	17934396	176299	53	42	3.07224e-07	0	bacteriophage repressor protein C1
776	17934187	176299	53	42	3.07224e-07	0	transcriptional regulator, GntR family
777	17934472	176299	43	36	3.10903e-07	0	flagellar motor switch protein
778	17938844	176299	43	36	3.10903e-07	0	transcriptional regulator, LysR family
779	17937093	176299	43	36	3.10903e-07	0	heme receptor
780	17934881	176299	43	36	3.10903e-07	0	cycH protein
781	17933972	176299	43	36	3.10903e-07	0	malate synthase G
782	17939261	176299	48	39	3.41169e-07	0	conjugal transfer protein, Dtr system
783	17935018	176299	48	39	3.41169e-07	0	conserved hypothetical protein
784	17937454	176299	48	39	3.41169e-07	0	enhanced entry protein
785	17935906	176299	62	47	3.51372e-07	0	transcriptional regulator, TetR family
786	17937919	176299	116	71	3.53548e-07	0	glutamine synthetase III
787	17935238	176299	90	61	3.60422e-07	0	3-oxoacyl-(acyl carrier protein) reductase
788	17937765	176299	90	61	3.60422e-07	0	sarcosine oxidase alpha subunit
789	17934068	176299	107	68	3.67589e-07	0	3-oxoacyl-(acyl-carrier-protein) synthase I
790	17936079	176299	107	68	3.67589e-07	0	aspartate aminotransferase A
791	17935492	176299	107	68	3.67589e-07	0	3-oxoacyl-(acyl-carrier-protein) synthase II
792	17935972	176299	107	68	3.67589e-07	0	cell division protein
793	17938482	176299	107	68	3.67589e-07	0	exopolysaccharide production protein
794	17935004	176299	107	68	3.67589e-07	0	3-oxoacyl-(acyl carrier protein) synthase II
795	17937609	176299	40	34	4.00612e-07	0	ABC transporter, nucleotide binding/ATPase protein [nitrate]
796	17934674	176299	40	34	4.00612e-07	0	conserved hypothetical protein
797	17935300	176299	97	64	4.01944e-07	0	phosphoglycerate dehydrogenase
798	17937024	176299	97	64	4.01944e-07	0	dTDP-glucose 4-6-dehydratase
799	17937168	176299	55	43	4.08647e-07	0	RhtB family transporter
800	17939218	176299	64	48	4.12631e-07	0	ABC transporter, substrate binding protein [nitrate/sulfonate]
801	17934195	176299	64	48	4.12631e-07	0	transcriptional regulator, TetR family
802	17939026	176299	64	48	4.12631e-07	0	transcriptional regulator, TetR family
803	17937122	176299	64	48	4.12631e-07	0	agaE protein
804	17935539	176299	28	26	4.1431e-07	0	conserved hypothetical protein
805	17937787	176299	88	60	4.27669e-07	0	cytochrome d oxidase
806	17935868	176299	88	60	4.27669e-07	0	cyclopropane-fatty-acyl-phospholipid synthase
807	17937786	176299	88	60	4.27669e-07	0	ABC transporter, nucleotide binding/ATPase protein
808	17937337	176299	113	70	4.45666e-07	0	acetyl-CoA carboxylase carboxyl transferase, alpha subunit
809	17935720	176299	113	70	4.45666e-07	0	bacterioferritin comigratory protein
810	17934619	176299	113	70	4.45666e-07	0	mrp protein
811	17938185	176299	66	49	4.72063e-07	0	acetyltransferase
812	17937271	176299	66	49	4.72063e-07	0	endo-1,3-1,4-beta-glycanase
813	17934478	176299	66	49	4.72063e-07	0	flagellin protein FlaD
814	17939272	176299	66	49	4.72063e-07	0	ABC transporter, substrate binding protein [agrocinopine]
815	17934607	176299	66	49	4.72063e-07	0	tetraacyldisaccharide 4'-kinase
816	17934334	176299	66	49	4.72063e-07	0	ABC transporter, substrate binding protein [phosphate]
817	17934605	176299	66	49	4.72063e-07	0	3-deoxy-D-manno-octulosonic acid transferase-like protein
818	17937590	176299	66	49	4.72063e-07	0	small heat shock protein
819	17934835	176299	66	49	4.72063e-07	0	LysE family transporter
820	17936847	176299	50	40	4.90719e-07	0	ABC transporter, membrane spanning protein [C4-dicarboxylate]
821	17936045	176299	50	40	4.90719e-07	0	periplasmic immunogenic protein
822	17936018	176299	50	40	4.90719e-07	0	MFS permease
823	17937975	176299	86	59	4.90886e-07	0	conserved hypothetical protein
824	17934730	176299	86	59	4.90886e-07	0	ABC transporter, membrane spanning protein
825	17935281	176299	86	59	4.90886e-07	0	group 1 outer membrane protein precursor
826	17937211	176299	86	59	4.90886e-07	0	ABC transporter, membrane spanning protein
827	17935551	176299	86	59	4.90886e-07	0	tolB protein
828	17937788	176299	86	59	4.90886e-07	0	cytochrome d oxidase subunit II
829	17934618	176299	45	37	4.94654e-07	0	ABC transporter, nucleotide binding/ATPase protein
830	17939126	176299	31	28	5.04047e-07	0	conserved hypothetical protein
831	17937109	176299	57	44	5.24704e-07	0	aldehyde dehydrogenase
832	17935350	176299	57	44	5.24704e-07	0	host factor I
833	17938988	176299	57	44	5.24704e-07	0	transcriptional regulator
834	17936786	176299	57	44	5.24704e-07	0	transcriptional regulator, TetR family
835	17937117	176299	57	44	5.24704e-07	0	ABC transporter, substrate binding protein [oligopeptide]
836	17938459	176299	57	44	5.24704e-07	0	FAD-dependent monooxygenase
837	17935973	176299	68	50	5.26835e-07	0	cell division protein
838	17934904	176299	68	50	5.26835e-07	0	zinc-binding dehydrogenase
839	17935470	176299	68	50	5.26835e-07	0	hydrolase
840	17935102	176299	68	50	5.26835e-07	0	transcriptional regulator, MerR family
841	17937189	176299	68	50	5.26835e-07	0	Enoyl-CoA hydratase/isomerase family protein
842	17934485	176299	68	50	5.26835e-07	0	flagellar hook protein
843	17936063	176299	68	50	5.26835e-07	0	conserved hypothetical protein
844	17934465	176299	68	50	5.26835e-07	0	flagellar basal-body rod protein
845	17938890	176299	95	63	5.38038e-07	0	citrate synthase
846	17939035	176299	95	63	5.38038e-07	0	ABC transporter, nucleotide binding/ATPase protein
847	17937172	176299	84	58	5.46715e-07	0	dehydrogenase
848	17937190	176299	84	58	5.46715e-07	0	pantoate--beta-alanine ligase
849	17937832	176299	84	58	5.46715e-07	0	conserved hypothetical protein
850	17939191	176299	70	51	5.74136e-07	0	ABC transporter, nucleotide binding/ATPase protein [nitrate/sulfonates]
851	17938851	176299	70	51	5.74136e-07	0	two component sensor kinase
852	17934412	176299	70	51	5.74136e-07	0	conserved hypothetical protein
853	17934397	176299	70	51	5.74136e-07	0	two component response regulator
854	17935171	176299	24	23	5.86301e-07	0	conserved hypothetical protein
855	17936377	176299	82	57	5.92216e-07	0	nitroreducatase
856	17937637	176299	82	57	5.92216e-07	0	imidazolone-5-propionate hydrolase
857	17937418	176299	82	57	5.92216e-07	0	omp16 protein
858	17934480	176299	82	57	5.92216e-07	0	flagellar motor protein, PAL/OmpA family
859	17937610	176299	82	57	5.92216e-07	0	two component response regulator
860	17937950	176299	72	52	6.11372e-07	0	ABC transporter, nucleotide binding/ATPase protein
861	17938268	176299	72	52	6.11372e-07	0	ABC transporter, membrane spanning protein
862	17936966	176299	72	52	6.11372e-07	0	ABC transporter, membrane spanning protein [dicarboxylate]
863	17939206	176299	72	52	6.11372e-07	0	ABC transporter, substrate binding protein [peptide]
864	17935079	176299	72	52	6.11372e-07	0	MFS permease
865	17935688	176299	72	52	6.11372e-07	0	malonate transporter
866	17937358	176299	80	56	6.25072e-07	0	conserved hypothetical protein
867	17936316	176299	80	56	6.25072e-07	0	two component response regulator
868	17937298	176299	80	56	6.25072e-07	0	short chain dehydrogenase
869	17938993	176299	80	56	6.25072e-07	0	ABC transporter, nucleotide binding/ATPase protein
870	17936905	176299	80	56	6.25072e-07	0	acetyltransferase
871	17938012	176299	80	56	6.25072e-07	0	ribitol 2-dehydrogenase
872	17934539	176299	80	56	6.25072e-07	0	two component response regulator
873	17934992	176299	80	56	6.25072e-07	0	transcriptional regulator, MarR family
874	17935686	176299	74	53	6.36349e-07	0	phosphatidylcholine synthase
875	17935678	176299	74	53	6.36349e-07	0	acetyltransferase
876	17934754	176299	74	53	6.36349e-07	0	transcriptional regulator, MarR family
877	17935591	176299	74	53	6.36349e-07	0	MFS permease [drug]
878	17938991	176299	74	53	6.36349e-07	0	ABC transporter, membrane spanning protein [amino acid]
879	17934456	176299	74	53	6.36349e-07	0	flagella associated protein
880	17937267	176299	78	55	6.43722e-07	0	glycosyltransferase
881	17937606	176299	78	55	6.43722e-07	0	ABC transporter, nucleotide binding/ATPase protein [nitrate]
882	17934028	176299	76	54	6.4744e-07	0	transcriptional regulator, MarR family
883	17938442	176299	76	54	6.4744e-07	0	ABC transporter, membrane spanning protein [amino acid]
884	17934188	176299	76	54	6.4744e-07	0	transcriptional regulator, MarR family
885	17935205	176299	105	67	6.48309e-07	0	DNA processing chain A
886	17935068	176299	105	67	6.48309e-07	0	delta-aminolevulinic acid dehydratase
887	17934737	176299	59	45	6.52699e-07	0	betaine aldehyde dehydrogenase
888	17937660	176299	59	45	6.52699e-07	0	transcriptional regulator, GntR family
889	17937656	176299	59	45	6.52699e-07	0	aldehyde dehydrogenase
890	17935317	176299	59	45	6.52699e-07	0	enoyl-CoA hydratase
891	17938912	176299	100	65	6.65904e-07	0	phosphoglycerate dehydrogenase
892	17934542	176299	100	65	6.65904e-07	0	4-diphosphocytidyl-2-C-methyl-D-erythritol kinase
893	17935324	176299	100	65	6.65904e-07	0	2-dehydro-3-deoxyphosphooctonate aldolase
894	17938180	176299	100	65	6.65904e-07	0	conserved hypothetical protein
895	17935810	176299	42	35	6.75349e-07	0	conserved hypothetical protein
896	17936370	176299	42	35	6.75349e-07	0	conserved hypothetical protein
897	17936983	176299	52	41	6.75407e-07	0	exopolysaccharide export protein
898	17936145	176299	93	62	6.87146e-07	0	conserved hypothetical protein
899	17938807	176299	93	62	6.87146e-07	0	2-hydroxyacid dehydrogenase
900	17937488	176299	93	62	6.87146e-07	0	glutamate synthase, small subunit
901	17934094	176299	93	62	6.87146e-07	0	ABC transporter, nucleotide binding/ATPase protein [phosphonate]
902	17934817	176299	93	62	6.87146e-07	0	Na+/H+ antiporter
903	17938597	176299	61	46	7.88842e-07	0	conserved hypothetical protein
904	17938927	176299	61	46	7.88842e-07	0	ABC transporter, substrate binding protein [oligopeptide]
905	17938989	176299	61	46	7.88842e-07	0	transcriptional regulator, GntR family
906	17934901	176299	61	46	7.88842e-07	0	transcriptional regulator, TetR family
907	17935631	176299	91	61	8.42737e-07	0	ABC transporter, nucleotide binding/ATPase protein
908	17936900	176299	91	61	8.42737e-07	0	hypothetical protein Atu3189
909	17937909	176299	91	61	8.42737e-07	0	short-chain dehydrogenase
910	17935595	176299	91	61	8.42737e-07	0	L-isoaspartyl protein carboxyl methyltransferase
911	17935375	176299	91	61	8.42737e-07	0	conserved hypothetical protein
912	17934118	176299	91	61	8.42737e-07	0	conserved hypothetical protein
913	17936061	176299	117	71	8.58367e-07	0	carbamoylphosphate synthase large subunit
914	17935184	176299	117	71	8.58367e-07	0	birA bifunctional protein
915	17935414	176299	117	71	8.58367e-07	0	conserved hypothetical protein
916	17935758	176299	117	71	8.58367e-07	0	tRNA/rRNA methyltransferase
917	17937817	176299	39	33	8.64398e-07	0	transcriptional regulator, LysR family
918	17938335	176299	39	33	8.64398e-07	0	transcriptional regulator, LysR family
919	17936084	176299	108	68	8.64427e-07	0	hydrolase
920	17935958	176299	54	42	8.94564e-07	0	sco1 protein homolog
921	17938101	176299	54	42	8.94564e-07	0	rhizobiocin/RTX toxin
922	17936040	176299	27	25	9.08586e-07	0	conserved hypothetical protein
923	17936194	176299	27	25	9.08586e-07	0	xanthine dehydrogenase chaperone
924	17935586	176299	27	25	9.08586e-07	0	conserved hypothetical protein
925	17934466	176299	63	47	9.28419e-07	0	flagellar basal-body rod protein FlgB
926	17938395	176299	63	47	9.28419e-07	0	NADH dehydrogenase I chain E
927	17938711	176299	63	47	9.28419e-07	0	transcriptional regulator, GntR family
928	17938170	176299	63	47	9.28419e-07	0	transcriptional regulator, LacI family
929	17938764	176299	98	64	9.32487e-07	0	ABC transporter, nucleotide binding/ATPase protein
930	17937969	176299	98	64	9.32487e-07	0	short-chain dehydrogenase
931	17937224	176299	98	64	9.32487e-07	0	NTP pyrophosphohydrolase, MutT family
932	17938077	176299	89	60	9.97502e-07	0	nitric oxide reductase, cytochrome b subunit
933	17938001	176299	89	60	9.97502e-07	0	sarcosine oxidase alpha subunit
934	17937756	176299	89	60	9.97502e-07	0	succinoglycan biosynthesis glycosyltransferase
935	17936105	176299	89	60	9.97502e-07	0	dolichol-phosphate mannosyltransferase
936	17936198	176299	89	60	9.97502e-07	0	guanine deaminase
937	17934178	176299	89	60	9.97502e-07	0	acetyltransferase
938	17935222	176299	89	60	9.97502e-07	0	acetyltransferase
939	17939027	176299	89	60	9.97502e-07	0	short-chain dehydrogenase
940	17935012	176299	36	31	1.02855e-06	0	conserved hypothetical protein
941	17938108	176299	36	31	1.02855e-06	0	transcriptional regulator, LysR family
942	17935280	176299	111	69	1.03344e-06	0	zinc metallopeptidase
943	17937694	176299	111	69	1.03344e-06	0	biotin synthetase
944	17934227	176299	103	66	1.03375e-06	0	conserved hypothetical protein
945	17936907	176299	103	66	1.03375e-06	0	ornithine decarboxylase
946	17935567	176299	103	66	1.03375e-06	0	diaminopimelate decarboxylase
947	17935563	176299	121	72	1.04708e-06	0	glucose inhibited division protein
948	17934253	176299	121	72	1.04708e-06	0	proteinase IV
949	17937968	176299	49	39	1.05876e-06	0	transcriptional regulator, LysR family
950	17938723	176299	65	48	1.06602e-06	0	NAD-dependent succinate aldehyde dehydrogenases
951	17934238	176299	65	48	1.06602e-06	0	enoyl CoA hydratase
952	17938467	176299	65	48	1.06602e-06	0	non-heme chloroperoxidase
953	17934884	176299	30	27	1.09264e-06	0	cycL protein
954	17934201	176299	30	27	1.09264e-06	0	conserved hypothetical protein
955	17935318	176299	30	27	1.09264e-06	0	methylenetetrahydrofolate reductase
956	17938698	176299	33	29	1.12145e-06	0	conserved hypothetical protein
957	17934234	176299	33	29	1.12145e-06	0	conserved hypothetical protein
958	17938291	176299	33	29	1.12145e-06	0	IS426 transposase
959	17938228	176299	33	29	1.12145e-06	0	protocatechuate 3,4-dioxygenase alpha chain
960	17938580	176299	33	29	1.12145e-06	0	IS 426 transposase
961	17936855	176299	56	43	1.14527e-06	0	transcriptional regulator, GntR family
962	17938977	176299	56	43	1.14527e-06	0	transcriptional regulator, LacI family
963	17939122	176299	19	19	1.1543e-06	0	hypothetical protein Atu5540
964	17933980	176299	96	63	1.2376e-06	0	ATP-dependent DNA helicase
965	17938540	176299	96	63	1.2376e-06	0	citrate synthase
966	17934606	176299	96	63	1.2376e-06	0	phosphatase
967	17937693	176299	85	58	1.27492e-06	0	conserved hypothetical protein
968	17935170	176299	85	58	1.27492e-06	0	NADH ubiquinone oxidoreductase chain C
969	17937471	176299	85	58	1.27492e-06	0	conserved hypothetical protein
970	17939048	176299	85	58	1.27492e-06	0	3-oxoacyl-(acyl-carrier-protein) reductase
971	17935664	176299	85	58	1.27492e-06	0	conserved hypothetical protein
972	17936034	176299	69	50	1.31194e-06	0	ABC transporter, nucleotide binding/ATPase protein
973	17937206	176299	69	50	1.31194e-06	0	aldehyde dehydrogenase
974	17937150	176299	69	50	1.31194e-06	0	ABC transporter, substrate binding protein [oligopeptide]
975	17937564	176299	69	50	1.31194e-06	0	conserved hypothetical protein
976	17935716	176299	69	50	1.31194e-06	0	conserved hypothetical protein
977	17937041	176299	69	50	1.31194e-06	0	dehydrogenase
978	17934212	176299	83	57	1.38414e-06	0	NADH-ubiquinone oxidoreductase
979	17938266	176299	83	57	1.38414e-06	0	ABC transporter, substrate binding protein
980	17937279	176299	83	57	1.38414e-06	0	transcriptional regulator, HTH family
981	17935989	176299	83	57	1.38414e-06	0	conserved hypothetical protein
982	17936998	176299	71	51	1.40874e-06	0	thiamine biosynthesis associated protein
983	17937731	176299	71	51	1.40874e-06	0	two component response regulator
984	17935621	176299	71	51	1.40874e-06	0	flavodoxin
985	17938789	176299	58	44	1.42235e-06	0	aldehyde dehydrogenase [betaine]
986	17936385	176299	58	44	1.42235e-06	0	transcriptional regulator, GntR family
987	17937921	176299	58	44	1.42235e-06	0	transcriptional regulator, GntR family
988	17935844	176299	58	44	1.42235e-06	0	conserved hypothetical protein
989	17937520	176299	58	44	1.42235e-06	0	transcriptional regulator, GntR family
990	17936074	176299	41	34	1.4366e-06	0	transcriptional regulator, LysR family
991	17935267	176299	41	34	1.4366e-06	0	transcriptional regulator, LysR family
992	17935042	176299	41	34	1.4366e-06	0	conserved hypothetical protein
993	17937076	176299	41	34	1.4366e-06	0	periplasmic mannitol-binding protein
994	17935937	176299	51	40	1.44782e-06	0	conserved hypothetical protein
995	17938337	176299	51	40	1.44782e-06	0	choline sulfatase
996	17935900	176299	81	56	1.46655e-06	0	ABC transporter, substrate binding protein
997	17934905	176299	81	56	1.46655e-06	0	Conserved Hypothetical Protein
998	17934323	176299	81	56	1.46655e-06	0	ABC transporter, membrane spanning protein
999	17936246	176299	73	52	1.48123e-06	0	ABC transporter, membrane spanning protein
1000	17936301	176299	73	52	1.48123e-06	0	transcriptional regulator, LuxR family
1001	17937421	176299	73	52	1.48123e-06	0	tolR protein
1002	17935103	176299	73	52	1.48123e-06	0	ABC transporter, membrane spanning protein
1003	17937249	176299	73	52	1.48123e-06	0	serine/threonine protein phosphatase I
1004	17935669	176299	73	52	1.48123e-06	0	conserved hypothetical protein
1005	17935001	176299	106	67	1.49509e-06	0	malonyl-CoA:acyl carrier protein transacylase
1006	17938092	176299	79	55	1.51856e-06	0	ABC transporter, nucleotide binding/ATPase protein [anion]
1007	17937310	176299	79	55	1.51856e-06	0	two component response regulator
1008	17937882	176299	79	55	1.51856e-06	0	ABC transporter, membrane spanning protein [oligopeptide]
1009	17934886	176299	79	55	1.51856e-06	0	two component response regulator
1010	17939275	176299	79	55	1.51856e-06	0	ABC transporter, membrane spanning protein [agrocinopine]
1011	17938478	176299	101	65	1.52408e-06	0	GDP-mannose 4,6-dehydratase
1012	17935241	176299	101	65	1.52408e-06	0	penicillin-binding protein 1a
1013	17934810	176299	101	65	1.52408e-06	0	conserved hypothetical protein
1014	17937401	176299	101	65	1.52408e-06	0	penicillin binding protein
1015	17938428	176299	75	53	1.52534e-06	0	flavin-containing monooxygenase
1016	17937890	176299	75	53	1.52534e-06	0	flavodoxin
1017	17937535	176299	75	53	1.52534e-06	0	MFS permease
1018	17934189	176299	75	53	1.52534e-06	0	regulator protein pecM
1019	17935445	176299	75	53	1.52534e-06	0	transcriptional regulator, MerR family
1020	17934524	176299	77	54	1.53824e-06	0	ABC transporter, membrane spanning protein
1021	17938129	176299	77	54	1.53824e-06	0	ABC transporter, membrane spanning protein [oligopeptide]
1022	17938410	176299	77	54	1.53824e-06	0	ABC transporter, membrane spanning protein [dipeptide]
1023	17937633	176299	77	54	1.53824e-06	0	conserved hypothetical protein
1024	17934666	176299	94	62	1.56994e-06	0	phosphoglycerate mutase
1025	17938483	176299	94	62	1.56994e-06	0	polysaccharide biosynthesis protein
1026	17935181	176299	94	62	1.56994e-06	0	NADH ubiquinone oxidoreductase chain L
1027	17935177	176299	94	62	1.56994e-06	0	NADH ubiquinone oxidoreductase I chain H
1028	17936971	176299	46	37	1.57675e-06	0	ABC transporter, substrate binding protein [C4-dicarboxylate]
1029	17937536	176299	46	37	1.57675e-06	0	phage-related integrase
1030	17937647	176299	60	45	1.7185e-06	0	aldehyde dehydrogenase
1031	17936107	176299	60	45	1.7185e-06	0	aldehyde dehydrogenase
1032	17936019	176299	60	45	1.7185e-06	0	transcriptional regulator, TetR family
1033	17937239	176299	60	45	1.7185e-06	0	transcriptional regulator, GntR family
1034	17937074	176299	53	41	1.90776e-06	0	conserved hypothetical protein
1035	17935287	176299	53	41	1.90776e-06	0	transcriptional regulator, GntR family
1036	17934813	176299	53	41	1.90776e-06	0	dnaK suppressor protein
1037	17938932	176299	53	41	1.90776e-06	0	lipase/esterase
1038	17935930	176299	92	61	1.91568e-06	0	HFLC protein
1039	17937918	176299	92	61	1.91568e-06	0	glutamate synthase large subunit
1040	17937383	176299	92	61	1.91568e-06	0	conserved hypothetical protein
1041	17934424	176299	92	61	1.91568e-06	0	pH adaption potassium efflux system protein
1042	17934977	176299	26	24	1.963e-06	0	conserved hypothetical protein
1043	17938072	176299	62	46	2.02461e-06	0	conserved hypothetical protein
1044	17939073	176299	62	46	2.02461e-06	0	catalase C
1045	17936846	176299	62	46	2.02461e-06	0	ABC transporter, membrane spanning protein [C4-dicarboxylate]
1046	17935380	176299	118	71	2.05243e-06	0	conserved hypothetical protein
1047	17935344	176299	118	71	2.05243e-06	0	nitrogen regulation protein
1048	17937573	176299	99	64	2.11008e-06	0	ABC transporter, nucleotide binding/ATPase protein
1049	17937843	176299	99	64	2.11008e-06	0	UDP-glucuronic acid epimerase
1050	17938071	176299	35	30	2.17207e-06	0	nitrite reductase, copper-containing
1051	17936965	176299	48	38	2.23065e-06	0	ABC transporter, nucleotide binding/ATPase protein [dicarboxylate]
1052	17934612	176299	48	38	2.23065e-06	0	calcium-binding protein, regucalcin
1053	17935609	176299	48	38	2.23065e-06	0	exopolysaccharide production negative regulator
1054	17935724	176299	90	60	2.25965e-06	0	mutT like protein
1055	17936962	176299	90	60	2.25965e-06	0	haloacid dehalogenase-like hydrolase
1056	17935240	176299	90	60	2.25965e-06	0	N-acetylmuramoyl-L-alanine amidase
1057	17937739	176299	90	60	2.25965e-06	0	conserved hypothetical protein
1058	17937083	176299	64	47	2.33015e-06	0	ABC transporter, substrate binding protein [peptide]
1059	17938451	176299	64	47	2.33015e-06	0	succinate semialdehyde dehydrogenase
1060	17934416	176299	64	47	2.33015e-06	0	enoyl-CoA hydratase
1061	17935378	176299	64	47	2.33015e-06	0	conserved hypothetical protein
1062	17936791	176299	29	26	2.33018e-06	0	conserved hypothetical protein
1063	17934052	176299	29	26	2.33018e-06	0	conserved hypothetical protein
1064	17937411	176299	104	66	2.3442e-06	0	D-3-phosphoglycerate dehydrogenase
1065	17937173	176299	104	66	2.3442e-06	0	metallo-beta-lactamase superfamily protein
1066	17936092	176299	104	66	2.3442e-06	0	pyrroline-5-carboxylate reductase
1067	17938636	176299	104	66	2.3442e-06	0	exodeoxyribonuclease III
1068	17937308	176299	104	66	2.3442e-06	0	diaminopimelate decarboxylase
1069	17935047	176299	104	66	2.3442e-06	0	5'-phosphoribosylglycinamide formyltransferase
1070	17934578	176299	32	28	2.3742e-06	0	conserved hypothetical protein
1071	17935977	176299	112	69	2.39266e-06	0	UDP-N-acetylenolpyruvoylglucosamine reductase
1072	17937998	176299	55	42	2.43302e-06	0	transcriptional regulator, AraC family
1073	17934083	176299	55	42	2.43302e-06	0	transcriptional regulator
1074	17938245	176299	55	42	2.43302e-06	0	transcriptional regulator, LacI family
1075	17935974	176299	115	70	2.48855e-06	0	D-alanine:D-alanine ligase
1076	17933970	176299	115	70	2.48855e-06	0	heat shock chaperone
1077	17933945	176299	115	70	2.48855e-06	0	acetyl-coenzyme A carboxyl transferase, beta subunit
1078	17933951	176299	115	70	2.48855e-06	0	conserved hypothetical protein
1079	17938773	176299	66	48	2.62367e-06	0	zinc-binding dehydrogenase
1080	17938127	176299	66	48	2.62367e-06	0	ABC transporter, substrate binding protein [oligopeptide]
1081	17938799	176299	66	48	2.62367e-06	0	dehydrogenase
1082	17935574	176299	97	63	2.7742e-06	0	peptidyl prolyl cis-trans isomerase
1083	17935510	176299	97	63	2.7742e-06	0	phosphoglycolate phosphatase
1084	17937695	176299	97	63	2.7742e-06	0	8-amino-7-oxononanoate synthase
1085	17937100	176299	97	63	2.7742e-06	0	methyltransferase
1086	17935309	176299	22	21	2.81156e-06	0	ureidoglycolate hydrolase
1087	17936941	176299	22	21	2.81156e-06	0	conserved hypothetical protein
1088	17936161	176299	86	58	2.88145e-06	0	transcriptional regulator, ArsR family
1089	17938301	176299	86	58	2.88145e-06	0	glycosyltransferase
1090	17938303	176299	86	58	2.88145e-06	0	glycosyltransferase
1091	17938282	176299	86	58	2.88145e-06	0	2-hydroxyhepta-2,4-diene-1, 7-dioate isomerase/5-carboxymethyl-2-oxo-hex-3-ene-1, 7-dioate decarboxylase
1092	17934436	176299	68	49	2.89337e-06	0	transcriptional regulator, LuxR family
1093	17937404	176299	68	49	2.89337e-06	0	ATP-dependent protease LA 2
1094	17939024	176299	68	49	2.89337e-06	0	ABC transporter, substrate binding protein
1095	17938908	176299	68	49	2.89337e-06	0	zinc-binding oxidoreductase
1096	17937067	176299	68	49	2.89337e-06	0	ABC transporter, membrane spanning protein [amino acid]
1097	17938897	176299	40	33	2.99358e-06	0	conserved hypothetical protein
1098	17935081	176299	40	33	2.99358e-06	0	conserved hypothetical protein
1099	17935611	176299	40	33	2.99358e-06	0	long-chain fatty acid transport protein
1100	17937522	176299	40	33	2.99358e-06	0	dehydratase
1101	17935472	176299	57	43	3.01382e-06	0	salicylate hydroxylase
1102	17937169	176299	57	43	3.01382e-06	0	transcriptional regulator, GntR family
1103	17935431	176299	57	43	3.01382e-06	0	glyoxalase/bleomycin resistance protein/dioxygenase superfamily protein
1104	17937611	176299	57	43	3.01382e-06	0	transcriptional regulator, GntR family
1105	17939274	176299	70	50	3.12774e-06	0	ABC transporter, nucleotide binding/ATPase protein [agrocinopine]
1106	17938874	176299	70	50	3.12774e-06	0	transcriptional regulator, TetR family
1107	17935179	176299	70	50	3.12774e-06	0	NADH ubiquinone oxidoreductase chain J
1108	17935293	176299	70	50	3.12774e-06	0	conserved hypothetical protein
1109	17936306	176299	70	50	3.12774e-06	0	ABC transporter, nucleotide binding/ATPase protein
1110	17934138	176299	70	50	3.12774e-06	0	component of type IV pilus
1111	17936179	176299	84	57	3.1318e-06	0	2-dehydro-3-deoxygluconokinase
1112	17934815	176299	84	57	3.1318e-06	0	Phosphinothricin acetyltransferase
1113	17937747	176299	84	57	3.1318e-06	0	succinoglycan biosynthesis glycosyltransferase
1114	17933931	176299	45	36	3.27632e-06	0	protein-export protein SECB
1115	17937730	176299	72	51	3.3161e-06	0	two component sensor kinase
1116	17935290	176299	72	51	3.3161e-06	0	ABC transporter, membrane spanning protein
1117	17936220	176299	72	51	3.3161e-06	0	conserved hypothetical protein
1118	17935745	176299	72	51	3.3161e-06	0	MFS permease
1119	17936177	176299	72	51	3.3161e-06	0	aminoglycoside N6'-acetyltransferase
1120	17938443	176299	72	51	3.3161e-06	0	ABC transporter, membrane spanning protein [amino acid]
1121	17937848	176299	72	51	3.3161e-06	0	aldehyde dehydrogenase
1122	17936224	176299	82	56	3.32695e-06	0	methyltransferase
1123	17938495	176299	82	56	3.32695e-06	0	glycosyltransferase
1124	17938742	176299	82	56	3.32695e-06	0	short chain dehydrogenase dehydrogenases
1125	17938472	176299	82	56	3.32695e-06	0	ABC transporter, substrate binding protein [iron]
1126	17938465	176299	82	56	3.32695e-06	0	formate dehydrogenase alpha subunit
1127	17936071	176299	82	56	3.32695e-06	0	oxidoreductase
1128	17936374	176299	82	56	3.32695e-06	0	NAD(P)+ transhydrogenase
1129	17935633	176299	82	56	3.32695e-06	0	acetyltransferase
1130	17937857	176299	82	56	3.32695e-06	0	two component response regulator
1131	17934731	176299	82	56	3.32695e-06	0	ABC transporter, nucleotide binding/ATPase protein
1132	17938471	176299	82	56	3.32695e-06	0	two component response regulator
1133	17938091	176299	82	56	3.32695e-06	0	ABC transporter, membrane spanning protein [anion]
1134	17937967	176299	107	67	3.37447e-06	0	aspartate aminotransferase A
1135	17934567	176299	107	67	3.37447e-06	0	conserved hypothetical protein
1136	17936216	176299	107	67	3.37447e-06	0	dead-box ATP-dependent RNA helicase
1137	17937321	176299	107	67	3.37447e-06	0	glyoxalase II
1138	17934022	176299	102	65	3.40664e-06	0	penicillin-binding protein
1139	17934839	176299	102	65	3.40664e-06	0	penicillin binding protein
1140	17935284	176299	102	65	3.40664e-06	0	acyl-[acyl carrier protein]--UDP-N-acetylglucosamine O-acyltransferase
1141	17934071	176299	102	65	3.40664e-06	0	transcriptional regulator, Fur family
1142	17935372	176299	102	65	3.40664e-06	0	hydrolase
1143	17938212	176299	74	52	3.4493e-06	0	ABC transporter, membrane spanning protein [oligopeptide]
1144	17933977	176299	74	52	3.4493e-06	0	helicase
1145	17936973	176299	74	52	3.4493e-06	0	ABC transporter, nucleotide binding/ATPase protein [C4-dicarboxylate]
1146	17935106	176299	74	52	3.4493e-06	0	ABC transporter, nucleotide binding/ATPase protein
1147	17936272	176299	74	52	3.4493e-06	0	ABC transporter, membrane spanning protein
1148	17938796	176299	74	52	3.4493e-06	0	transcriptional regulator, MarR family
1149	17933941	176299	74	52	3.4493e-06	0	conserved hypothetical protein
1150	17934615	176299	80	55	3.45922e-06	0	3-oxoacyl-(acyl carrier protein) reductase
1151	17938224	176299	80	55	3.45922e-06	0	ABC transporter, substrate binding protein [amino acid]
1152	17933958	176299	80	55	3.45922e-06	0	two component sensor kinase
1153	17936978	176299	80	55	3.45922e-06	0	ABC transporter, membrane spanning protein [dipeptide]
1154	17935101	176299	80	55	3.45922e-06	0	naphthalene 1,2-dioxygenase
1155	17935461	176299	80	55	3.45922e-06	0	preprotein tranlocase protein
1156	17935607	176299	80	55	3.45922e-06	0	conserved hypothetical protein
1157	17934344	176299	80	55	3.45922e-06	0	33 kda chaperonin, heat shock protein 33
1158	17934019	176299	95	62	3.49235e-06	0	3-deoxy-manno-octulosonate cytidylyltransferase
1159	17938271	176299	95	62	3.49235e-06	0	ferredoxin
1160	17939056	176299	95	62	3.49235e-06	0	2-hydroxyacid dehydrogenase
1161	17934758	176299	95	62	3.49235e-06	0	ABC transporter, nucleotide binding/ATPase protein
1162	17937424	176299	95	62	3.49235e-06	0	MutT/nudix family protein
1163	17935706	176299	95	62	3.49235e-06	0	ABC transporter, nucleotide binding/ATPase protein
1164	17938629	176299	95	62	3.49235e-06	0	partitioning protein
1165	17937143	176299	76	53	3.52018e-06	0	ABC transporter, membrane spanning protein [oligopeptide]
1166	17935286	176299	76	53	3.52018e-06	0	lipid A-disaccharide synthase
1167	17935359	176299	76	53	3.52018e-06	0	MFS permease
1168	17939190	176299	76	53	3.52018e-06	0	ABC transporter, membrane spanning protein [nitrate/sulfonates]
1169	17935289	176299	76	53	3.52018e-06	0	ABC transporter, membrane spanning protein
1170	17938193	176299	76	53	3.52018e-06	0	transcriptional regulator, MarR family
1171	17936226	176299	78	54	3.52408e-06	0	acetyltransferase
1172	17934637	176299	78	54	3.52408e-06	0	ferredoxin I
1173	17937708	176299	78	54	3.52408e-06	0	myo-inositol 2-dehydrogenase
1174	17935158	176299	78	54	3.52408e-06	0	oxidoreductase
1175	17936317	176299	78	54	3.52408e-06	0	acetyltranferase
1176	17938975	176299	78	54	3.52408e-06	0	NAD/NADP dependent oxidoreductase
1177	17938267	176299	78	54	3.52408e-06	0	ABC transporter, nucleotide binding/ATPase protein
1178	17934856	176299	78	54	3.52408e-06	0	conserved hypothetical protein
1179	17935773	176299	59	44	3.63647e-06	0	conserved hypothetical protein
1180	17937378	176299	59	44	3.63647e-06	0	monooxygenase
1181	17938538	176299	59	44	3.63647e-06	0	NADP-dependent aldehyde dehydrogenase
1182	17936964	176299	59	44	3.63647e-06	0	ABC transporter, substrate binding protein [C4-dicarboxylate]
1183	17935032	176299	59	44	3.63647e-06	0	ABC transporter, membrane spanning protein
1184	17938183	176299	59	44	3.63647e-06	0	KHG-KDPG bifunctional aldolase
1185	17936731	176299	59	44	3.63647e-06	0	transcriptional regulator, GntR family
1186	17935257	176299	37	31	3.79321e-06	0	conserved hypothetical protein
1187	17938421	176299	37	31	3.79321e-06	0	fimbrial chaperone
1188	17936916	176299	37	31	3.79321e-06	0	conserved hypothetical protein
1189	17937796	176299	37	31	3.79321e-06	0	conserved hypothetical protein
1190	17935069	176299	52	40	3.96626e-06	0	conserved hypothetical protein
1191	17936134	176299	52	40	3.96626e-06	0	NTP pyrophosphohydrolase, MutT family
1192	17938558	176299	25	23	4.17868e-06	0	hypothetical protein Atu4869
1193	17934203	176299	25	23	4.17868e-06	0	conserved hypothetical protein
1194	17935182	176299	93	61	4.2361e-06	0	NADH dehydrogenase I chain M
1195	17933938	176299	93	61	4.2361e-06	0	NAD(P)H-flavin oxidoreductase
1196	17935183	176299	93	61	4.2361e-06	0	NADH ubiquinone oxidoreductase chain N
1197	17934271	176299	93	61	4.2361e-06	0	1-acyl-sn-glycerol-3-phosphate acyltransferase
1198	17937012	176299	93	61	4.2361e-06	0	short-chain alcohol dehydrogenase
1199	17938391	176299	61	45	4.28385e-06	0	transcriptional regulator, GntR family
1200	17937638	176299	61	45	4.28385e-06	0	hydrolase
1201	17934953	176299	61	45	4.28385e-06	0	ABC transporter, substrate binding protein
1202	17936963	176299	61	45	4.28385e-06	0	transcriptional regulator, GntR family
1203	17937951	176299	61	45	4.28385e-06	0	ABC transporter, substrate binding protein
1204	17937861	176299	110	68	4.49685e-06	0	UDP-glucose 4-epimerase
1205	17937459	176299	110	68	4.49685e-06	0	phosphoribosylaminoimidazole carboxylase catalytic subunit
1206	17934557	176299	110	68	4.49685e-06	0	phosphoribosylamine--glycine ligase
1207	17935735	176299	110	68	4.49685e-06	0	phosphoribosylformylglycinamidine synthase I
1208	17935884	176299	34	29	4.5029e-06	0	conserved hypothetical protein
1209	17938229	176299	34	29	4.5029e-06	0	protocatechuate 3,4-dioxygenase beta chain
1210	17938738	176299	34	29	4.5029e-06	0	conserved hypothetical protein
1211	17939057	176299	42	34	4.58748e-06	0	conserved hypothetical protein
1212	17938625	176299	42	34	4.58748e-06	0	hypothetical protein Atu5036
1213	17936319	176299	47	37	4.59141e-06	0	conserved hypothetical protein
1214	17938515	176299	47	37	4.59141e-06	0	ABC transporter, substrate binding protein [C4-dicarboxylate]
1215	17933932	176299	47	37	4.59141e-06	0	conserved hypothetical protein
1216	17934059	176299	100	64	4.65902e-06	0	cytochrome O ubiquinol oxidase subunit I
1217	17938078	176299	28	25	4.88945e-06	0	nitric oxide reductase, cytochrome c-containing subunit
1218	17939078	176299	63	46	4.93616e-06	0	transcriptional regulator, TetR family
1219	17934356	176299	63	46	4.93616e-06	0	transcriptional regulator
1220	17937808	176299	63	46	4.93616e-06	0	ABC transporter, substrate binding protein [dipeptide]
1221	17936294	176299	63	46	4.93616e-06	0	ABC transporter, membrane spanning protein [urea/amide]
1222	17939111	176299	63	46	4.93616e-06	0	two component sensor kinase
1223	17937818	176299	63	46	4.93616e-06	0	ABC transporter, substrate binding protein [branched chain amino acid]
1224	17934879	176299	63	46	4.93616e-06	0	two component sensor kinase
1225	17934491	176299	63	46	4.93616e-06	0	flagellar biosynthetic protein
1226	17934486	176299	63	46	4.93616e-06	0	hook associated protein I homolog
1227	17937803	176299	63	46	4.93616e-06	0	ribonuclease D
1228	17935333	176299	31	27	4.93966e-06	0	arylesterase
1229	17934204	176299	31	27	4.93966e-06	0	conserved hypothetical protein
1230	17934370	176299	31	27	4.93966e-06	0	conserved hypothetical protein
1231	17935961	176299	31	27	4.93966e-06	0	conserved hypothetical protein
1232	17938855	176299	31	27	4.93966e-06	0	permease component of C4 dicarboxylate transporter
1233	17935645	176299	91	60	4.97487e-06	0	conserved hypothetical protein
1234	17936779	176299	91	60	4.97487e-06	0	ribokinase
1235	17937688	176299	54	41	5.03442e-06	0	multicopper oxidase
1236	17935513	176299	54	41	5.03442e-06	0	conserved hypothetical protein
1237	17935628	176299	54	41	5.03442e-06	0	hypothetical protein Atu1735
1238	17934579	176299	54	41	5.03442e-06	0	conserved hypothetical protein
1239	17937095	176299	54	41	5.03442e-06	0	sigma factor
1240	17937478	176299	54	41	5.03442e-06	0	conserved hypothetical protein
1241	17938009	176299	54	41	5.03442e-06	0	ABC transporter, substrate binding protein [ribose]
1242	17937407	176299	54	41	5.03442e-06	0	glutathione S-transferase
1243	17937574	176299	105	66	5.19756e-06	0	D-lactate dehydrogenase
1244	17938490	176299	105	66	5.19756e-06	0	UDP-glucose 4-epimerase
1245	17935854	176299	105	66	5.19756e-06	0	UDP-glucose 4-epimerase
1246	17934101	176299	113	69	5.43578e-06	0	dihydrodipicolinate reductase
1247	17934437	176299	65	47	5.57171e-06	0	transcriptional regulator, LuxR family
1248	17938120	176299	65	47	5.57171e-06	0	ABC transporter, substrate binding protein [oligopeptide]
1249	17936223	176299	65	47	5.57171e-06	0	conserved hypothetical protein
1250	17937075	176299	65	47	5.57171e-06	0	conserved hypothetical protein
1251	17937504	176299	65	47	5.57171e-06	0	transcriptional regulator, GntR family
1252	17937195	176299	65	47	5.57171e-06	0	ABC transporter, substrate binding protein [sugar]
1253	17934097	176299	17	17	5.64322e-06	0	conserved hypothetical protein
1254	17937642	176299	17	17	5.64322e-06	0	conserved hypothetical protein
1255	17937107	176299	89	59	5.67809e-06	0	2-hydroxyacid dehydrogenase
1256	17939036	176299	89	59	5.67809e-06	0	ABC transporter, membrane spanning protein
1257	17937265	176299	89	59	5.67809e-06	0	glycosyltransferase
1258	17937760	176299	89	59	5.67809e-06	0	30S ribosomal protein S21
1259	17935050	176299	89	59	5.67809e-06	0	conserved hypothetical protein
1260	17933963	176299	89	59	5.67809e-06	0	phosphoribosyl-ATP pyrophosphohydrolase
1261	17935968	176299	116	70	5.72978e-06	0	DNA repair protein RecN
1262	17934784	176299	116	70	5.72978e-06	0	superoxide dismutase
1263	17934141	176299	21	20	6.03847e-06	0	components of type IV pilus, pilin subunit
1264	17934274	176299	98	63	6.06264e-06	0	conserved hypothetical protein
1265	17938677	176299	98	63	6.06264e-06	0	conserved hypothetical protein
1266	17937218	176299	98	63	6.06264e-06	0	amidohydrolase
1267	17935342	176299	98	63	6.06264e-06	0	competence/damage-inducible protein CinA
1268	17936110	176299	98	63	6.06264e-06	0	50S ribosomal protein L25
1269	17936285	176299	39	32	6.11253e-06	0	conserved hypothetical protein
1270	17936917	176299	39	32	6.11253e-06	0	conserved hypothetical protein
1271	17935162	176299	123	72	6.16178e-06	0	ATP-dependent Clp protease, ATP-binding subunit
1272	17938729	176299	67	48	6.16792e-06	0	transacetylase
1273	17934658	176299	67	48	6.16792e-06	0	deacetylase
1274	17934262	176299	67	48	6.16792e-06	0	uridylyltransferase/uridylyl-removing enzyme UTase
1275	17936960	176299	67	48	6.16792e-06	0	bacterial septum site-determining protein
1276	17937936	176299	67	48	6.16792e-06	0	aldehyde dehydrogenase
1277	17938528	176299	67	48	6.16792e-06	0	C factor
1278	17934752	176299	49	38	6.18272e-06	0	conserved hypothetical protein
1279	17934123	176299	49	38	6.18272e-06	0	conserved hypothetical protein
1280	17938070	176299	49	38	6.18272e-06	0	nitrite reductase, NirV precursor
1281	17938501	176299	56	42	6.21446e-06	0	conserved hypothetical protein
1282	17934209	176299	56	42	6.21446e-06	0	glutathione S-transferase
1283	17934395	176299	56	42	6.21446e-06	0	polysaccharide deacetylase
1284	17937999	176299	56	42	6.21446e-06	0	sarcosine oxidase beta subunit
1285	17935393	176299	87	58	6.31703e-06	0	chloride channel protein
1286	17937925	176299	87	58	6.31703e-06	0	dehydrogenase
1287	17937805	176299	87	58	6.31703e-06	0	serine dehydrogenase
1288	17934128	176299	87	58	6.31703e-06	0	conserved hypothetical protein
1289	17934973	176299	87	58	6.31703e-06	0	conserved hypothetical protein
1290	17936987	176299	44	35	6.65889e-06	0	conserved hypothetical protein
1291	17934733	176299	69	49	6.70229e-06	0	quinone oxidoreductase
1292	17937859	176299	69	49	6.70229e-06	0	two component sensor kinase
1293	17938973	176299	69	49	6.70229e-06	0	non-heme haloperoxidase
1294	17939103	176299	69	49	6.70229e-06	0	ABC transporter, nucleotide binding/ATPase protein [branched chain amino acid]
1295	17935590	176299	69	49	6.70229e-06	0	conserved hypothetical protein
1296	17935794	176299	69	49	6.70229e-06	0	transcriptional regulator
1297	17934993	176299	69	49	6.70229e-06	0	MFS permease
1298	17938259	176299	85	57	6.86634e-06	0	ABC transporter, membrane spanning protein
1299	17937209	176299	85	57	6.86634e-06	0	ABC transporter, nucleotide binding/ATPase protein
1300	17938112	176299	85	57	6.86634e-06	0	ABC transporter, membrane spanning protein
1301	17935866	176299	85	57	6.86634e-06	0	amine oxidase, flavin-containing
1302	17938852	176299	71	50	7.15349e-06	0	two component response regulator
1303	17933935	176299	71	50	7.15349e-06	0	conserved hypothetical protein
1304	17936122	176299	71	50	7.15349e-06	0	ubiquinol-cytochrome C reductase iron-sulfur subunit
1305	17937881	176299	71	50	7.15349e-06	0	ABC transporter, substrate binding protein [oligopeptide]
1306	17935970	176299	71	50	7.15349e-06	0	UDP-3-0-(3-hydroxymyristoyl) N-acetylglucosamine deacetylase
1307	17936245	176299	71	50	7.15349e-06	0	ABC transporter, membrane spanning protein
1308	17936402	176299	71	50	7.15349e-06	0	conserved hypothetical protein
1309	17934023	176299	71	50	7.15349e-06	0	conserved hypothetical protein
1310	17934119	176299	71	50	7.15349e-06	0	ABC transporter, substrate binding protein [iron]
1311	17934092	176299	83	56	7.3052e-06	0	ABC transporter, nucleotide binding/ATPase protein [phosphonate]
1312	17938504	176299	83	56	7.3052e-06	0	glycosyltransferase
1313	17938357	176299	83	56	7.3052e-06	0	ABC transporter, membrane spanning protein
1314	17935063	176299	83	56	7.3052e-06	0	sulfate permease
1315	17939176	176299	103	65	7.43834e-06	0	replication protein A
1316	17934809	176299	103	65	7.43834e-06	0	methylated-DNA--protein-cysteine methyltransferase
1317	17934338	176299	103	65	7.43834e-06	0	phosphate transport system regulatory protein
1318	17936201	176299	103	65	7.43834e-06	0	L-lactate dehydrogenase
1319	17938313	176299	58	43	7.48121e-06	0	transcriptional regulator, GntR family
1320	17938627	176299	58	43	7.48121e-06	0	conserved hypothetical protein
1321	17937371	176299	58	43	7.48121e-06	0	epoxide hydrolase
1322	17938062	176299	58	43	7.48121e-06	0	transcriptional repressor, LacI family
1323	17935704	176299	58	43	7.48121e-06	0	epoxide hydrolase
1324	17939087	176299	73	51	7.50234e-06	0	two component response regulator
1325	17935454	176299	73	51	7.50234e-06	0	lipoate biosynthesis protein B
1326	17934226	176299	73	51	7.50234e-06	0	glutathione synthetase
1327	17936830	176299	73	51	7.50234e-06	0	conserved hypothetical protein
1328	17938653	176299	73	51	7.50234e-06	0	non-heme chloroperoxidase
1329	17938553	176299	73	51	7.50234e-06	0	transcriptional regulator, MarR family
1330	17936055	176299	96	62	7.56756e-06	0	multidrug efflux protein
1331	17936397	176299	81	55	7.61809e-06	0	ABC transporter, membrane spanning protein [dipeptide]
1332	17935295	176299	81	55	7.61809e-06	0	LexA repressor
1333	17936022	176299	81	55	7.61809e-06	0	dehydrogenase
1334	17936330	176299	81	55	7.61809e-06	0	conserved hypothetical protein
1335	17937373	176299	81	55	7.61809e-06	0	conserved hypothetical protein
1336	17934329	176299	81	55	7.61809e-06	0	conserved hypothetical protein
1337	17938293	176299	36	30	7.71823e-06	0	IS3 family transposase
1338	17938679	176299	36	30	7.71823e-06	0	IS5 family transposase fragment [N-terminal]
1339	17934391	176299	75	52	7.73281e-06	0	glycosyltransferase
1340	17934060	176299	75	52	7.73281e-06	0	cytochrome o ubiquinol oxidase subunit II
1341	17934538	176299	75	52	7.73281e-06	0	two component sensor kinase
1342	17937810	176299	75	52	7.73281e-06	0	ABC transporter, membrane spanning protein [dipeptide]
1343	17935771	176299	75	52	7.73281e-06	0	ABC transporter, membrane spanning protein [amino acid]
1344	17939140	176299	75	52	7.73281e-06	0	agrocinopine synthesis reductase
1345	17934076	176299	75	52	7.73281e-06	0	ABC transporter, membrane spanning protein
1346	17937061	176299	79	54	7.79526e-06	0	mannose-1-phosphate guanylyltransferase (GDP)
1347	17934115	176299	79	54	7.79526e-06	0	ABC transporter, membrane spanning protein [proline/glycine/betaine]
1348	17939276	176299	79	54	7.79526e-06	0	ABC transporter, membrane spanning protein [agrocinopine]
1349	17937119	176299	79	54	7.79526e-06	0	ABC transporter, membrane spanning protein
1350	17939006	176299	79	54	7.79526e-06	0	ABC transporter, nucleotide binding/ATPase protein [putrescine]
1351	17935104	176299	79	54	7.79526e-06	0	ABC transporter, membrane spanning protein
1352	17935352	176299	79	54	7.79526e-06	0	conserved hypothetical protein
1353	17937935	176299	79	54	7.79526e-06	0	ABC transporter, nucleotide binding/ATPase protein [polyamine]
1354	17936141	176299	77	53	7.83287e-06	0	acetyltransferase
1355	17937833	176299	77	53	7.83287e-06	0	oxidoreductase
1356	17937097	176299	77	53	7.83287e-06	0	ABC transporter, membrane spanning protein [iron]
1357	17937661	176299	77	53	7.83287e-06	0	dehydrogenase
1358	17938840	176299	77	53	7.83287e-06	0	ABC transporter, membrane spanning protein [oligopeptide]
1359	17933959	176299	77	53	7.83287e-06	0	two component response regulator
1360	17938235	176299	51	39	8.04346e-06	0	transcriptional regulator, IclR family
1361	17934616	176299	51	39	8.04346e-06	0	transcriptional regulator, IclR family
1362	17937240	176299	51	39	8.04346e-06	0	ABC transporter, substrate binding protein [sugar]
1363	17937482	176299	24	22	8.76521e-06	0	conserved hypothetical protein
1364	17934738	176299	60	44	8.80347e-06	0	choline dehydrogenase
1365	17938969	176299	60	44	8.80347e-06	0	conserved hypothetical protein
1366	17935305	176299	60	44	8.80347e-06	0	transcriptional regulator, GntR family
1367	17935006	176299	94	61	9.11688e-06	0	conserved hypothetical protein
1368	17936136	176299	94	61	9.11688e-06	0	MoxR family protein
1369	17937153	176299	94	61	9.11688e-06	0	hippurate hydrolase
1370	17935797	176299	94	61	9.11688e-06	0	ABC transporter, nucleotide binding/ATPase protein
1371	17933999	176299	94	61	9.11688e-06	0	permease
1372	17936390	176299	94	61	9.11688e-06	0	sugar kinase
1373	17934235	176299	94	61	9.11688e-06	0	ubiquinone biosynthesis protein
1374	17938099	176299	33	28	9.16532e-06	0	periplasmic nitrate reductase, cytochrome c-type protein
1375	17937632	176299	33	28	9.16532e-06	0	conserved hypothetical protein
1376	17935166	176299	33	28	9.16532e-06	0	conserved hypothetical protein
1377	17938090	176299	41	33	9.23658e-06	0	conserved hypothetical protein
1378	17935108	176299	41	33	9.23658e-06	0	hypothetical protein Atu1203
1379	17934165	176299	41	33	9.23658e-06	0	ABC transporter, substrate binding protein [sugar]
1380	17937849	176299	46	36	9.2371e-06	0	ABC transporter, substrate binding protein [aliphatic sulfonate]
1381	17938392	176299	46	36	9.2371e-06	0	conserved hypothetical protein
1382	17936921	176299	111	68	9.94984e-06	0	cell division protein
1383	17935978	176299	111	68	9.94984e-06	0	UDP-N-acetylmuramate-alanine ligase
1384	17937293	176299	111	68	9.94984e-06	0	propionyl-CoA carboxylase
1385	17934598	176299	111	68	9.94984e-06	0	cytidine and deoxycytidylate deaminase
1386	17937313	176299	101	64	1.00404e-05	0	cell division ATP-binding protein
1387	17937000	176299	101	64	1.00404e-05	0	thiamine-phosphate pyrophosphorylase
1388	17935147	176299	101	64	1.00404e-05	0	N-acetyl-gamma-glutamyl-phosphate reductase
1389	17934964	176299	101	64	1.00404e-05	0	ADP-Ribose Pyrophosphatase
1390	17936834	176299	101	64	1.00404e-05	0	30S ribosomal protein S21
1391	17935661	176299	101	64	1.00404e-05	0	conserved hypothetical protein
1392	17934293	176299	27	24	1.00954e-05	0	conserved hypothetical protein
1393	17934377	176299	30	26	1.0101e-05	0	hypothetical protein Atu0464
1394	17939175	176299	30	26	1.0101e-05	0	autoinducer synthesis protein
1395	17935123	176299	62	45	1.01451e-05	0	DNA photolyase
1396	17935490	176299	62	45	1.01451e-05	0	lipid A biosynthesis lauroyl acyltransferase
1397	17939152	176299	62	45	1.01451e-05	0	D-nopaline dehydrogenase
1398	17937245	176299	62	45	1.01451e-05	0	conserved hypothetical protein
1399	17937906	176299	62	45	1.01451e-05	0	transcriptional regulator, TetR family
1400	17934072	176299	62	45	1.01451e-05	0	conserved hypothetical protein
1401	17935034	176299	62	45	1.01451e-05	0	molybdopterin converting factor small subunit
1402	17933961	176299	53	40	1.01533e-05	0	conserved hypothetical protein
1403	17936818	176299	53	40	1.01533e-05	0	transcriptional regulator, LacI family
1404	17934199	176299	53	40	1.01533e-05	0	conserved hypothetical protein
1405	17937255	176299	53	40	1.01533e-05	0	glycosyltransferase
1406	17938194	176299	53	40	1.01533e-05	0	transcriptional regulator, LacI family
1407	17939236	176299	92	60	1.0651e-05	0	chromosome partitioning protein
1408	17937344	176299	92	60	1.0651e-05	0	30S ribosomal protein S21
1409	17935662	176299	92	60	1.0651e-05	0	nitrogen regulatory protein PII
1410	17938718	176299	92	60	1.0651e-05	0	ABC transporter, membrane spanning protein
1411	17934765	176299	92	60	1.0651e-05	0	oxidoreductase
1412	17939092	176299	120	71	1.1215e-05	0	conserved hypothetical protein
1413	17935512	176299	120	71	1.1215e-05	0	fumarate hydratase
1414	17933965	176299	106	66	1.12692e-05	0	phosphoribosylformino-5-aminoimidazole carboxamide ribotide isomerase
1415	17937297	176299	106	66	1.12692e-05	0	transporter
1416	17935107	176299	64	46	1.14665e-05	0	ABC transporter, substrate binding protein
1417	17937639	176299	64	46	1.14665e-05	0	transcriptional regulator, GntR family
1418	17938659	176299	64	46	1.14665e-05	0	ABC transporter, substrate binding protein [dipeptide]
1419	17936159	176299	64	46	1.14665e-05	0	ABC transporter, substrate binding protein [branched chain amino acid]
1420	17938503	176299	90	59	1.21113e-05	0	acetyltransferase
1421	17934620	176299	90	59	1.21113e-05	0	magnesium/cobalt transport protein
1422	17938713	176299	90	59	1.21113e-05	0	ABC transporter, membrane spanning protein [mannopine]
1423	17937017	176299	90	59	1.21113e-05	0	cellulose synthase
1424	17935169	176299	90	59	1.21113e-05	0	NADH ubiqionone oxidoreductase chain B
1425	17936039	176299	90	59	1.21113e-05	0	methionine synthase
1426	17936091	176299	90	59	1.21113e-05	0	secretion chaperone
1427	17934513	176299	114	69	1.21182e-05	0	glutamine synthetase
1428	17935671	176299	114	69	1.21182e-05	0	transcription-repair coupling factor
1429	17937448	176299	114	69	1.21182e-05	0	50S ribosomal protein L31
1430	17938272	176299	114	69	1.21182e-05	0	superoxide dismutase [Fe]
1431	17935440	176299	114	69	1.21182e-05	0	conserved hypothetical protein
1432	17938933	176299	38	31	1.22327e-05	0	conserved hypothetical protein
1433	17934462	176299	38	31	1.22327e-05	0	flagellar protein FLGA precursor
1434	17934483	176299	38	31	1.22327e-05	0	conserved hypothetical protein
1435	17939164	176299	38	31	1.22327e-05	0	conjugal transfer protein
1436	17938285	176299	55	41	1.2479e-05	0	conserved hypothetical protein
1437	17938824	176299	55	41	1.2479e-05	0	transcriptional regulator, LacI family
1438	17937685	176299	66	47	1.27262e-05	0	MFS permease
1439	17938315	176299	66	47	1.27262e-05	0	ABC transporter, substrate binding protein [oligopeptide]
1440	17935681	176299	66	47	1.27262e-05	0	transcriptional regulator, GntR family
1441	17938214	176299	66	47	1.27262e-05	0	ABC transporter, substrate binding protein [oligopeptide]
1442	17934560	176299	20	19	1.2804e-05	0	conserved hypothetical protein
1443	17935746	176299	99	63	1.2921e-05	0	inositol monophosphatase family protein
1444	17935808	176299	99	63	1.2921e-05	0	dihydroxy-acid dehydratase
1445	17939046	176299	99	63	1.2921e-05	0	UDP-glucose 4-epimerase
1446	17933973	176299	43	34	1.32421e-05	0	conserved hypothetical protein
1447	17934836	176299	43	34	1.32421e-05	0	transcriptional regulator, LysR family
1448	17936008	176299	88	58	1.34433e-05	0	transcriptional regulator, ArsR family
1449	17935044	176299	88	58	1.34433e-05	0	NTP pyrophosphohydrolase, MutT family
1450	17937567	176299	88	58	1.34433e-05	0	ABC transporter, nucleotide binding/ATPase protein
1451	17934700	176299	88	58	1.34433e-05	0	conserved hypothetical protein
1452	17936295	176299	68	48	1.38822e-05	0	ABC transporter, membrane spanning protein [urea/amide]
1453	17937364	176299	68	48	1.38822e-05	0	conserved hypothetical protein
1454	17936980	176299	68	48	1.38822e-05	0	ABC transporter, substrate binding protein [dipeptide]
1455	17935744	176299	68	48	1.38822e-05	0	glutaredoxin-related protein
1456	17936800	176299	68	48	1.38822e-05	0	ABC transporter, nucleotide binding/ATPase protein [spermidine/putrescine]
1457	17934520	176299	86	57	1.45994e-05	0	ABC transporter, substrate binding protein [putrescine]
1458	17938338	176299	86	57	1.45994e-05	0	carbohydrate kinase
1459	17934984	176299	124	72	1.46935e-05	0	DNA repair protein
1460	17937913	176299	70	49	1.4894e-05	0	sarcosine oxidase beta subunit
1461	17938086	176299	70	49	1.4894e-05	0	protease
1462	17936143	176299	70	49	1.4894e-05	0	acetyltransferase
1463	17934954	176299	70	49	1.4894e-05	0	ABC transporter, nucleotide binding/ATPase protein
1464	17937894	176299	70	49	1.4894e-05	0	transcriptional regulator, TetR family
1465	17938215	176299	70	49	1.4894e-05	0	ABC transporter, nucleotide binding/ATPase protein
1466	17934976	176299	70	49	1.4894e-05	0	proline iminopeptidase
1467	17937087	176299	70	49	1.4894e-05	0	ABC transporter, membrane spanning protein [peptide]
1468	17937171	176299	70	49	1.4894e-05	0	non-heme chloroperoxidase
1469	17937649	176299	70	49	1.4894e-05	0	oxidoreductase
1470	17936827	176299	70	49	1.4894e-05	0	oxidoreductase
1471	17938053	176299	57	42	1.49753e-05	0	transcriptional regulator, LacI family
1472	17937315	176299	35	29	1.54065e-05	0	conserved hypothetical protein
1473	17937952	176299	35	29	1.54065e-05	0	conserved hypothetical protein
1474	17937102	176299	84	56	1.55402e-05	0	ABC transporter, nucleotide binding/ATPase protein [iron]
1475	17934158	176299	84	56	1.55402e-05	0	carbon-nitrogen hydrolase
1476	17934771	176299	84	56	1.55402e-05	0	conserved hypothetical protein
1477	17936375	176299	84	56	1.55402e-05	0	NAD(P)+ transhydrogenase beta chain
1478	17935886	176299	84	56	1.55402e-05	0	conserved hypothetical protein
1479	17934111	176299	84	56	1.55402e-05	0	oxidoreductase
1480	17937362	176299	84	56	1.55402e-05	0	antioxidant enzyme
1481	17937036	176299	84	56	1.55402e-05	0	aldehyde dehydrogenase-like protein
1482	17936191	176299	84	56	1.55402e-05	0	d-beta-hydroxybutyrate dehydrogenase
1483	17935415	176299	84	56	1.55402e-05	0	conserved hypothetical protein
1484	17934093	176299	84	56	1.55402e-05	0	acetyltransferase
1485	17939179	176299	72	50	1.57241e-05	0	DNA invertase
1486	17939177	176299	72	50	1.57241e-05	0	replication protein
1487	17938225	176299	72	50	1.57241e-05	0	ABC transporter, membrane spanning protein [amino acid]
1488	17938289	176299	104	65	1.58685e-05	0	ABC transporter, nucleotide binding/ATPase protein
1489	17937866	176299	104	65	1.58685e-05	0	cold-shock dead-box protein A
1490	17938255	176299	50	38	1.59199e-05	0	serine protease
1491	17936219	176299	50	38	1.59199e-05	0	conserved hypothetical protein
1492	17938413	176299	50	38	1.59199e-05	0	conserved hypothetical protein
1493	17939241	176299	50	38	1.59199e-05	0	alkylphosphonate uptake protein
1494	17937376	176299	97	62	1.59794e-05	0	conserved hypothetical protein
1495	17936346	176299	109	67	1.61232e-05	0	formyltetrahydrofolate deformylase
1496	17935189	176299	109	67	1.61232e-05	0	ABC transporter, membrane spanning protein
1497	17935983	176299	109	67	1.61232e-05	0	UDP-MurNAc-pentapeptide synthetase
1498	17936892	176299	82	55	1.62361e-05	0	conserved hypothetical protein
1499	17936089	176299	82	55	1.62361e-05	0	two component response regulator
1500	17935316	176299	82	55	1.62361e-05	0	long-chain-fatty-acid-CoA-ligase
1501	17934161	176299	82	55	1.62361e-05	0	transcriptional regulator
1502	17934105	176299	74	51	1.63396e-05	0	ABC transporter, substrate binding protein [peptide]
1503	17936237	176299	74	51	1.63396e-05	0	transcriptional regulator, MarR family
1504	17938858	176299	74	51	1.63396e-05	0	transcriptional regulator, MarR family
1505	17934087	176299	74	51	1.63396e-05	0	conserved hypothetical protein
1506	17938652	176299	74	51	1.63396e-05	0	transcriptional regulator, MarR family
1507	17937949	176299	74	51	1.63396e-05	0	ABC transporter, membrane spanning protein
1508	17939209	176299	74	51	1.63396e-05	0	ABC transporter, membrane spanning protein [peptide]
1509	17934725	176299	74	51	1.63396e-05	0	sulfate adenylate transferase, subunit 2
1510	17938798	176299	74	51	1.63396e-05	0	zinc-binding dehydrogenase
1511	17937721	176299	80	54	1.66678e-05	0	ABC transporter, nucleotide binding/ATPase protein [ferrichrome]
1512	17937944	176299	80	54	1.66678e-05	0	conserved hypothetical protein
1513	17938822	176299	80	54	1.66678e-05	0	ABC transporter, substrate binding protein [amino acid]
1514	17938412	176299	80	54	1.66678e-05	0	ABC transporter, nucleotide binding/ATPase protein
1515	17935753	176299	80	54	1.66678e-05	0	permease
1516	17938243	176299	76	52	1.67135e-05	0	myo-inositol 2-dehydrogenase
1517	17937850	176299	76	52	1.67135e-05	0	ABC transporter, membrane spanning protein [aliphatic sulphonate]
1518	17939063	176299	76	52	1.67135e-05	0	ABC transporter, membrane spanning protein
1519	17936997	176299	76	52	1.67135e-05	0	ABC transporter, membrane spanning protein
1520	17938205	176299	76	52	1.67135e-05	0	ABC transporter, nucleotide binding/ATPase protein [branched chain amino acid]
1521	17938595	176299	76	52	1.67135e-05	0	ABC transporter, substrate binding protein [glutamine]
1522	17934878	176299	76	52	1.67135e-05	0	two component response regulator
1523	17934812	176299	76	52	1.67135e-05	0	conserved hypothetical protein
1524	17936271	176299	76	52	1.67135e-05	0	ABC transporter, membrane spanning protein
1525	17938725	176299	76	52	1.67135e-05	0	Zn-dependent hydrolases
1526	17937603	176299	78	53	1.68265e-05	0	nitrate reductase large subunit
1527	17935852	176299	78	53	1.68265e-05	0	secretion protein
1528	17935781	176299	78	53	1.68265e-05	0	cobalamin (5'-phosphate) synthase
1529	17935543	176299	78	53	1.68265e-05	0	mandelate racemase/muconate lactonizing enzyme family protein
1530	17937506	176299	78	53	1.68265e-05	0	ABC transporter, membrane spanning protein [proline/glycine betaine]
1531	17935770	176299	78	53	1.68265e-05	0	ABC transporter, membrane spanning protein [amino acid]
1532	17934219	176299	78	53	1.68265e-05	0	conserved hypothetical protein
1533	17937142	176299	78	53	1.68265e-05	0	ABC transporter, membrane spanning protein [oligopeptide]
1534	17939159	176299	78	53	1.68265e-05	0	ABC transporter, membrane spanning protein [nopaline]
1535	17936888	176299	78	53	1.68265e-05	0	ribonuclease H
1536	17935157	176299	78	53	1.68265e-05	0	transcriptional regulator, ArsR family
1537	17938411	176299	59	43	1.75867e-05	0	gamma-glutamyltranspeptidase
1538	17936151	176299	59	43	1.75867e-05	0	ECF family sigma factor
1539	17935569	176299	59	43	1.75867e-05	0	transcriptional regulator
1540	17936376	176299	59	43	1.75867e-05	0	flavoprotein oxidoreductase
1541	17935319	176299	59	43	1.75867e-05	0	transcriptional regulator, GntR family
1542	17937499	176299	59	43	1.75867e-05	0	transcriptional regulator, FadR/GntR family
1543	17935741	176299	59	43	1.75867e-05	0	BolA/YrbA family protein
1544	17937613	176299	59	43	1.75867e-05	0	conserved hypothetical protein
1545	17938208	176299	59	43	1.75867e-05	0	ABC transporter, substrate binding protein [branched amino acid]
1546	17934313	176299	23	21	1.81176e-05	0	conserved hypothetical protein
1547	17938454	176299	23	21	1.81176e-05	0	conserved hypothetical protein
1548	17937670	176299	45	35	1.81703e-05	0	conserved hypothetical protein
1549	17934126	176299	45	35	1.81703e-05	0	conserved hypothetical protein
1550	17937879	176299	40	32	1.82141e-05	0	calcium-binding protein, regucalcin
1551	17938445	176299	40	32	1.82141e-05	0	conserved hypothetical protein
1552	17935145	176299	40	32	1.82141e-05	0	cytochrome oxidase assembly factor
1553	17938032	176299	32	27	1.83183e-05	0	conserved hypothetical protein
1554	17937062	176299	32	27	1.83183e-05	0	pyrroloquinoline-quinone-dependent quinate dehydrogenase
1555	17938184	176299	32	27	1.83183e-05	0	conserved hypothetical protein
1556	17937349	176299	32	27	1.83183e-05	0	vgrG protein
1557	17935707	176299	95	61	1.91052e-05	0	conserved hypothetical protein
1558	17937342	176299	95	61	1.91052e-05	0	amidohydrolase
1559	17938552	176299	52	39	1.997e-05	0	non-heme chloroperoxidase
1560	17937045	176299	52	39	1.997e-05	0	transcriptional regulator, LacI family
1561	17936761	176299	52	39	1.997e-05	0	oxidoreductase
1562	17939112	176299	52	39	1.997e-05	0	two component response regulator
1563	17938938	176299	61	44	2.02493e-05	0	autotransporter protein
1564	17934122	176299	61	44	2.02493e-05	0	methylmalonate-semialdehyde dehydrogenase
1565	17934572	176299	61	44	2.02493e-05	0	transcriptional regulator, GntR family
1566	17938663	176299	61	44	2.02493e-05	0	transcriptional regulator, GntR family
1567	17936991	176299	61	44	2.02493e-05	0	transcriptional regulator, GntR family
1568	17936190	176299	61	44	2.02493e-05	0	monooxygenase
1569	17937156	176299	29	25	2.03023e-05	0	dibenzothiophene desulfurization enzyme B
1570	17934200	176299	26	23	2.05113e-05	0	tryptophan-rich sensory protein
1571	17937468	176299	26	23	2.05113e-05	0	conserved hypothetical protein
1572	17939325	176299	26	23	2.05113e-05	0	quorum sensing TraR agonist
1573	17934898	176299	102	64	2.11234e-05	0	NAD/NADP dependent oxidoreductase
1574	17937188	176299	102	64	2.11234e-05	0	hydroxymethylglutaryl-CoA lyase
1575	17934919	176299	102	64	2.11234e-05	0	histidinol-phosphate aminotransferase
1576	17936009	176299	102	64	2.11234e-05	0	ABC transporter, nucleotide binding/ATPase protein
1577	17933964	176299	102	64	2.11234e-05	0	imidazoleglycerol-phosphate synthase cyclase
1578	17937023	176299	112	68	2.15747e-05	0	UDP-glucose 4-epimerase
1579	17935984	176299	112	68	2.15747e-05	0	UDP-N-acetylmuramoylalanyl-D-glutamate-2,6- diaminopimelate ligase
1580	17934012	176299	112	68	2.15747e-05	0	Recombination protein
1581	17935981	176299	112	68	2.15747e-05	0	UDP-N-acetylmuramoylalanine--D-glutamate ligase
1582	17937799	176299	112	68	2.15747e-05	0	30S ribosomal protein S1
1583	17935048	176299	112	68	2.15747e-05	0	5'-phosphoribosyl-5-aminoimidazole synthetase
1584	17937219	176299	93	60	2.2186e-05	0	glutaredoxin
1585	17937824	176299	93	60	2.2186e-05	0	3-hydroxyisobutyrate dehydrogenase
1586	17934684	176299	93	60	2.2186e-05	0	penicillin tolerance protein
1587	17935643	176299	93	60	2.2186e-05	0	phosphoribosyl c-AMP cyclohydrolase
1588	17938423	176299	93	60	2.2186e-05	0	aconitate hydratase 2
1589	17938408	176299	63	45	2.28932e-05	0	ABC transporter, substrate binding protein [dipeptide]
1590	17939114	176299	63	45	2.28932e-05	0	ABC transporter, membrane spanning protein
1591	17937821	176299	63	45	2.28932e-05	0	ABC transporter, membrane spanning protein [branched chain amino acid]
1592	17934091	176299	63	45	2.28932e-05	0	ABC transporter, substrate binding protein [phosphonate]
1593	17934163	176299	63	45	2.28932e-05	0	conserved hypothetical protein
1594	17939065	176299	63	45	2.28932e-05	0	transcriptional regulator, GntR family
1595	17939123	176299	63	45	2.28932e-05	0	conserved hypothetical protein
1596	17935110	176299	107	66	2.38956e-05	0	threonine dehydratase
1597	17937186	176299	107	66	2.38956e-05	0	3-methylcrotonoyl-CoA carboxylase beta subunit
1598	17934679	176299	107	66	2.38956e-05	0	protoheme IX farnesyltransferase
1599	17937316	176299	107	66	2.38956e-05	0	1-acyl-sn-glycerol-3-phosphate acyltransferase
1600	17938982	176299	107	66	2.38956e-05	0	dihydrodipicolinate synthase
1601	17934273	176299	107	66	2.38956e-05	0	phosphate starvation inducible protein
1602	17936362	176299	47	36	2.40238e-05	0	lipase esterase
1603	17938603	176299	47	36	2.40238e-05	0	plasmid stabilization protein
1604	17933934	176299	47	36	2.40238e-05	0	membrane-bound lytic murein transglycosylase
1605	17935039	176299	47	36	2.40238e-05	0	glutathione S-transferase related protein
1606	17936933	176299	54	40	2.44192e-05	0	ABC transporter, substrate binding protein [ribose]
1607	17936214	176299	54	40	2.44192e-05	0	conserved hypothetical protein
1608	17938843	176299	54	40	2.44192e-05	0	conserved hypothetical protein
1609	17935780	176299	54	40	2.44192e-05	0	nicotinate-nucleotide--dimethylbenzimidazole phosphoribosyl transferase
1610	17934798	176299	54	40	2.44192e-05	0	conserved hypothetical protein
1611	17938722	176299	54	40	2.44192e-05	0	transcription regulator, IclR family
1612	17938731	176299	91	59	2.51135e-05	0	acetyltransferase
1613	17935142	176299	91	59	2.51135e-05	0	succinoglycan biosynthesis transport protein
1614	17933998	176299	91	59	2.51135e-05	0	pfkB family carbohydrate kinase
1615	17938714	176299	91	59	2.51135e-05	0	ABC transporter, membrane spanning protein [mannopine]
1616	17936977	176299	91	59	2.51135e-05	0	conserved hypothetical protein
1617	17936032	176299	91	59	2.51135e-05	0	ABC transporter, membrane spanning protein
1618	17935399	176299	91	59	2.51135e-05	0	penicillin binding protein
1619	17938559	176299	65	46	2.54449e-05	0	NADP-dependent quinone oxidoreductase
1620	17938384	176299	65	46	2.54449e-05	0	ABC transporter, substrate binding protein [oligopeptide]
1621	17934435	176299	65	46	2.54449e-05	0	flagellar M-ring protein
1622	17934530	176299	65	46	2.54449e-05	0	cell division protein
1623	17938613	176299	121	71	2.56326e-05	0	ATP-dependent DNA helicase
1624	17935028	176299	42	33	2.57736e-05	0	lignin degradation protein
1625	17936193	176299	42	33	2.57736e-05	0	xanthine dehydrogenase C-terminal subunit
1626	17939079	176299	42	33	2.57736e-05	0	conserved hypothetical protein
1627	17937480	176299	42	33	2.57736e-05	0	conserved hypothetical protein
1628	17938978	176299	115	69	2.65085e-05	0	dihydrodipicolinate synthase
1629	17935161	176299	115	69	2.65085e-05	0	ATP-dependent Clp protease, proteolytic subunit
1630	17938415	176299	115	69	2.65085e-05	0	superoxide dismutase
1631	17934941	176299	115	69	2.65085e-05	0	prokaryotic type I signal peptidase
1632	17935805	176299	115	69	2.65085e-05	0	serine protease
1633	17935929	176299	115	69	2.65085e-05	0	serine protease DO-like precursor
1634	17937931	176299	19	18	2.68053e-05	0	conserved hypothetical protein
1635	17936379	176299	100	63	2.68628e-05	0	conserved hypothetical protein
1636	17937745	176299	100	63	2.68628e-05	0	exopolysaccharide polymerization/transport protein
1637	17935349	176299	100	63	2.68628e-05	0	potassium uptake protein
1638	17935336	176299	100	63	2.68628e-05	0	lipoic Acid Synthetase
1639	17939310	176299	100	63	2.68628e-05	0	component of type IV secretion system
1640	17938662	176299	89	58	2.77886e-05	0	iron alcohol dehydrogenase
1641	17935140	176299	89	58	2.77886e-05	0	glycosyl transferase
1642	17934629	176299	89	58	2.77886e-05	0	streptogramin A acetyl transferase
1643	17938450	176299	89	58	2.77886e-05	0	adenosylmethionine-8-amino-7-oxononanoate aminotransferase
1644	17937682	176299	89	58	2.77886e-05	0	pyrroline-5-carboxylate reductase
1645	17935921	176299	89	58	2.77886e-05	0	acetolactate synthase, small subunit
1646	17935668	176299	67	47	2.78297e-05	0	polyketide biosynthesis associated protein
1647	17939220	176299	67	47	2.78297e-05	0	ABC transporter, nucleotide binding/ATPase protein [nitrate/sulfonate]
1648	17938378	176299	67	47	2.78297e-05	0	ABC transporter, membrane spanning protein [amino acid]
1649	17937163	176299	67	47	2.78297e-05	0	ABC transporter, substrate binding protein [oligopeptide]
1650	17937111	176299	67	47	2.78297e-05	0	succinate semialdehyde dehydrogenase
1651	17934475	176299	67	47	2.78297e-05	0	flagellar biosynthetic protein
1652	17937257	176299	67	47	2.78297e-05	0	succinoglycan biosynthesis transport protein
1653	17936153	176299	118	70	2.88409e-05	0	ATP-dependent Clp protease, proteolytic subunit
1654	17938227	176299	118	70	2.88409e-05	0	3-carboxy-cis,cis-muconate cycloisomerase
1655	17934272	176299	118	70	2.88409e-05	0	miaB protein
1656	17935789	176299	56	41	2.91879e-05	0	ABC transporter, substrate binding protein [ribose]
1657	17935151	176299	56	41	2.91879e-05	0	conserved hypothetical protein
1658	17934501	176299	56	41	2.91879e-05	0	transcriptional regulator repressor
1659	17938781	176299	56	41	2.91879e-05	0	conserved hypothetical protein
1660	17938666	176299	56	41	2.91879e-05	0	transcriptional regulator, LacI family
1661	17934909	176299	56	41	2.91879e-05	0	conserved hypothetical protein
1662	17938154	176299	56	41	2.91879e-05	0	transcriptional regulator
1663	17938444	176299	69	48	2.99741e-05	0	ABC transporter, substrate binding protein [amino acid]
1664	17939089	176299	69	48	2.99741e-05	0	gamma-glutamyltranspeptidase
1665	17936771	176299	87	57	3.01252e-05	0	ABC transporter, nucleotide binding/ATPase protein
1666	17937096	176299	87	57	3.01252e-05	0	ABC transporter, nucleotide binding/ATPase protein [iron]
1667	17937266	176299	87	57	3.01252e-05	0	glycosyltransferase
1668	17938294	176299	34	28	3.01728e-05	0	IS3 family transposase
1669	17935915	176299	34	28	3.01728e-05	0	conserved hypothetical protein
1670	17934481	176299	34	28	3.01728e-05	0	Chemotaxis protein
1671	17938998	176299	49	37	3.07664e-05	0	conserved hypothetical protein
1672	17934753	176299	49	37	3.07664e-05	0	conserved hypothetical protein
1673	17935809	176299	49	37	3.07664e-05	0	conserved hypothetical protein
1674	17937865	176299	49	37	3.07664e-05	0	conserved hypothetical protein
1675	17935297	176299	71	49	3.1809e-05	0	ABC transporter, membrane spanning protein [amino acid]
1676	17936292	176299	71	49	3.1809e-05	0	ABC transporter, nucleotide binding/ATPase protein [urea/amide]
1677	17934726	176299	71	49	3.1809e-05	0	phosphoadenosine phosphosulfate reductase
1678	17939107	176299	71	49	3.1809e-05	0	ABC transporter, nucleotide binding/ATPase protein [branched chain amino acid]
1679	17934288	176299	85	56	3.20528e-05	0	conserved hypothetical protein
1680	17937959	176299	85	56	3.20528e-05	0	conserved hypothetical protein
1681	17935168	176299	85	56	3.20528e-05	0	NADH ubiquinone oxidoreductase chain A
1682	17938875	176299	85	56	3.20528e-05	0	dehydrogenase
1683	17937933	176299	85	56	3.20528e-05	0	ABC transporter, membrane spanning protein [polyamine]
1684	17935254	176299	98	62	3.28898e-05	0	6-hydroxymethyl-7,8-dihydropterin pyrophosphokinase
1685	17934342	176299	98	62	3.28898e-05	0	acetylornithine aminotransferase
1686	17936974	176299	98	62	3.28898e-05	0	L-seryl-tRNA(ser) selenium transferase
1687	17938704	176299	98	62	3.28898e-05	0	aminotransferase, class II
1688	17935420	176299	98	62	3.28898e-05	0	ABC transporter, substrate binding protein [zinc]
1689	17935407	176299	98	62	3.28898e-05	0	conserved hypothetical protein
1690	17936147	176299	98	62	3.28898e-05	0	2-isopropylmalate synthase
1691	17937993	176299	105	65	3.30787e-05	0	conserved hypothetical protein
1692	17937437	176299	105	65	3.30787e-05	0	hemolysin
1693	17936248	176299	73	50	3.32713e-05	0	ABC transporter, nucleotide binding/ATPase protein
1694	17937431	176299	73	50	3.32713e-05	0	flavin dependant oxidoreductase
1695	17935291	176299	73	50	3.32713e-05	0	ABC transporter, nucleotide binding/ATPase protein
1696	17934295	176299	73	50	3.32713e-05	0	conserved hypothetical protein
1697	17938516	176299	73	50	3.32713e-05	0	ABC transporter, membrane spanning protein [C4-dicarboxylate]
1698	17936307	176299	73	50	3.32713e-05	0	ABC transporter, nucleotide binding/ATPase protein
1699	17938964	176299	73	50	3.32713e-05	0	acetyltransferase
1700	17936904	176299	73	50	3.32713e-05	0	transcriptional regulator, MarR family
1701	17935362	176299	83	55	3.3518e-05	0	glycine cleavage system protein P2
1702	17938064	176299	83	55	3.3518e-05	0	conserved hypothetical protein
1703	17934106	176299	83	55	3.3518e-05	0	ABC transporter, membrane spanning protein [peptide]
1704	17938759	176299	83	55	3.3518e-05	0	dehydrogenase
1705	17938165	176299	83	55	3.3518e-05	0	conserved hypothetical protein
1706	17939028	176299	83	55	3.3518e-05	0	oxidoreductase
1707	17939120	176299	83	55	3.3518e-05	0	conserved hypothetical protein
1708	17933946	176299	110	67	3.41342e-05	0	folylpolyglutamate synthase
1709	17934974	176299	110	67	3.41342e-05	0	penicillin-binding protein
1710	17935980	176299	110	67	3.41342e-05	0	cell division protein
1711	17934287	176299	110	67	3.41342e-05	0	2,3,4,5-tetrahydropyridine-2-carboxylate N-succinyltransferase
1712	17935985	176299	110	67	3.41342e-05	0	penicillin binding protein 2
1713	17935460	176299	110	67	3.41342e-05	0	protein-export membrane protein SECD
1714	17935762	176299	58	42	3.41798e-05	0	conserved hypothetical protein
1715	17936773	176299	58	42	3.41798e-05	0	transcriptional regulator, LacI family
1716	17938109	176299	58	42	3.41798e-05	0	transcriptional regulator, LacI family
1717	17935677	176299	58	42	3.41798e-05	0	conserved hypothetical protein
1718	17936341	176299	75	51	3.43067e-05	0	ABC transporter, membrane spanning protein [hemin]
1719	17937791	176299	75	51	3.43067e-05	0	conserved hypothetical protein
1720	17934179	176299	75	51	3.43067e-05	0	oxidoreductase
1721	17939003	176299	75	51	3.43067e-05	0	ABC transporter, substrate binding protein [putrescine]
1722	17938197	176299	75	51	3.43067e-05	0	oxoreductase
1723	17939139	176299	81	54	3.44852e-05	0	isopentyladenosine phosphotransferase
1724	17935767	176299	81	54	3.44852e-05	0	OmpA family protein
1725	17935364	176299	81	54	3.44852e-05	0	glycine cleavage system T protein, aminomethyltransferase
1726	17938724	176299	81	54	3.44852e-05	0	alcohol dehydrogenase
1727	17938203	176299	81	54	3.44852e-05	0	transcriptional regulator, RpiR family
1728	17935549	176299	81	54	3.44852e-05	0	nitroreductase
1729	17934505	176299	81	54	3.44852e-05	0	alpha-glucosidase
1730	17937229	176299	81	54	3.44852e-05	0	permease
1731	17938097	176299	77	52	3.48719e-05	0	periplasmic nitrate reductase large subunit
1732	17937533	176299	77	52	3.48719e-05	0	acetyltransferase
1733	17938712	176299	77	52	3.48719e-05	0	ABC transporter, nucleotide binding/ATPase protein[putrescine]
1734	17937741	176299	77	52	3.48719e-05	0	ABC transporter, membrane spanning protein [glycine betaine]
1735	17937114	176299	77	52	3.48719e-05	0	conserved hypothetical protein
1736	17936007	176299	77	52	3.48719e-05	0	5,10-methylenetetrahydrofolate reductase
1737	17937699	176299	77	52	3.48719e-05	0	conserved hypothetical protein
1738	17934677	176299	77	52	3.48719e-05	0	cytochrome c oxidase subunit II
1739	17935322	176299	77	52	3.48719e-05	0	transcriptional regulator, MarR family
1740	17937103	176299	77	52	3.48719e-05	0	ABC transporter, membrane spanning protein [iron (III)]
1741	17936243	176299	77	52	3.48719e-05	0	MFS permease [drug]
1742	17937118	176299	77	52	3.48719e-05	0	ABC transporter, membrane spanning protein
1743	17938657	176299	79	53	3.49367e-05	0	ABC transporter, membrane spanning protein [oligopeptide]
1744	17934492	176299	79	53	3.49367e-05	0	flagellar biosynthesis protein
1745	17939116	176299	79	53	3.49367e-05	0	ABC transporter, nucleotide binding/ATPase protein
1746	17939207	176299	79	53	3.49367e-05	0	ABC transporter, nucleotide binding/ATPase protein [peptide]
1747	17937589	176299	79	53	3.49367e-05	0	lysophospholipase
1748	17937085	176299	79	53	3.49367e-05	0	ABC transporter, nucleotide binding/ATPase protein [peptide]
1749	17934772	176299	79	53	3.49367e-05	0	oxidoreductase
1750	17938739	176299	44	34	3.49592e-05	0	conserved hypothetical protein
1751	17937634	176299	44	34	3.49592e-05	0	urocanase
1752	17938275	176299	39	31	3.51843e-05	0	choloylglycine hydrolase family protein
1753	17936227	176299	39	31	3.51843e-05	0	lactoylglutathione lyase
1754	17935511	176299	39	31	3.51843e-05	0	conserved hypothetical protein
1755	17935250	176299	39	31	3.51843e-05	0	ferrodoxin
1756	17936336	176299	39	31	3.51843e-05	0	iron-chelator utilization protein
1757	17938026	176299	31	26	3.59521e-05	0	conserved hypothetical protein
1758	17938041	176299	31	26	3.59521e-05	0	hypothetical protein Atu4352
1759	17936210	176299	31	26	3.59521e-05	0	conserved hypothetical protein
1760	17935435	176299	31	26	3.59521e-05	0	cytochrome C oxidase, FixO chain
1761	17934859	176299	22	20	3.69018e-05	0	large terminase
1762	17938093	176299	22	20	3.69018e-05	0	conserved hypothetical protein
1763	17937840	176299	22	20	3.69018e-05	0	conserved hypothetical protein
1764	17934328	176299	22	20	3.69018e-05	0	stress induced protein
1765	17934978	176299	22	20	3.69018e-05	0	conserved hypothetical protein
1766	17937465	176299	22	20	3.69018e-05	0	conserved hypothetical protein
1767	17938971	176299	22	20	3.69018e-05	0	conserved hypothetical protein
1768	17936257	176299	51	38	3.83247e-05	0	UDP-hexose transferase
1769	17935486	176299	51	38	3.83247e-05	0	inosine-uridine preferring nucleoside hydrolase
1770	17938815	176299	51	38	3.83247e-05	0	conserved hypothetical protein
1771	17936281	176299	96	61	3.89975e-05	0	conserved hypothetical protein
1772	17934816	176299	96	61	3.89975e-05	0	transcriptional regulator
1773	17935765	176299	96	61	3.89975e-05	0	carbohydrate kinase
1774	17939055	176299	96	61	3.89975e-05	0	D-alanine aminotransferase
1775	17934249	176299	96	61	3.89975e-05	0	ABC transporter, nucleotide binding/ATPase protein
1776	17937526	176299	60	43	3.92853e-05	0	ABC transporter, substrate binding protein [ribose]
1777	17937231	176299	60	43	3.92853e-05	0	polysaccharide biosynthesis associated protein
1778	17938237	176299	60	43	3.92853e-05	0	3-oxoadipate CoA-transferase subunit B
1779	17938496	176299	60	43	3.92853e-05	0	exopolysaccharide export protein
1780	17939109	176299	60	43	3.92853e-05	0	NADH-dependent FMN reductase
1781	17937413	176299	28	24	4.01088e-05	0	outer surface protein
1782	17938373	176299	28	24	4.01088e-05	0	conserved hypothetical protein
1783	17934427	176299	28	24	4.01088e-05	0	conserved hypothetical protein
1784	17934959	176299	25	22	4.10068e-05	0	conserved hypothetical protein
1785	17938936	176299	25	22	4.10068e-05	0	Tn3 family transposase fragment
1786	17938894	176299	25	22	4.10068e-05	0	transmembrane sensor
1787	17934697	176299	103	64	4.33903e-05	0	threonine synthase
1788	17938306	176299	103	64	4.33903e-05	0	dTDP-D-glucose-4,6-dehydratase
1789	17939313	176299	103	64	4.33903e-05	0	virA/G regulated protein
1790	17934043	176299	103	64	4.33903e-05	0	peptide methionine sulfoxide reductase
1791	17933993	176299	103	64	4.33903e-05	0	molybdopterin biosynthesis protein
1792	17937184	176299	62	44	4.43848e-05	0	transcriptional regulator, AsnC family
1793	17934078	176299	62	44	4.43848e-05	0	transcriptional regulator, GntR family
1794	17937845	176299	62	44	4.43848e-05	0	conserved hypothetical protein
1795	17938058	176299	62	44	4.43848e-05	0	ABC transporter, substrate binding protein [sugar]
1796	17939032	176299	62	44	4.43848e-05	0	heat-shock protein
1797	17934643	176299	62	44	4.43848e-05	0	enoyl-CoA hydratase/isomerase
1798	17936353	176299	62	44	4.43848e-05	0	conserved hypothetical protein
1799	17934786	176299	62	44	4.43848e-05	0	conserved hypothetical protein
1800	17937357	176299	62	44	4.43848e-05	0	conserved hypothetical protein
1801	17935589	176299	94	60	4.49811e-05	0	molybdenum cofactor biosynthesis protein A
1802	17936204	176299	94	60	4.49811e-05	0	D-alanyl-D-alanine carboxypeptidase (penicillin binding protein)
1803	17938141	176299	94	60	4.49811e-05	0	conserved hypothetical protein
1804	17934433	176299	46	35	4.57543e-05	0	chemotaxis protein
1805	17937872	176299	113	68	4.58417e-05	0	ATP-dependent Clp protease, ATP-binding subunit
1806	17936133	176299	113	68	4.58417e-05	0	poly(A) polymerase
1807	17935264	176299	113	68	4.58417e-05	0	ATP-dependent Clp protease, ATP-binding subunit
1808	17938033	176299	113	68	4.58417e-05	0	ATP-dependent Clp protease, ATP-binding subunit
1809	17935740	176299	113	68	4.58417e-05	0	phosphoribosylformylglycinamidine synthetase II
1810	17934110	176299	113	68	4.58417e-05	0	glutamine synthetase
1811	17934296	176299	113	68	4.58417e-05	0	acetylglutamate kinase
1812	17936853	176299	36	29	4.61555e-05	0	4-deoxy-L-threo-5-hexosulose-uronate
1813	17934756	176299	36	29	4.61555e-05	0	conserved hypothetical protein
1814	17936031	176299	53	39	4.65911e-05	0	ABC transporter, substrate binding protein
1815	17937508	176299	53	39	4.65911e-05	0	histidase
1816	17938114	176299	53	39	4.65911e-05	0	inosine-uridine preferring nucleoside hydrolase
1817	17934264	176299	53	39	4.65911e-05	0	conserved hypothetical protein
1818	17938354	176299	41	32	4.91078e-05	0	alpha-galactosidase
1819	17936790	176299	41	32	4.91078e-05	0	chromate transport protein
1820	17934922	176299	41	32	4.91078e-05	0	aldolase
1821	17934670	176299	64	45	4.9353e-05	0	pyridoxamine 5'-phosphate oxidase
1822	17938838	176299	64	45	4.9353e-05	0	ABC transporter, substrate binding protein [oligopeptide]
1823	17934322	176299	64	45	4.9353e-05	0	ABC transporter, substrate binding protein [iron]
1824	17937929	176299	64	45	4.9353e-05	0	alkanal monooxygenase alpha chain
1825	17934490	176299	64	45	4.9353e-05	0	hook formation protein
1826	17937159	176299	64	45	4.9353e-05	0	monooxygenase
1827	17937319	176299	108	66	4.95531e-05	0	histidinol-phosphate aminotransferase
1828	17938387	176299	92	59	5.0648e-05	0	hydrolase
1829	17936269	176299	92	59	5.0648e-05	0	NTP pyrophosphohydrolase, MutT family
1830	17935311	176299	66	46	5.40617e-05	0	ABC transporter, nucleotide binding/ATPase protein
1831	17934419	176299	66	46	5.40617e-05	0	potassium efflux system protein
1832	17934746	176299	66	46	5.40617e-05	0	MFS permease
1833	17934461	176299	66	46	5.40617e-05	0	flagellar P-ring protein precursor
1834	17936186	176299	18	17	5.54062e-05	0	conserved hypothetical protein
1835	17936267	176299	55	40	5.54277e-05	0	N-carbamoyl-beta-alanine amidohydrolase
1836	17938617	176299	55	40	5.54277e-05	0	IS426 transposase
1837	17937185	176299	55	40	5.54277e-05	0	acyl-CoA dehydrogenase
1838	17934447	176299	55	40	5.54277e-05	0	conserved hypothetical protein
1839	17934642	176299	55	40	5.54277e-05	0	acyl-CoA dehydrogenase
1840	17934414	176299	55	40	5.54277e-05	0	acyl-CoA dehydrogenase
1841	17938374	176299	55	40	5.54277e-05	0	transcriptional regulator, LacI family
1842	17937669	176299	90	58	5.58253e-05	0	conserved hypothetical protein
1843	17935404	176299	90	58	5.58253e-05	0	penicillin-binding protein
1844	17935172	176299	90	58	5.58253e-05	0	NADH ubiquinone oxidoreductase chain D
1845	17934373	176299	14	14	5.67183e-05	0	conserved hypothetical protein
1846	17935523	176299	116	69	5.68914e-05	0	ATP-dependent Clp protease, proteolytic subunit
1847	17935982	176299	116	69	5.68914e-05	0	phospho-N-acetylmuramoyl-pentapeptide-transferase
1848	17935880	176299	116	69	5.68914e-05	0	tRNA/rRNA metyltransferase
1849	17934885	176299	116	69	5.68914e-05	0	serine protease DO-like protease
1850	17935979	176299	116	69	5.68914e-05	0	UDP-N-acetylglucosamine--N-acetylmuramyl-(pentapeptide) pyrophosphoryl-undecaprenol N-acetylglucosamine transferase
1851	17934243	176299	122	71	5.77103e-05	0	ribonuclease PH
1852	17935942	176299	122	71	5.77103e-05	0	DNA helicase II
1853	17934587	176299	33	27	5.79791e-05	0	conserved hypothetical protein
1854	17934290	176299	48	36	5.80794e-05	0	inosine-uridine preferring nucleoside hydrolase
1855	17934055	176299	68	47	5.83844e-05	0	phosphopentomutase
1856	17936770	176299	68	47	5.83844e-05	0	Na+/H+ antiporter
1857	17935115	176299	68	47	5.83844e-05	0	2',3'-cyclic-nucleotide 2'-phosphodiesterase
1858	17936128	176299	68	47	5.83844e-05	0	Na+/Pi-cotransporter
1859	17934256	176299	68	47	5.83844e-05	0	SAM dependent methyltransferase
1860	17934794	176299	88	57	6.03648e-05	0	conserved hypothetical protein
1861	17933939	176299	88	57	6.03648e-05	0	2-hydroxyhepta-2,4-diene-1,7-dioate isomerase
1862	17934936	176299	88	57	6.03648e-05	0	DNA-directed RNA polymerase omega subunit
1863	17937191	176299	88	57	6.03648e-05	0	3-methyl-2-oxobutanoate hydroxymethyltransferase
1864	17934409	176299	88	57	6.03648e-05	0	conserved hypothetical protein
1865	17935225	176299	88	57	6.03648e-05	0	acetyltransferase
1866	17937816	176299	70	48	6.21993e-05	0	monooxygenase
1867	17936752	176299	70	48	6.21993e-05	0	ABC transporter, substrate binding protein [dipeptide]
1868	17938775	176299	70	48	6.21993e-05	0	conserved hypothetical protein
1869	17933948	176299	119	70	6.30379e-05	0	ATP-dependant DNA helicase
1870	17935804	176299	119	70	6.30379e-05	0	ATPase, AAA family protein
1871	17938836	176299	86	56	6.41459e-05	0	pyridoxal phosphate aminotransferase
1872	17934983	176299	57	41	6.46717e-05	0	colicin V production protein
1873	17934186	176299	57	41	6.46717e-05	0	mandelate racemase / muconate lactonizing enzyme family protein
1874	17934837	176299	57	41	6.46717e-05	0	amide hydrolase
1875	17935210	176299	57	41	6.46717e-05	0	acyl-CoA dehydrogenase
1876	17936873	176299	57	41	6.46717e-05	0	transcriptional regulator, LacI family
1877	17937389	176299	57	41	6.46717e-05	0	non-ribosomal peptide synthetase
1878	17939080	176299	57	41	6.46717e-05	0	oxidoreductase with iron-sulfur subunit
1879	17937124	176299	72	49	6.53932e-05	0	ABC transporter, substrate binding protein
1880	17939161	176299	72	49	6.53932e-05	0	ABC transporter, nucleotide binding/ATPase protein [nopaline]
1881	17935041	176299	72	49	6.53932e-05	0	conserved hypothetical protein
1882	17937495	176299	72	49	6.53932e-05	0	potassium-transporting ATPase A chain
1883	17936015	176299	43	33	6.58031e-05	0	conserved hypothetical protein
1884	17935947	176299	43	33	6.58031e-05	0	conserved hypothetical protein
1885	17934803	176299	43	33	6.58031e-05	0	ABC transporter, substrate binding protein
1886	17937318	176299	99	62	6.60019e-05	0	prephenate dehydrogenase
1887	17938299	176299	99	62	6.60019e-05	0	sugar nucleotide epimerase/dehydratase
1888	17935234	176299	99	62	6.60019e-05	0	aspartate transaminase
1889	17934102	176299	38	30	6.65881e-05	0	glucokinase
1890	17938117	176299	84	55	6.7078e-05	0	amidohydrolase
1891	17938352	176299	84	55	6.7078e-05	0	ABC transporter, membrane spanning protein [oligopeptide]
1892	17934854	176299	84	55	6.7078e-05	0	dehydrogenase
1893	17938260	176299	84	55	6.7078e-05	0	ABC transporter, membrane spanning protein
1894	17938900	176299	84	55	6.7078e-05	0	ABC transporter, nucleotide binding/ATPase protein [iron-siderophore]
1895	17938692	176299	106	65	6.73799e-05	0	DNA binding protein
1896	17938817	176299	106	65	6.73799e-05	0	translation initiation inhibitor
1897	17937001	176299	106	65	6.73799e-05	0	phosphomethylpyrimidine kinase
1898	17937077	176299	106	65	6.73799e-05	0	conserved hypothetical protein
1899	17934547	176299	106	65	6.73799e-05	0	proteinase sohB
1900	17934604	176299	106	65	6.73799e-05	0	inositol monophosphatase family protein
1901	17938898	176299	74	50	6.78649e-05	0	ABC transporter, membrane spanning protein [iron]
1902	17937183	176299	74	50	6.78649e-05	0	acetyl-CoA C-acetyltransferase
1903	17937295	176299	74	50	6.78649e-05	0	DNA-3-methyladenine glycosidase II
1904	17935296	176299	74	50	6.78649e-05	0	ABC transporter, nucleotide binding/ATPase protein
1905	17935476	176299	74	50	6.78649e-05	0	ABC transporter, membrane spanning protein [amino acid]
1906	17938238	176299	74	50	6.78649e-05	0	beta-ketoadipyl CoA thiolase
1907	17938594	176299	74	50	6.78649e-05	0	ABC transporter, nucleotide binding/ATPase protein [glutamine]
1908	17934857	176299	74	50	6.78649e-05	0	conserved hypothetical protein
1909	17934415	176299	74	50	6.78649e-05	0	acyl-CoA thiolase
1910	17935709	176299	82	54	6.91e-05	0	conserved hypothetical protein
1911	17937696	176299	82	54	6.91e-05	0	dethiobiotin synthase
1912	17937398	176299	82	54	6.91e-05	0	ABC transporter, nucleotide binding/ATPase protein [iron (III) dicitrate]
1913	17938307	176299	82	54	6.91e-05	0	dTDP-rhamnose-3,5-epimerase
1914	17938505	176299	82	54	6.91e-05	0	glycosyltransferase
1915	17938550	176299	82	54	6.91e-05	0	IS21 family transposase
1916	17938955	176299	30	25	6.92887e-05	0	transposase
1917	17937650	176299	30	25	6.92887e-05	0	conserved hypothetical protein
1918	17936957	176299	76	51	6.95282e-05	0	ABC transporter, substrate binding protein [amino acid]
1919	17936758	176299	76	51	6.95282e-05	0	ABC transporter, membrane spanning protein [oligopeptide]
1920	17936247	176299	76	51	6.95282e-05	0	ABC transporter, substrate binding protein [amino acid]
1921	17937644	176299	76	51	6.95282e-05	0	oxidoreductase
1922	17937086	176299	76	51	6.95282e-05	0	ABC transporter, membrane spanning protein [oligopeptide]
1923	17938134	176299	76	51	6.95282e-05	0	ABC transporter, nucleotide binding/ATPase protein
1924	17938833	176299	76	51	6.95282e-05	0	ABC transporter, nucleotide binding/ATPase protein [spermidine/putrescine]
1925	17936979	176299	76	51	6.95282e-05	0	ABC transporter, membrane spanning protein [dipeptide]
1926	17934900	176299	76	51	6.95282e-05	0	permease
1927	17938593	176299	76	51	6.95282e-05	0	NAD binding oxidoreductase
1928	17935901	176299	76	51	6.95282e-05	0	aminotransferase
1929	17938658	176299	80	53	7.01803e-05	0	ABC transporter, membrane spanning protein [oligopeptide]
1930	17934706	176299	80	53	7.01803e-05	0	AttS protein
1931	17937917	176299	80	53	7.01803e-05	0	formyl-methanofuran dehydrogenase
1932	17938996	176299	80	53	7.01803e-05	0	ABC transporter, membrane spanning protein
1933	17935695	176299	80	53	7.01803e-05	0	cold shock protein
1934	17934267	176299	80	53	7.01803e-05	0	conserved hypothetical protein
1935	17937145	176299	80	53	7.01803e-05	0	ABC transporter, nucleotide binding/ATPase protein [oligopeptide]
1936	17935059	176299	80	53	7.01803e-05	0	MFS permease
1937	17936082	176299	80	53	7.01803e-05	0	permease
1938	17938930	176299	80	53	7.01803e-05	0	ABC transporter, membrane spanning protein [oligopeptide]
1939	17937973	176299	80	53	7.01803e-05	0	ABC transporter, substrate binding protein [amino acid]
1940	17938351	176299	78	52	7.03155e-05	0	ABC transporter, membrane spanning protein [oligopeptide ]
1941	17937446	176299	78	52	7.03155e-05	0	MFS permease
1942	17938311	176299	78	52	7.03155e-05	0	ABC transporter, membrane spanning protein [dipeptide]
1943	17939208	176299	78	52	7.03155e-05	0	ABC transporter, membrane spanning protein [peptide]
1944	17936010	176299	78	52	7.03155e-05	0	conserved hypothetical protein
1945	17935043	176299	78	52	7.03155e-05	0	reductase
1946	17938004	176299	111	67	7.07343e-05	0	formyltetrahydrofolate deformylase
1947	17936278	176299	111	67	7.07343e-05	0	urease accessory protein
1948	17935715	176299	111	67	7.07343e-05	0	cysteine desulfurase
1949	17937920	176299	111	67	7.07343e-05	0	formyltetrahydrofolate deformylase
1950	17936958	176299	50	37	7.17971e-05	0	cell division topological specificity factor
1951	17935798	176299	50	37	7.17971e-05	0	conserved hypothetical protein
1952	17936799	176299	50	37	7.17971e-05	0	ABC transporter, substrate binding protein [spermidine/putrescine]
1953	17939257	176299	50	37	7.17971e-05	0	conjugal transfer protein, Dtr system
1954	17934233	176299	50	37	7.17971e-05	0	conserved hypothetical protein
1955	17937248	176299	21	19	7.40568e-05	0	conserved hypothetical protein
1956	17936383	176299	21	19	7.40568e-05	0	heme oxygenase
1957	17937982	176299	59	42	7.414e-05	0	monooxygenase
1958	17938596	176299	59	42	7.414e-05	0	transcriptional regulator, LacI family
1959	17937604	176299	59	42	7.414e-05	0	nitrite reductase small subunit
1960	17935282	176299	97	61	7.75566e-05	0	UDP glucosamine N-acyltransferase
1961	17937341	176299	97	61	7.75566e-05	0	penicillin-binding protein dacf precursor
1962	17934166	176299	27	23	7.78788e-05	0	conserved hypothetical protein
1963	17936868	176299	27	23	7.78788e-05	0	ABC transporter, membrane spanning protein [C4-dicarboxylate]
1964	17936333	176299	24	21	8.06628e-05	0	conserved hypothetical protein
1965	17934148	176299	24	21	8.06628e-05	0	conserved hypothetical protein
1966	17935046	176299	24	21	8.06628e-05	0	conserved hypothetical protein
1967	17935227	176299	24	21	8.06628e-05	0	conserved hypothetical protein
1968	17938217	176299	24	21	8.06628e-05	0	conserved hypothetical protein
1969	17936792	176299	24	21	8.06628e-05	0	conserved hypothetical protein
1970	17937464	176299	24	21	8.06628e-05	0	conserved hypothetical protein
1971	17937228	176299	126	72	8.08603e-05	0	preprotein translocase SECA subunit
1972	17938797	176299	61	43	8.36351e-05	0	conserved hypothetical protein
1973	17934818	176299	61	43	8.36351e-05	0	Na+/H+ antiporter
1974	17936296	176299	61	43	8.36351e-05	0	ABC transporter, substrate binding protein [urea/amide]
1975	17935058	176299	61	43	8.36351e-05	0	ribonuclease D
1976	17933982	176299	61	43	8.36351e-05	0	ABC transporter, substrate binding protein [sugar]
1977	17936970	176299	61	43	8.36351e-05	0	dehydrogenase
1978	17934100	176299	61	43	8.36351e-05	0	transcriptional regulator, GntR family
1979	17938752	176299	45	34	8.52003e-05	0	agrobacterium virulence homologue VirB5
1980	17935870	176299	45	34	8.52003e-05	0	conserved hypothetical protein
1981	17935266	176299	45	34	8.52003e-05	0	hypothetical protein Atu1366
1982	17933960	176299	45	34	8.52003e-05	0	phosphoenolpyruvate carboxykinase
1983	17939082	176299	45	34	8.52003e-05	0	dehydrogenase
1984	17936871	176299	45	34	8.52003e-05	0	conserved hypothetical protein
1985	17936935	176299	45	34	8.52003e-05	0	ABC transporter, membrane spanning protein [ribose]
1986	17937591	176299	52	38	8.67183e-05	0	conserved hypothetical protein
1987	17937964	176299	52	38	8.67183e-05	0	conserved hypothetical protein
1988	17937725	176299	52	38	8.67183e-05	0	gluconolactonase precursor
[truncated: 3,108 more rows]
