# Supplementary material for: A computational approach to discovering the functions of bacterial phytochromes by analysis of homolog distributions
Source: BMC Bioinformatics. 2006 Mar 16;7:141. doi: 10.1186/1471-2105-7-141 (PMC1552090; doi:10.1186/1471-2105-7-141)
Supplement: Additional File 7 — Sorted list of co-distribution results based on a low E-value global BLAST analysis, A. tumefaciens response regulator ExsF as query and all A. tumefaciens proteins as target. [file 1471-2105-7-141-S7.xls]

## Sheet: agrtu_exsf_1strun
Query protein ExsF from Agrobacterium tumefaciens (agrtu_exsf)
global BLAST run with E value of 0.000001
gi 17935876 taxid 176299, BLAST homologs found in k=7 species
a: sorting range							7
b: gi of target protein							138
c: taxid of target protein							(above values for k and n for calculation of p)
l: number of species in which BLAST homologs were found
m: number of species identical with query protein
p: probability for co-distribution
e: 1 if the target protein is a direct BLAST homolog of the query protein
f: protein annotation as
a	b	c	l	m	p	e	f
1	17935876	176299	7	7	6.17203e-12	1	ExsF two component response regulator
2	17936259	176299	8	7	4.93762e-11	0	succinoglycan biosynthesis transport protein
3	17935590	176299	8	7	4.93762e-11	0	conserved hypothetical protein
4	17934944	176299	9	7	2.22193e-10	0	nitrogen fixation regulatory protein
5	17938674	176299	9	7	2.22193e-10	0	two component sensor kinase
6	17937858	176299	10	7	7.40643e-10	0	two component sensor kinase
7	17937859	176299	11	7	2.03677e-09	0	two component sensor kinase
8	17939225	176299	12	7	4.88825e-09	0	conserved hypothetical protein
9	17936940	176299	12	7	4.88825e-09	0	conserved hypothetical protein
10	17934978	176299	12	7	4.88825e-09	0	conserved hypothetical protein
11	17936028	176299	7	6	5.65975e-09	0	conserved hypothetical protein
12	17937465	176299	7	6	5.65975e-09	0	conserved hypothetical protein
13	17935141	176299	13	7	1.05912e-08	0	polysaccharide export protein
14	17937845	176299	13	7	1.05912e-08	0	conserved hypothetical protein
15	17937464	176299	13	7	1.05912e-08	0	conserved hypothetical protein
16	17935142	176299	13	7	1.05912e-08	0	succinoglycan biosynthesis transport protein
17	17934016	176299	14	7	2.11824e-08	0	conserved hypothetical protein
18	17937294	176299	14	7	2.11824e-08	0	transcriptional regulator
19	17933940	176299	14	7	2.11824e-08	0	intracellular PHB depolymerase
20	17934519	176299	14	7	2.11824e-08	0	transcriptional regulator
21	17937635	176299	14	7	2.11824e-08	0	conserved hypothetical protein
22	17934977	176299	14	7	2.11824e-08	0	conserved hypothetical protein
23	17935864	176299	8	6	2.24662e-08	0	conserved hypothetical protein
24	17935777	176299	8	6	2.24662e-08	0	succinoglycan biosynthesis protein
25	17938857	176299	8	6	2.24662e-08	0	glutathione S-transferase
26	17937310	176299	15	7	3.9717e-08	0	two component response regulator
27	17936048	176299	15	7	3.9717e-08	1	Agp2 bacteriophytochrome two component sensor kinase
28	17938233	176299	15	7	3.9717e-08	0	4-hydroxybenzoate hydroxylase
29	17935015	176299	15	7	3.9717e-08	0	conserved hypothetical protein
30	17937587	176299	15	7	3.9717e-08	0	conserved hypothetical protein
31	17934447	176299	5	5	5.41781e-08	0	conserved hypothetical protein
32	17938046	176299	5	5	5.41781e-08	0	conserved hypothetical protein
33	17935202	176299	5	5	5.41781e-08	0	conserved hypothetical protein
34	17935650	176299	5	5	5.41781e-08	0	conserved hypothetical protein
35	17935651	176299	5	5	5.41781e-08	0	conserved hypothetical protein
36	17934132	176299	5	5	5.41781e-08	0	conserved hypothetical protein
37	17936143	176299	5	5	5.41781e-08	0	acetyltransferase
38	17937248	176299	5	5	5.41781e-08	0	conserved hypothetical protein
39	17936145	176299	5	5	5.41781e-08	0	conserved hypothetical protein
40	17935201	176299	5	5	5.41781e-08	0	conserved hypothetical protein
41	17934137	176299	5	5	5.41781e-08	0	components of type IV pilus
42	17934168	176299	5	5	5.41781e-08	0	conserved hypothetical protein
43	17935772	176299	5	5	5.41781e-08	0	usg protein
44	17933974	176299	5	5	5.41781e-08	0	conserved hypothetical protein
45	17934140	176299	5	5	5.41781e-08	0	components of type IV pilus, prepilin peptidase
46	17934396	176299	5	5	5.41781e-08	0	bacteriophage repressor protein C1
47	17937482	176299	5	5	5.41781e-08	0	conserved hypothetical protein
48	17934682	176299	5	5	5.41781e-08	0	conserved hypothetical protein
49	17937327	176299	5	5	5.41781e-08	0	conserved hypothetical protein
50	17935082	176299	5	5	5.41781e-08	0	conserved hypothetical protein
51	17934588	176299	5	5	5.41781e-08	0	histidyl-tRNA synthetase
52	17934448	176299	5	5	5.41781e-08	0	conserved hypothetical protein
53	17935539	176299	9	6	6.68801e-08	0	conserved hypothetical protein
54	17935020	176299	9	6	6.68801e-08	0	dehydrogenase
55	17935773	176299	9	6	6.68801e-08	0	conserved hypothetical protein
56	17934402	176299	9	6	6.68801e-08	0	methyltransferase
57	17936137	176299	9	6	6.68801e-08	0	conserved hypothetical protein
58	17938166	176299	16	7	7.0608e-08	0	transcriptional regulator, TetR family
59	17937956	176299	16	7	7.0608e-08	0	conserved hypothetical protein
60	17934965	176299	16	7	7.0608e-08	0	conserved hypothetical protein
61	17935761	176299	16	7	7.0608e-08	0	glutathione S-transferase
62	17935540	176299	16	7	7.0608e-08	0	ABC transporter, substrate binding protein
63	17934747	176299	16	7	7.0608e-08	0	conserved hypothetical protein
64	17938294	176299	17	7	1.20034e-07	0	IS3 family transposase
65	17938068	176299	17	7	1.20034e-07	0	cytochrome c2
66	17934566	176299	17	7	1.20034e-07	0	glutamate-cysteine ligase
67	17934385	176299	17	7	1.20034e-07	0	conserved hypothetical protein
68	17935877	176299	17	7	1.20034e-07	0	ExsG two component sensor kinase
69	17937445	176299	10	6	1.65904e-07	0	fructose bisphosphate aldolase
70	17938685	176299	10	6	1.65904e-07	0	conserved hypothetical protein
71	17935645	176299	18	7	1.96419e-07	0	conserved hypothetical protein
72	17939079	176299	18	7	1.96419e-07	0	conserved hypothetical protein
73	17934680	176299	19	7	3.10996e-07	0	cytochrome C oxidase assembly protein
74	17937725	176299	19	7	3.10996e-07	0	gluconolactonase precursor
75	17934408	176299	6	5	3.2018e-07	0	conserved hypothetical protein
76	17934573	176299	6	5	3.2018e-07	0	conserved hypothetical protein
77	17934398	176299	6	5	3.2018e-07	0	conserved hypothetical protein
78	17938669	176299	11	6	3.62138e-07	0	conserved hypothetical protein
79	17935669	176299	11	6	3.62138e-07	0	conserved hypothetical protein
80	17934614	176299	11	6	3.62138e-07	0	2-dehydro-3-deoxygalactonate kinase
81	17935413	176299	20	7	4.78456e-07	0	conserved hypothetical protein
82	17935696	176299	20	7	4.78456e-07	0	conserved hypothetical protein
83	17935383	176299	20	7	4.78456e-07	0	cytochrome b561
84	17938600	176299	20	7	4.78456e-07	0	polyketide synthase
85	17939303	176299	21	7	7.17683e-07	0	component of type IV secretion system
86	17939309	176299	21	7	7.17683e-07	0	component of type IV secretion system
87	17938959	176299	21	7	7.17683e-07	0	two component sensor kinase
88	17936108	176299	21	7	7.17683e-07	0	transcriptional regulator
89	17935431	176299	12	6	7.18572e-07	0	glyoxalase/bleomycin resistance protein/dioxygenase superfamily protein
90	17939039	176299	12	6	7.18572e-07	0	conserved hypothetical protein
91	17934993	176299	12	6	7.18572e-07	0	MFS permease
92	17939257	176299	12	6	7.18572e-07	0	conjugal transfer protein, Dtr system
93	17938810	176299	22	7	1.0526e-06	0	4-carboxymuconolactone decarboxylase
94	17937221	176299	22	7	1.0526e-06	0	methyltransferase
95	17938757	176299	22	7	1.0526e-06	0	agrobacterium virulence homologue virB10
96	17937586	176299	22	7	1.0526e-06	0	chemotaxis response regulator
97	17936970	176299	22	7	1.0526e-06	0	dehydrogenase
98	17936074	176299	22	7	1.0526e-06	0	transcriptional regulator, LysR family
99	17938230	176299	22	7	1.0526e-06	0	gamma carboxymuconolactone decarboxylase
100	17937803	176299	22	7	1.0526e-06	0	ribonuclease D
101	17939164	176299	22	7	1.0526e-06	0	conjugal transfer protein
102	17935013	176299	22	7	1.0526e-06	0	organic solvent tolerance protein
103	17938751	176299	22	7	1.0526e-06	0	agrobacterium virulence homologue virB4
104	17937447	176299	7	5	1.10365e-06	0	conserved hypothetical protein
105	17937871	176299	7	5	1.10365e-06	0	conserved hypothetical protein
106	17936834	176299	7	5	1.10365e-06	0	30S ribosomal protein S21
107	17937760	176299	7	5	1.10365e-06	0	30S ribosomal protein S21
108	17934031	176299	7	5	1.10365e-06	0	50S ribosomal protein L32
109	17934348	176299	7	5	1.10365e-06	0	2'-deoxycytidine 5'-triphosphate deaminase
110	17939096	176299	7	5	1.10365e-06	0	molecular chaperone, DnaJ family
111	17935018	176299	7	5	1.10365e-06	0	conserved hypothetical protein
112	17934959	176299	7	5	1.10365e-06	0	conserved hypothetical protein
113	17933935	176299	7	5	1.10365e-06	0	conserved hypothetical protein
114	17935083	176299	7	5	1.10365e-06	0	conserved hypothetical protein
115	17937279	176299	7	5	1.10365e-06	0	transcriptional regulator, HTH family
116	17935724	176299	7	5	1.10365e-06	0	mutT like protein
117	17936146	176299	7	5	1.10365e-06	0	conserved hypothetical protein
118	17934546	176299	7	5	1.10365e-06	0	conserved hypothetical protein
119	17934625	176299	7	5	1.10365e-06	0	ATP synthase C chain
120	17934216	176299	7	5	1.10365e-06	0	methyltransferase
121	17937330	176299	7	5	1.10365e-06	0	molecular chaperone, DnaJ family
122	17937328	176299	7	5	1.10365e-06	0	cobyrinic acid synthase
123	17936312	176299	7	5	1.10365e-06	0	conserved hypothetical protein
124	17935646	176299	7	5	1.10365e-06	0	conserved hypothetical protein
125	17934005	176299	7	5	1.10365e-06	0	ribosome-binding factor A
126	17934657	176299	7	5	1.10365e-06	0	exodeoxyribonuclease small subunit
127	17935695	176299	7	5	1.10365e-06	0	cold shock protein
128	17935228	176299	7	5	1.10365e-06	0	conserved hypothetical protein
129	17934250	176299	7	5	1.10365e-06	0	conserved hypothetical protein
130	17937315	176299	7	5	1.10365e-06	0	conserved hypothetical protein
131	17934219	176299	7	5	1.10365e-06	0	conserved hypothetical protein
132	17936321	176299	7	5	1.10365e-06	0	conserved hypothetical protein
133	17937245	176299	7	5	1.10365e-06	0	conserved hypothetical protein
134	17937270	176299	7	5	1.10365e-06	0	transcription elongation factor
135	17934301	176299	7	5	1.10365e-06	0	ribonuclease P protein component
136	17936151	176299	7	5	1.10365e-06	0	ECF family sigma factor
137	17934622	176299	7	5	1.10365e-06	0	conserved hypothetical protein
138	17934247	176299	7	5	1.10365e-06	0	sigma-54 modulation protein
139	17935014	176299	7	5	1.10365e-06	0	conserved hypothetical protein
140	17934052	176299	7	5	1.10365e-06	0	conserved hypothetical protein
141	17938967	176299	7	5	1.10365e-06	0	transcriptional regulator, TetR family
142	17937344	176299	7	5	1.10365e-06	0	30S ribosomal protein S21
143	17935218	176299	7	5	1.10365e-06	0	glutamyl-tRNA-Gln-amidotransferase chain C
144	17934277	176299	7	5	1.10365e-06	0	transcriptional regulator
145	17935081	176299	7	5	1.10365e-06	0	conserved hypothetical protein
146	17936791	176299	13	6	1.3239e-06	0	conserved hypothetical protein
147	17937723	176299	13	6	1.3239e-06	0	cytochrome c2
148	17936210	176299	13	6	1.3239e-06	0	conserved hypothetical protein
149	17934264	176299	13	6	1.3239e-06	0	conserved hypothetical protein
150	17939081	176299	13	6	1.3239e-06	0	oxidoreductase
151	17937831	176299	13	6	1.3239e-06	0	conserved hypothetical protein
152	17938552	176299	13	6	1.3239e-06	0	non-heme chloroperoxidase
153	17939076	176299	13	6	1.3239e-06	0	conserved hypothetical protein
154	17938863	176299	13	6	1.3239e-06	0	conserved hypothetical protein
155	17935294	176299	23	7	1.51312e-06	0	glutathione S-transferase
156	17935080	176299	23	7	1.51312e-06	0	H+ translocating pyrophosphate synthase
157	17934610	176299	23	7	1.51312e-06	0	two component sensor kinase
158	17935660	176299	24	7	2.13616e-06	0	transcriptional regulator, AraC family
159	17938736	176299	24	7	2.13616e-06	0	glutathione S-transferase
160	17935500	176299	24	7	2.13616e-06	0	poly-beta-hydroxybutyrate synthase
161	17937316	176299	24	7	2.13616e-06	0	1-acyl-sn-glycerol-3-phosphate acyltransferase
162	17935668	176299	24	7	2.13616e-06	0	polyketide biosynthesis associated protein
163	17937907	176299	24	7	2.13616e-06	0	multidrug efflux protein
164	17938496	176299	14	6	2.29829e-06	0	exopolysaccharide export protein
165	17937830	176299	14	6	2.29829e-06	0	glucose dehydrogenase
166	17936815	176299	14	6	2.29829e-06	0	alpha-L-arabinofuranosidase
167	17937062	176299	14	6	2.29829e-06	0	pyrroloquinoline-quinone-dependent quinate dehydrogenase
168	17934166	176299	4	4	2.41995e-06	0	conserved hypothetical protein
169	17935600	176299	4	4	2.41995e-06	0	SEC-independent protein translocase protein
170	17935635	176299	4	4	2.41995e-06	0	conserved hypothetical protein
171	17934641	176299	4	4	2.41995e-06	0	divalent cation transporter
172	17934608	176299	4	4	2.41995e-06	0	conserved hypothetical protein
173	17934958	176299	4	4	2.41995e-06	0	conserved hypothetical protein
174	17935143	176299	4	4	2.41995e-06	0	conserved hypothetical protein
175	17935028	176299	4	4	2.41995e-06	0	lignin degradation protein
176	17934963	176299	4	4	2.41995e-06	0	conserved hypothetical protein
177	17934951	176299	4	4	2.41995e-06	0	conserved hypothetical protein
178	17934881	176299	4	4	2.41995e-06	0	cycH protein
179	17935067	176299	4	4	2.41995e-06	0	conserved hypothetical protein
180	17935657	176299	4	4	2.41995e-06	0	methylenetetrahydrofolate reductase
181	17935323	176299	4	4	2.41995e-06	0	conserved hypothetical protein
182	17934292	176299	4	4	2.41995e-06	0	conserved hypothetical protein
183	17935038	176299	4	4	2.41995e-06	0	outer membrane protein
184	17935070	176299	4	4	2.41995e-06	0	exopolysaccharide II synthesis transcriptional activator ExpG
185	17934450	176299	4	4	2.41995e-06	0	conserved hypothetical protein
186	17937323	176299	4	4	2.41995e-06	0	conserved hypothetical protein
187	17937452	176299	4	4	2.41995e-06	0	conserved hypothetical protein
188	17937722	176299	4	4	2.41995e-06	0	conserved hypothetical protein
189	17938147	176299	4	4	2.41995e-06	0	conserved hypothetical protein
190	17936941	176299	4	4	2.41995e-06	0	conserved hypothetical protein
191	17936171	176299	4	4	2.41995e-06	0	conserved hypothetical protein
192	17934789	176299	4	4	2.41995e-06	0	cytochrome C-556
193	17936804	176299	4	4	2.41995e-06	0	transglycosylase
194	17936185	176299	4	4	2.41995e-06	0	conserved hypothetical protein
195	17936343	176299	4	4	2.41995e-06	0	conserved hypothetical protein
196	17936043	176299	4	4	2.41995e-06	0	outer membrane protein
197	17938403	176299	4	4	2.41995e-06	0	conserved hypothetical protein
198	17938745	176299	4	4	2.41995e-06	0	conserved hypothetical protein
199	17938883	176299	4	4	2.41995e-06	0	conserved hypothetical protein
200	17935767	176299	4	4	2.41995e-06	0	OmpA family protein
201	17936255	176299	4	4	2.41995e-06	0	UDP-hexose transferase
202	17935937	176299	4	4	2.41995e-06	0	conserved hypothetical protein
203	17937413	176299	4	4	2.41995e-06	0	outer surface protein
204	17935318	176299	4	4	2.41995e-06	0	methylenetetrahydrofolate reductase
205	17936013	176299	4	4	2.41995e-06	0	conserved hypothetical protein
206	17935548	176299	4	4	2.41995e-06	0	conserved hypothetical protein
207	17935034	176299	4	4	2.41995e-06	0	molybdopterin converting factor small subunit
208	17938548	176299	4	4	2.41995e-06	0	conserved hypothetical protein
209	17935998	176299	4	4	2.41995e-06	0	molecular chaperone, DnaJ family
210	17934824	176299	8	5	2.89814e-06	0	transcriptional regulator
211	17939100	176299	8	5	2.89814e-06	0	conserved hypothetical protein
212	17936237	176299	8	5	2.89814e-06	0	transcriptional regulator, MarR family
213	17935250	176299	8	5	2.89814e-06	0	ferrodoxin
214	17935641	176299	8	5	2.89814e-06	0	NIFU-like protein
215	17935227	176299	8	5	2.89814e-06	0	conserved hypothetical protein
216	17939040	176299	8	5	2.89814e-06	0	dihydrodipicolinate synthase
217	17937404	176299	8	5	2.89814e-06	0	ATP-dependent protease LA 2
218	17937225	176299	8	5	2.89814e-06	0	acetyltransferase
219	17934007	176299	8	5	2.89814e-06	0	conserved hypothetical protein
220	17937628	176299	8	5	2.89814e-06	0	conserved hypothetical protein
221	17937463	176299	8	5	2.89814e-06	0	conserved hypothetical protein
222	17934136	176299	8	5	2.89814e-06	0	components of type IV pilus
223	17937034	176299	8	5	2.89814e-06	0	exopolysaccharide production protein
224	17933933	176299	8	5	2.89814e-06	0	conserved hypothetical protein
225	17937448	176299	8	5	2.89814e-06	0	50S ribosomal protein L31
226	17937320	176299	8	5	2.89814e-06	0	conserved hypothetical protein
227	17936847	176299	8	5	2.89814e-06	0	ABC transporter, membrane spanning protein [C4-dicarboxylate]
228	17937234	176299	8	5	2.89814e-06	0	conserved hypothetical protein
229	17934707	176299	8	5	2.89814e-06	0	hydrolase
230	17935270	176299	25	7	2.96689e-06	0	conserved hypothetical protein
231	17937170	176299	25	7	2.96689e-06	0	transcriptional regulator, AraC family
232	17934704	176299	25	7	2.96689e-06	0	adenine DNA methyltransferase
233	17937322	176299	25	7	2.96689e-06	0	conserved hypothetical protein
234	17937707	176299	25	7	2.96689e-06	0	conserved hypothetical protein
235	17934180	176299	25	7	2.96689e-06	0	transcriptional regulator, AraC family
236	17934979	176299	15	6	3.79959e-06	0	conserved hypothetical protein
237	17935375	176299	15	6	3.79959e-06	0	conserved hypothetical protein
238	17936286	176299	15	6	3.79959e-06	0	conserved hypothetical protein
239	17938228	176299	15	6	3.79959e-06	0	protocatechuate 3,4-dioxygenase alpha chain
240	17938413	176299	15	6	3.79959e-06	0	conserved hypothetical protein
241	17935131	176299	15	6	3.79959e-06	0	conserved hypothetical protein
242	17936792	176299	15	6	3.79959e-06	0	conserved hypothetical protein
243	17934743	176299	26	7	4.05996e-06	0	glutathione S-transferase
244	17938218	176299	26	7	4.05996e-06	0	conserved hypothetical protein
245	17937201	176299	26	7	4.05996e-06	0	non-heme haloperoxidase
246	17938974	176299	26	7	4.05996e-06	0	transcriptional regulator, AraC family
247	17938973	176299	26	7	4.05996e-06	0	non-heme haloperoxidase
248	17934786	176299	26	7	4.05996e-06	0	conserved hypothetical protein
249	17937324	176299	26	7	4.05996e-06	0	50S ribosomal protein L28
250	17937053	176299	26	7	4.05996e-06	0	6-pyruvoyl tetrahydropterin synthase
251	17937534	176299	27	7	5.48095e-06	0	transcriptional regulator, LysR family
252	17936122	176299	27	7	5.48095e-06	0	ubiquinol-cytochrome C reductase iron-sulfur subunit
253	17937501	176299	27	7	5.48095e-06	0	efflux protein
254	17936281	176299	27	7	5.48095e-06	0	conserved hypothetical protein
255	17936045	176299	27	7	5.48095e-06	0	periplasmic immunogenic protein
256	17935044	176299	27	7	5.48095e-06	0	NTP pyrophosphohydrolase, MutT family
257	17935506	176299	27	7	5.48095e-06	0	2-dehydro-3-deoxyphosphoheptonate aldolase
258	17934689	176299	27	7	5.48095e-06	0	peroxiredoxin
259	17935716	176299	27	7	5.48095e-06	0	conserved hypothetical protein
260	17937833	176299	16	6	6.02992e-06	0	oxidoreductase
261	17934269	176299	16	6	6.02992e-06	0	acetyltransferase
262	17937753	176299	16	6	6.02992e-06	0	succinoglycan biosynthesis transport protein
263	17935867	176299	16	6	6.02992e-06	0	conserved hypothetical protein
264	17938229	176299	16	6	6.02992e-06	0	protocatechuate 3,4-dioxygenase beta chain
265	17938654	176299	9	5	6.42049e-06	0	conserved hypothetical protein
266	17936765	176299	9	5	6.42049e-06	0	conserved hypothetical protein
267	17938333	176299	9	5	6.42049e-06	0	transcriptional regulator, AraC family
268	17936120	176299	9	5	6.42049e-06	0	cytochrome c1
269	17936135	176299	9	5	6.42049e-06	0	conserved hypothetical protein
270	17937329	176299	9	5	6.42049e-06	0	cobalt insertion protein
271	17937795	176299	9	5	6.42049e-06	0	conserved hypothetical protein
272	17937217	176299	9	5	6.42049e-06	0	conserved hypothetical protein
273	17937456	176299	9	5	6.42049e-06	0	conserved hypothetical protein
274	17935087	176299	9	5	6.42049e-06	0	conserved hypothetical protein
275	17936073	176299	9	5	6.42049e-06	0	conserved hypothetical protein
276	17934139	176299	9	5	6.42049e-06	0	components of type IV pilus
277	17935319	176299	9	5	6.42049e-06	0	transcriptional regulator, GntR family
278	17938797	176299	9	5	6.42049e-06	0	conserved hypothetical protein
279	17937407	176299	9	5	6.42049e-06	0	glutathione S-transferase
280	17935783	176299	9	5	6.42049e-06	0	conserved hypothetical protein
281	17935459	176299	9	5	6.42049e-06	0	conserved hypothetical protein
282	17934936	176299	9	5	6.42049e-06	0	DNA-directed RNA polymerase omega subunit
283	17939283	176299	28	7	7.30793e-06	0	P-450 monooxygenase
284	17935066	176299	28	7	7.30793e-06	0	arginine-tRNA-protein transferase
285	17935245	176299	28	7	7.30793e-06	0	conserved hypothetical protein
286	17934125	176299	28	7	7.30793e-06	0	conserved hypothetical protein
287	17939284	176299	28	7	7.30793e-06	0	P-450 monoxygenase
288	17938547	176299	17	6	9.24259e-06	0	agrobacteirum virulence homologue virD4
289	17938154	176299	17	6	9.24259e-06	0	transcriptional regulator
290	17937271	176299	17	6	9.24259e-06	0	endo-1,3-1,4-beta-glycanase
291	17934480	176299	17	6	9.24259e-06	0	flagellar motor protein, PAL/OmpA family
292	17939083	176299	17	6	9.24259e-06	0	conserved hypothetical protein
293	17937998	176299	17	6	9.24259e-06	0	transcriptional regulator, AraC family
294	17934744	176299	17	6	9.24259e-06	0	Glutathione-S-transferase
295	17937959	176299	17	6	9.24259e-06	0	conserved hypothetical protein
296	17938293	176299	17	6	9.24259e-06	0	IS3 family transposase
297	17934768	176299	29	7	9.63318e-06	0	conserved hypothetical protein
298	17935159	176299	29	7	9.63318e-06	0	cytochrome P450 hydroxylase
299	17939020	176299	29	7	9.63318e-06	0	conserved hypothetical protein
300	17939252	176299	5	4	1.18289e-05	0	conserved hypothetical protein
301	17935193	176299	5	4	1.18289e-05	0	conserved hypothetical protein
302	17935609	176299	5	4	1.18289e-05	0	exopolysaccharide production negative regulator
303	17937410	176299	5	4	1.18289e-05	0	conserved hypothetical protein
304	17934617	176299	5	4	1.18289e-05	0	transcriptional regulator, LuxR family
305	17934569	176299	5	4	1.18289e-05	0	NTP pyrophosphohydrolase, MutT family
306	17934486	176299	5	4	1.18289e-05	0	hook associated protein I homolog
307	17935069	176299	5	4	1.18289e-05	0	conserved hypothetical protein
308	17934767	176299	5	4	1.18289e-05	0	conserved hypothetical protein
309	17934690	176299	5	4	1.18289e-05	0	conserved hypothetical protein
310	17934692	176299	5	4	1.18289e-05	0	conserved hypothetical protein
311	17937700	176299	5	4	1.18289e-05	0	conserved hypothetical protein
312	17936279	176299	5	4	1.18289e-05	0	urease accessory protein
313	17937748	176299	5	4	1.18289e-05	0	succinoglycan biosynthesis protein
314	17938145	176299	5	4	1.18289e-05	0	conserved hypothetical protein
315	17936724	176299	5	4	1.18289e-05	0	conserved hypothetical protein
316	17938558	176299	5	4	1.18289e-05	0	hypothetical protein Atu4869
317	17936160	176299	5	4	1.18289e-05	0	conserved hypothetical protein
318	17938555	176299	5	4	1.18289e-05	0	conserved hypothetical protein
319	17936212	176299	5	4	1.18289e-05	0	conserved hypothetical protein
320	17935874	176299	5	4	1.18289e-05	0	two component response regulator
321	17935752	176299	5	4	1.18289e-05	0	conserved hypothetical protein
322	17938628	176299	5	4	1.18289e-05	0	conserved hypothetical protein
323	17938690	176299	5	4	1.18289e-05	0	conserved hypothetical protein
324	17939245	176299	5	4	1.18289e-05	0	conserved hypothetical protein
325	17939279	176299	5	4	1.18289e-05	0	conserved hypothetical protein
326	17938188	176299	5	4	1.18289e-05	0	conserved hypothetical protein
327	17939126	176299	5	4	1.18289e-05	0	conserved hypothetical protein
328	17937019	176299	5	4	1.18289e-05	0	phosphomannose isomerase
329	17935623	176299	5	4	1.18289e-05	0	conserved hypothetical protein
330	17935828	176299	5	4	1.18289e-05	0	50S ribosomal protein L29
331	17936004	176299	5	4	1.18289e-05	0	O-methyltransferase
332	17936003	176299	5	4	1.18289e-05	0	conserved hypothetical protein
333	17935138	176299	5	4	1.18289e-05	0	conserved hypothetical protein
334	17934453	176299	5	4	1.18289e-05	0	flagellin
335	17934088	176299	5	4	1.18289e-05	0	conserved hypothetical protein
336	17934030	176299	5	4	1.18289e-05	0	conserved hypothetical protein
337	17939196	176299	30	7	1.2565e-05	0	oxidoreductase, GMC family
338	17936368	176299	30	7	1.2565e-05	0	pyridoxamine kinase
339	17935180	176299	30	7	1.2565e-05	0	NADH ubiquinone oxidoreductase chain K
340	17933961	176299	30	7	1.2565e-05	0	conserved hypothetical protein
341	17937823	176299	30	7	1.2565e-05	0	GMC type oxidoreductase
342	17937403	176299	10	5	1.26419e-05	0	conserved hypothetical protein
343	17937604	176299	10	5	1.26419e-05	0	nitrite reductase small subunit
344	17935293	176299	10	5	1.26419e-05	0	conserved hypothetical protein
345	17938190	176299	10	5	1.26419e-05	0	conserved hypothetical protein
346	17935271	176299	10	5	1.26419e-05	0	glycerophosphoryl diester phosphodiesterase
347	17937857	176299	10	5	1.26419e-05	0	two component response regulator
348	17936905	176299	10	5	1.26419e-05	0	acetyltransferase
349	17936904	176299	10	5	1.26419e-05	0	transcriptional regulator, MarR family
350	17934683	176299	10	5	1.26419e-05	0	surfeit 1
351	17934039	176299	18	6	1.37493e-05	0	conserved hypothetical protein
352	17936211	176299	18	6	1.37493e-05	0	conserved hypothetical protein
353	17934618	176299	18	6	1.37493e-05	0	ABC transporter, nucleotide binding/ATPase protein
354	17934109	176299	18	6	1.37493e-05	0	D-amino acid dehydrogenase
355	17936008	176299	18	6	1.37493e-05	0	transcriptional regulator, ArsR family
356	17936757	176299	31	7	1.62298e-05	0	oxidoreductase
357	17938793	176299	31	7	1.62298e-05	0	transcriptional regulator, LysR family
358	17939121	176299	31	7	1.62298e-05	0	HlyD family secretion protein
359	17935637	176299	31	7	1.62298e-05	0	nitroreductase family protein
360	17934782	176299	31	7	1.62298e-05	0	acetyltransferase
361	17937402	176299	31	7	1.62298e-05	0	conserved hypothetical protein
362	17934738	176299	31	7	1.62298e-05	0	choline dehydrogenase
363	17935467	176299	31	7	1.62298e-05	0	cytochrome P450
364	17935267	176299	31	7	1.62298e-05	0	transcriptional regulator, LysR family
365	17933981	176299	19	6	1.99277e-05	0	transcriptional regulator, ROK family
366	17939171	176299	19	6	1.99277e-05	0	conjugal transfer protein
367	17935866	176299	19	6	1.99277e-05	0	amine oxidase, flavin-containing
368	17936206	176299	19	6	1.99277e-05	0	conserved hypothetical protein
369	17937515	176299	32	7	2.07742e-05	0	transcriptional regulator, LysR family
370	17934345	176299	32	7	2.07742e-05	0	apaG protein
371	17936370	176299	32	7	2.07742e-05	0	conserved hypothetical protein
372	17937610	176299	32	7	2.07742e-05	0	two component response regulator
373	17939213	176299	32	7	2.07742e-05	0	transcriptional regulator, LysR family
374	17934010	176299	32	7	2.07742e-05	0	MFS permease
375	17937644	176299	32	7	2.07742e-05	0	oxidoreductase
376	17938826	176299	32	7	2.07742e-05	0	transcriptional regulator, LysR family
377	17934177	176299	32	7	2.07742e-05	0	transcriptional regulator, LysR family
378	17934069	176299	32	7	2.07742e-05	0	D-3-hydroxydecanoyl-(acyl carrier-protein) dehydratase
379	17933927	176299	32	7	2.07742e-05	0	maf protein
380	17935958	176299	32	7	2.07742e-05	0	sco1 protein homolog
381	17936097	176299	32	7	2.07742e-05	0	conserved hypothetical protein
382	17936134	176299	32	7	2.07742e-05	0	NTP pyrophosphohydrolase, MutT family
383	17935078	176299	32	7	2.07742e-05	0	N-utilization substance protein B
384	17934459	176299	32	7	2.07742e-05	0	flagellar L-ring protein precursor
385	17934764	176299	32	7	2.07742e-05	0	transcriptional regulator, LysR family
386	17934294	176299	11	5	2.28147e-05	0	hydrolase
387	17934960	176299	11	5	2.28147e-05	0	glycine cleavage system T protein, aminomethyltransferase
388	17933997	176299	11	5	2.28147e-05	0	conserved hypothetical protein
389	17934128	176299	11	5	2.28147e-05	0	conserved hypothetical protein
390	17934935	176299	11	5	2.28147e-05	0	conserved hypothetical protein
391	17935050	176299	11	5	2.28147e-05	0	conserved hypothetical protein
392	17934946	176299	11	5	2.28147e-05	0	DNA repair protein RecO
393	17934169	176299	11	5	2.28147e-05	0	conserved hypothetical protein
394	17938925	176299	11	5	2.28147e-05	0	transcriptional regulator, AraC family
395	17933949	176299	11	5	2.28147e-05	0	conserved hypothetical protein
396	17935392	176299	11	5	2.28147e-05	0	transcriptional regulator, ArsR family
397	17936199	176299	11	5	2.28147e-05	0	conserved hypothetical protein
398	17937417	176299	11	5	2.28147e-05	0	conserved hypothetical protein
399	17938348	176299	11	5	2.28147e-05	0	transcriptional regulator, AraC family
400	17935145	176299	11	5	2.28147e-05	0	cytochrome oxidase assembly factor
401	17938905	176299	11	5	2.28147e-05	0	transcriptional regulator, ArsR family
402	17934056	176299	11	5	2.28147e-05	0	surfeit 1
403	17937827	176299	11	5	2.28147e-05	0	transcriptional regulator, AraC family
404	17937305	176299	11	5	2.28147e-05	0	thiol:disulfide interchange protein
405	17934666	176299	33	7	2.63672e-05	0	phosphoglycerate mutase
406	17937292	176299	33	7	2.63672e-05	0	glutathione S-transferase
407	17935863	176299	33	7	2.63672e-05	0	cyclopropane-fatty-acyl-phospholipid synthase
408	17936193	176299	33	7	2.63672e-05	0	xanthine dehydrogenase C-terminal subunit
409	17936866	176299	33	7	2.63672e-05	0	transcriptional regulator, LysR family
410	17937148	176299	33	7	2.63672e-05	0	transcriptional regulator, LysR family
411	17937513	176299	33	7	2.63672e-05	0	transcriptional regulator, LysR family
412	17939110	176299	33	7	2.63672e-05	0	two component sensor kinase
413	17937921	176299	33	7	2.63672e-05	0	transcriptional regulator, GntR family
414	17934537	176299	33	7	2.63672e-05	0	carboxymethylenebutenolidase
415	17934893	176299	33	7	2.63672e-05	0	permease
416	17937675	176299	33	7	2.63672e-05	0	transcriptional regulator, LysR family
417	17937679	176299	33	7	2.63672e-05	0	conserved hypothetical protein
418	17938561	176299	33	7	2.63672e-05	0	transcriptional regulator, LysR family
419	17938772	176299	33	7	2.63672e-05	0	transcriptional regulator, LysR family
420	17938798	176299	33	7	2.63672e-05	0	zinc-binding dehydrogenase
421	17938256	176299	20	6	2.82289e-05	0	transcriptional regulator, ROK family
422	17937094	176299	20	6	2.82289e-05	0	two component sensor kinase
423	17934271	176299	20	6	2.82289e-05	0	1-acyl-sn-glycerol-3-phosphate acyltransferase
424	17935456	176299	20	6	2.82289e-05	0	permease
425	17937400	176299	20	6	2.82289e-05	0	two component sensor kinase
426	17936274	176299	20	6	2.82289e-05	0	HlyD family secretion protein
427	17935963	176299	34	7	3.32031e-05	0	transcriptional regulator, LysR family
428	17938280	176299	34	7	3.32031e-05	0	transcriptional regulator, LysR family
429	17937484	176299	34	7	3.32031e-05	0	murein hydrolase
430	17939095	176299	34	7	3.32031e-05	0	cold shock protein
431	17938331	176299	34	7	3.32031e-05	0	catalase
432	17939128	176299	34	7	3.32031e-05	0	transcriptional regulator, LysR family
433	17939082	176299	34	7	3.32031e-05	0	dehydrogenase
434	17936006	176299	34	7	3.32031e-05	0	lytic murein transglycosylase
435	17937295	176299	34	7	3.32031e-05	0	DNA-3-methyladenine glycosidase II
436	17938056	176299	34	7	3.32031e-05	0	transcriptional regulator, LysR family
437	17934543	176299	34	7	3.32031e-05	0	conserved hypothetical protein
438	17936789	176299	34	7	3.32031e-05	0	transcriptional regulator, LysR family
439	17935997	176299	34	7	3.32031e-05	0	N-acetylmuramoyl-L-alanine amidase
440	17936908	176299	34	7	3.32031e-05	0	transcriptional regulator, LysR family
441	17934011	176299	34	7	3.32031e-05	0	lytic murein transglycosylase
442	17937648	176299	34	7	3.32031e-05	0	transcriptional regulator, LysR family
443	17938780	176299	34	7	3.32031e-05	0	transcriptional regulator, LysR family
444	17934192	176299	34	7	3.32031e-05	0	conserved hypothetical protein
445	17938231	176299	34	7	3.32031e-05	0	beta-ketoadipate enol-lactone hydrolase
446	17934976	176299	34	7	3.32031e-05	0	proline iminopeptidase
447	17938909	176299	34	7	3.32031e-05	0	transcriptional regulator, LysR family
448	17933941	176299	34	7	3.32031e-05	0	conserved hypothetical protein
449	17936361	176299	34	7	3.32031e-05	0	transcriptional regulator, LysR family
450	17935672	176299	6	4	3.46862e-05	0	conserved hypothetical protein
451	17934928	176299	6	4	3.46862e-05	0	outer membrane protein
452	17936328	176299	6	4	3.46862e-05	0	conserved hypothetical Protein
453	17939210	176299	6	4	3.46862e-05	0	monooxygenase
454	17934274	176299	6	4	3.46862e-05	0	conserved hypothetical protein
455	17937331	176299	6	4	3.46862e-05	0	stress induced morphogen
456	17934676	176299	6	4	3.46862e-05	0	invasion associated locus B
457	17934752	176299	6	4	3.46862e-05	0	conserved hypothetical protein
458	17936320	176299	6	4	3.46862e-05	0	conserved hypothetical protein
459	17937455	176299	6	4	3.46862e-05	0	thiamine-phosphate pyrophosphorylase
460	17934171	176299	6	4	3.46862e-05	0	50S ribosomal protein L35
461	17938781	176299	6	4	3.46862e-05	0	conserved hypothetical protein
462	17935633	176299	6	4	3.46862e-05	0	acetyltransferase
463	17934927	176299	6	4	3.46862e-05	0	outer membrane protein
464	17934213	176299	6	4	3.46862e-05	0	conserved hypothetical protein
465	17937314	176299	6	4	3.46862e-05	0	cell division protein
466	17935666	176299	6	4	3.46862e-05	0	conserved hypothetical protein
467	17936228	176299	6	4	3.46862e-05	0	conserved hypothetical protein
468	17935458	176299	6	4	3.46862e-05	0	phytoene synthase
469	17937309	176299	6	4	3.46862e-05	0	conserved hypothetical protein
470	17935387	176299	6	4	3.46862e-05	0	conserved hypothetical protein
471	17935728	176299	6	4	3.46862e-05	0	ABC transporter, substrate binding protein [amino acid]
472	17934167	176299	6	4	3.46862e-05	0	conserved hypothetical protein
473	17939070	176299	6	4	3.46862e-05	0	conserved hypothetical protein
474	17935493	176299	6	4	3.46862e-05	0	3-oxoacyl-(acyl-carrier-protein) synthase II
475	17935520	176299	6	4	3.46862e-05	0	transcriptional regulator, TetR family
476	17934834	176299	6	4	3.46862e-05	0	conserved hypothetical protein
477	17935012	176299	6	4	3.46862e-05	0	conserved hypothetical protein
478	17934753	176299	6	4	3.46862e-05	0	conserved hypothetical protein
479	17935638	176299	6	4	3.46862e-05	0	conserved hypothetical protein
480	17935221	176299	6	4	3.46862e-05	0	conserved hypothetical protein
481	17935273	176299	6	4	3.46862e-05	0	conserved hypothetical protein
482	17933973	176299	6	4	3.46862e-05	0	conserved hypothetical protein
483	17937466	176299	6	4	3.46862e-05	0	conserved hypothetical protein
484	17938020	176299	6	4	3.46862e-05	0	serine/threonine phosphoprotein phosphatase
485	17937039	176299	6	4	3.46862e-05	0	conserved hypothetical protein
486	17939066	176299	6	4	3.46862e-05	0	conserved hypothetical protein
487	17937026	176299	6	4	3.46862e-05	0	transcriptional regulator, LuxR family
488	17936319	176299	6	4	3.46862e-05	0	conserved hypothetical protein
489	17936721	176299	6	4	3.46862e-05	0	conserved hypothetical protein
490	17938324	176299	6	4	3.46862e-05	0	conserved hypothetical protein
491	17934626	176299	6	4	3.46862e-05	0	ATP synthase B' chain
492	17935373	176299	6	4	3.46862e-05	0	conserved hypothetical protein
493	17939327	176299	6	4	3.46862e-05	0	conserved hypothetical protein
494	17939007	176299	6	4	3.46862e-05	0	oxidoreductase
495	17938382	176299	6	4	3.46862e-05	0	outer membrane protein
496	17935515	176299	6	4	3.46862e-05	0	protein-export membrane protein SECG
497	17937462	176299	6	4	3.46862e-05	0	conserved hypothetical protein
498	17936184	176299	6	4	3.46862e-05	0	conserved hypothetical protein
499	17935741	176299	12	5	3.84949e-05	0	BolA/YrbA family protein
500	17935973	176299	12	5	3.84949e-05	0	cell division protein
501	17938421	176299	12	5	3.84949e-05	0	fimbrial chaperone
502	17934209	176299	12	5	3.84949e-05	0	glutathione S-transferase
503	17937903	176299	12	5	3.84949e-05	0	cold shock protein
504	17933956	176299	12	5	3.84949e-05	0	PTS system, IIA component
505	17936040	176299	12	5	3.84949e-05	0	conserved hypothetical protein
506	17934594	176299	12	5	3.84949e-05	0	conserved hypothetical protein
507	17937673	176299	12	5	3.84949e-05	0	conserved hypothetical protein
508	17937609	176299	21	6	3.91855e-05	0	ABC transporter, nucleotide binding/ATPase protein [nitrate]
509	17934896	176299	21	6	3.91855e-05	0	molecular chaperone, Hsp70 family
510	17938769	176299	35	7	4.15039e-05	0	transcriptional regulator, LysR family
511	17934574	176299	35	7	4.15039e-05	0	transcriptional regulator, LysR family
512	17938652	176299	35	7	4.15039e-05	0	transcriptional regulator, MarR family
513	17938791	176299	35	7	4.15039e-05	0	transcriptional regulator, LysR family
514	17934754	176299	35	7	4.15039e-05	0	transcriptional regulator, MarR family
515	17937980	176299	35	7	4.15039e-05	0	transcriptional regulator, LysR family
516	17938553	176299	35	7	4.15039e-05	0	transcriptional regulator, MarR family
517	17937977	176299	35	7	4.15039e-05	0	transcriptional regulator, LysR family
518	17937173	176299	35	7	4.15039e-05	0	metallo-beta-lactamase superfamily protein
519	17938796	176299	35	7	4.15039e-05	0	transcriptional regulator, MarR family
520	17938976	176299	35	7	4.15039e-05	0	transcriptional regulator, LysR family
521	17934512	176299	35	7	4.15039e-05	0	oxidoreductase
522	17936069	176299	35	7	4.15039e-05	0	transcriptional regulator, LysR family
523	17938800	176299	35	7	4.15039e-05	0	transcriptional regulator, LysR family
524	17936781	176299	35	7	4.15039e-05	0	N-carbamoyl-beta-alanine amidohydrolase
525	17936267	176299	35	7	4.15039e-05	0	N-carbamoyl-beta-alanine amidohydrolase
526	17935390	176299	35	7	4.15039e-05	0	arsenate reductase
527	17934771	176299	35	7	4.15039e-05	0	conserved hypothetical protein
528	17937960	176299	35	7	4.15039e-05	0	transcriptional regulator, LysR family
529	17935341	176299	35	7	4.15039e-05	0	conserved hypothetical protein
530	17934080	176299	35	7	4.15039e-05	0	biopolymer transport protein
531	17934882	176299	35	7	4.15039e-05	0	cytochrome-c biosynthesis heme-carrier protein cycJ
532	17938858	176299	35	7	4.15039e-05	0	transcriptional regulator, MarR family
533	17936795	176299	36	7	5.15221e-05	0	ECF family sigma factor
534	17936105	176299	36	7	5.15221e-05	0	dolichol-phosphate mannosyltransferase
535	17935498	176299	36	7	5.15221e-05	0	transcriptional activator, Crp family
536	17938108	176299	36	7	5.15221e-05	0	transcriptional regulator, LysR family
537	17938335	176299	36	7	5.15221e-05	0	transcriptional regulator, LysR family
538	17935543	176299	36	7	5.15221e-05	0	mandelate racemase/muconate lactonizing enzyme family protein
539	17935358	176299	36	7	5.15221e-05	0	ferredoxin NADP+ reductase
540	17938483	176299	36	7	5.15221e-05	0	polysaccharide biosynthesis protein
541	17936192	176299	36	7	5.15221e-05	0	xanthine dehydrogenase
542	17934650	176299	36	7	5.15221e-05	0	transcriptional regulator, AsnC family
543	17934755	176299	36	7	5.15221e-05	0	organic hydroperoxide resistance protein
544	17935601	176299	36	7	5.15221e-05	0	conserved hypothetical protein
545	17933975	176299	36	7	5.15221e-05	0	two component response regulator
546	17933931	176299	36	7	5.15221e-05	0	protein-export protein SECB
547	17934111	176299	36	7	5.15221e-05	0	oxidoreductase
548	17937879	176299	22	6	5.34196e-05	0	calcium-binding protein, regucalcin
549	17937659	176299	22	6	5.34196e-05	0	calcium-binding protein, regucalcin
550	17937608	176299	22	6	5.34196e-05	0	ABC transporter, substrate binding protein [nitrate]
551	17934612	176299	22	6	5.34196e-05	0	calcium-binding protein, regucalcin
552	17935368	176299	22	6	5.34196e-05	0	conserved hypothetical protein
553	17937739	176299	22	6	5.34196e-05	0	conserved hypothetical protein
554	17934799	176299	13	5	6.15613e-05	0	cation efflux system protein
555	17934133	176299	13	5	6.15613e-05	0	components of type IV pilus
556	17934454	176299	13	5	6.15613e-05	0	flaB
557	17933955	176299	13	5	6.15613e-05	0	phosphocarrier protein HPr
558	17936017	176299	13	5	6.15613e-05	0	conserved hypothetical protein
559	17937732	176299	13	5	6.15613e-05	0	DNA topoisomerase
560	17935586	176299	13	5	6.15613e-05	0	conserved hypothetical protein
561	17935233	176299	13	5	6.15613e-05	0	outer membrane protein
562	17939026	176299	13	5	6.15613e-05	0	transcriptional regulator, TetR family
563	17938492	176299	13	5	6.15613e-05	0	two component response regulator
564	17937906	176299	13	5	6.15613e-05	0	transcriptional regulator, TetR family
565	17935357	176299	13	5	6.15613e-05	0	conserved hypothetical protein
566	17936277	176299	13	5	6.15613e-05	0	metal dependent hydrolase
567	17935199	176299	13	5	6.15613e-05	0	50S ribosomal protein L33
568	17934267	176299	13	5	6.15613e-05	0	conserved hypothetical protein
569	17938169	176299	13	5	6.15613e-05	0	conserved hypothetical protein
570	17939197	176299	13	5	6.15613e-05	0	haloalkane dehalogenase
571	17936115	176299	13	5	6.15613e-05	0	conserved hypothetical protein
572	17934072	176299	37	7	6.35439e-05	0	conserved hypothetical protein
573	17938346	176299	37	7	6.35439e-05	0	conserved hypothetical protein
574	17939080	176299	37	7	6.35439e-05	0	oxidoreductase with iron-sulfur subunit
575	17937423	176299	37	7	6.35439e-05	0	conserved hypothetical protein
576	17934827	176299	37	7	6.35439e-05	0	conserved hypothetical protein
577	17936848	176299	37	7	6.35439e-05	0	C4-dicarboxylate-binding protein
578	17935042	176299	37	7	6.35439e-05	0	conserved hypothetical protein
579	17934748	176299	37	7	6.35439e-05	0	ATP-dependent DNA ligase
580	17934681	176299	37	7	6.35439e-05	0	cytochrome c oxidase subunit III
581	17934025	176299	37	7	6.35439e-05	0	cold shock protein
582	17937220	176299	37	7	6.35439e-05	0	competence protein F
583	17935644	176299	37	7	6.35439e-05	0	conserved hypothetical protein
584	17934902	176299	37	7	6.35439e-05	0	electrotransfer ubiquinone oxidoreductase
585	17935417	176299	23	6	7.16505e-05	0	transcriptional regulator, Fur family
586	17936987	176299	23	6	7.16505e-05	0	conserved hypothetical protein
587	17939151	176299	23	6	7.16505e-05	0	arginase
588	17938057	176299	23	6	7.16505e-05	0	conserved hypothetical protein
589	17937394	176299	23	6	7.16505e-05	0	TonB-dependent receptor
590	17936148	176299	23	6	7.16505e-05	0	benzoate transport protein
591	17939092	176299	23	6	7.16505e-05	0	conserved hypothetical protein
592	17934078	176299	23	6	7.16505e-05	0	transcriptional regulator, GntR family
593	17935964	176299	38	7	7.78926e-05	0	ABC transporter, membrane spanning protein
594	17937846	176299	38	7	7.78926e-05	0	transcriptional regulator, LysR family
595	17937817	176299	38	7	7.78926e-05	0	transcriptional regulator, LysR family
596	17934124	176299	38	7	7.78926e-05	0	transcriptional regulator, LysR family
597	17934541	176299	38	7	7.78926e-05	0	molybdenum cofactor biosynthesis protein B
598	17936170	176299	38	7	7.78926e-05	0	outer membrane heme receptor
599	17937219	176299	38	7	7.78926e-05	0	glutaredoxin
600	17937213	176299	38	7	7.78926e-05	0	enoyl-CoA hydratase
601	17938422	176299	7	4	7.9095e-05	0	conserved hypothetical protein
602	17934983	176299	7	4	7.9095e-05	0	colicin V production protein
603	17934478	176299	7	4	7.9095e-05	0	flagellin protein FlaD
604	17937231	176299	7	4	7.9095e-05	0	polysaccharide biosynthesis associated protein
605	17935872	176299	7	4	7.9095e-05	0	conserved hypothetical protein
606	17934071	176299	7	4	7.9095e-05	0	transcriptional regulator, Fur family
607	17935701	176299	7	4	7.9095e-05	0	conserved hypothetical protein
608	17935443	176299	7	4	7.9095e-05	0	conserved hypothetical protein
609	17935040	176299	7	4	7.9095e-05	0	ribonuclease
610	17938660	176299	7	4	7.9095e-05	0	conserved hypothetical protein
611	17934035	176299	7	4	7.9095e-05	0	conserved hypothetical protein
612	17934295	176299	7	4	7.9095e-05	0	conserved hypothetical protein
613	17937997	176299	7	4	7.9095e-05	0	conserved hypothetical protein
614	17936140	176299	7	4	7.9095e-05	0	conserved hypothetical protein
615	17939166	176299	7	4	7.9095e-05	0	conjugal transfer protein
616	17938416	176299	7	4	7.9095e-05	0	conserved hypothetical protein
617	17934865	176299	7	4	7.9095e-05	0	phage phi-C31 major capsid gp36-like protein
618	17937406	176299	7	4	7.9095e-05	0	conserved hypothetical protein
619	17939167	176299	7	4	7.9095e-05	0	conjugal transfer protein
620	17936366	176299	7	4	7.9095e-05	0	conserved hypothetical protein
621	17935912	176299	7	4	7.9095e-05	0	exodeoxyribonuclease V
622	17934066	176299	3	3	8.16734e-05	0	conserved hypothetical protein
623	17938116	176299	3	3	8.16734e-05	0	replicative DNA helicase
624	17934215	176299	3	3	8.16734e-05	0	conserved hypothetical protein
625	17933971	176299	3	3	8.16734e-05	0	conserved hypothetical protein
626	17933936	176299	3	3	8.16734e-05	0	transcriptional regulator
627	17938590	176299	3	3	8.16734e-05	0	replication protein B
628	17934127	176299	3	3	8.16734e-05	0	conserved hypothetical protein
629	17938880	176299	3	3	8.16734e-05	0	arylester hydrolase
630	17934141	176299	3	3	8.16734e-05	0	components of type IV pilus, pilin subunit
631	17939224	176299	3	3	8.16734e-05	0	conserved hypothetical protein
632	17937006	176299	3	3	8.16734e-05	0	conserved hypothetical protein
633	17934900	176299	3	3	8.16734e-05	0	permease
634	17934828	176299	3	3	8.16734e-05	0	conserved hypothetical protein
635	17935897	176299	3	3	8.16734e-05	0	conserved hypothetical protein
636	17937116	176299	3	3	8.16734e-05	0	2-haloalkanoic acid dehalogenase
637	17937729	176299	3	3	8.16734e-05	0	ABC transporter, substrate binding protein [sugar]
638	17935736	176299	3	3	8.16734e-05	0	conserved hypothetical protein
639	17939178	176299	3	3	8.16734e-05	0	replication intiator protein
640	17938591	176299	3	3	8.16734e-05	0	replication protein C
641	17934669	176299	3	3	8.16734e-05	0	conserved hypothetical protein
642	17937625	176299	3	3	8.16734e-05	0	replication protein C
643	17934698	176299	3	3	8.16734e-05	0	conserved hypothetical protein
644	17936059	176299	3	3	8.16734e-05	0	conserved hypothetical protein
645	17935647	176299	3	3	8.16734e-05	0	conserved hypothetical protein
646	17938872	176299	3	3	8.16734e-05	0	conserved hypothetical protein
647	17934495	176299	3	3	8.16734e-05	0	conserved hypothetical protein
648	17938644	176299	3	3	8.16734e-05	0	conserved hypothetical protein
649	17935129	176299	3	3	8.16734e-05	0	conserved hypothetical protein
650	17938080	176299	3	3	8.16734e-05	0	nitric oxide reductase NorE protein
651	17936238	176299	3	3	8.16734e-05	0	exoQ-like protein
652	17936405	176299	3	3	8.16734e-05	0	conserved hypothetical protein
653	17934638	176299	3	3	8.16734e-05	0	conserved hypothetical protein
654	17933994	176299	3	3	8.16734e-05	0	conserved hypothetical protein
655	17935428	176299	3	3	8.16734e-05	0	nitrogen fixation protein FixH
656	17934472	176299	3	3	8.16734e-05	0	flagellar motor switch protein
657	17934560	176299	3	3	8.16734e-05	0	conserved hypothetical protein
658	17934487	176299	3	3	8.16734e-05	0	flagellar hook-associated protein
659	17937633	176299	3	3	8.16734e-05	0	conserved hypothetical protein
660	17935869	176299	3	3	8.16734e-05	0	conserved hypothetical protein
661	17935860	176299	3	3	8.16734e-05	0	conserved hypothetical protein
662	17939038	176299	3	3	8.16734e-05	0	hypothetical protein Atu5455
663	17934383	176299	3	3	8.16734e-05	0	conserved hypothetical protein
664	17934038	176299	3	3	8.16734e-05	0	conserved hypothetical protein
665	17935225	176299	3	3	8.16734e-05	0	acetyltransferase
666	17934437	176299	3	3	8.16734e-05	0	transcriptional regulator, LuxR family
667	17934917	176299	3	3	8.16734e-05	0	conserved hypothetical protein
668	17938045	176299	3	3	8.16734e-05	0	conserved hypothetical protein
669	17937420	176299	3	3	8.16734e-05	0	conserved hypothetical protein
670	17939177	176299	3	3	8.16734e-05	0	replication protein
671	17934466	176299	3	3	8.16734e-05	0	flagellar basal-body rod protein FlgB
672	17935360	176299	3	3	8.16734e-05	0	conserved hypothetical protein
673	17935030	176299	3	3	8.16734e-05	0	conserved hypothetical protein
674	17935410	176299	3	3	8.16734e-05	0	conserved hypothetical protein
675	17934255	176299	3	3	8.16734e-05	0	conserved hypothetical protein
676	17937275	176299	3	3	8.16734e-05	0	conserved hypothetical protein
677	17935842	176299	3	3	8.16734e-05	0	conserved hypothetical protein
678	17936132	176299	3	3	8.16734e-05	0	conserved hypothetical protein
679	17936167	176299	3	3	8.16734e-05	0	conserved hypothetical protein
680	17936086	176299	3	3	8.16734e-05	0	conserved hypothetical protein
681	17935692	176299	3	3	8.16734e-05	0	conserved hypothetical protein
682	17936203	176299	3	3	8.16734e-05	0	transcriptional regulator, TetR family
683	17936324	176299	3	3	8.16734e-05	0	conserved hypothetical protein
684	17937020	176299	3	3	8.16734e-05	0	conserved hypothetical protein
685	17936317	176299	3	3	8.16734e-05	0	acetyltranferase
686	17936322	176299	3	3	8.16734e-05	0	conserved hypothetical protein
687	17935882	176299	3	3	8.16734e-05	0	conserved hypothetical protein
688	17935892	176299	3	3	8.16734e-05	0	conserved hypothetical protein
689	17935852	176299	3	3	8.16734e-05	0	secretion protein
690	17934427	176299	3	3	8.16734e-05	0	conserved hypothetical protein
691	17934401	176299	3	3	8.16734e-05	0	conserved hypothetical protein
692	17935949	176299	3	3	8.16734e-05	0	conserved hypothetical protein
693	17936076	176299	3	3	8.16734e-05	0	conserved hypothetical protein
694	17935906	176299	3	3	8.16734e-05	0	transcriptional regulator, TetR family
695	17935936	176299	3	3	8.16734e-05	0	conserved hypothetical protein
696	17938002	176299	3	3	8.16734e-05	0	sarcosine oxidase gamma subunit
697	17936000	176299	3	3	8.16734e-05	0	conserved hypothetical protein
698	17937750	176299	3	3	8.16734e-05	0	succinoglycan biosynthesis protein
699	17937910	176299	3	3	8.16734e-05	0	conserved hypothetical protein
700	17938081	176299	3	3	8.16734e-05	0	denitrification regulatory protein
701	17938526	176299	3	3	8.16734e-05	0	conserved hypothetical protein
702	17938539	176299	3	3	8.16734e-05	0	conserved hypothetical protein
703	17938085	176299	3	3	8.16734e-05	0	conserved hypothetical protein
704	17938296	176299	3	3	8.16734e-05	0	sugar acetylase
705	17937200	176299	3	3	8.16734e-05	0	sugar kinase
706	17937254	176299	3	3	8.16734e-05	0	conserved hypothetical protein
707	17937021	176299	3	3	8.16734e-05	0	conserved hypothetical protein
708	17937033	176299	3	3	8.16734e-05	0	exopolysaccharide production protein
709	17939074	176299	3	3	8.16734e-05	0	conserved hypothetical protein
710	17937626	176299	3	3	8.16734e-05	0	replication protein B
711	17937711	176299	3	3	8.16734e-05	0	conserved hypothetical protein
712	17937433	176299	3	3	8.16734e-05	0	conserved hypothetical protein
713	17937458	176299	3	3	8.16734e-05	0	conserved hypothetical protein
714	17934470	176299	3	3	8.16734e-05	0	conserved hypothetical protein
715	17934597	176299	3	3	8.16734e-05	0	conserved hypothetical protein
716	17934601	176299	3	3	8.16734e-05	0	conserved hypothetical protein
717	17934143	176299	3	3	8.16734e-05	0	PilQ
718	17934563	176299	3	3	8.16734e-05	0	conserved hypothetical protein
719	17934640	176299	3	3	8.16734e-05	0	conserved hypothetical protein
720	17934806	176299	3	3	8.16734e-05	0	conserved hypothetical protein
721	17934462	176299	3	3	8.16734e-05	0	flagellar protein FLGA precursor
722	17934464	176299	3	3	8.16734e-05	0	flagellar hook-basal body complex protein
723	17934795	176299	3	3	8.16734e-05	0	acetyltransferase
724	17934479	176299	3	3	8.16734e-05	0	conserved hypothetical protein
725	17934484	176299	3	3	8.16734e-05	0	transcriptional regulator
726	17934467	176299	3	3	8.16734e-05	0	conserved hypothetical protein
727	17934476	176299	3	3	8.16734e-05	0	conserved hypothetical protein
728	17934489	176299	3	3	8.16734e-05	0	FLBT protein
729	17934517	176299	3	3	8.16734e-05	0	conserved hypothetical protein
730	17934545	176299	3	3	8.16734e-05	0	hypothetical protein Atu0635
731	17934491	176299	3	3	8.16734e-05	0	flagellar biosynthetic protein
732	17934496	176299	3	3	8.16734e-05	0	conserved hypothetical protein
733	17935251	176299	3	3	8.16734e-05	0	conserved hypothetical protein
734	17935255	176299	3	3	8.16734e-05	0	conserved hypothetical protein
735	17934460	176299	3	3	8.16734e-05	0	conserved hypothetical protein
736	17935186	176299	3	3	8.16734e-05	0	conserved hypothetical protein
737	17934458	176299	3	3	8.16734e-05	0	flagellar protein
738	17935517	176299	3	3	8.16734e-05	0	conserved hypothetical protein
739	17936129	176299	3	3	8.16734e-05	0	conserved hypothetical protein
740	17934436	176299	3	3	8.16734e-05	0	transcriptional regulator, LuxR family
741	17935504	176299	3	3	8.16734e-05	0	conserved hypothetical protein
742	17934880	176299	3	3	8.16734e-05	0	lipA protein
743	17934488	176299	3	3	8.16734e-05	0	FLAF protein
744	17934831	176299	3	3	8.16734e-05	0	conserved hypothetical protein
745	17934859	176299	3	3	8.16734e-05	0	large terminase
746	17935505	176299	3	3	8.16734e-05	0	conserved hypothetical protein
747	17935064	176299	3	3	8.16734e-05	0	conserved hypothetical protein
748	17935074	176299	3	3	8.16734e-05	0	bifunctional riboflavin deaminase-reductase [C-term]
749	17934961	176299	3	3	8.16734e-05	0	conserved hypothetical protein
750	17935031	176299	3	3	8.16734e-05	0	conserved hypothetical protein
751	17939130	176299	3	3	8.16734e-05	0	conserved hypothetical protein
752	17938865	176299	3	3	8.16734e-05	0	hydrolase
753	17934356	176299	3	3	8.16734e-05	0	transcriptional regulator
754	17938684	176299	3	3	8.16734e-05	0	conserved hypothetical protein
755	17938864	176299	3	3	8.16734e-05	0	hypothetical protein Atu5279
756	17934233	176299	3	3	8.16734e-05	0	conserved hypothetical protein
757	17938904	176299	3	3	8.16734e-05	0	haloacid dehalogenase
758	17934395	176299	3	3	8.16734e-05	0	polysaccharide deacetylase
759	17935117	176299	3	3	8.16734e-05	0	conserved hypothetical protein
760	17934251	176299	3	3	8.16734e-05	0	conserved hypothetical protein
761	17937756	176299	3	3	8.16734e-05	0	succinoglycan biosynthesis glycosyltransferase
762	17938605	176299	3	3	8.16734e-05	0	conserved hypothetical protein
763	17937691	176299	3	3	8.16734e-05	0	conserved hypothetical protein
764	17934394	176299	3	3	8.16734e-05	0	exopolysaccharide production protein
765	17939180	176299	3	3	8.16734e-05	0	conserved hypothetical protein
766	17938398	176299	3	3	8.16734e-05	0	NAD-dependent formate dehydrogenase delta subunit
767	17937339	176299	3	3	8.16734e-05	0	conserved hypothetical protein
768	17938234	176299	14	5	9.42299e-05	0	transcriptional regulator, AraC family
769	17938373	176299	14	5	9.42299e-05	0	conserved hypothetical protein
770	17938603	176299	14	5	9.42299e-05	0	plasmid stabilization protein
771	17937521	176299	14	5	9.42299e-05	0	D-threo-aldose 1-dehydrogenase
772	17939029	176299	14	5	9.42299e-05	0	cultivar specificity protein W78
773	17937996	176299	14	5	9.42299e-05	0	conserved hypothetical protein
774	17937639	176299	24	6	9.47032e-05	0	transcriptional regulator, GntR family
775	17939211	176299	24	6	9.47032e-05	0	conserved hypothetical protein
776	17937171	176299	24	6	9.47032e-05	0	non-heme chloroperoxidase
777	17938321	176299	24	6	9.47032e-05	0	ATP-dependent DNA ligase
778	17938467	176299	24	6	9.47032e-05	0	non-heme chloroperoxidase
779	17935636	176299	24	6	9.47032e-05	0	conserved hypothetical protein
780	17938737	176299	39	7	9.49316e-05	0	transcriptional regulator
781	17934631	176299	39	7	9.49316e-05	0	conserved hypothetical protein
782	17937002	176299	39	7	9.49316e-05	0	transcriptional regulator, Lrp family
783	17936869	176299	39	7	9.49316e-05	0	ABC transporter, substrate binding protein [C4-dicarboxylate]
784	17936195	176299	40	7	0.000115069	0	transcriptional regulator, LysR family
785	17938516	176299	40	7	0.000115069	0	ABC transporter, membrane spanning protein [C4-dicarboxylate]
786	17934656	176299	40	7	0.000115069	0	conserved hypothetical protein
787	17938854	176299	40	7	0.000115069	0	permease component of C4 dicarboxylate transporter
788	17938707	176299	40	7	0.000115069	0	two component response regulator
789	17939241	176299	40	7	0.000115069	0	alkylphosphonate uptake protein
790	17934677	176299	40	7	0.000115069	0	cytochrome c oxidase subunit II
791	17937968	176299	40	7	0.000115069	0	transcriptional regulator, LysR family
792	17937638	176299	25	6	0.000123516	0	hydrolase
793	17937490	176299	25	6	0.000123516	0	threonine aldolase
794	17934922	176299	25	6	0.000123516	0	aldolase
795	17934138	176299	25	6	0.000123516	0	component of type IV pilus
796	17935871	176299	25	6	0.000123516	0	sigma factor
797	17937703	176299	25	6	0.000123516	0	arginase
798	17936888	176299	41	7	0.000138759	0	ribonuclease H
799	17938463	176299	41	7	0.000138759	0	two component response regulator
800	17934973	176299	41	7	0.000138759	0	conserved hypothetical protein
801	17934994	176299	41	7	0.000138759	0	secretion protein
802	17934032	176299	41	7	0.000138759	0	two component sensor kinase
803	17934637	176299	41	7	0.000138759	0	ferredoxin I
804	17934695	176299	41	7	0.000138759	0	ribosomal-protein (S5)-alanine N-acetyltransferase
805	17935775	176299	41	7	0.000138759	0	transcriptional regulator, AsnC family
806	17934621	176299	41	7	0.000138759	0	potassium uptake protein
807	17937075	176299	41	7	0.000138759	0	conserved hypothetical protein
808	17937778	176299	41	7	0.000138759	0	transcriptional regulator, AsnC family
809	17939049	176299	41	7	0.000138759	0	potassium uptake protein
810	17934904	176299	41	7	0.000138759	0	zinc-binding dehydrogenase
811	17938919	176299	41	7	0.000138759	0	dehydrogenase
812	17935847	176299	15	5	0.000139065	0	50S ribosomal protein L7/L12
813	17935179	176299	15	5	0.000139065	0	NADH ubiquinone oxidoreductase chain J
814	17938672	176299	15	5	0.000139065	0	metallo-beta-lactamase
815	17936064	176299	15	5	0.000139065	0	conserved hypothetical protein
816	17936720	176299	15	5	0.000139065	0	exopolysaccharide production protein
817	17938727	176299	15	5	0.000139065	0	transcriptional regulator, AraC family
818	17935285	176299	15	5	0.000139065	0	conserved hypothetical protein
819	17935544	176299	15	5	0.000139065	0	conserved hypothetical protein
820	17937914	176299	15	5	0.000139065	0	transcriptional regulator, AraC family
821	17934532	176299	15	5	0.000139065	0	metallo-beta-lactamase superfamily protein
822	17937670	176299	15	5	0.000139065	0	conserved hypothetical protein
823	17937317	176299	15	5	0.000139065	0	transporter
824	17934710	176299	15	5	0.000139065	0	conserved hypothetical protein
825	17934020	176299	15	5	0.000139065	0	cytochrome c
826	17934794	176299	15	5	0.000139065	0	conserved hypothetical protein
827	17938961	176299	15	5	0.000139065	0	two component sensor kinase
828	17934313	176299	15	5	0.000139065	0	conserved hypothetical protein
829	17934421	176299	15	5	0.000139065	0	phaE protein
830	17934200	176299	15	5	0.000139065	0	tryptophan-rich sensory protein
831	17934884	176299	15	5	0.000139065	0	cycL protein
832	17934420	176299	15	5	0.000139065	0	PH Adaption potassium efflux system
833	17936349	176299	8	4	0.000154567	0	ABC transporter, substrate binding protein [iron]
834	17938063	176299	8	4	0.000154567	0	conserved hypothetical protein
835	17938482	176299	8	4	0.000154567	0	exopolysaccharide production protein
836	17936298	176299	8	4	0.000154567	0	glutamine synthetase II
837	17936197	176299	8	4	0.000154567	0	conserved hypothetical protein
838	17938089	176299	8	4	0.000154567	0	ferrienterobactin-like protein
839	17937564	176299	8	4	0.000154567	0	conserved hypothetical protein
840	17937473	176299	8	4	0.000154567	0	homospermidine synthase
841	17934903	176299	8	4	0.000154567	0	conserved hypothetical protein
842	17934868	176299	8	4	0.000154567	0	MFS permease
843	17938419	176299	8	4	0.000154567	0	conserved hypothetical protein
844	17936168	176299	8	4	0.000154567	0	transcriptional regulator, LuxR family
845	17938697	176299	8	4	0.000154567	0	conjugal transfer protein
846	17935377	176299	8	4	0.000154567	0	conserved hypothetical protein
847	17938785	176299	8	4	0.000154567	0	efflux protein
848	17934653	176299	8	4	0.000154567	0	conserved hypothetical protein
849	17935800	176299	8	4	0.000154567	0	conserved hypothetical protein
850	17939189	176299	8	4	0.000154567	0	Phenazine biosynthesis protein
851	17938856	176299	26	6	0.00015915	0	conserved hypothetical protein
852	17938638	176299	26	6	0.00015915	0	conserved hypothetical protein
853	17939188	176299	26	6	0.00015915	0	transcriptional regulator, LysR family
854	17938637	176299	26	6	0.00015915	0	conserved hypothetical protein
855	17934471	176299	26	6	0.00015915	0	chemotaxis transmembrane protein
856	17938265	176299	26	6	0.00015915	0	transcriptional regulator, ROK family
857	17938320	176299	26	6	0.00015915	0	conserved hypothetical protein
858	17935385	176299	26	6	0.00015915	0	ECF family sigma factor
859	17935916	176299	26	6	0.00015915	0	ECF family sigma factor
860	17935378	176299	26	6	0.00015915	0	conserved hypothetical protein
861	17937681	176299	26	6	0.00015915	0	MFS permease
862	17935041	176299	26	6	0.00015915	0	conserved hypothetical protein
863	17937958	176299	26	6	0.00015915	0	phenazine biosynthesis protein
864	17937896	176299	26	6	0.00015915	0	transcriptional regulator, ROK family
865	17936786	176299	26	6	0.00015915	0	transcriptional regulator, TetR family
866	17937246	176299	26	6	0.00015915	0	conserved hypothetical protein
867	17937512	176299	42	7	0.000166511	0	transcriptional regulator, AsnC family
868	17934929	176299	42	7	0.000166511	0	soluble lytic transglycosylase
869	17934461	176299	42	7	0.000166511	0	flagellar P-ring protein precursor
870	17936130	176299	42	7	0.000166511	0	coproporphyrinogen III oxidase
871	17934493	176299	42	7	0.000166511	0	flagellar biosynthetic protein FLIR
872	17935263	176299	42	7	0.000166511	0	conserved hypothetical protein
873	17937745	176299	42	7	0.000166511	0	exopolysaccharide polymerization/transport protein
874	17935969	176299	42	7	0.000166511	0	conserved hypothetical protein
875	17934856	176299	43	7	0.000198888	0	conserved hypothetical protein
876	17937129	176299	43	7	0.000198888	0	conserved hypothetical protein
877	17937212	176299	43	7	0.000198888	0	ABC transporter, substrate binding protein [sulfate]
878	17935580	176299	43	7	0.000198888	0	peptidyl-prolyl cis-trans isomerse D
879	17939091	176299	43	7	0.000198888	0	two component sensor kinase/response regulator hybrid
880	17938236	176299	43	7	0.000198888	0	3-oxoadipate CoA-transferase subunit A
881	17937421	176299	43	7	0.000198888	0	tolR protein
882	17937431	176299	43	7	0.000198888	0	flavin dependant oxidoreductase
883	17935229	176299	43	7	0.000198888	0	leucyl/phenylalanyl-tRNA-protein transferase
884	17938452	176299	43	7	0.000198888	0	transcriptional regulator, AsnC family
885	17936966	176299	43	7	0.000198888	0	ABC transporter, membrane spanning protein [dicarboxylate]
886	17934017	176299	43	7	0.000198888	0	mutT/nudix family protein
887	17935780	176299	43	7	0.000198888	0	nicotinate-nucleotide--dimethylbenzimidazole phosphoribosyl transferase
888	17937077	176299	43	7	0.000198888	0	conserved hypothetical protein
889	17934883	176299	43	7	0.000198888	0	cytochrome c-type synthesis protein
890	17936363	176299	43	7	0.000198888	0	HlyD family secretion protein
891	17936877	176299	43	7	0.000198888	0	fructokinase
892	17934728	176299	43	7	0.000198888	0	ABC transporter, substrate binding protein [sulfate]
893	17939152	176299	16	5	0.000198987	0	D-nopaline dehydrogenase
894	17938755	176299	16	5	0.000198987	0	agrobacterium virulence homologue virB8
895	17936377	176299	16	5	0.000198987	0	nitroreducatase
896	17935039	176299	16	5	0.000198987	0	glutathione S-transferase related protein
897	17937650	176299	16	5	0.000198987	0	conserved hypothetical protein
898	17937702	176299	16	5	0.000198987	0	transcriptional regulator, AsnC family
899	17939129	176299	16	5	0.000198987	0	metallo-beta-lactamase superfamily protein
900	17936853	176299	16	5	0.000198987	0	4-deoxy-L-threo-5-hexosulose-uronate
901	17937591	176299	27	6	0.000202795	0	conserved hypothetical protein
902	17934281	176299	27	6	0.000202795	0	conserved hypothetical protein
903	17936217	176299	27	6	0.000202795	0	conserved hypothetical protein
904	17938673	176299	27	6	0.000202795	0	conserved hypothetical protein
905	17937684	176299	27	6	0.000202795	0	transcriptional regulator, LysR family
906	17936902	176299	27	6	0.000202795	0	outer membrane protein
907	17937777	176299	27	6	0.000202795	0	aspartate racemase
908	17934186	176299	27	6	0.000202795	0	mandelate racemase / muconate lactonizing enzyme family protein
909	17935602	176299	44	7	0.000236516	0	conserved hypothetical protein
910	17937592	176299	44	7	0.000236516	0	transcriptional regulator, LysR family
911	17934262	176299	44	7	0.000236516	0	uridylyltransferase/uridylyl-removing enzyme UTase
912	17937089	176299	44	7	0.000236516	0	transcriptional regulator, LysR family
913	17939088	176299	44	7	0.000236516	0	two component sensor kinase
914	17936914	176299	44	7	0.000236516	0	RND multidrug efflux membrane permease
915	17934620	176299	44	7	0.000236516	0	magnesium/cobalt transport protein
916	17935174	176299	44	7	0.000236516	0	NADH ubiquinone oxidoreductase chain E
917	17938494	176299	44	7	0.000236516	0	two component sensor kinase/response regulator hybrid
918	17937216	176299	44	7	0.000236516	0	3-demethylubiquinone-9 3-methyltransferase
919	17934815	176299	44	7	0.000236516	0	Phosphinothricin acetyltransferase
920	17934810	176299	44	7	0.000236516	0	conserved hypothetical protein
921	17937112	176299	44	7	0.000236516	0	oxidoreductase
922	17937952	176299	28	6	0.000255777	0	conserved hypothetical protein
923	17938392	176299	28	6	0.000255777	0	conserved hypothetical protein
924	17935023	176299	28	6	0.000255777	0	two component response regulator
925	17934700	176299	28	6	0.000255777	0	conserved hypothetical protein
926	17937237	176299	28	6	0.000255777	0	mannitol dehydrogenase
927	17938639	176299	28	6	0.000255777	0	ATP-dependent DNA ligase
928	17939002	176299	28	6	0.000255777	0	transcriptional regulator, LysR family
929	17934701	176299	28	6	0.000255777	0	transcriptional regulator, GntR family
930	17936271	176299	28	6	0.000255777	0	ABC transporter, membrane spanning protein
931	17935306	176299	28	6	0.000255777	0	isomerase/lactonizing enzyme
932	17938998	176299	28	6	0.000255777	0	conserved hypothetical protein
933	17937701	176299	28	6	0.000255777	0	transcriptional regulator, LysR family
934	17936946	176299	9	4	0.000271801	0	conserved hypothetical protein
935	17936240	176299	9	4	0.000271801	0	acetyltransferase
936	17938462	176299	9	4	0.000271801	0	two component response regulator
937	17938808	176299	9	4	0.000271801	0	conserved hypothetical protein
938	17937926	176299	9	4	0.000271801	0	conserved hypothetical protein
939	17937147	176299	17	5	0.000277278	0	acyl-CoA dehydrogenase
940	17937974	176299	17	5	0.000277278	0	S-adenosylmethionine:2-demethylmenaquinone methyltransferase
941	17937569	176299	17	5	0.000277278	0	conserved hypothetical protein
942	17938261	176299	17	5	0.000277278	0	conserved hypothetical protein
943	17938182	176299	17	5	0.000277278	0	conserved hypothetical protein
944	17937174	176299	17	5	0.000277278	0	transcriptional regulator, ArsR family
945	17935760	176299	17	5	0.000277278	0	isocitrate dehydrogenase [NADP]
946	17934776	176299	17	5	0.000277278	0	Conserved hypothetical protein
947	17934685	176299	17	5	0.000277278	0	homoserine kinase
948	17934717	176299	17	5	0.000277278	0	metallo-beta-lactamase superfamily protein
949	17939317	176299	17	5	0.000277278	0	virA/G regulated protein
950	17939123	176299	17	5	0.000277278	0	conserved hypothetical protein
951	17937263	176299	45	7	0.000280084	0	exopolysaccharide polymerization/transport protein
952	17935033	176299	45	7	0.000280084	0	molybdopterin converting factor, large subunit
953	17937418	176299	45	7	0.000280084	0	omp16 protein
954	17934725	176299	45	7	0.000280084	0	sulfate adenylate transferase, subunit 2
955	17934998	176299	45	7	0.000280084	0	30S ribosomal protein S6
956	17934469	176299	45	7	0.000280084	0	flagellar basal body rod protein
957	17937842	176299	45	7	0.000280084	0	glutathione synthetase
958	17938714	176299	45	7	0.000280084	0	ABC transporter, membrane spanning protein [mannopine]
959	17936142	176299	45	7	0.000280084	0	MFS permease
960	17937436	176299	45	7	0.000280084	0	5-formyltetrahydrofolate cyclo-ligase
961	17935656	176299	4	3	0.000317014	0	conserved hypothetical protein
962	17939022	176299	4	3	0.000317014	0	conserved hypothetical protein
963	17939281	176299	4	3	0.000317014	0	transposase
964	17938181	176299	4	3	0.000317014	0	conserved hypothetical protein
965	17938613	176299	4	3	0.000317014	0	ATP-dependent DNA helicase
966	17938794	176299	4	3	0.000317014	0	conserved hypothetical protein
967	17936816	176299	4	3	0.000317014	0	conserved hypothetical protein
968	17934873	176299	4	3	0.000317014	0	conserved hypothetical protein
969	17938573	176299	4	3	0.000317014	0	conserved hypothetical protein
970	17934875	176299	4	3	0.000317014	0	conserved hypothetical protein
971	17935941	176299	4	3	0.000317014	0	conserved hypothetical protein
972	17934490	176299	4	3	0.000317014	0	hook formation protein
973	17934516	176299	4	3	0.000317014	0	transcriptional regulator, LysR family
974	17936313	176299	4	3	0.000317014	0	conserved hypothetical protein
975	17936104	176299	4	3	0.000317014	0	conserved hypothetical protein
976	17937595	176299	4	3	0.000317014	0	conserved hypothetical protein
977	17934872	176299	4	3	0.000317014	0	conserved hypothetical protein
978	17936020	176299	4	3	0.000317014	0	chromosome partitioning protein
979	17937105	176299	4	3	0.000317014	0	conserved hypothetical protein
980	17937643	176299	4	3	0.000317014	0	conserved hypothetical protein
981	17938556	176299	4	3	0.000317014	0	hypothetical protein Atu4867
982	17934874	176299	4	3	0.000317014	0	conserved hypothetical protein
983	17935258	176299	4	3	0.000317014	0	conserved hypothetical protein
984	17935328	176299	4	3	0.000317014	0	conserved hypothetical protein
985	17935599	176299	4	3	0.000317014	0	SEC-independent protein translocase protein
986	17937358	176299	4	3	0.000317014	0	conserved hypothetical protein
987	17934945	176299	4	3	0.000317014	0	two component response regulator
988	17936864	176299	29	6	0.00031957	0	transcriptional regulator, AraC family
989	17938922	176299	29	6	0.00031957	0	transcriptional regulator. AraC family
990	17937536	176299	29	6	0.00031957	0	phage-related integrase
991	17934673	176299	29	6	0.00031957	0	hydrolase
992	17934000	176299	29	6	0.00031957	0	ribosomal RNA small subunit methyltransferase
993	17938141	176299	29	6	0.00031957	0	conserved hypothetical protein
994	17937989	176299	46	7	0.000330356	0	two component response regulator
995	17934226	176299	46	7	0.000330356	0	glutathione synthetase
996	17938995	176299	46	7	0.000330356	0	ABC transporter, membrane spanning protein
997	17938271	176299	46	7	0.000330356	0	ferredoxin
998	17936402	176299	46	7	0.000330356	0	conserved hypothetical protein
999	17937504	176299	46	7	0.000330356	0	transcriptional regulator, GntR family
1000	17934465	176299	46	7	0.000330356	0	flagellar basal-body rod protein
1001	17934161	176299	18	5	0.000377577	0	transcriptional regulator
1002	17933998	176299	18	5	0.000377577	0	pfkB family carbohydrate kinase
1003	17937257	176299	18	5	0.000377577	0	succinoglycan biosynthesis transport protein
1004	17938894	176299	18	5	0.000377577	0	transmembrane sensor
1005	17935996	176299	18	5	0.000377577	0	soluble lytic transglycosylase
1006	17933950	176299	18	5	0.000377577	0	conserved hypothetical protein
1007	17934207	176299	18	5	0.000377577	0	conserved hypothetical protein
1008	17934897	176299	47	7	0.000388168	0	conserved hypothetical protein
1009	17935019	176299	47	7	0.000388168	0	conserved hypothetical protein
1010	17935022	176299	47	7	0.000388168	0	two component sensor kinase
1011	17939047	176299	47	7	0.000388168	0	transcriptional regulator, IclR family/regucalcin
1012	17937184	176299	47	7	0.000388168	0	transcriptional regulator, AsnC family
1013	17936067	176299	47	7	0.000388168	0	transcriptional regulator, AsnC family
1014	17935717	176299	47	7	0.000388168	0	conserved hypothetical protein
1015	17937121	176299	47	7	0.000388168	0	transcriptional regulator, AsnC family
1016	17935710	176299	47	7	0.000388168	0	conserved hypothetical protein
1017	17935694	176299	47	7	0.000388168	0	lactoylglutathione lyase
1018	17934988	176299	30	6	0.000395798	0	transcriptional regulator, AraC family
1019	17939125	176299	30	6	0.000395798	0	transcriptional regulator, AraC family
1020	17934102	176299	30	6	0.000395798	0	glucokinase
1021	17938140	176299	30	6	0.000395798	0	mannitol 2-dehydrogenase
1022	17936018	176299	30	6	0.000395798	0	MFS permease
1023	17935272	176299	30	6	0.000395798	0	conserved hypothetical protein
1024	17937916	176299	30	6	0.000395798	0	amidophosphoribosyltransferase
1025	17938643	176299	30	6	0.000395798	0	ATP-dependent DNA ligase
1026	17936784	176299	30	6	0.000395798	0	aspartate racemase
1027	17936976	176299	30	6	0.000395798	0	conserved hypothetical protein
1028	17938653	176299	30	6	0.000395798	0	non-heme chloroperoxidase
1029	17936403	176299	10	4	0.000442466	0	agrobacterium chromosomal virulence protein B
1030	17936288	176299	10	4	0.000442466	0	conserved hypothetical protein
1031	17935384	176299	10	4	0.000442466	0	transcriptional regulator
1032	17938428	176299	10	4	0.000442466	0	flavin-containing monooxygenase
1033	17937594	176299	10	4	0.000442466	0	conserved hypothetical protein
1034	17935686	176299	10	4	0.000442466	0	phosphatidylcholine synthase
1035	17939260	176299	10	4	0.000442466	0	conjugal transfer protein, Dtr system
1036	17937056	176299	10	4	0.000442466	0	conserved hypothetical protien
1037	17936118	176299	10	4	0.000442466	0	conserved hypothetical protein
1038	17938907	176299	10	4	0.000442466	0	conserved hypothetical protein
1039	17936219	176299	10	4	0.000442466	0	conserved hypothetical protein
1040	17934332	176299	48	7	0.000454441	0	conserved hypothetical protein
1041	17938317	176299	48	7	0.000454441	0	GGDEF family protein
1042	17937895	176299	48	7	0.000454441	0	tetracycline resistance protein
1043	17934567	176299	48	7	0.000454441	0	conserved hypothetical protein
1044	17937203	176299	48	7	0.000454441	0	GGDEF family protein
1045	17935210	176299	48	7	0.000454441	0	acyl-CoA dehydrogenase
1046	17936955	176299	48	7	0.000454441	0	GGDEF family protein
1047	17935615	176299	48	7	0.000454441	0	protein-L-isoaspartate O-methyltransferase
1048	17937575	176299	48	7	0.000454441	0	L-lactate dehydrogenase
1049	17936109	176299	48	7	0.000454441	0	GGDEF family protein
1050	17938179	176299	48	7	0.000454441	0	GGDEF family protein
1051	17935940	176299	48	7	0.000454441	0	HlyD family secretion protein
1052	17936201	176299	48	7	0.000454441	0	L-lactate dehydrogenase
1053	17934890	176299	48	7	0.000454441	0	two component sensor kinase
1054	17934510	176299	31	6	0.000486245	0	6-phosphogluconolactonase
1055	17934426	176299	31	6	0.000486245	0	methyl-accepting chemotaxis protein
1056	17935677	176299	31	6	0.000486245	0	conserved hypothetical protein
1057	17934857	176299	31	6	0.000486245	0	conserved hypothetical protein
1058	17934648	176299	31	6	0.000486245	0	chemotaxis methyl-accepting protein
1059	17937239	176299	31	6	0.000486245	0	transcriptional regulator, GntR family
1060	17937733	176299	31	6	0.000486245	0	glucose dehydrogenase
1061	17934947	176299	19	5	0.000503885	0	MFS permease
1062	17938597	176299	19	5	0.000503885	0	conserved hypothetical protein
1063	17938932	176299	19	5	0.000503885	0	lipase/esterase
1064	17938913	176299	19	5	0.000503885	0	demethylmenaquinone methyltransferase
1065	17938264	176299	19	5	0.000503885	0	transcriptional regulator, AraC family
1066	17936161	176299	19	5	0.000503885	0	transcriptional regulator, ArsR family
1067	17935878	176299	19	5	0.000503885	0	AgR two component response regulator
1068	17937468	176299	19	5	0.000503885	0	conserved hypothetical protein
1069	17937286	176299	19	5	0.000503885	0	lactoylglutathione lyase
1070	17936080	176299	19	5	0.000503885	0	conserved hypothetical protein
1071	17936111	176299	49	7	0.000530181	0	GGDEF family protein
1072	17934259	176299	49	7	0.000530181	0	two component sensor kinase/response regulator hybrid
1073	17934889	176299	49	7	0.000530181	0	glutamate-ammonia-ligase adenylyltransferase
1074	17934611	176299	49	7	0.000530181	0	GGDEF family protein
1075	17934829	176299	49	7	0.000530181	0	two component sensor kinase
1076	17935687	176299	49	7	0.000530181	0	2-octaprenyl-6-methoxyphenol hydroxylase
1077	17938759	176299	49	7	0.000530181	0	dehydrogenase
1078	17934079	176299	49	7	0.000530181	0	biopolymer transport protein
1079	17936918	176299	49	7	0.000530181	0	GGDEF family protein
1080	17936215	176299	49	7	0.000530181	0	two component sensor kinase/response regulator hybrid
1081	17937493	176299	49	7	0.000530181	0	potassium-transporting ATPase C chain
1082	17938042	176299	49	7	0.000530181	0	conserved hypothetical protein
1083	17938167	176299	49	7	0.000530181	0	multidrug resistance efflux pump
1084	17935259	176299	49	7	0.000530181	0	dnaK deletion suppressor protein
1085	17936895	176299	49	7	0.000530181	0	conserved hypothetical protein
1086	17934009	176299	49	7	0.000530181	0	conserved hypothetical protein
1087	17935802	176299	32	6	0.000592862	0	methyl-accepting chemotaxis protein
1088	17935809	176299	32	6	0.000592862	0	conserved hypothetical protein
1089	17937688	176299	32	6	0.000592862	0	multicopper oxidase
1090	17936242	176299	32	6	0.000592862	0	methyl-accepting chemotaxis protein
1091	17936106	176299	32	6	0.000592862	0	methyl-accepting chemotaxis protein
1092	17937038	176299	32	6	0.000592862	0	methyl-accepting chemotaxis protein
1093	17934780	176299	32	6	0.000592862	0	methyl-accepting chemotaxis protein
1094	17934303	176299	32	6	0.000592862	0	methyl-accepting chemotaxis protein
1095	17935376	176299	32	6	0.000592862	0	esterase D
1096	17939162	176299	32	6	0.000592862	0	transcriptional regulator, LysR family for nopaline metabolism
1097	17938786	176299	32	6	0.000592862	0	pirin-like protein
1098	17936300	176299	50	7	0.000616489	0	two component sensor kinase
1099	17937502	176299	50	7	0.000616489	0	HlyD family secretion protein
1100	17933977	176299	50	7	0.000616489	0	helicase
1101	17935058	176299	50	7	0.000616489	0	ribonuclease D
1102	17938996	176299	50	7	0.000616489	0	ABC transporter, membrane spanning protein
1103	17935021	176299	50	7	0.000616489	0	GGDEF family protein
1104	17934805	176299	50	7	0.000616489	0	protease II
1105	17934518	176299	50	7	0.000616489	0	isocitrate lyase
1106	17934895	176299	50	7	0.000616489	0	DNA polymerase
1107	17938956	176299	50	7	0.000616489	0	conserved hypothetical protein
1108	17935262	176299	50	7	0.000616489	0	two component sensor kinase
1109	17934559	176299	50	7	0.000616489	0	cyclopropane-fatty-acyl-phospholipid synthase
1110	17935868	176299	50	7	0.000616489	0	cyclopropane-fatty-acyl-phospholipid synthase
1111	17937495	176299	50	7	0.000616489	0	potassium-transporting ATPase A chain
1112	17934435	176299	50	7	0.000616489	0	flagellar M-ring protein
1113	17934694	176299	50	7	0.000616489	0	conserved hypothetical protein
1114	17938381	176299	50	7	0.000616489	0	GGDEF family protein
1115	17937412	176299	20	5	0.000660556	0	phosphoserine aminotransferase
1116	17939041	176299	20	5	0.000660556	0	isomerase/lactonizing enzyme
1117	17936222	176299	20	5	0.000660556	0	conserved hypothetical protein
1118	17937249	176299	20	5	0.000660556	0	serine/threonine protein phosphatase I
1119	17935071	176299	20	5	0.000660556	0	conserved hypothetical protein
1120	17934387	176299	20	5	0.000660556	0	ECF family sigma factor
1121	17934423	176299	20	5	0.000660556	0	pH adaption potassium efflux system protein
1122	17937571	176299	20	5	0.000660556	0	conserved hypothetical protein
1123	17935511	176299	20	5	0.000660556	0	conserved hypothetical protein
1124	17939109	176299	20	5	0.000660556	0	NADH-dependent FMN reductase
1125	17937478	176299	20	5	0.000660556	0	conserved hypothetical protein
1126	17935490	176299	20	5	0.000660556	0	lipid A biosynthesis lauroyl acyltransferase
1127	17936290	176299	11	4	0.000679008	0	urease accessory protein
1128	17936253	176299	11	4	0.000679008	0	endo-1,4-beta-xylanase
1129	17939205	176299	11	4	0.000679008	0	thermophilic desulfurizing enzyme
1130	17934086	176299	11	4	0.000679008	0	guanylate kinase
1131	17936207	176299	11	4	0.000679008	0	ureidoglycolate hydrolase
1132	17934668	176299	11	4	0.000679008	0	molecular chaperone, DnaJ family
1133	17937485	176299	11	4	0.000679008	0	conserved hypothetical protein
1134	17936015	176299	11	4	0.000679008	0	conserved hypothetical protein
1135	17935521	176299	11	4	0.000679008	0	methyltransferase
1136	17938694	176299	11	4	0.000679008	0	conjugal transfer protein
1137	17937139	176299	51	7	0.000714567	0	acyl-CoA dehydrogenase
1138	17937994	176299	51	7	0.000714567	0	two component sensor kinase
1139	17935796	176299	51	7	0.000714567	0	ABC transporter, membrane spanning protein
1140	17936915	176299	51	7	0.000714567	0	GGDEF family protein
1141	17937743	176299	51	7	0.000714567	0	two component sensor kinase/response regulator hybrid
1142	17934407	176299	51	7	0.000714567	0	large atp-dependant helicase-related protein
1143	17935114	176299	51	7	0.000714567	0	transcriptional regulator, LysR family
1144	17934607	176299	51	7	0.000714567	0	tetraacyldisaccharide 4'-kinase
1145	17934344	176299	51	7	0.000714567	0	33 kda chaperonin, heat shock protein 33
1146	17935976	176299	51	7	0.000714567	0	GGDEF family protein
1147	17936062	176299	51	7	0.000714567	0	GGDEF family protein
1148	17937182	176299	51	7	0.000714567	0	acyl-CoA dehydrogenase
1149	17935350	176299	51	7	0.000714567	0	host factor I
1150	17935411	176299	51	7	0.000714567	0	single-strand DNA binding protein
1151	17938371	176299	33	6	0.000717774	0	D-amino acid dehydrogenase, small subunit
1152	17934473	176299	33	6	0.000717774	0	flagellar motor switch protein FliN
1153	17935246	176299	33	6	0.000717774	0	phenazine antibiotic biosynthesis related protein
1154	17934289	176299	33	6	0.000717774	0	methyl-accepting chemotaxis protein
1155	17939223	176299	33	6	0.000717774	0	ATP-dependent DNA ligase
1156	17939003	176299	33	6	0.000717774	0	ABC transporter, substrate binding protein [putrescine]
1157	17937072	176299	33	6	0.000717774	0	D-amino acid dehydrogenase
1158	17935611	176299	5	3	0.000768877	0	long-chain fatty acid transport protein
1159	17934939	176299	5	3	0.000768877	0	conserved hypothetical protein
1160	17937836	176299	5	3	0.000768877	0	conserved hypothetical protein
1161	17934305	176299	5	3	0.000768877	0	ubiquinone/menaquinone biosynthesis methyltransferase
1162	17935468	176299	5	3	0.000768877	0	hypothetical protein Atu1570
1163	17937474	176299	5	3	0.000768877	0	outer membrane lipoprotein
1164	17936958	176299	5	3	0.000768877	0	cell division topological specificity factor
1165	17934909	176299	5	3	0.000768877	0	conserved hypothetical protein
1166	17937886	176299	5	3	0.000768877	0	conserved hypothetical protein
1167	17934623	176299	5	3	0.000768877	0	ATP synthase, subunit I
1168	17935986	176299	5	3	0.000768877	0	conserved hypothetical protein
1169	17938630	176299	5	3	0.000768877	0	recombinase
1170	17934862	176299	5	3	0.000768877	0	phage head portal protein
1171	17935439	176299	5	3	0.000768877	0	conserved hypothetical protein
1172	17936917	176299	5	3	0.000768877	0	conserved hypothetical protein
1173	17936953	176299	5	3	0.000768877	0	conserved hypothetical protein
1174	17937517	176299	5	3	0.000768877	0	conserved hypothetical protein
1175	17937162	176299	5	3	0.000768877	0	arylesterase
1176	17939198	176299	5	3	0.000768877	0	conserved hypothetical protein
1177	17934996	176299	5	3	0.000768877	0	conserved hypothetical protein
1178	17935461	176299	5	3	0.000768877	0	preprotein tranlocase protein
1179	17939289	176299	5	3	0.000768877	0	virA/G regulated gene
1180	17937113	176299	5	3	0.000768877	0	haloalkanoic acid dehalogenase
1181	17939200	176299	5	3	0.000768877	0	conserved hypothetical protein
1182	17935353	176299	5	3	0.000768877	0	conserved hypothetical protein
1183	17934833	176299	5	3	0.000768877	0	conserved hypothetical protein
1184	17936782	176299	5	3	0.000768877	0	conserved hypothetical protein
1185	17935333	176299	5	3	0.000768877	0	arylesterase
1186	17934864	176299	5	3	0.000768877	0	phage prohead protease
1187	17938862	176299	5	3	0.000768877	0	conserved hypothetical protein
1188	17935522	176299	5	3	0.000768877	0	NAD dependent epimerase/dehydratase family protein
1189	17937791	176299	5	3	0.000768877	0	conserved hypothetical protein
1190	17938070	176299	5	3	0.000768877	0	nitrite reductase, NirV precursor
1191	17938051	176299	5	3	0.000768877	0	conserved hypothetical protein
1192	17936227	176299	5	3	0.000768877	0	lactoylglutathione lyase
1193	17935496	176299	5	3	0.000768877	0	acyl carrier protein
1194	17935530	176299	5	3	0.000768877	0	conserved hypothetical protein
1195	17936001	176299	5	3	0.000768877	0	lytic murein transglycosylase
1196	17938244	176299	5	3	0.000768877	0	conserved hypothetical protein
1197	17935604	176299	5	3	0.000768877	0	conserved hypothetical protein
1198	17938438	176299	5	3	0.000768877	0	conserved hypothetical protein
1199	17936729	176299	5	3	0.000768877	0	conserved hypothetical protein
1200	17936285	176299	5	3	0.000768877	0	conserved hypothetical protein
1201	17934028	176299	5	3	0.000768877	0	transcriptional regulator, MarR family
1202	17934562	176299	5	3	0.000768877	0	conserved hypothetical protein
1203	17938868	176299	5	3	0.000768877	0	ECF family sigma factor
1204	17938052	176299	5	3	0.000768877	0	conserved hypothetical protein
1205	17935471	176299	5	3	0.000768877	0	hypothetical protein Atu1573
1206	17934159	176299	5	3	0.000768877	0	conserved hypothetical protein
1207	17935890	176299	5	3	0.000768877	0	conserved hypothetical protein
1208	17938093	176299	5	3	0.000768877	0	conserved hypothetical protein
1209	17935112	176299	52	7	0.000825722	0	GGDEF family protein
1210	17935086	176299	52	7	0.000825722	0	integration host factor alpha subunit
1211	17934061	176299	52	7	0.000825722	0	MFS permease
1212	17937422	176299	52	7	0.000825722	0	tolQ Protein
1213	17938966	176299	52	7	0.000825722	0	HlyD family secretion protein
1214	17938470	176299	52	7	0.000825722	0	two component sensor kinase
1215	17934879	176299	52	7	0.000825722	0	two component sensor kinase
1216	17937419	176299	52	7	0.000825722	0	tolB protein
1217	17938911	176299	52	7	0.000825722	0	transcriptional regulator, LysR family
1218	17937717	176299	52	7	0.000825722	0	transcriptional regulator, LysR family
1219	17935240	176299	52	7	0.000825722	0	N-acetylmuramoyl-L-alanine amidase
1220	17935314	176299	52	7	0.000825722	0	acyl-CoA dehydrogenase
1221	17938400	176299	52	7	0.000825722	0	two component sensor kinase
1222	17936772	176299	52	7	0.000825722	0	GGDEF family protein
1223	17935924	176299	21	5	0.000852285	0	conserved hypothetical protein
1224	17934291	176299	21	5	0.000852285	0	small heat shock protein
1225	17938270	176299	21	5	0.000852285	0	conserved hypothetical protein
1226	17934134	176299	21	5	0.000852285	0	components of type IV pilus
1227	17935470	176299	21	5	0.000852285	0	hydrolase
1228	17936336	176299	21	5	0.000852285	0	iron-chelator utilization protein
1229	17937070	176299	21	5	0.000852285	0	monooxygenase
1230	17934556	176299	34	6	0.000863282	0	methyl-accepting chemotaxis protein A
1231	17939265	176299	34	6	0.000863282	0	methyl-accepting chemotaxis protein
1232	17938221	176299	34	6	0.000863282	0	shikimate 5-dehydrogenase
1233	17935316	176299	34	6	0.000863282	0	long-chain-fatty-acid-CoA-ligase
1234	17934112	176299	34	6	0.000863282	0	gluconokinase
1235	17937188	176299	34	6	0.000863282	0	hydroxymethylglutaryl-CoA lyase
1236	17937885	176299	34	6	0.000863282	0	conserved hypothetical protein
1237	17937071	176299	34	6	0.000863282	0	sensory methylation accepting chemotaxis protein
1238	17936805	176299	34	6	0.000863282	0	methyl-accepting chemotaxis protein
1239	17939060	176299	34	6	0.000863282	0	chloromuconate cycloisomerase
1240	17937063	176299	53	7	0.000951375	0	transcriptional regulator, LysR family
1241	17938232	176299	53	7	0.000951375	0	transcriptional regulator, LysR family
1242	17936007	176299	53	7	0.000951375	0	5,10-methylenetetrahydrofolate reductase
1243	17937472	176299	53	7	0.000951375	0	GGDEF family protein
1244	17937300	176299	53	7	0.000951375	0	conserved hypothetical protein
1245	17938430	176299	53	7	0.000951375	0	transcriptional regulator
1246	17935026	176299	53	7	0.000951375	0	conserved hypothetical protein
1247	17934691	176299	53	7	0.000951375	0	conserved hypothetical protein
1248	17935160	176299	53	7	0.000951375	0	GGDEF family protein
1249	17937008	176299	53	7	0.000951375	0	two component sensor kinase for C4-dicarboxylate transport
1250	17934463	176299	53	7	0.000951375	0	flagellar basal-body rod protein
1251	17934734	176299	53	7	0.000951375	0	conserved hypothetical protein
1252	17934759	176299	12	4	0.000994452	0	conserved hypothetical protein
1253	17938859	176299	12	4	0.000994452	0	transcriptional regulator, AraC family
1254	17934790	176299	12	4	0.000994452	0	Conserved hypothetical protein
1255	17936722	176299	12	4	0.000994452	0	transcriptional regulator, ArsR family
1256	17934099	176299	12	4	0.000994452	0	conserved hypothetical protein
1257	17934098	176299	12	4	0.000994452	0	conserved hypothetical protein
1258	17934411	176299	12	4	0.000994452	0	conserved hypothetical protein
1259	17936916	176299	12	4	0.000994452	0	conserved hypothetical protein
1260	17937985	176299	12	4	0.000994452	0	dehydrogenase
1261	17936220	176299	12	4	0.000994452	0	conserved hypothetical protein
1262	17936117	176299	12	4	0.000994452	0	conserved hypothetical protein
1263	17938006	176299	12	4	0.000994452	0	transcriptional regulator, TetR family
1264	17938065	176299	12	4	0.000994452	0	conserved hypothetical protein
1265	17938187	176299	12	4	0.000994452	0	conserved hypothetical protein
1266	17937631	176299	12	4	0.000994452	0	conserved hypothetical protein
1267	17934178	176299	12	4	0.000994452	0	acetyltransferase
1268	17934324	176299	35	6	0.00103187	0	ferrichrome iron receptor
1269	17937855	176299	35	6	0.00103187	0	ECF family sigma factor
1270	17938425	176299	35	6	0.00103187	0	methyl-accepting chemotaxis protein
1271	17934850	176299	35	6	0.00103187	0	MFS permease
1272	17936233	176299	35	6	0.00103187	0	transcriptional regulator, LysR family
1273	17935738	176299	35	6	0.00103187	0	transcriptional regulator, GntR family
1274	17935621	176299	35	6	0.00103187	0	flavodoxin
1275	17939025	176299	35	6	0.00103187	0	methyl-accepting chemotaxis protein
1276	17937943	176299	35	6	0.00103187	0	transcriptional regulator, LacI family
1277	17934412	176299	22	5	0.0010841	0	conserved hypothetical protein
1278	17934604	176299	22	5	0.0010841	0	inositol monophosphatase family protein
1279	17937454	176299	22	5	0.0010841	0	enhanced entry protein
1280	17937589	176299	22	5	0.0010841	0	lysophospholipase
1281	17937618	176299	22	5	0.0010841	0	transcriptional regulator, MerR family
1282	17935125	176299	22	5	0.0010841	0	methylated-DNA--protein-cysteine methyltransferase
1283	17939072	176299	22	5	0.0010841	0	ECF family sigma factor
1284	17934485	176299	54	7	0.00109307	0	flagellar hook protein
1285	17934525	176299	54	7	0.00109307	0	two component sensor kinase
1286	17933992	176299	54	7	0.00109307	0	DNA replication and repair protein
1287	17936984	176299	54	7	0.00109307	0	HlyD family secretion protein
1288	17934670	176299	54	7	0.00109307	0	pyridoxamine 5'-phosphate oxidase
1289	17936027	176299	54	7	0.00109307	0	ABC transporter, membrane spanning protein [amino acid]
1290	17935585	176299	54	7	0.00109307	0	GGDEF family protein
1291	17935120	176299	54	7	0.00109307	0	thiosulfate sulfurtransferase
1292	17937224	176299	54	7	0.00109307	0	NTP pyrophosphohydrolase, MutT family
1293	17938515	176299	36	6	0.00122623	0	ABC transporter, substrate binding protein [C4-dicarboxylate]
1294	17934438	176299	36	6	0.00122623	0	methyl-accepting chemotaxis protein
1295	17936971	176299	36	6	0.00122623	0	ABC transporter, substrate binding protein [C4-dicarboxylate]
1296	17934934	176299	36	6	0.00122623	0	methyl-accepting chemotaxis protein
1297	17938114	176299	36	6	0.00122623	0	inosine-uridine preferring nucleoside hydrolase
1298	17937430	176299	36	6	0.00122623	0	methyl-accepting chemotaxis protein
1299	17938507	176299	55	7	0.00125248	0	transcriptional regulator, AsnC family
1300	17938326	176299	55	7	0.00125248	0	nolF secretion protein
1301	17936997	176299	55	7	0.00125248	0	ABC transporter, membrane spanning protein
1302	17935465	176299	55	7	0.00125248	0	glutathione-independent formaldehyde dehydrogenase
1303	17937185	176299	55	7	0.00125248	0	acyl-CoA dehydrogenase
1304	17939299	176299	55	7	0.00125248	0	two component sensor kinase
1305	17934474	176299	55	7	0.00125248	0	flagellar motor switch protein FliG
1306	17935007	176299	55	7	0.00125248	0	conserved hypothetical protein
1307	17934208	176299	55	7	0.00125248	0	iron-sulfur cluster binding protein
1308	17935744	176299	55	7	0.00125248	0	glutaredoxin-related protein
1309	17934658	176299	55	7	0.00125248	0	deacetylase
1310	17934642	176299	55	7	0.00125248	0	acyl-CoA dehydrogenase
1311	17934414	176299	55	7	0.00125248	0	acyl-CoA dehydrogenase
1312	17934726	176299	55	7	0.00125248	0	phosphoadenosine phosphosulfate reductase
1313	17938107	176299	55	7	0.00125248	0	glutaryl-CoA dehydrogenase
1314	17936369	176299	55	7	0.00125248	0	carbonate dehydratase
1315	17935896	176299	55	7	0.00125248	0	GGDEF family protein
1316	17934948	176299	23	5	0.00136136	0	methyltransferase
1317	17937128	176299	23	5	0.00136136	0	monooxygenase
1318	17934819	176299	23	5	0.00136136	0	Na+/H+ antiporter
1319	17937446	176299	23	5	0.00136136	0	MFS permease
1320	17937590	176299	23	5	0.00136136	0	small heat shock protein
1321	17937149	176299	23	5	0.00136136	0	nitrilotriacetate monooxygenase
1322	17935429	176299	23	5	0.00136136	0	nitrogen fixation protein FixG
1323	17936223	176299	23	5	0.00136136	0	conserved hypothetical protein
1324	17937040	176299	13	4	0.00140223	0	conserved hypothetical protein
1325	17938711	176299	13	4	0.00140223	0	transcriptional regulator, GntR family
1326	17934096	176299	13	4	0.00140223	0	conserved hypothetical protein
1327	17934097	176299	13	4	0.00140223	0	conserved hypothetical protein
1328	17935944	176299	13	4	0.00140223	0	transcriptional regulator, TetR family
1329	17934087	176299	13	4	0.00140223	0	conserved hypothetical protein
1330	17938715	176299	13	4	0.00140223	0	ABC transporter, substrate binding protein [mannopine]
1331	17938544	176299	13	4	0.00140223	0	conjugation protein
1332	17938938	176299	13	4	0.00140223	0	autotransporter protein
1333	17938926	176299	13	4	0.00140223	0	conserved hypothetical protein
1334	17937338	176299	13	4	0.00140223	0	conserved hypothetical protein
1335	17936276	176299	13	4	0.00140223	0	Fnr-like transcriptional activator
1336	17936266	176299	13	4	0.00140223	0	transcriptional regulator, TetR family
1337	17936194	176299	13	4	0.00140223	0	xanthine dehydrogenase chaperone
1338	17936088	176299	13	4	0.00140223	0	transcriptional regulator, MarR family
1339	17937229	176299	13	4	0.00140223	0	permease
1340	17937321	176299	56	7	0.0014314	0	glyoxalase II
1341	17938758	176299	56	7	0.0014314	0	agrobacterium virulence homologue virB11
1342	17935147	176299	56	7	0.0014314	0	N-acetyl-gamma-glutamyl-phosphate reductase
1343	17934564	176299	56	7	0.0014314	0	transcriptional regulator, LysR family
1344	17934439	176299	56	7	0.0014314	0	two component sensor kinase/response regulator hybrid
1345	17939089	176299	56	7	0.0014314	0	gamma-glutamyltranspeptidase
1346	17936989	176299	56	7	0.0014314	0	aryl-alcohol dehydrogenase
1347	17937930	176299	56	7	0.0014314	0	aldehyde dehydrogenase
1348	17938763	176299	56	7	0.0014314	0	efflux protein
1349	17935887	176299	56	7	0.0014314	0	conserved hypothetical protein
1350	17935910	176299	56	7	0.0014314	0	pyridoxal phosphate biosynthesis protein
1351	17934551	176299	56	7	0.0014314	0	conserved hypothetical protein
1352	17934304	176299	56	7	0.0014314	0	two component sensor kinase
1353	17933926	176299	56	7	0.0014314	0	conserved hypothetical protein
1354	17938411	176299	56	7	0.0014314	0	gamma-glutamyltranspeptidase
1355	17938895	176299	37	6	0.00144921	0	TonB-dependent receptor
1356	17936964	176299	37	6	0.00144921	0	ABC transporter, substrate binding protein [C4-dicarboxylate]
1357	17938816	176299	6	3	0.00149151	0	acetyltransferase
1358	17936828	176299	6	3	0.00149151	0	conserved hypothetical protein
1359	17938433	176299	6	3	0.00149151	0	ABC transporter, substrate binding protein [sugar]
1360	17938583	176299	6	3	0.00149151	0	transposase
1361	17937192	176299	6	3	0.00149151	0	conserved hypothetical protein
1362	17935111	176299	6	3	0.00149151	0	conserved hypothetical protein
1363	17939308	176299	6	3	0.00149151	0	component of type IV secretion system
1364	17936186	176299	6	3	0.00149151	0	conserved hypothetical protein
1365	17935843	176299	6	3	0.00149151	0	conserved hypothetical protein
1366	17938193	176299	6	3	0.00149151	0	transcriptional regulator, MarR family
1367	17936224	176299	6	3	0.00149151	0	methyltransferase
1368	17937766	176299	6	3	0.00149151	0	sarcosine oxidase gamma subunit
1369	17938239	176299	6	3	0.00149151	0	transcriptional regulator, LacI family
1370	17936280	176299	6	3	0.00149151	0	urease accessory protein
1371	17934760	176299	6	3	0.00149151	0	transcriptional regulator, MarR family
1372	17935119	176299	6	3	0.00149151	0	DNA-binding protein
1373	17934483	176299	6	3	0.00149151	0	conserved hypothetical protein
1374	17935655	176299	6	3	0.00149151	0	conserved hypothetical protein
1375	17934777	176299	6	3	0.00149151	0	conserved hypothetical protein
1376	17935146	176299	6	3	0.00149151	0	streptomycin resistance protein
1377	17933991	176299	6	3	0.00149151	0	conserved hypothetical protein
1378	17935988	176299	6	3	0.00149151	0	conserved hypothetical protein
1379	17934164	176299	6	3	0.00149151	0	transcriptional regulator, AraC family
1380	17934156	176299	6	3	0.00149151	0	conserved hypothetical protein
1381	17938951	176299	6	3	0.00149151	0	IS66 family orf2
1382	17937991	176299	6	3	0.00149151	0	conserved hypothetical protein
1383	17937751	176299	6	3	0.00149151	0	endo-1,3-1,4-beta-glycanase
1384	17935338	176299	6	3	0.00149151	0	transcriptional regulator, AraC family
1385	17938078	176299	6	3	0.00149151	0	nitric oxide reductase, cytochrome c-containing subunit
1386	17939120	176299	6	3	0.00149151	0	conserved hypothetical protein
1387	17934312	176299	6	3	0.00149151	0	conserved hypothetical protein
1388	17938813	176299	57	7	0.0016318	0	aldehyde dehydrogenase
1389	17934967	176299	57	7	0.0016318	0	two component response regulator
1390	17937340	176299	57	7	0.0016318	0	conserved hypothetical protein
1391	17934697	176299	57	7	0.0016318	0	threonine synthase
1392	17934605	176299	57	7	0.0016318	0	3-deoxy-D-manno-octulosonic acid transferase-like protein
1393	17934643	176299	57	7	0.0016318	0	enoyl-CoA hydratase/isomerase
1394	17938464	176299	57	7	0.0016318	0	two component sensor kinase
1395	17937389	176299	57	7	0.0016318	0	non-ribosomal peptide synthetase
1396	17934905	176299	57	7	0.0016318	0	Conserved Hypothetical Protein
1397	17937109	176299	57	7	0.0016318	0	aldehyde dehydrogenase
1398	17936063	176299	57	7	0.0016318	0	conserved hypothetical protein
1399	17935595	176299	57	7	0.0016318	0	L-isoaspartyl protein carboxyl methyltransferase
1400	17935295	176299	57	7	0.0016318	0	LexA repressor
1401	17938559	176299	57	7	0.0016318	0	NADP-dependent quinone oxidoreductase
1402	17938832	176299	57	7	0.0016318	0	ABC transporter, membrane spanning protein [spermidine/putrescine]
1403	17936373	176299	57	7	0.0016318	0	MFS permease [sugar]
1404	17937061	176299	57	7	0.0016318	0	mannose-1-phosphate guanylyltransferase (GDP)
1405	17935774	176299	24	5	0.00168971	0	ABC transporter, substrate binding protein [aliphatic sulfonate]
1406	17937570	176299	24	5	0.00168971	0	conserved hypothetical protein
1407	17936221	176299	24	5	0.00168971	0	conserved hypothetical protein
1408	17935907	176299	24	5	0.00168971	0	transcriptional regulator, AraC family
1409	17938569	176299	24	5	0.00168971	0	transcriptional regulator, AraC family
1410	17934636	176299	24	5	0.00168971	0	ring hydroxylating dioxygenase, alpha-subunit
1411	17938640	176299	24	5	0.00168971	0	small heat shock protein
1412	17935435	176299	24	5	0.00168971	0	cytochrome C oxidase, FixO chain
1413	17936938	176299	24	5	0.00168971	0	transcriptional regulator, AraC family
1414	17935810	176299	24	5	0.00168971	0	conserved hypothetical protein
1415	17937522	176299	24	5	0.00168971	0	dehydratase
1416	17939032	176299	24	5	0.00168971	0	heat-shock protein
1417	17935394	176299	24	5	0.00168971	0	metal dependent hydrolase
1418	17935433	176299	24	5	0.00168971	0	cytochrome-c oxidase, FixP chain
1419	17938683	176299	38	6	0.0017039	0	ATP-dependent DNA ligase
1420	17937718	176299	38	6	0.0017039	0	hydroxamate-type ferrisiderophore receptor
1421	17937714	176299	58	7	0.00185577	0	two component sensor kinase
1422	17933952	176299	58	7	0.00185577	0	two component sensor kinase
1423	17935447	176299	58	7	0.00185577	0	formate dehydrogenase H alpha subunit
1424	17935346	176299	58	7	0.00185577	0	two component response regulator
1425	17936038	176299	58	7	0.00185577	0	MFS permease[proline/betaine]
1426	17938789	176299	58	7	0.00185577	0	aldehyde dehydrogenase [betaine]
1427	17937713	176299	58	7	0.00185577	0	MFS permease [alpha-ketoglutarate]
1428	17936098	176299	58	7	0.00185577	0	conserved hypothetical protein
1429	17938015	176299	58	7	0.00185577	0	MFS permease [proline/betaine]
1430	17937532	176299	58	7	0.00185577	0	transcriptional regulator, LysR family
1431	17937469	176299	58	7	0.00185577	0	sigma 54 dependent transcriptional activator
1432	17935400	176299	58	7	0.00185577	0	rare lipoprotein A
1433	17937854	176299	58	7	0.00185577	0	transcriptional regulator, AsnC family
1434	17935688	176299	14	4	0.00191601	0	malonate transporter
1435	17934456	176299	14	4	0.00191601	0	flagella associated protein
1436	17934158	176299	14	4	0.00191601	0	carbon-nitrogen hydrolase
1437	17934023	176299	14	4	0.00191601	0	conserved hypothetical protein
1438	17937818	176299	14	4	0.00191601	0	ABC transporter, substrate binding protein [branched chain amino acid]
1439	17935914	176299	14	4	0.00191601	0	transcriptional regulator, ArsR family
1440	17938579	176299	14	4	0.00191601	0	IS426 transposase
1441	17938206	176299	14	4	0.00191601	0	ABC transporter, membrane spanning protein [branched chain amino acid]
1442	17938290	176299	14	4	0.00191601	0	IS426 transposase
1443	17935781	176299	39	6	0.00199356	0	cobalamin (5'-phosphate) synthase
1444	17934576	176299	39	6	0.00199356	0	glycolate oxidase subunit
1445	17936400	176299	39	6	0.00199356	0	dipeptidase
1446	17937637	176299	39	6	0.00199356	0	imidazolone-5-propionate hydrolase
1447	17935640	176299	25	5	0.00207508	0	conserved hypothetical protein
1448	17937371	176299	25	5	0.00207508	0	epoxide hydrolase
1449	17937677	176299	25	5	0.00207508	0	hydrolase
1450	17937516	176299	25	5	0.00207508	0	hydrolase
1451	17937168	176299	25	5	0.00207508	0	RhtB family transporter
1452	17935704	176299	25	5	0.00207508	0	epoxide hydrolase
1453	17934855	176299	25	5	0.00207508	0	transcriptional regulator, AsnC family
1454	17934840	176299	25	5	0.00207508	0	conserved hypothetical protein
1455	17934740	176299	25	5	0.00207508	0	chloride channel protein
1456	17934057	176299	25	5	0.00207508	0	cytochrome o ubiquinol oxidase subunit IV
1457	17934212	176299	25	5	0.00207508	0	NADH-ubiquinone oxidoreductase
1458	17937656	176299	59	7	0.00210558	0	aldehyde dehydrogenase
1459	17934737	176299	59	7	0.00210558	0	betaine aldehyde dehydrogenase
1460	17938191	176299	59	7	0.00210558	0	conserved hypothetical protein
1461	17938396	176299	59	7	0.00210558	0	NADH dehydrogenase I chain F
1462	17937186	176299	59	7	0.00210558	0	3-methylcrotonoyl-CoA carboxylase beta subunit
1463	17934244	176299	59	7	0.00210558	0	heat-inducible transcription repressor
1464	17935175	176299	59	7	0.00210558	0	NADH ubiquinone oxidoreductase chain F
1465	17938538	176299	59	7	0.00210558	0	NADP-dependent aldehyde dehydrogenase
1466	17934530	176299	59	7	0.00210558	0	cell division protein
1467	17935510	176299	59	7	0.00210558	0	phosphoglycolate phosphatase
1468	17936892	176299	59	7	0.00210558	0	conserved hypothetical protein
1469	17935975	176299	59	7	0.00210558	0	ABC transporter, membrane spanning protein [sugar]
1470	17939238	176299	2	2	0.00222152	0	conserved hypothetical protein
1471	17938651	176299	2	2	0.00222152	0	transcriptional regulator, RpiR family
1472	17934665	176299	2	2	0.00222152	0	conserved hypothetical protein
1473	17938682	176299	2	2	0.00222152	0	conserved hypothetical protein
1474	17938602	176299	2	2	0.00222152	0	conserved hypothetical protein
1475	17938527	176299	2	2	0.00222152	0	outer membrane lipoprotein
1476	17938641	176299	2	2	0.00222152	0	conserved hypothetical protein
1477	17935355	176299	2	2	0.00222152	0	conserved hypothetical protein
1478	17938688	176299	2	2	0.00222152	0	conserved hypothetical protein
1479	17938631	176299	2	2	0.00222152	0	hypothetical protein Atu5043
1480	17934359	176299	2	2	0.00222152	0	conserved hypothetical protein
1481	17938678	176299	2	2	0.00222152	0	conserved hypothetical protein
1482	17934225	176299	2	2	0.00222152	0	conserved hypothetical protein
1483	17935046	176299	2	2	0.00222152	0	conserved hypothetical protein
1484	17934498	176299	2	2	0.00222152	0	teichoic acid biosynthesis protein
1485	17937084	176299	2	2	0.00222152	0	beta-lactamase
1486	17938360	176299	2	2	0.00222152	0	two component response regulator
1487	17934632	176299	2	2	0.00222152	0	conserved hypothetical protein
1488	17935954	176299	2	2	0.00222152	0	conserved hypothetical protein
1489	17935634	176299	2	2	0.00222152	0	conserved hypothetical protein
1490	17934822	176299	2	2	0.00222152	0	Na+/H+ antiporter
1491	17938276	176299	2	2	0.00222152	0	conserved hypothetical protein
1492	17939293	176299	2	2	0.00222152	0	conserved hypothetical protein
1493	17939254	176299	2	2	0.00222152	0	conserved hypothetical protein
1494	17936019	176299	2	2	0.00222152	0	transcriptional regulator, TetR family
1495	17939232	176299	2	2	0.00222152	0	conserved hypothetical protein
1496	17937758	176299	2	2	0.00222152	0	hypothetical protein Atu4062
1497	17938748	176299	2	2	0.00222152	0	agrobacterium virulence homologue virB1
1498	17935214	176299	2	2	0.00222152	0	transcriptional regulator, TetR family
1499	17938696	176299	2	2	0.00222152	0	conjugal transfer protein
1500	17938074	176299	2	2	0.00222152	0	conserved hypothetical protein
1501	17936263	176299	2	2	0.00222152	0	conserved hypothetical protein
1502	17937253	176299	2	2	0.00222152	0	hypothetical protein Atu3546
1503	17934434	176299	2	2	0.00222152	0	conserved hypothetical protein
1504	17935126	176299	2	2	0.00222152	0	hypothetical protein Atu1221
1505	17936965	176299	2	2	0.00222152	0	ABC transporter, nucleotide binding/ATPase protein [dicarboxylate]
1506	17935434	176299	2	2	0.00222152	0	cytochrome c oxidase, FixQ chain
1507	17937032	176299	2	2	0.00222152	0	hypothetical protein Atu3324
1508	17939255	176299	2	2	0.00222152	0	nuclease
1509	17938873	176299	2	2	0.00222152	0	hypothetical protein Atu5288
1510	17935405	176299	2	2	0.00222152	0	hypothetical protein Atu1506
1511	17939229	176299	2	2	0.00222152	0	conserved hypothetical protein
1512	17938943	176299	2	2	0.00222152	0	conserved hypothetical protein
1513	17938940	176299	2	2	0.00222152	0	hypothetical protein Atu5356
1514	17938747	176299	2	2	0.00222152	0	conserved hypothetical protein
1515	17938746	176299	2	2	0.00222152	0	conserved hypothetical protein
1516	17938693	176299	2	2	0.00222152	0	conserved hypothetical protein
1517	17938754	176299	2	2	0.00222152	0	agrobacterium virulence homologue virB7
1518	17935088	176299	2	2	0.00222152	0	conserved hypothetical protein
1519	17938749	176299	2	2	0.00222152	0	agrobacterium virulence homologue virB2
1520	17935779	176299	2	2	0.00222152	0	diacylglycerol kinase
1521	17939122	176299	2	2	0.00222152	0	hypothetical protein Atu5540
1522	17939242	176299	2	2	0.00222152	0	conserved hypothetical protein
1523	17939239	176299	2	2	0.00222152	0	conserved hypothetical protein
1524	17939233	176299	2	2	0.00222152	0	conserved hypothetical protein
1525	17939012	176299	2	2	0.00222152	0	transcriptional regulator
1526	17938988	176299	2	2	0.00222152	0	transcriptional regulator
1527	17938950	176299	2	2	0.00222152	0	conserved hypothetical protein
1528	17938509	176299	2	2	0.00222152	0	hypothetical protein Atu4820
1529	17939050	176299	2	2	0.00222152	0	conserved hypothetical protein
1530	17939033	176299	2	2	0.00222152	0	conserved hypothetical protein
1531	17938902	176299	2	2	0.00222152	0	hypothetical protein Atu5318
1532	17935424	176299	2	2	0.00222152	0	conserved hypothetical protein
1533	17935452	176299	2	2	0.00222152	0	conserved hypothetical protein
1534	17935305	176299	2	2	0.00222152	0	transcriptional regulator, GntR family
1535	17935309	176299	2	2	0.00222152	0	ureidoglycolate hydrolase
1536	17935561	176299	2	2	0.00222152	0	conserved hypothetical protein
1537	17935569	176299	2	2	0.00222152	0	transcriptional regulator
1538	17935524	176299	2	2	0.00222152	0	conserved hypothetical protein
1539	17935558	176299	2	2	0.00222152	0	amidohydrolase
1540	17934867	176299	2	2	0.00222152	0	hypothetical protein Atu0959
1541	17938664	176299	2	2	0.00222152	0	conserved hypothetical protein
1542	17935124	176299	2	2	0.00222152	0	conserved hypothetical protein
1543	17934962	176299	2	2	0.00222152	0	conserved hypothetical protein
1544	17934990	176299	2	2	0.00222152	0	conserved hypothetical protein
1545	17938997	176299	2	2	0.00222152	0	proline dipeptidase
1546	17935244	176299	2	2	0.00222152	0	hypothetical protein Atu1344
1547	17935173	176299	2	2	0.00222152	0	conserved hypothetical protein
1548	17935236	176299	2	2	0.00222152	0	conserved hypothetical protein
1549	17936234	176299	2	2	0.00222152	0	conserved hypothetical protein
1550	17936265	176299	2	2	0.00222152	0	conserved hypothetical protein
1551	17938118	176299	2	2	0.00222152	0	phosphoribosyltransferase
1552	17936235	176299	2	2	0.00222152	0	conserved hypothetical protein
1553	17936251	176299	2	2	0.00222152	0	Hypothetical Protein Atu2369
1554	17936352	176299	2	2	0.00222152	0	conserved hypothetical protein
1555	17936725	176299	2	2	0.00222152	0	conserved hypothetical protein
1556	17936284	176299	2	2	0.00222152	0	urease accessory protein
1557	17938968	176299	2	2	0.00222152	0	conserved hypothetical protein
1558	17935739	176299	2	2	0.00222152	0	hypothetical protein Atu1849
1559	17935457	176299	2	2	0.00222152	0	conserved hypothetical protein
1560	17935994	176299	2	2	0.00222152	0	sarcosine oxidase
1561	17934722	176299	2	2	0.00222152	0	hypothetical protein Atu0813
1562	17935893	176299	2	2	0.00222152	0	molecular chaperone, DnaJ family
1563	17936150	176299	2	2	0.00222152	0	conserved hypothetical protein
1564	17936225	176299	2	2	0.00222152	0	conserved hypothetical protein
1565	17936049	176299	2	2	0.00222152	0	conserved hypothetical protein
1566	17936100	176299	2	2	0.00222152	0	conserved hypothetical protein
1567	17937572	176299	2	2	0.00222152	0	hypothetical protein Atu3868
1568	17934036	176299	2	2	0.00222152	0	conserved hypothetical protein
1569	17934065	176299	2	2	0.00222152	0	conserved hypothetical protein
1570	17935450	176299	2	2	0.00222152	0	hypothetical protein Atu1551
1571	17933957	176299	2	2	0.00222152	0	conserved hypothetical protein
1572	17938695	176299	2	2	0.00222152	0	conjugal transfer protein
1573	17934381	176299	2	2	0.00222152	0	hypothetical protein Atu0468
1574	17934285	176299	2	2	0.00222152	0	conserved hypothetical protein
1575	17938620	176299	2	2	0.00222152	0	conserved hypothetical protein
1576	17939031	176299	2	2	0.00222152	0	conserved hypothetical protein
1577	17939023	176299	2	2	0.00222152	0	conserved hypothetical protein
1578	17935618	176299	2	2	0.00222152	0	hypothetical protein Atu1725
1579	17934482	176299	2	2	0.00222152	0	chemotaxis MotD protein
1580	17937365	176299	2	2	0.00222152	0	transcriptional regulator, MerR family
1581	17937860	176299	2	2	0.00222152	0	conserved hypothetical protein
1582	17938687	176299	2	2	0.00222152	0	conserved hypothetical protein
1583	17934393	176299	2	2	0.00222152	0	polysaccharide biosynthesis protein
1584	17935249	176299	2	2	0.00222152	0	hypothetical protein Atu1349
1585	17939183	176299	2	2	0.00222152	0	conserved hypothetical protein
1586	17934745	176299	2	2	0.00222152	0	transcriptional regulator, MarR family
1587	17934770	176299	2	2	0.00222152	0	conserved hypothetical protein
1588	17934699	176299	2	2	0.00222152	0	hypothetical protein Atu0789
1589	17934716	176299	2	2	0.00222152	0	conserved hypothetical protein
1590	17934826	176299	2	2	0.00222152	0	conserved hypothetical protein
1591	17934830	176299	2	2	0.00222152	0	conserved hypothetical protein
1592	17934813	176299	2	2	0.00222152	0	dnaK suppressor protein
1593	17939237	176299	2	2	0.00222152	0	conserved hypothetical protein
1594	17934443	176299	2	2	0.00222152	0	hypothetical protein Atu0531
1595	17934494	176299	2	2	0.00222152	0	hypothetical protein Atu0583
1596	17934548	176299	2	2	0.00222152	0	conserved hypothetical protein
1597	17934481	176299	2	2	0.00222152	0	Chemotaxis protein
1598	17935531	176299	2	2	0.00222152	0	conserved hypothetical protein
1599	17934635	176299	2	2	0.00222152	0	hypothetical protein Atu0725
1600	17934672	176299	2	2	0.00222152	0	hypothetical protein Atu0762
1601	17934627	176299	2	2	0.00222152	0	ATP synthase B chain
1602	17935266	176299	2	2	0.00222152	0	hypothetical protein Atu1366
1603	17937028	176299	2	2	0.00222152	0	fibrinogen binding protein
1604	17937757	176299	2	2	0.00222152	0	exopolysaccharide production repressor protein
1605	17937790	176299	2	2	0.00222152	0	hypothetical protein Atu4094
1606	17937689	176299	2	2	0.00222152	0	copper tolerance protein
1607	17937752	176299	2	2	0.00222152	0	succinoglycan biosynthesis protein
1608	17937887	176299	2	2	0.00222152	0	conserved hypothetical protein
1609	17938067	176299	2	2	0.00222152	0	conserved hypothetical protein
1610	17937796	176299	2	2	0.00222152	0	conserved hypothetical protein
1611	17937838	176299	2	2	0.00222152	0	hypothetical protein Atu4143
1612	17937215	176299	2	2	0.00222152	0	conserved hypothetical protein
1613	17937223	176299	2	2	0.00222152	0	conserved hypothetical protein
1614	17937029	176299	2	2	0.00222152	0	hypothetical protein Atu3321
1615	17937101	176299	2	2	0.00222152	0	pseudoazurin
1616	17937434	176299	2	2	0.00222152	0	conserved hypothetical protein
1617	17937550	176299	2	2	0.00222152	0	hypothetical protein Atu3845
1618	17936016	176299	2	2	0.00222152	0	conserved hypothetical protein
1619	17937362	176299	2	2	0.00222152	0	antioxidant enzyme
1620	17938297	176299	2	2	0.00222152	0	conserved hypothetical protein
1621	17938298	176299	2	2	0.00222152	0	glycosyltransferase
1622	17938273	176299	2	2	0.00222152	0	transcriptional regulator, TetR family
1623	17938292	176299	2	2	0.00222152	0	IS3 family transposase
1624	17936291	176299	2	2	0.00222152	0	conserved hypothetical protein
1625	17939075	176299	2	2	0.00222152	0	hypothetical protein Atu5493
1626	17938375	176299	2	2	0.00222152	0	conserved hypothetical protein
1627	17938484	176299	2	2	0.00222152	0	transcriptional regulator, LuxR family
1628	17938088	176299	2	2	0.00222152	0	conserved hypothetical protein
1629	17938094	176299	2	2	0.00222152	0	periplasmic nitrate reductase protein NapE
1630	17938073	176299	2	2	0.00222152	0	conserved hypothetical protein
1631	17936901	176299	2	2	0.00222152	0	hypothetical protein Atu3190
1632	17938161	176299	2	2	0.00222152	0	hypothetical protein Atu4472
1633	17934591	176299	2	2	0.00222152	0	hypothetical protein Atu0681
1634	17936060	176299	2	2	0.00222152	0	conserved hypothetical protein
1635	17938096	176299	2	2	0.00222152	0	periplasmic nitrate reductase, NapD protein
1636	17936728	176299	2	2	0.00222152	0	phosphoglyceromutase
1637	17935844	176299	2	2	0.00222152	0	conserved hypothetical protein
1638	17936821	176299	2	2	0.00222152	0	hypothetical protein Atu3110
1639	17936746	176299	2	2	0.00222152	0	two component response regulator
1640	17936794	176299	2	2	0.00222152	0	conserved hypothetical protein
1641	17937634	176299	40	6	0.00232168	0	urocanase
1642	17936867	176299	40	6	0.00232168	0	ABC transporter, membrane spanning protein [C4-dicarboxylate]
1643	17937161	176299	40	6	0.00232168	0	isomerase/lactonizing enzyme
1644	17937565	176299	40	6	0.00232168	0	acyl-CoA hydrolase
1645	17935881	176299	40	6	0.00232168	0	acyl-CoA hydrolase
1646	17934431	176299	60	7	0.00238368	0	protein-glutamate methylesterase
1647	17938661	176299	60	7	0.00238368	0	pyridoxal phosphate biosynthesis protein
1648	17937647	176299	60	7	0.00238368	0	aldehyde dehydrogenase
1649	17939157	176299	60	7	0.00238368	0	transcriptional regulator, LysR family
1650	17937172	176299	60	7	0.00238368	0	dehydrogenase
1651	17935011	176299	60	7	0.00238368	0	pyridoxal phosphate biosynthesis protein
1652	17935591	176299	60	7	0.00238368	0	MFS permease [drug]
1653	17937302	176299	60	7	0.00238368	0	electron transfer flavoprotein beta subunit
1654	17936107	176299	60	7	0.00238368	0	aldehyde dehydrogenase
1655	17933976	176299	26	5	0.00252367	0	two component sensor kinase
1656	17934391	176299	26	5	0.00252367	0	glycosyltransferase
1657	17938363	176299	26	5	0.00252367	0	transcriptional regulator, GntR family
1658	17934268	176299	26	5	0.00252367	0	conserved hypothetical protein
1659	17935462	176299	26	5	0.00252367	0	conserved hypothetical protein
1660	17936380	176299	26	5	0.00252367	0	Isochorismatase
1661	17935999	176299	26	5	0.00252367	0	pyrophosphate--fructose-6-phosphate 1-phosphotransferase
1662	17938172	176299	26	5	0.00252367	0	xylose isomerase
1663	17937134	176299	26	5	0.00252367	0	sulfonate monooxygenase
1664	17937957	176299	26	5	0.00252367	0	RhtB family transporter
1665	17934090	176299	26	5	0.00252367	0	ABC transporter, membrane spanning protein [phosphonate]
1666	17939214	176299	7	3	0.00253104	0	conserved hypothetical protein
1667	17935359	176299	7	3	0.00253104	0	MFS permease
1668	17938170	176299	7	3	0.00253104	0	transcriptional regulator, LacI family
1669	17934651	176299	7	3	0.00253104	0	conserved hypothetical protein
1670	17936796	176299	7	3	0.00253104	0	hydantoin Racemase
1671	17935870	176299	7	3	0.00253104	0	conserved hypothetical protein
1672	17936856	176299	7	3	0.00253104	0	pectin degradation protein
1673	17939175	176299	7	3	0.00253104	0	autoinducer synthesis protein
1674	17938632	176299	7	3	0.00253104	0	conserved hypothetical protein
1675	17935151	176299	7	3	0.00253104	0	conserved hypothetical protein
1676	17937727	176299	7	3	0.00253104	0	ABC transporter, membrane spanning protein [sugar]
1677	17937704	176299	7	3	0.00253104	0	ornithine cyclodeaminase (N-terminal)
1678	17937764	176299	7	3	0.00253104	0	sarcosine oxidase delta subunit
1679	17936761	176299	7	3	0.00253104	0	oxidoreductase
1680	17938513	176299	7	3	0.00253104	0	transcriptional regulator, IclR family
1681	17938000	176299	7	3	0.00253104	0	sarcosine oxidase delta subunit
1682	17938522	176299	7	3	0.00253104	0	glucoamylase
1683	17937816	176299	7	3	0.00253104	0	monooxygenase
1684	17937674	176299	7	3	0.00253104	0	ice nucleation protein homolog
1685	17934812	176299	7	3	0.00253104	0	conserved hypothetical protein
1686	17934964	176299	7	3	0.00253104	0	ADP-Ribose Pyrophosphatase
1687	17938855	176299	15	4	0.00254953	0	permease component of C4 dicarboxylate transporter
1688	17933963	176299	15	4	0.00254953	0	phosphoribosyl-ATP pyrophosphohydrolase
1689	17935527	176299	15	4	0.00254953	0	two component response regulator
1690	17936031	176299	15	4	0.00254953	0	ABC transporter, substrate binding protein
1691	17935721	176299	15	4	0.00254953	0	conserved hypothetical protein
1692	17935389	176299	15	4	0.00254953	0	arsenical resistance protein
1693	17934778	176299	15	4	0.00254953	0	trans-aconitate methyltransferase
1694	17934104	176299	15	4	0.00254953	0	penicillin-insensitive murein endopeptidase
1695	17934117	176299	15	4	0.00254953	0	conserved hypothetical protein
1696	17936937	176299	15	4	0.00254953	0	transcriptional regulator, GntR family
1697	17938914	176299	15	4	0.00254953	0	conserved hypothetical protein
1698	17938906	176299	15	4	0.00254953	0	conserved hypothetical protein
1699	17935422	176299	15	4	0.00254953	0	beta-mannosidase precursor
1700	17935248	176299	15	4	0.00254953	0	conserved hypothetical protein
1701	17936945	176299	15	4	0.00254953	0	NAD binding oxidoreductase
1702	17937074	176299	15	4	0.00254953	0	conserved hypothetical protein
1703	17938936	176299	15	4	0.00254953	0	Tn3 family transposase fragment
1704	17938756	176299	15	4	0.00254953	0	agrobacterium virulence homologue virB9
1705	17935317	176299	41	6	0.00269193	0	enoyl-CoA hydratase
1706	17938259	176299	41	6	0.00269193	0	ABC transporter, membrane spanning protein
1707	17938554	176299	41	6	0.00269193	0	oxidoreductase
1708	17936257	176299	41	6	0.00269193	0	UDP-hexose transferase
1709	17938965	176299	61	7	0.00269268	0	AcrB/AcrD/AcrF family protein
1710	17934122	176299	61	7	0.00269268	0	methylmalonate-semialdehyde dehydrogenase
1711	17935197	176299	61	7	0.00269268	0	two component response regulator
1712	17936270	176299	61	7	0.00269268	0	ABC transporter, nucleotide binding/ATPase protein [nitrate]
1713	17933942	176299	61	7	0.00269268	0	N-(5'-phosphoribosyl) anthranilate isomerase
1714	17938330	176299	61	7	0.00269268	0	transcriptional regulator, LysR family
1715	17937978	176299	61	7	0.00269268	0	alcohol dehydrogenase
1716	17937227	176299	61	7	0.00269268	0	peptidyl-prolyl cis-trans isomerase
1717	17935170	176299	61	7	0.00269268	0	NADH ubiquinone oxidoreductase chain C
1718	17934475	176299	61	7	0.00269268	0	flagellar biosynthetic protein
1719	17934457	176299	61	7	0.00269268	0	flagellar biosynthetic protein
1720	17939310	176299	62	7	0.00303538	0	component of type IV secretion system
1721	17934492	176299	62	7	0.00303538	0	flagellar biosynthesis protein
1722	17934287	176299	62	7	0.00303538	0	2,3,4,5-tetrahydropyridine-2-carboxylate N-succinyltransferase
1723	17933954	176299	62	7	0.00303538	0	S-adenosylhomocysteine hydrolase
1724	17938766	176299	62	7	0.00303538	0	short chain dehydrogenase
1725	17939140	176299	62	7	0.00303538	0	agrocinopine synthesis reductase
1726	17937293	176299	62	7	0.00303538	0	propionyl-CoA carboxylase
1727	17935348	176299	62	7	0.00303538	0	two component response regulator
1728	17935594	176299	62	7	0.00303538	0	lipoprotein
1729	17934033	176299	62	7	0.00303538	0	two component response regulator
1730	17938171	176299	62	7	0.00303538	0	xylulokinase
1731	17938466	176299	27	5	0.00304192	0	conserved hypothetical protein
1732	17937325	176299	27	5	0.00304192	0	conserved hypothetical protein
1733	17935526	176299	27	5	0.00304192	0	phospholipase D family protein
1734	17937768	176299	27	5	0.00304192	0	nodulation protein N
1735	17934624	176299	27	5	0.00304192	0	ATP synthase A chain
1736	17935436	176299	27	5	0.00304192	0	cytochrome-c oxidase, FixN chain
1737	17934089	176299	27	5	0.00304192	0	ABC transporter, membrane spanning protein [phosphonate]
1738	17934239	176299	27	5	0.00304192	0	30S ribosomal protein S20
1739	17935200	176299	27	5	0.00304192	0	MFS permease
1740	17934853	176299	42	6	0.0031082	0	conserved hypothetical protein
1741	17934975	176299	42	6	0.0031082	0	conserved hypothetical protein
1742	17938811	176299	42	6	0.0031082	0	3-oxoadipate enol-lactone hydrolase/4-carboxymuconolactone decarboxylase
1743	17936846	176299	42	6	0.0031082	0	ABC transporter, membrane spanning protein [C4-dicarboxylate]
1744	17936056	176299	42	6	0.0031082	0	methyl-accepting chemotaxis protein
1745	17938192	176299	16	4	0.00331646	0	creatinine amidohydrolase
1746	17938853	176299	16	4	0.00331646	0	ABC transporter, substrate binding protein [C4 dicarboxylate]
1747	17937892	176299	16	4	0.00331646	0	conserved hypothetical protein
1748	17937451	176299	16	4	0.00331646	0	flagellar motor protein
1749	17937076	176299	16	4	0.00331646	0	periplasmic mannitol-binding protein
1750	17936188	176299	16	4	0.00331646	0	MFS permease
1751	17934329	176299	16	4	0.00331646	0	conserved hypothetical protein
1752	17938420	176299	16	4	0.00331646	0	fimbrial usher protein
1753	17938323	176299	16	4	0.00331646	0	conserved hypothetical protein
1754	17935989	176299	16	4	0.00331646	0	conserved hypothetical protein
1755	17934165	176299	16	4	0.00331646	0	ABC transporter, substrate binding protein [sugar]
1756	17935513	176299	16	4	0.00331646	0	conserved hypothetical protein
1757	17934662	176299	16	4	0.00331646	0	conserved hypothetical protein
1758	17935337	176299	16	4	0.00331646	0	conserved hypothetical protein
1759	17938851	176299	63	7	0.0034148	0	two component sensor kinase
1760	17937007	176299	63	7	0.0034148	0	two component response regulator for C4-dicarboxylate transport
1761	17936913	176299	63	7	0.0034148	0	RND multidrug efflux transporter
1762	17937908	176299	63	7	0.0034148	0	cation efflux system protein
1763	17934254	176299	63	7	0.0034148	0	integration host factor, beta subunit
1764	17938478	176299	63	7	0.0034148	0	GDP-mannose 4,6-dehydratase
1765	17935758	176299	63	7	0.0034148	0	tRNA/rRNA methyltransferase
1766	17936832	176299	63	7	0.0034148	0	cold shock protein
1767	17937514	176299	63	7	0.0034148	0	oxidoreductase
1768	17939174	176299	63	7	0.0034148	0	conjugal transfer protein
1769	17935745	176299	63	7	0.0034148	0	MFS permease
1770	17937933	176299	63	7	0.0034148	0	ABC transporter, membrane spanning protein [polyamine]
1771	17937850	176299	63	7	0.0034148	0	ABC transporter, membrane spanning protein [aliphatic sulphonate]
1772	17934027	176299	43	6	0.00357461	0	succinyl-diaminopimelate desuccinylase
1773	17936850	176299	43	6	0.00357461	0	conserved hypothetical protein
1774	17934060	176299	43	6	0.00357461	0	cytochrome o ubiquinol oxidase subunit II
1775	17936198	176299	43	6	0.00357461	0	guanine deaminase
1776	17936272	176299	43	6	0.00357461	0	ABC transporter, membrane spanning protein
1777	17938887	176299	43	6	0.00357461	0	transcriptional regulator, LysR family
1778	17937976	176299	28	5	0.00363649	0	NonF-related protein
1779	17938844	176299	28	5	0.00363649	0	transcriptional regulator, LysR family
1780	17938671	176299	28	5	0.00363649	0	transcriptional regulator, LysR family
1781	17937138	176299	28	5	0.00363649	0	alkanesulfonate monooxygenase
1782	17936770	176299	28	5	0.00363649	0	Na+/H+ antiporter
1783	17935734	176299	28	5	0.00363649	0	conserved hypothetical protein
1784	17936323	176299	28	5	0.00363649	0	RNA methylase
1785	17938451	176299	64	7	0.00383416	0	succinate semialdehyde dehydrogenase
1786	17935352	176299	64	7	0.00383416	0	conserved hypothetical protein
1787	17935542	176299	64	7	0.00383416	0	ABC transporter, membrane spanning protein
1788	17935778	176299	64	7	0.00383416	0	two component sensor kinase
1789	17934429	176299	64	7	0.00383416	0	cheA homolog
1790	17934416	176299	64	7	0.00383416	0	enoyl-CoA hydratase
1791	17934019	176299	64	7	0.00383416	0	3-deoxy-manno-octulosonate cytidylyltransferase
1792	17937652	176299	64	7	0.00383416	0	ABC transporter, membrane spanning protein
1793	17936310	176299	64	7	0.00383416	0	exopolysaccharide production protein PssB
1794	17934280	176299	64	7	0.00383416	0	ribokinase
1795	17936364	176299	64	7	0.00383416	0	AcrB/AcrD/AcrF family protein
1796	17936121	176299	64	7	0.00383416	0	ubiquinol-cytochrome c reductase cytochrome b subunit
1797	17934135	176299	64	7	0.00383416	0	component of type IV pilus
1798	17937990	176299	8	3	0.00392601	0	conserved hypothetical protein
1799	17937278	176299	8	3	0.00392601	0	conserved hypothetical protein
1800	17935055	176299	8	3	0.00392601	0	conserved hypothetical protein
1801	17934199	176299	8	3	0.00392601	0	conserved hypothetical protein
1802	17937577	176299	8	3	0.00392601	0	conserved hypothetical protein
1803	17937749	176299	8	3	0.00392601	0	succinoglycan biosynthesis protein
1804	17934202	176299	8	3	0.00392601	0	conserved hypothetical protein
1805	17935156	176299	8	3	0.00392601	0	conserved hypothetical protein
1806	17938768	176299	8	3	0.00392601	0	conserved hypothetical protein
1807	17937359	176299	8	3	0.00392601	0	conserved hypothetical protein
1808	17937284	176299	8	3	0.00392601	0	transcriptional regulator
1809	17937519	176299	8	3	0.00392601	0	conserved hypothetical protein
1810	17938393	176299	8	3	0.00392601	0	hydantoin racemase
1811	17938612	176299	8	3	0.00392601	0	conserved hypothetical protein
1812	17933932	176299	8	3	0.00392601	0	conserved hypothetical protein
1813	17934502	176299	8	3	0.00392601	0	ABC transporter, substrate binding protein [alpha-glucoside]
1814	17937114	176299	8	3	0.00392601	0	conserved hypothetical protein
1815	17937529	176299	8	3	0.00392601	0	hypothetical protein Atu3824
1816	17938881	176299	8	3	0.00392601	0	hydrolase
1817	17937108	176299	8	3	0.00392601	0	conserved hypothetical protein
1818	17934198	176299	8	3	0.00392601	0	5'-methylthioadenosine/S-adenosylhomocysteine nucleosidase
1819	17939016	176299	8	3	0.00392601	0	transcriptional regulator, LacI family
1820	17937050	176299	8	3	0.00392601	0	trehalose utilization-related protein
1821	17936218	176299	8	3	0.00392601	0	conserved hypothetical protein
1822	17936103	176299	8	3	0.00392601	0	conserved hypothetical protein
1823	17937155	176299	8	3	0.00392601	0	conserved hypothetical protein
1824	17938075	176299	8	3	0.00392601	0	nitric oxide reductase NorD protein
1825	17939008	176299	8	3	0.00392601	0	2-hydroxychromene-2-carboxylate isomerase
1826	17937804	176299	8	3	0.00392601	0	conserved hypothetical protein
1827	17937022	176299	8	3	0.00392601	0	cellulose synthase
1828	17937159	176299	8	3	0.00392601	0	monooxygenase
1829	17933985	176299	8	3	0.00392601	0	pantothenate kinase
1830	17934409	176299	8	3	0.00392601	0	conserved hypothetical protein
1831	17934606	176299	8	3	0.00392601	0	phosphatase
1832	17934613	176299	44	6	0.00409545	0	KHG-KDPG bifunctional aldolase
1833	17938235	176299	44	6	0.00409545	0	transcriptional regulator, IclR family
1834	17935486	176299	44	6	0.00409545	0	inosine-uridine preferring nucleoside hydrolase
1835	17933948	176299	44	6	0.00409545	0	ATP-dependant DNA helicase
1836	17935445	176299	17	4	0.00423026	0	transcriptional regulator, MerR family
1837	17934772	176299	17	4	0.00423026	0	oxidoreductase
1838	17935256	176299	17	4	0.00423026	0	conserved hypothetical protein
1839	17935551	176299	17	4	0.00423026	0	tolB protein
1840	17938971	176299	17	4	0.00423026	0	conserved hypothetical protein
1841	17935472	176299	17	4	0.00423026	0	salicylate hydroxylase
1842	17935574	176299	65	7	0.00429691	0	peptidyl prolyl cis-trans isomerase
1843	17938465	176299	65	7	0.00429691	0	formate dehydrogenase alpha subunit
1844	17934248	176299	65	7	0.00429691	0	RNA polymerase sigma-54 factor
1845	17935196	176299	65	7	0.00429691	0	two component response regulator
1846	17934814	176299	65	7	0.00429691	0	Hemolysin III
1847	17934238	176299	65	7	0.00429691	0	enoyl CoA hydratase
1848	17939004	176299	65	7	0.00429691	0	ABC transporter, membrane spanning protein [putrescine]
1849	17934520	176299	65	7	0.00429691	0	ABC transporter, substrate binding protein [putrescine]
1850	17937934	176299	65	7	0.00429691	0	ABC transporter, membrane spanning protein [polyamine]
1851	17934781	176299	65	7	0.00429691	0	transcriptional regulator, LysR family
1852	17938723	176299	65	7	0.00429691	0	NAD-dependent succinate aldehyde dehydrogenases
1853	17937133	176299	29	5	0.0043142	0	conserved hypothetical protein
1854	17938349	176299	29	5	0.0043142	0	alpha-galactosidase
1855	17934433	176299	29	5	0.0043142	0	chemotaxis protein
1856	17937235	176299	29	5	0.0043142	0	oxidoreductase
1857	17937815	176299	29	5	0.0043142	0	mandelate racemase
1858	17936893	176299	29	5	0.0043142	0	conserved hypothetical protein
1859	17938101	176299	29	5	0.0043142	0	rhizobiocin/RTX toxin
1860	17938782	176299	29	5	0.0043142	0	transcriptional regulator, LysR family
1861	17936144	176299	29	5	0.0043142	0	conserved hypothetical protein
1862	17934290	176299	45	6	0.00467525	0	inosine-uridine preferring nucleoside hydrolase
1863	17937508	176299	45	6	0.00467525	0	histidase
1864	17937636	176299	45	6	0.00467525	0	histidine ammonia-lyase
1865	17936180	176299	45	6	0.00467525	0	glycosyltransferase
1866	17935487	176299	45	6	0.00467525	0	conserved hypothetical protein
1867	17937685	176299	66	7	0.00480671	0	MFS permease
1868	17938799	176299	66	7	0.00480671	0	dehydrogenase
1869	17938773	176299	66	7	0.00480671	0	zinc-binding dehydrogenase
1870	17938394	176299	66	7	0.00480671	0	transcriptional regulator, LysR family
1871	17938488	176299	66	7	0.00480671	0	dTDP-4-dehydrorhamnose 3,5-epimerase
1872	17934440	176299	66	7	0.00480671	0	large conductance mechanosensitive channel proteins
1873	17935168	176299	66	7	0.00480671	0	NADH ubiquinone oxidoreductase chain A
1874	17937476	176299	66	7	0.00480671	0	ferrochelatase
1875	17934580	176299	66	7	0.00480671	0	3-methyladenine-DNA glycosylase
1876	17935899	176299	66	7	0.00480671	0	ABC transporter, membrane spanning protein
1877	17934561	176299	66	7	0.00480671	0	4-hydroxybenzoate octaprenyltransferase
1878	17934246	176299	66	7	0.00480671	0	nitrogen regulatory IIA protein
1879	17937479	176299	66	7	0.00480671	0	capsule expression protein
1880	17935176	176299	66	7	0.00480671	0	NADH ubiquinone oxidoreductase chain G
1881	17937303	176299	66	7	0.00480671	0	electron transfer flavoprotein alpha subunit
1882	17937304	176299	66	7	0.00480671	0	3-hydroxybutyryl-CoA dehydrogenase
1883	17938713	176299	66	7	0.00480671	0	ABC transporter, membrane spanning protein [mannopine]
1884	17934321	176299	66	7	0.00480671	0	ABC transporter, nucleotide binding/ATPase protein
1885	17934602	176299	66	7	0.00480671	0	glutathione-regulated potassium-efflux system protein
1886	17934746	176299	66	7	0.00480671	0	MFS permease
1887	17935746	176299	30	5	0.00508205	0	inositol monophosphatase family protein
1888	17936014	176299	30	5	0.00508205	0	conserved hypothetical protein
1889	17935279	176299	30	5	0.00508205	0	phosphatidate cytidylyltransferase
1890	17935991	176299	18	4	0.00530406	0	glutathionylspermidine synthetase (N-terminal)
1891	17935079	176299	18	4	0.00530406	0	MFS permease
1892	17935257	176299	18	4	0.00530406	0	conserved hypothetical protein
1893	17936903	176299	18	4	0.00530406	0	MFS permease [monocarboxylate]
1894	17935920	176299	18	4	0.00530406	0	transcriptional regulator, ArsR family
1895	17935235	176299	18	4	0.00530406	0	transcriptional regulator, ArsR family
1896	17937630	176299	18	4	0.00530406	0	conserved hypothetical protein
1897	17934405	176299	18	4	0.00530406	0	conserved hypothetical protein
1898	17935393	176299	46	6	0.00531873	0	chloride channel protein
1899	17935930	176299	46	6	0.00531873	0	HFLC protein
1900	17937004	176299	46	6	0.00531873	0	D-amino acid dehydrogenase, small subunit
1901	17934220	176299	46	6	0.00531873	0	nodulation protein L
1902	17936303	176299	46	6	0.00531873	0	chitooligosaccharide deacetylase
1903	17935284	176299	67	7	0.00536749	0	acyl-[acyl carrier protein]--UDP-N-acetylglucosamine O-acyltransferase
1904	17935399	176299	67	7	0.00536749	0	penicillin binding protein
1905	17937111	176299	67	7	0.00536749	0	succinate semialdehyde dehydrogenase
1906	17935051	176299	67	7	0.00536749	0	polyphosphate kinase
1907	17935282	176299	67	7	0.00536749	0	UDP glucosamine N-acyltransferase
1908	17935286	176299	67	7	0.00536749	0	lipid A-disaccharide synthase
1909	17937953	176299	67	7	0.00536749	0	transcriptional regulator, LysR family
1910	17935345	176299	67	7	0.00536749	0	two component sensor kinase
1911	17935970	176299	67	7	0.00536749	0	UDP-3-0-(3-hydroxymyristoyl) N-acetylglucosamine deacetylase
1912	17937936	176299	67	7	0.00536749	0	aldehyde dehydrogenase
1913	17936985	176299	67	7	0.00536749	0	AcrB/AcrD/AcrF family protein
1914	17937500	176299	67	7	0.00536749	0	AcrB/AcrD/AcrF family protein
1915	17939030	176299	67	7	0.00536749	0	zinc-binding oxidoreductase
1916	17935939	176299	67	7	0.00536749	0	AcrB/AcrD/AcrF family protein
1917	17937581	176299	67	7	0.00536749	0	aldo-keto reductase
1918	17935455	176299	67	7	0.00536749	0	alcohol dehydrogenase
1919	17938325	176299	67	7	0.00536749	0	AcrB/AcrD/AcrF family protein
1920	17938953	176299	9	3	0.00570781	0	IS66 family Orf4 fragment
1921	17937767	176299	9	3	0.00570781	0	conserved hypothetical protein
1922	17934590	176299	9	3	0.00570781	0	conserved hypothetical protein
1923	17934858	176299	9	3	0.00570781	0	conserved hypothetical protein
1924	17934953	176299	9	3	0.00570781	0	ABC transporter, substrate binding protein
1925	17937671	176299	9	3	0.00570781	0	ice nucleation protein homolog
1926	17939077	176299	9	3	0.00570781	0	hydrolase
1927	17935444	176299	9	3	0.00570781	0	conserved hypothetical protein
1928	17936141	176299	9	3	0.00570781	0	acetyltransferase
1929	17935902	176299	9	3	0.00570781	0	conserved hypothetical protein
1930	17935807	176299	9	3	0.00570781	0	conserved hypothetical protein
1931	17938823	176299	9	3	0.00570781	0	conserved hypothetical protein
1932	17938437	176299	9	3	0.00570781	0	D-tagatose 3-epimerase
1933	17938285	176299	9	3	0.00570781	0	conserved hypothetical protein
1934	17937912	176299	9	3	0.00570781	0	sarcosine oxidase delta subunit
1935	17935917	176299	9	3	0.00570781	0	conserved hypothetical protein
1936	17937554	176299	9	3	0.00570781	0	resolvase
1937	17935226	176299	9	3	0.00570781	0	acetyltransferase
1938	17939108	176299	31	5	0.00594715	0	monooxygenase
1939	17934392	176299	31	5	0.00594715	0	ABC transporter, substrate binding protein [amino acid]
1940	17938677	176299	31	5	0.00594715	0	conserved hypothetical protein
1941	17937781	176299	68	7	0.00598343	0	2-HYDROXY-3-OXOPROPIONATE REDUCTASE
1942	17938831	176299	68	7	0.00598343	0	ABC transporter, membrane spanning protein [spermidine/putrescine]
1943	17933969	176299	68	7	0.00598343	0	heat shock protein hslV
1944	17936275	176299	68	7	0.00598343	0	Acr family transporter
1945	17938908	176299	68	7	0.00598343	0	zinc-binding oxidoreductase
1946	17936800	176299	68	7	0.00598343	0	ABC transporter, nucleotide binding/ATPase protein [spermidine/putrescine]
1947	17935709	176299	68	7	0.00598343	0	conserved hypothetical protein
1948	17936798	176299	68	7	0.00598343	0	ABC transporter, membrane spanning protein [spermidine/putrescine]
1949	17935454	176299	68	7	0.00598343	0	lipoate biosynthesis protein B
1950	17938307	176299	68	7	0.00598343	0	dTDP-rhamnose-3,5-epimerase
1951	17938536	176299	68	7	0.00598343	0	ribokinase
1952	17935178	176299	68	7	0.00598343	0	NADH ubiquinone oxidoreductase chain I
1953	17937189	176299	68	7	0.00598343	0	Enoyl-CoA hydratase/isomerase family protein
1954	17934524	176299	47	6	0.00603081	0	ABC transporter, membrane spanning protein
1955	17935441	176299	47	6	0.00603081	0	cobinamide kinase/cobinamide phosphate guanylyltransferase
1956	17938767	176299	47	6	0.00603081	0	quinone oxidoreductase
1957	17938197	176299	47	6	0.00603081	0	oxoreductase
1958	17935024	176299	3	2	0.00641953	0	conserved hypothetical protein
1959	17937425	176299	3	2	0.00641953	0	conserved hypothetical protein
1960	17935675	176299	3	2	0.00641953	0	conserved hypothetical protein
1961	17934351	176299	3	2	0.00641953	0	phage-related integrase
1962	17934363	176299	3	2	0.00641953	0	transcription antitermination protein
1963	17937992	176299	3	2	0.00641953	0	conserved hypothetical protein
1964	17934318	176299	3	2	0.00641953	0	conserved hypothetical protein
1965	17934123	176299	3	2	0.00641953	0	conserved hypothetical protein
1966	17937156	176299	3	2	0.00641953	0	dibenzothiophene desulfurization enzyme B
1967	17937364	176299	3	2	0.00641953	0	conserved hypothetical protein
1968	17934702	176299	3	2	0.00641953	0	conserved hypothetical protein
1969	17938893	176299	3	2	0.00641953	0	ECF family sigma factor
1970	17939009	176299	3	2	0.00641953	0	hypothetical protein Atu5426
1971	17938549	176299	3	2	0.00641953	0	conserved hypothetical protein
1972	17937755	176299	3	2	0.00641953	0	succinoglycan biosynthesis protein
1973	17934687	176299	3	2	0.00641953	0	conserved hypothetical protein
1974	17938525	176299	3	2	0.00641953	0	conserved hypothetical protein
1975	17937621	176299	3	2	0.00641953	0	conserved hypothetical protein
1976	17938703	176299	3	2	0.00641953	0	hypothetical protein Atu5117
1977	17938545	176299	3	2	0.00641953	0	nucleotidyltransferase
1978	17937140	176299	3	2	0.00641953	0	desulfurizing enzyme
1979	17937370	176299	3	2	0.00641953	0	conserved hypothetical protein
1980	17936801	176299	3	2	0.00641953	0	polymerase epsilon subunit
1981	17937013	176299	3	2	0.00641953	0	cellulose biosynthesis protein
1982	17935995	176299	3	2	0.00641953	0	sarcosine oxidase
1983	17939326	176299	3	2	0.00641953	0	conserved hypothetical protein
1984	17935089	176299	3	2	0.00641953	0	DNA-directed RNA polymerase
1985	17935703	176299	3	2	0.00641953	0	conserved hypothetical protein
1986	17938043	176299	3	2	0.00641953	0	hypothetical protein Atu4354
1987	17938903	176299	3	2	0.00641953	0	hypothetical protein Atu5319
1988	17939181	176299	3	2	0.00641953	0	conserved hypothetical protein
[truncated: 3,103 more rows]
