# Supplementary material for: A computational approach to discovering the functions of bacterial phytochromes by analysis of homolog distributions
Source: BMC Bioinformatics. 2006 Mar 16;7:141. doi: 10.1186/1471-2105-7-141 (PMC1552090; doi:10.1186/1471-2105-7-141)
Supplement: Additional File 8 — Sorted list of co-distribution results based on a high E-value global BLAST analysis, A. tumefaciens response regulator ExsF as query and all A. tumefaciens proteins as target. [file 1471-2105-7-141-S8.xls]

## Sheet: agrtu_exsf_2ndrun
Query protein ExsF from Agrobacterium tumefaciens (agrtu_exsf)
global BLAST run with default E value of 10
gi 17935876 taxid 176299, BLAST homologs found in k=76 species
a: sorting range							76
b: gi of target protein							138
c: taxid of target protein							(above values for k and n for calculation of p)
l: number of species in which BLAST homologs were found
m: number of species identical with query protein
p: probability for co-distribution
e: 1 if the target protein is a direct BLAST homolog of the query protein
f: protein annotation as
a	b	c	l	m	p	e	f
1	17935876	176299	76	76	8.57738e-41	1	ExsF two component response regulator
2	17938360	176299	84	71	1.69757e-19	1	two component response regulator
3	17934887	176299	78	66	2.80861e-16	0	two component sensor kinase
4	17935907	176299	56	52	1.02686e-14	0	transcriptional regulator, AraC family
5	17936048	176299	61	55	1.90348e-14	1	Agp2 bacteriophytochrome two component sensor kinase
6	17937785	176299	85	68	2.42786e-14	0	ABC transporter, nucleotide binding/ATPase protein
7	17934432	176299	77	64	2.74559e-14	0	CheY homolog
8	17936303	176299	77	64	2.74559e-14	0	chitooligosaccharide deacetylase
9	17934886	176299	79	65	2.98685e-14	0	two component response regulator
10	17938707	176299	81	66	3.01652e-14	0	two component response regulator
11	17938727	176299	55	51	3.16568e-14	0	transcriptional regulator, AraC family
12	17935141	176299	68	59	3.32995e-14	0	polysaccharide export protein
13	17938219	176299	68	59	3.32995e-14	0	transcriptional regulator, TetR family
14	17938962	176299	76	63	1.08836e-13	1	two component response regulator
15	17935877	176299	80	65	1.29599e-13	0	ExsG two component sensor kinase
16	17938562	176299	69	59	1.73966e-13	0	transcriptional regulator, TetR family
17	17936938	176299	59	53	1.88103e-13	0	transcriptional regulator, AraC family
18	17937893	176299	50	47	2.54303e-13	0	transcriptional regulator, AraC family
19	17935660	176299	61	54	3.80697e-13	0	transcriptional regulator, AraC family
20	17937174	176299	85	67	4.58595e-13	0	transcriptional regulator, ArsR family
21	17938876	176299	68	58	5.78487e-13	0	transcriptional regulator, TetR family
22	17934773	176299	49	46	7.09166e-13	0	transcriptional regulator, AraC family
23	17937503	176299	72	60	1.12725e-12	0	transcriptional regulator, TetR family
24	17935873	176299	74	61	1.43197e-12	0	two component sensor kinase
25	17938652	176299	74	61	1.43197e-12	0	transcriptional regulator, MarR family
26	17935392	176299	76	62	1.71417e-12	0	transcriptional regulator, ArsR family
27	17934188	176299	76	62	1.71417e-12	0	transcriptional regulator, MarR family
28	17935157	176299	78	63	1.93578e-12	0	transcriptional regulator, ArsR family
29	17934945	176299	80	64	2.0621e-12	1	two component response regulator
30	17934557	176299	110	76	2.44727e-12	0	phosphoribosylamine--glycine ligase
31	17938008	176299	59	52	3.32315e-12	0	transcriptional regulator, AraC family
32	17938922	176299	59	52	3.32315e-12	0	transcriptional regulator. AraC family
33	17938462	176299	71	59	3.70223e-12	0	two component response regulator
34	17935466	176299	71	59	3.70223e-12	0	transcriptional regulator, TetR family
35	17935417	176299	89	68	5.03966e-12	0	transcriptional regulator, Fur family
36	17935573	176299	96	71	5.48499e-12	0	peptidyl prolyl cis-trans isomerase
37	17934538	176299	75	61	5.87329e-12	0	two component sensor kinase
38	17939091	176299	50	46	5.87652e-12	1	two component sensor kinase/response regulator hybrid
39	17936244	176299	68	57	8.34792e-12	0	S-methyltransferase
40	17934988	176299	58	51	9.37242e-12	0	transcriptional regulator, AraC family
41	17938264	176299	55	49	1.26722e-11	0	transcriptional regulator, AraC family
42	17938569	176299	52	47	1.50721e-11	0	transcriptional regulator, AraC family
43	17938959	176299	52	47	1.50721e-11	0	two component sensor kinase
44	17936215	176299	49	45	1.55216e-11	0	two component sensor kinase/response regulator hybrid
45	17935207	176299	108	75	1.58226e-11	0	dihydroorotase
46	17934754	176299	74	60	1.91078e-11	0	transcriptional regulator, MarR family
47	17938193	176299	76	61	2.26728e-11	0	transcriptional regulator, MarR family
48	17936006	176299	57	50	2.56747e-11	0	lytic murein transglycosylase
49	17938464	176299	57	50	2.56747e-11	0	two component sensor kinase
50	17938348	176299	57	50	2.56747e-11	0	transcriptional regulator, AraC family
51	17934539	176299	80	63	2.74698e-11	0	two component response regulator
52	17937586	176299	80	63	2.74698e-11	0	chemotaxis response regulator
53	17939088	176299	80	63	2.74698e-11	0	two component sensor kinase
54	17934180	176299	62	53	2.96873e-11	0	transcriptional regulator, AraC family
55	17938766	176299	62	53	2.96873e-11	0	short chain dehydrogenase
56	17938101	176299	54	48	3.38693e-11	0	rhizobiocin/RTX toxin
57	17938949	176299	54	48	3.38693e-11	0	conserved hypothetical protein
58	17936795	176299	69	57	3.49718e-11	0	ECF family sigma factor
59	17936062	176299	51	46	3.95062e-11	0	GGDEF family protein
60	17938055	176299	71	58	4.66734e-11	0	dehydrogenase/reductase
61	17938022	176299	71	58	4.66734e-11	0	porin
62	17938166	176299	71	58	4.66734e-11	0	transcriptional regulator, TetR family
63	17935567	176299	103	73	4.68865e-11	0	diaminopimelate decarboxylase
64	17934164	176299	64	54	4.74052e-11	0	transcriptional regulator, AraC family
65	17938856	176299	64	54	4.74052e-11	0	conserved hypothetical protein
66	17936863	176299	59	51	4.75211e-11	0	transcriptional regulator, AraC family
67	17936845	176299	59	51	4.75211e-11	0	transcriptional regulator, AraC family
68	17938974	176299	59	51	4.75211e-11	0	transcriptional regulator, AraC family
69	17937911	176299	91	68	5.68776e-11	0	sarcosine oxidase alpha subunit
70	17935493	176299	98	71	5.74524e-11	0	3-oxoacyl-(acyl-carrier-protein) synthase II
71	17935342	176299	98	71	5.74524e-11	0	competence/damage-inducible protein CinA
72	17938331	176299	41	39	5.90744e-11	0	catalase
73	17938553	176299	73	59	5.92372e-11	0	transcriptional regulator, MarR family
74	17938470	176299	56	49	6.83992e-11	0	two component sensor kinase
75	17934439	176299	56	49	6.83992e-11	0	two component sensor kinase/response regulator hybrid
76	17934269	176299	113	76	7.37445e-11	0	acetyltransferase
77	17938893	176299	61	52	8.14205e-11	0	ECF family sigma factor
78	17936895	176299	61	52	8.14205e-11	0	conserved hypothetical protein
79	17934734	176299	53	47	8.82417e-11	0	conserved hypothetical protein
80	17938430	176299	53	47	8.82417e-11	0	transcriptional regulator
81	17937170	176299	53	47	8.82417e-11	0	transcriptional regulator, AraC family
82	17934782	176299	79	62	9.11656e-11	0	acetyltransferase
83	17938705	176299	81	63	9.59077e-11	0	two component response regulator
84	17937340	176299	81	63	9.59077e-11	0	conserved hypothetical protein
85	17935295	176299	81	63	9.59077e-11	0	LexA repressor
86	17936070	176299	83	64	9.61933e-11	0	transcriptional regulator, ArsR family
87	17936912	176299	68	56	1.01114e-10	0	transcriptional regulator, TetR family
88	17935021	176299	50	45	1.01152e-10	0	GGDEF family protein
89	17938381	176299	50	45	1.01152e-10	0	GGDEF family protein
90	17934694	176299	50	45	1.01152e-10	0	conserved hypothetical protein
91	17933976	176299	63	53	1.30429e-10	0	two component sensor kinase
92	17938967	176299	63	53	1.30429e-10	0	transcriptional regulator, TetR family
93	17934666	176299	94	69	1.34651e-10	0	phosphoglycerate mutase
94	17935520	176299	70	57	1.36456e-10	0	transcriptional regulator, TetR family
95	17937894	176299	70	57	1.36456e-10	0	transcriptional regulator, TetR family
96	17938851	176299	70	57	1.36456e-10	0	two component sensor kinase
97	17937308	176299	104	73	1.43814e-10	0	diaminopimelate decarboxylase
98	17935047	176299	104	73	1.43814e-10	0	5'-phosphoribosylglycinamide formyltransferase
99	17937459	176299	110	75	1.48794e-10	0	phosphoribosylaminoimidazole carboxylase catalytic subunit
100	17935735	176299	110	75	1.48794e-10	0	phosphoribosylformylglycinamidine synthase I
101	17938263	176299	72	58	1.75548e-10	0	dehydrogenase
102	17939177	176299	72	58	1.75548e-10	0	replication protein
103	17938400	176299	72	58	1.75548e-10	0	two component sensor kinase
104	17939299	176299	55	48	1.7741e-10	0	two component sensor kinase
105	17934011	176299	55	48	1.7741e-10	0	lytic murein transglycosylase
106	17938380	176299	99	71	1.77743e-10	0	2-hydroxyacid dehydrogenase
107	17938917	176299	99	71	1.77743e-10	0	2-hydroxyacid dehydrogenase
108	17935452	176299	43	40	2.11956e-10	0	conserved hypothetical protein
109	17938858	176299	74	59	2.15806e-10	0	transcriptional regulator, MarR family
110	17934428	176299	74	59	2.15806e-10	0	cheY homolog
111	17938333	176299	60	51	2.16552e-10	0	transcriptional regulator, AraC family
112	17935214	176299	60	51	2.16552e-10	0	transcriptional regulator, TetR family
113	17935263	176299	60	51	2.16552e-10	0	conserved hypothetical protein
114	17934406	176299	90	67	2.26677e-10	0	conserved hypothetical protein
115	17937765	176299	90	67	2.26677e-10	0	sarcosine oxidase alpha subunit
116	17936111	176299	49	44	2.53196e-10	0	GGDEF family protein
117	17934878	176299	76	60	2.53917e-10	0	two component response regulator
118	17934028	176299	76	60	2.53917e-10	0	transcriptional regulator, MarR family
119	17937491	176299	76	60	2.53917e-10	0	two component response regulator
120	17939007	176299	67	55	2.81534e-10	0	oxidoreductase
121	17935574	176299	97	70	2.84428e-10	0	peptidyl prolyl cis-trans isomerase
122	17936161	176299	86	65	2.97883e-10	0	transcriptional regulator, ArsR family
123	17935787	176299	86	65	2.97883e-10	0	short chain dehydrogenase
124	17934333	176299	86	65	2.97883e-10	0	two component sensor kinase
125	17934992	176299	80	62	3.09036e-10	0	transcriptional regulator, MarR family
126	17937486	176299	80	62	3.09036e-10	0	two component response regulator
127	17936173	176299	84	64	3.15864e-10	0	probable acetyltransferase
128	17937857	176299	82	63	3.19515e-10	1	two component response regulator
129	17936174	176299	82	63	3.19515e-10	0	conserved hypothetical protein
130	17937637	176299	82	63	3.19515e-10	0	imidazolone-5-propionate hydrolase
131	17936338	176299	82	63	3.19515e-10	0	lactoylglutathione lyase
132	17938327	176299	82	63	3.19515e-10	0	two component response regulator
133	17938014	176299	82	63	3.19515e-10	0	carbonyl reductase
134	17937610	176299	82	63	3.19515e-10	0	two component response regulator
135	17934161	176299	82	63	3.19515e-10	0	transcriptional regulator
136	17936786	176299	57	49	3.26877e-10	0	transcriptional regulator, TetR family
137	17934430	176299	62	52	3.47465e-10	0	chemotaxis methyltransferase
138	17936347	176299	69	56	3.83345e-10	0	two component sensor kinase
139	17936808	176299	69	56	3.83345e-10	0	ABC transporter, membrane spanning protein [sn-Glycerol-3-phosphate]
140	17934981	176299	69	56	3.83345e-10	0	NAD/NADP dependent oxidoreductase
141	17937859	176299	69	56	3.83345e-10	0	two component sensor kinase
142	17936266	176299	69	56	3.83345e-10	0	transcriptional regulator, TetR family
143	17937333	176299	111	75	4.42397e-10	0	shikimate kinase
144	17938961	176299	54	47	4.48476e-10	0	two component sensor kinase
145	17937827	176299	54	47	4.48476e-10	0	transcriptional regulator, AraC family
146	17935875	176299	71	57	4.98668e-10	0	two component sensor kinase
147	17935051	176299	71	57	4.98668e-10	0	polyphosphate kinase
148	17938674	176299	42	39	5.11572e-10	0	two component sensor kinase
149	17934516	176299	42	39	5.11572e-10	0	transcriptional regulator, LysR family
150	17934387	176299	64	53	5.26141e-10	0	ECF family sigma factor
151	17934085	176299	64	53	5.26141e-10	0	transcriptional regulator, AraC family
152	17934542	176299	100	71	5.3433e-10	0	4-diphosphocytidyl-2-C-methyl-D-erythritol kinase
153	17937994	176299	51	45	5.5691e-10	0	two component sensor kinase
154	17934453	176299	59	50	5.59287e-10	0	flagellin
155	17938317	176299	48	43	6.20072e-10	0	GGDEF family protein
156	17937203	176299	48	43	6.20072e-10	0	GGDEF family protein
157	17936955	176299	48	43	6.20072e-10	0	GGDEF family protein
158	17938179	176299	48	43	6.20072e-10	0	GGDEF family protein
159	17936109	176299	48	43	6.20072e-10	0	GGDEF family protein
160	17936088	176299	73	58	6.21332e-10	0	transcriptional regulator, MarR family
161	17938328	176299	73	58	6.21332e-10	0	two component sensor kinase
162	17935385	176299	73	58	6.21332e-10	0	ECF family sigma factor
163	17937909	176299	91	67	6.98331e-10	0	short-chain dehydrogenase
164	17935631	176299	91	67	6.98331e-10	0	ABC transporter, nucleotide binding/ATPase protein
165	17937719	176299	75	59	7.42885e-10	0	ABC transporter, substrate binding protein [ferrichrome]
166	17935681	176299	66	54	7.56359e-10	0	transcriptional regulator, GntR family
167	17938006	176299	66	54	7.56359e-10	0	transcriptional regulator, TetR family
168	17937271	176299	66	54	7.56359e-10	0	endo-1,3-1,4-beta-glycanase
169	17935944	176299	66	54	7.56359e-10	0	transcriptional regulator, TetR family
170	17939125	176299	56	48	8.22928e-10	0	transcriptional regulator, AraC family
171	17934325	176299	56	48	8.22928e-10	0	transcriptional regulator, AraC family
172	17938001	176299	89	66	8.26868e-10	0	sarcosine oxidase alpha subunit
173	17938933	176299	38	36	8.28884e-10	0	conserved hypothetical protein
174	17938196	176299	98	70	8.49816e-10	0	dehydrogenase
175	17938453	176299	77	60	8.53297e-10	0	acetyltransferase
176	17935322	176299	77	60	8.53297e-10	0	transcriptional regulator, MarR family
177	17934809	176299	103	72	8.83281e-10	0	methylated-DNA--protein-cysteine methyltransferase
178	17936907	176299	103	72	8.83281e-10	0	ornithine decarboxylase
179	17934697	176299	103	72	8.83281e-10	0	threonine synthase
180	17934100	176299	61	51	8.9758e-10	0	transcriptional regulator, GntR family
181	17936991	176299	61	51	8.9758e-10	0	transcriptional regulator, GntR family
182	17937914	176299	61	51	8.9758e-10	0	transcriptional regulator, AraC family
183	17934575	176299	87	65	9.28801e-10	0	glycolate oxidase subunit
184	17934633	176299	87	65	9.28801e-10	0	FAD dependent oxidoreductase
185	17935938	176299	87	65	9.28801e-10	0	FAD dependent oxidoreductase
186	17936771	176299	87	65	9.28801e-10	0	ABC transporter, nucleotide binding/ATPase protein
187	17937310	176299	79	61	9.42044e-10	0	two component response regulator
188	17937589	176299	79	61	9.42044e-10	0	lysophospholipase
189	17935525	176299	79	61	9.42044e-10	0	transcriptional regulator, ArsR family
190	17937492	176299	85	64	9.94386e-10	0	two component sensor kinase
191	17939021	176299	81	62	9.99459e-10	0	3-oxoacyl-(acyl-carrier protein) reductase
192	17938762	176299	81	62	9.99459e-10	0	two component sensor kinase
193	17938905	176299	81	62	9.99459e-10	0	transcriptional regulator, ArsR family
194	17935528	176299	83	63	1.01817e-09	0	dimethylglycine dehydrogenase
195	17934339	176299	83	63	1.01817e-09	0	two component response regulator
196	17935914	176299	83	63	1.01817e-09	0	transcriptional regulator, ArsR family
197	17934485	176299	68	55	1.03707e-09	0	flagellar hook protein
198	17935114	176299	53	46	1.10596e-09	0	transcriptional regulator, LysR family
199	17938925	176299	53	46	1.10596e-09	0	transcriptional regulator, AraC family
200	17938150	176299	41	38	1.21258e-09	0	conserved hypothetical protein
201	17934032	176299	41	38	1.21258e-09	0	two component sensor kinase
202	17934606	176299	96	69	1.23155e-09	0	phosphatase
203	17936368	176299	96	69	1.23155e-09	0	pyridoxamine kinase
204	17934232	176299	112	75	1.28955e-09	0	panthotenate metabolism flavoprotein
205	17935048	176299	112	75	1.28955e-09	0	5'-phosphoribosyl-5-aminoimidazole synthetase
206	17936018	176299	50	44	1.35133e-09	0	MFS permease
207	17935262	176299	50	44	1.35133e-09	0	two component sensor kinase
208	17936300	176299	50	44	1.35133e-09	0	two component sensor kinase
209	17937855	176299	70	56	1.36115e-09	0	ECF family sigma factor
210	17934760	176299	70	56	1.36115e-09	0	transcriptional regulator, MarR family
211	17934776	176299	58	49	1.40436e-09	0	Conserved hypothetical protein
212	17936080	176299	47	42	1.48673e-09	0	conserved hypothetical protein
213	17935019	176299	47	42	1.48673e-09	0	conserved hypothetical protein
214	17938983	176299	101	71	1.56221e-09	0	phosphoglycerate dehydrogenase
215	17937225	176299	101	71	1.56221e-09	0	acetyltransferase
216	17939083	176299	94	68	1.65271e-09	0	conserved hypothetical protein
217	17934009	176299	94	68	1.65271e-09	0	conserved hypothetical protein
218	17935916	176299	72	57	1.71482e-09	0	ECF family sigma factor
219	17937730	176299	72	57	1.71482e-09	0	two component sensor kinase
220	17939072	176299	72	57	1.71482e-09	0	ECF family sigma factor
221	17934431	176299	72	57	1.71482e-09	0	protein-glutamate methylesterase
222	17937504	176299	65	53	1.96414e-09	0	transcriptional regulator, GntR family
223	17934617	176299	65	53	1.96414e-09	0	transcriptional regulator, LuxR family
224	17937380	176299	65	53	1.96414e-09	0	polyketide synthetase
225	17936393	176299	55	47	2.01881e-09	0	transcriptional regulator, LysR family
226	17937494	176299	92	67	2.07776e-09	0	potassium-transporting ATPase B chain
227	17936237	176299	74	58	2.07788e-09	0	transcriptional regulator, MarR family
228	17936973	176299	74	58	2.07788e-09	0	ABC transporter, nucleotide binding/ATPase protein [C4-dicarboxylate]
229	17938210	176299	60	50	2.25131e-09	0	transcriptional regulator, AraC family
230	17934900	176299	76	59	2.42496e-09	0	permease
231	17938134	176299	76	59	2.42496e-09	0	ABC transporter, nucleotide binding/ATPase protein
232	17937927	176299	76	59	2.42496e-09	0	hydrolase
233	17936957	176299	76	59	2.42496e-09	0	ABC transporter, substrate binding protein [amino acid]
234	17936738	176299	99	70	2.46593e-09	0	dehydrogenase
235	17939046	176299	99	70	2.46593e-09	0	UDP-glucose 4-epimerase
236	17936820	176299	99	70	2.46593e-09	0	2-hydroxyacid-family dehydrogenase
237	17937305	176299	99	70	2.46593e-09	0	thiol:disulfide interchange protein
238	17933996	176299	99	70	2.46593e-09	0	D-isomer specific 2-hydroxyacid dehydrogenases family protein
239	17937318	176299	99	70	2.46593e-09	0	prephenate dehydrogenase
240	17936039	176299	90	66	2.46795e-09	0	methionine synthase
241	17936092	176299	104	72	2.54259e-09	0	pyrroline-5-carboxylate reductase
242	17937411	176299	104	72	2.54259e-09	0	D-3-phosphoglycerate dehydrogenase
243	17934155	176299	52	45	2.66293e-09	0	transcriptional regulator, AraC family
244	17935345	176299	67	54	2.70706e-09	0	two component sensor kinase
245	17935871	176299	67	54	2.70706e-09	0	sigma factor
246	17934162	176299	78	60	2.72775e-09	0	acetyltransferase
247	17936226	176299	78	60	2.72775e-09	0	acetyltransferase
248	17937487	176299	78	60	2.72775e-09	0	two component sensor kinase
249	17937786	176299	88	65	2.78719e-09	0	ABC transporter, nucleotide binding/ATPase protein
250	17934936	176299	88	65	2.78719e-09	0	DNA-directed RNA polymerase omega subunit
251	17934109	176299	80	61	2.95807e-09	0	D-amino acid dehydrogenase
252	17935694	176299	80	61	2.95807e-09	0	lactoylglutathione lyase
253	17934344	176299	80	61	2.95807e-09	0	33 kda chaperonin, heat shock protein 33
254	17933958	176299	80	61	2.95807e-09	0	two component sensor kinase
255	17934795	176299	86	64	3.00704e-09	0	acetyltransferase
256	17937091	176299	82	62	3.09131e-09	0	rhiziobicin secretion
257	17935633	176299	82	62	3.09131e-09	0	acetyltransferase
258	17939311	176299	82	62	3.09131e-09	0	two component response regulator
259	17939144	176299	82	62	3.09131e-09	0	tryptophan 2-monooxygenase
260	17934480	176299	82	62	3.09131e-09	0	flagellar motor protein, PAL/OmpA family
261	17934454	176299	82	62	3.09131e-09	0	flaB
262	17934815	176299	84	63	3.11004e-09	0	Phosphinothricin acetyltransferase
263	17938352	176299	84	63	3.11004e-09	0	ABC transporter, membrane spanning protein [oligopeptide]
264	17935886	176299	84	63	3.11004e-09	0	conserved hypothetical protein
265	17938115	176299	84	63	3.11004e-09	0	adenine deaminase
266	17937036	176299	84	63	3.11004e-09	0	aldehyde dehydrogenase-like protein
267	17934259	176299	49	43	3.20715e-09	1	two component sensor kinase/response regulator hybrid
268	17934611	176299	49	43	3.20715e-09	0	GGDEF family protein
269	17938042	176299	49	43	3.20715e-09	0	conserved hypothetical protein
270	17936918	176299	49	43	3.20715e-09	0	GGDEF family protein
271	17935858	176299	43	39	3.37984e-09	0	conserved hypothetical protein
272	17938767	176299	62	51	3.41653e-09	0	quinone oxidoreductase
273	17935906	176299	62	51	3.41653e-09	0	transcriptional regulator, TetR family
274	17936864	176299	62	51	3.41653e-09	0	transcriptional regulator, AraC family
275	17938100	176299	62	51	3.41653e-09	0	transcriptional regulator, LysR family
276	17934786	176299	62	51	3.41653e-09	0	conserved hypothetical protein
277	17936001	176299	57	48	3.43221e-09	0	lytic murein transglycosylase
278	17938232	176299	57	48	3.43221e-09	0	transcriptional regulator, LysR family
279	17937100	176299	97	69	3.55535e-09	0	methyltransferase
280	17938287	176299	69	55	3.57789e-09	0	ABC transporter, nucleotide binding/ATPase protein
281	17937372	176299	69	55	3.57789e-09	0	short-chain dehydrogenase
282	17938484	176299	69	55	3.57789e-09	0	transcriptional regulator, LuxR family
283	17935740	176299	113	75	3.68722e-09	0	phosphoribosylformylglycinamidine synthetase II
284	17934324	176299	36	34	4.44393e-09	0	ferrichrome iron receptor
285	17937003	176299	102	71	4.44556e-09	0	alanine racemase
286	17936746	176299	71	56	4.54785e-09	0	two component response regulator
287	17935023	176299	71	56	4.54785e-09	0	two component response regulator
288	17936402	176299	71	56	4.54785e-09	0	conserved hypothetical protein
289	17935997	176299	71	56	4.54785e-09	0	N-acetylmuramoyl-L-alanine amidase
290	17936817	176299	54	46	4.83046e-09	0	ABC transporter, substrate binding protein [sugar]
291	17937692	176299	54	46	4.83046e-09	0	transcriptional regulator, AraC family
292	17936826	176299	64	52	4.93806e-09	0	transcriptional regulator, TetR family
293	17939192	176299	64	52	4.93806e-09	0	ABC transporter, substrate binding protein [nitrate/sulfonate]
294	17939203	176299	64	52	4.93806e-09	0	ABC transporter, substrate binding protein [ribose]
295	17937399	176299	64	52	4.93806e-09	0	sigma factor
296	17939026	176299	64	52	4.93806e-09	0	transcriptional regulator, TetR family
297	17937483	176299	117	76	5.39863e-09	0	UTP-glucose-1-phosphate uridylyltransferase
298	17934399	176299	117	76	5.39863e-09	0	dihydroorotate dehydrogenase
299	17937656	176299	59	49	5.4893e-09	0	aldehyde dehydrogenase
300	17934094	176299	93	67	5.97789e-09	0	ABC transporter, nucleotide binding/ATPase protein [phosphonate]
301	17939118	176299	93	67	5.97789e-09	0	amidohydrolase
302	17933938	176299	93	67	5.97789e-09	0	NAD(P)H-flavin oxidoreductase
303	17938815	176299	51	44	6.26524e-09	0	conserved hypothetical protein
304	17935976	176299	51	44	6.26524e-09	0	GGDEF family protein
305	17937743	176299	51	44	6.26524e-09	1	two component sensor kinase/response regulator hybrid
306	17936915	176299	51	44	6.26524e-09	0	GGDEF family protein
307	17938474	176299	75	58	6.58886e-09	0	ABC transporter, membrane spanning protein [iron]
308	17937126	176299	66	53	6.83e-09	0	acetyltransferase
309	17934582	176299	66	53	6.83e-09	0	transcriptional regulator, LysR family
310	17938185	176299	66	53	6.83e-09	0	acetyltransferase
311	17936299	176299	100	70	6.95519e-09	0	dehydrogenase
312	17938912	176299	100	70	6.95519e-09	0	phosphoglycerate dehydrogenase
313	17937475	176299	91	66	7.1118e-09	0	5'-nucleotidase
314	17934445	176299	91	66	7.1118e-09	0	septum formation associated protein
315	17936157	176299	105	72	7.13828e-09	0	cation efflux system protein
316	17937741	176299	77	59	7.5291e-09	0	ABC transporter, membrane spanning protein [glycine betaine]
317	17938129	176299	77	59	7.5291e-09	0	ABC transporter, membrane spanning protein [oligopeptide]
318	17938840	176299	77	59	7.5291e-09	0	ABC transporter, membrane spanning protein [oligopeptide]
319	17938410	176299	77	59	7.5291e-09	0	ABC transporter, membrane spanning protein [dipeptide]
320	17938804	176299	77	59	7.5291e-09	0	ABC transporter, membrane spanning protein [glycine betaine/L-proline]
321	17937292	176299	45	40	8.04099e-09	0	glutathione S-transferase
322	17937030	176299	89	65	8.06196e-09	0	ABC transporter, nucleotide binding/ATPase protein
323	17937682	176299	89	65	8.06196e-09	0	pyrroline-5-carboxylate reductase
324	17935022	176299	56	47	8.17252e-09	0	two component sensor kinase
325	17938501	176299	56	47	8.17252e-09	0	conserved hypothetical protein
326	17938786	176299	56	47	8.17252e-09	0	pirin-like protein
327	17938859	176299	56	47	8.17252e-09	0	transcriptional regulator, AraC family
328	17936722	176299	79	60	8.31726e-09	0	transcriptional regulator, ArsR family
329	17939276	176299	79	60	8.31726e-09	0	ABC transporter, membrane spanning protein [agrocinopine]
330	17937294	176299	79	60	8.31726e-09	0	transcriptional regulator
331	17935652	176299	79	60	8.31726e-09	0	L-serine dehydratase
332	17934901	176299	61	50	8.32301e-09	0	transcriptional regulator, TetR family
333	17938970	176299	61	50	8.32301e-09	0	transcriptional regulator, TetR family
334	17935197	176299	61	50	8.32301e-09	0	two component response regulator
335	17934973	176299	87	64	8.74957e-09	0	conserved hypothetical protein
336	17937096	176299	87	64	8.74957e-09	0	ABC transporter, nucleotide binding/ATPase protein [iron]
337	17934883	176299	87	64	8.74957e-09	0	cytochrome c-type synthesis protein
338	17935503	176299	87	64	8.74957e-09	0	DNA repair protein
339	17936956	176299	81	61	8.88186e-09	0	ABC transporter, substrate binding protein [amino acid]
340	17935364	176299	81	61	8.88186e-09	0	glycine cleavage system T protein, aminomethyltransferase
341	17938405	176299	68	54	9.07435e-09	0	transcriptional regulator, LuxR family
342	17939029	176299	68	54	9.07435e-09	0	cultivar specificity protein W78
343	17936925	176299	85	63	9.12332e-09	0	ABC transporter, membrane spanning protein [oligopeptide]
344	17937471	176299	85	63	9.12332e-09	0	conserved hypothetical protein
345	17934484	176299	83	62	9.16352e-09	0	transcriptional regulator
346	17935521	176299	83	62	9.16352e-09	0	methyltransferase
347	17935235	176299	83	62	9.16352e-09	0	transcriptional regulator, ArsR family
348	17935073	176299	98	69	9.96336e-09	0	conserved hypothetical protein
349	17937220	176299	108	73	9.98683e-09	0	competence protein F
350	17935160	176299	53	45	1.12826e-08	0	GGDEF family protein
351	17934397	176299	70	55	1.16152e-08	0	two component response regulator
352	17934075	176299	70	55	1.16152e-08	0	ABC transporter, substrate binding protein
353	17934304	176299	70	55	1.16152e-08	0	two component sensor kinase
354	17937087	176299	70	55	1.16152e-08	0	ABC transporter, membrane spanning protein [peptide]
355	17938874	176299	70	55	1.16152e-08	0	transcriptional regulator, TetR family
356	17935484	176299	111	74	1.16578e-08	0	homoserine dehydrogenase
357	17935333	176299	31	30	1.16766e-08	0	arylesterase
358	17937484	176299	63	51	1.20365e-08	0	murein hydrolase
359	17938170	176299	63	51	1.20365e-08	0	transcriptional regulator, LacI family
360	17937818	176299	63	51	1.20365e-08	0	ABC transporter, substrate binding protein [branched chain amino acid]
361	17939195	176299	103	71	1.23218e-08	0	2-deoxy-D-gluconate 3-dehydrogenase
362	17937813	176299	58	48	1.30255e-08	0	transcriptional regulator, GntR family
363	17934656	176299	58	48	1.30255e-08	0	conserved hypothetical protein
364	17936055	176299	96	68	1.32776e-08	0	multidrug efflux protein
365	17936825	176299	72	56	1.43563e-08	0	ABC transporter, substrate binding protein [sugar]
366	17934796	176299	72	56	1.43563e-08	0	transcriptional regulator, MerR family
367	17935878	176299	72	56	1.43563e-08	0	AgR two component response regulator
368	17935637	176299	72	56	1.43563e-08	0	nitroreductase family protein
369	17938956	176299	50	43	1.44142e-08	0	conserved hypothetical protein
370	17938887	176299	50	43	1.44142e-08	0	transcriptional regulator, LysR family
371	17936045	176299	50	43	1.44142e-08	0	periplasmic immunogenic protein
372	17939165	176299	38	35	1.4556e-08	0	conjugal transfer protein
373	17937718	176299	38	35	1.4556e-08	0	hydroxamate-type ferrisiderophore receptor
374	17938227	176299	118	76	1.51676e-08	0	3-carboxy-cis,cis-muconate cycloisomerase
375	17935006	176299	94	67	1.66495e-08	0	conserved hypothetical protein
376	17937577	176299	65	52	1.66826e-08	0	conserved hypothetical protein
377	17935196	176299	65	52	1.66826e-08	0	two component response regulator
378	17934781	176299	65	52	1.66826e-08	0	transcriptional regulator, LysR family
379	17937571	176299	65	52	1.66826e-08	0	conserved hypothetical protein
380	17937714	176299	65	52	1.66826e-08	0	two component sensor kinase
381	17935310	176299	74	57	1.71634e-08	0	ABC transporter, nucleotide binding/ATPase protein
382	17935347	176299	74	57	1.71634e-08	0	two component sensor kinase
383	17935566	176299	74	57	1.71634e-08	0	long-chain fatty acid-CoA ligase
384	17935678	176299	74	57	1.71634e-08	0	acetyltransferase
385	17938796	176299	74	57	1.71634e-08	0	transcriptional regulator, MarR family
386	17935874	176299	74	57	1.71634e-08	0	two component response regulator
387	17934857	176299	74	57	1.71634e-08	0	conserved hypothetical protein
388	17938212	176299	74	57	1.71634e-08	0	ABC transporter, membrane spanning protein [oligopeptide]
389	17934132	176299	74	57	1.71634e-08	0	conserved hypothetical protein
390	17937995	176299	74	57	1.71634e-08	0	two component response regulator
391	17939198	176299	44	39	1.81586e-08	0	conserved hypothetical protein
392	17937986	176299	55	46	1.89768e-08	0	transcriptional regulator, AraC family
393	17934610	176299	55	46	1.89768e-08	0	two component sensor kinase
394	17938245	176299	55	46	1.89768e-08	0	transcriptional regulator, LacI family
395	17937000	176299	101	70	1.90825e-08	0	thiamine-phosphate pyrophosphorylase
396	17937313	176299	101	70	1.90825e-08	0	cell division ATP-binding protein
397	17937001	176299	106	72	1.95571e-08	0	phosphomethylpyrimidine kinase
398	17934116	176299	60	49	1.97084e-08	0	ABC transporter, substrate binding protein [proline/glycine/betaine]
399	17936107	176299	60	49	1.97084e-08	0	aldehyde dehydrogenase
400	17935305	176299	60	49	1.97084e-08	0	transcriptional regulator, GntR family
401	17937647	176299	60	49	1.97084e-08	0	aldehyde dehydrogenase
402	17934402	176299	92	66	1.98106e-08	0	methyltransferase
403	17936269	176299	92	66	1.98106e-08	0	NTP pyrophosphohydrolase, MutT family
404	17937988	176299	92	66	1.98106e-08	0	conserved hypothetical protein
405	17938387	176299	92	66	1.98106e-08	0	hydrolase
406	17937918	176299	92	66	1.98106e-08	0	glutamate synthase large subunit
407	17935390	176299	76	58	1.98712e-08	0	arsenate reductase
408	17936763	176299	76	58	1.98712e-08	0	transcriptional regulator, MarR family
409	17935774	176299	67	53	2.22449e-08	0	ABC transporter, substrate binding protein [aliphatic sulfonate]
410	17937112	176299	67	53	2.22449e-08	0	oxidoreductase
411	17938528	176299	67	53	2.22449e-08	0	C factor
412	17938868	176299	67	53	2.22449e-08	0	ECF family sigma factor
413	17939208	176299	78	59	2.2295e-08	0	ABC transporter, membrane spanning protein [peptide]
414	17935527	176299	78	59	2.2295e-08	0	two component response regulator
415	17937506	176299	78	59	2.2295e-08	0	ABC transporter, membrane spanning protein [proline/glycine betaine]
416	17936090	176299	78	59	2.2295e-08	0	two component sensor kinase
417	17938909	176299	34	32	2.24047e-08	0	transcriptional regulator, LysR family
418	17936762	176299	90	65	2.25077e-08	0	agropine synthesis reductase
419	17938658	176299	80	60	2.42469e-08	0	ABC transporter, membrane spanning protein [oligopeptide]
420	17938412	176299	80	60	2.42469e-08	0	ABC transporter, nucleotide binding/ATPase protein
421	17937423	176299	80	60	2.42469e-08	0	conserved hypothetical protein
422	17936905	176299	80	60	2.42469e-08	0	acetyltransferase
423	17936737	176299	80	60	2.42469e-08	0	short chain dehydrogenase
424	17937298	176299	80	60	2.42469e-08	0	short chain dehydrogenase
425	17937329	176299	80	60	2.42469e-08	0	cobalt insertion protein
426	17935498	176299	80	60	2.42469e-08	0	transcriptional activator, Crp family
427	17935044	176299	88	64	2.45331e-08	0	NTP pyrophosphohydrolase, MutT family
428	17935225	176299	88	64	2.45331e-08	0	acetyltransferase
429	17936035	176299	82	61	2.55548e-08	0	alcohol dehydrogenase
430	17938742	176299	82	61	2.55548e-08	0	short chain dehydrogenase dehydrogenases
431	17934429	176299	82	61	2.55548e-08	0	cheA homolog
432	17935112	176299	52	44	2.57451e-08	0	GGDEF family protein
433	17937008	176299	52	44	2.57451e-08	0	two component sensor kinase for C4-dicarboxylate transport
434	17938439	176299	52	44	2.57451e-08	0	D-tagatose 3-epimerase
435	17937190	176299	84	62	2.6082e-08	0	pantoate--beta-alanine ligase
436	17934158	176299	84	62	2.6082e-08	0	carbon-nitrogen hydrolase
437	17937102	176299	84	62	2.6082e-08	0	ABC transporter, nucleotide binding/ATPase protein [iron]
438	17934771	176299	84	62	2.6082e-08	0	conserved hypothetical protein
439	17937832	176299	84	62	2.6082e-08	0	conserved hypothetical protein
440	17934948	176299	99	69	2.71253e-08	0	methyltransferase
441	17937460	176299	99	69	2.71253e-08	0	phosphoribosylaminoimidazole carboxylase, ATPase subunit
442	17937843	176299	99	69	2.71253e-08	0	UDP-glucuronic acid epimerase
443	17936026	176299	109	73	2.72141e-08	0	glutamine synthetase
444	17936346	176299	109	73	2.72141e-08	0	formyltetrahydrofolate deformylase
445	17937906	176299	62	50	2.8482e-08	0	transcriptional regulator, TetR family
446	17934078	176299	62	50	2.8482e-08	0	transcriptional regulator, GntR family
447	17937746	176299	115	75	2.85079e-08	0	UTP-glucose-1-phosphate uridylyltransferase
448	17939089	176299	69	54	2.86231e-08	0	gamma-glutamyltranspeptidase
449	17934874	176299	69	54	2.86231e-08	0	conserved hypothetical protein
450	17934728	176299	57	47	3.01088e-08	0	ABC transporter, substrate binding protein [sulfate]
451	17934701	176299	57	47	3.01088e-08	0	transcriptional regulator, GntR family
452	17937109	176299	57	47	3.01088e-08	0	aldehyde dehydrogenase
453	17938234	176299	57	47	3.01088e-08	0	transcriptional regulator, AraC family
454	17937306	176299	112	74	3.18145e-08	0	argininosuccinate lyase
455	17937796	176299	37	34	3.22403e-08	0	conserved hypothetical protein
456	17934471	176299	49	42	3.24488e-08	0	chemotaxis transmembrane protein
457	17937866	176299	104	71	3.32848e-08	0	cold-shock dead-box protein A
458	17935723	176299	104	71	3.32848e-08	0	ATP-dependent RNA helicase
459	17936897	176299	71	55	3.56248e-08	0	ABC transporter, membrane spanning protein [glycerol-3-phosphate]
460	17937731	176299	71	55	3.56248e-08	0	two component response regulator
461	17936378	176299	71	55	3.56248e-08	0	hydrolase
462	17938861	176299	71	55	3.56248e-08	0	dehydrogenase
463	17937026	176299	71	55	3.56248e-08	0	transcriptional regulator, LuxR family
464	17935300	176299	97	68	3.5952e-08	0	phosphoglycerate dehydrogenase
465	17935315	176299	97	68	3.5952e-08	0	3-hydroxyacyl-CoA dehydrogenase type II
466	17935510	176299	97	68	3.5952e-08	0	phosphoglycolate phosphatase
467	17938510	176299	97	68	3.5952e-08	0	3-oxoacyl-(acyl-carrier protein) reductase
468	17935049	176299	97	68	3.5952e-08	0	permease
469	17935338	176299	46	40	3.7784e-08	0	transcriptional regulator, AraC family
470	17938857	176299	46	40	3.7784e-08	0	glutathione S-transferase
471	17938897	176299	40	36	3.85305e-08	0	conserved hypothetical protein
472	17937159	176299	64	51	3.95044e-08	0	monooxygenase
473	17937122	176299	64	51	3.95044e-08	0	agaE protein
474	17937639	176299	64	51	3.95044e-08	0	transcriptional regulator, GntR family
475	17935778	176299	64	51	3.95044e-08	0	two component sensor kinase
476	17933926	176299	64	51	3.95044e-08	0	conserved hypothetical protein
477	17934836	176299	43	38	4.02379e-08	0	transcriptional regulator, LysR family
478	17937684	176299	43	38	4.02379e-08	0	transcriptional regulator, LysR family
479	17938671	176299	43	38	4.02379e-08	0	transcriptional regulator, LysR family
480	17934295	176299	73	56	4.29665e-08	0	conserved hypothetical protein
481	17935103	176299	73	56	4.29665e-08	0	ABC transporter, membrane spanning protein
482	17938514	176299	73	56	4.29665e-08	0	dehydrogenase
483	17937365	176299	73	56	4.29665e-08	0	transcriptional regulator, MerR family
484	17936904	176299	73	56	4.29665e-08	0	transcriptional regulator, MarR family
485	17934525	176299	54	45	4.30066e-08	0	two component sensor kinase
486	17937733	176299	54	45	4.30066e-08	0	glucose dehydrogenase
487	17938009	176299	54	45	4.30066e-08	0	ABC transporter, substrate binding protein [ribose]
488	17935585	176299	54	45	4.30066e-08	0	GGDEF family protein
489	17937744	176299	95	67	4.49348e-08	0	2-hydroxyacid dehydrogenase
490	17937600	176299	95	67	4.49348e-08	0	glycerol-3-phosphate dehydrogenase
491	17934210	176299	95	67	4.49348e-08	0	bacitracin resistance protein
492	17938538	176299	59	48	4.54115e-08	0	NADP-dependent aldehyde dehydrogenase
493	17936783	176299	59	48	4.54115e-08	0	peptide synthetase
494	17934737	176299	59	48	4.54115e-08	0	betaine aldehyde dehydrogenase
495	17937675	176299	33	31	4.92025e-08	0	transcriptional regulator, LysR family
496	17938772	176299	33	31	4.92025e-08	0	transcriptional regulator, LysR family
497	17934289	176299	33	31	4.92025e-08	0	methyl-accepting chemotaxis protein
498	17937632	176299	33	31	4.92025e-08	0	conserved hypothetical protein
499	17937513	176299	33	31	4.92025e-08	0	transcriptional regulator, LysR family
500	17938409	176299	75	57	5.02834e-08	0	ABC transporter, membrane spanning protein [dipeptide]
501	17937663	176299	75	57	5.02834e-08	0	oxidoreductase
502	17937791	176299	75	57	5.02834e-08	0	conserved hypothetical protein
503	17935667	176299	75	57	5.02834e-08	0	ABC transporter, substrate binding protein [peptide]
504	17935372	176299	102	70	5.09619e-08	0	hydrolase
505	17934022	176299	102	70	5.09619e-08	0	penicillin-binding protein
506	17934839	176299	102	70	5.09619e-08	0	penicillin binding protein
507	17934071	176299	102	70	5.09619e-08	0	transcriptional regulator, Fur family
508	17937188	176299	102	70	5.09619e-08	0	hydroxymethylglutaryl-CoA lyase
509	17936079	176299	107	72	5.23153e-08	0	aspartate aminotransferase A
510	17934273	176299	107	72	5.23153e-08	0	phosphate starvation inducible protein
511	17937967	176299	107	72	5.23153e-08	0	aspartate aminotransferase A
512	17936115	176299	66	52	5.27902e-08	0	conserved hypothetical protein
513	17935960	176299	66	52	5.27902e-08	0	chemotaxis protein
514	17938807	176299	93	66	5.34025e-08	0	2-hydroxyacid dehydrogenase
515	17934971	176299	93	66	5.34025e-08	0	ABC transporter, nucleotide binding/ATPase protein
516	17934021	176299	77	58	5.71507e-08	0	exopolysaccharide production protein
517	17934802	176299	77	58	5.71507e-08	0	ABC transporter, membrane spanning protein
518	17936141	176299	77	58	5.71507e-08	0	acetyltransferase
519	17937114	176299	77	58	5.71507e-08	0	conserved hypothetical protein
520	17933959	176299	77	58	5.71507e-08	0	two component response regulator
521	17938396	176299	77	58	5.71507e-08	0	NADH dehydrogenase I chain F
522	17936977	176299	91	65	6.07238e-08	0	conserved hypothetical protein
523	17935142	176299	91	65	6.07238e-08	0	succinoglycan biosynthesis transport protein
524	17936125	176299	91	65	6.07238e-08	0	ABC transporter, nucleotide binding/ATPase protein
525	17938731	176299	91	65	6.07238e-08	0	acetyltransferase
526	17936748	176299	91	65	6.07238e-08	0	ABC transporter, membrane spanning protein [dipeptide]
527	17939222	176299	91	65	6.07238e-08	0	conserved hypothetical protein
528	17939207	176299	79	59	6.31133e-08	0	ABC transporter, nucleotide binding/ATPase protein [peptide]
529	17937085	176299	79	59	6.31133e-08	0	ABC transporter, nucleotide binding/ATPase protein [peptide]
530	17934115	176299	79	59	6.31133e-08	0	ABC transporter, membrane spanning protein [proline/glycine/betaine]
531	17937882	176299	79	59	6.31133e-08	0	ABC transporter, membrane spanning protein [oligopeptide]
532	17937375	176299	79	59	6.31133e-08	0	conserved hypothetical protein
533	17938989	176299	61	49	6.55052e-08	0	transcriptional regulator, GntR family
534	17936963	176299	61	49	6.55052e-08	0	transcriptional regulator, GntR family
535	17936909	176299	61	49	6.55052e-08	0	ABC transporter, substrate binding protein [ribose]
536	17937888	176299	61	49	6.55052e-08	0	transcriptional regulator, TetR family
537	17935222	176299	89	64	6.63768e-08	0	acetyltransferase
538	17936180	176299	89	64	6.63768e-08	0	glycosyltransferase
539	17936105	176299	89	64	6.63768e-08	0	dolichol-phosphate mannosyltransferase
540	17935928	176299	81	60	6.77242e-08	0	short chain dehydrogenase
541	17935900	176299	81	60	6.77242e-08	0	ABC transporter, substrate binding protein
542	17934564	176299	56	46	6.78592e-08	0	transcriptional regulator, LysR family
543	17937930	176299	56	46	6.78592e-08	0	aldehyde dehydrogenase
544	17935413	176299	56	46	6.78592e-08	0	conserved hypothetical protein
545	17937585	176299	56	46	6.78592e-08	0	ABC transporter, substrate binding protein [sugar]
546	17934904	176299	68	53	6.8176e-08	0	zinc-binding dehydrogenase
547	17935470	176299	68	53	6.8176e-08	0	hydrolase
548	17936788	176299	68	53	6.8176e-08	0	beta-lactamase
549	17938908	176299	68	53	6.8176e-08	0	zinc-binding oxidoreductase
550	17936949	176299	68	53	6.8176e-08	0	ABC transporter, membrane spanning protein [sugar]
551	17938136	176299	68	53	6.8176e-08	0	ABC transporter, substrate binding protein [sorbitol]
552	17934436	176299	68	53	6.8176e-08	0	transcriptional regulator, LuxR family
553	17935102	176299	68	53	6.8176e-08	0	transcriptional regulator, MerR family
554	17935220	176299	87	63	6.99966e-08	0	acetyltransferase
555	17936004	176299	87	63	6.99966e-08	0	O-methyltransferase
556	17937430	176299	36	33	7.02761e-08	0	methyl-accepting chemotaxis protein
557	17937394	176299	36	33	7.02761e-08	0	TonB-dependent receptor
558	17936358	176299	83	61	7.05869e-08	0	ABC transporter, nucleotide binding/ATPase protein
559	17936124	176299	83	61	7.05869e-08	0	ABC transporter, nucleotide binding/ATPase protein
560	17934153	176299	83	61	7.05869e-08	0	conserved hypothetical protein
561	17934212	176299	83	61	7.05869e-08	0	NADH-ubiquinone oxidoreductase
562	17934576	176299	83	61	7.05869e-08	0	glycolate oxidase subunit
563	17935362	176299	83	61	7.05869e-08	0	glycine cleavage system protein P2
564	17937825	176299	83	61	7.05869e-08	0	acetoacetyl-CoA synthetase
565	17937279	176299	83	61	7.05869e-08	0	transcriptional regulator, HTH family
566	17939048	176299	85	62	7.13999e-08	0	3-oxoacyl-(acyl-carrier-protein) reductase
567	17934063	176299	85	62	7.13999e-08	0	glutamate synthase large subunit
568	17937693	176299	85	62	7.13999e-08	0	conserved hypothetical protein
569	17937956	176299	48	41	7.15198e-08	0	conserved hypothetical protein
570	17934987	176299	100	69	7.17956e-08	0	alanine racemase
571	17937698	176299	100	69	7.17956e-08	0	3-oxoacyl-(acyl-carrier-protein) synthase III
572	17935485	176299	100	69	7.17956e-08	0	aminotransferase, class I
573	17935002	176299	110	73	7.25371e-08	0	3-oxoacyl-(acyl carrier protein) reductase
574	17937861	176299	110	73	7.25371e-08	0	UDP-glucose 4-epimerase
575	17935968	176299	116	75	7.71497e-08	0	DNA repair protein RecN
576	17935575	176299	116	75	7.71497e-08	0	phosphopantetheine adenylyltransferase
577	17937592	176299	45	39	8.25831e-08	0	transcriptional regulator, LysR family
578	17934853	176299	45	39	8.25831e-08	0	conserved hypothetical protein
579	17937817	176299	39	35	8.37334e-08	0	transcriptional regulator, LysR family
580	17937092	176299	39	35	8.37334e-08	0	conserved hypothetical protein
581	17934296	176299	113	74	8.50898e-08	0	acetylglutamate kinase
582	17937337	176299	113	74	8.50898e-08	0	acetyl-CoA carboxylase carboxyl transferase, alpha subunit
583	17934110	176299	113	74	8.50898e-08	0	glutamine synthetase
584	17936108	176299	70	54	8.52989e-08	0	transcriptional regulator
585	17938784	176299	70	54	8.52989e-08	0	oxidoreductase
586	17937152	176299	70	54	8.52989e-08	0	ABC transporter, substrate binding protein [oligopeptide]
587	17937649	176299	70	54	8.52989e-08	0	oxidoreductase
588	17936752	176299	70	54	8.52989e-08	0	ABC transporter, substrate binding protein [dipeptide]
589	17934580	176299	70	54	8.52989e-08	0	3-methyladenine-DNA glycosylase
590	17938848	176299	70	54	8.52989e-08	0	ABC transporter, membrane spanning protein [sugar]
591	17936056	176299	42	37	8.75299e-08	0	methyl-accepting chemotaxis protein
592	17936370	176299	42	37	8.75299e-08	0	conserved hypothetical protein
593	17935028	176299	42	37	8.75299e-08	0	lignin degradation protein
594	17937574	176299	105	71	8.76749e-08	0	D-lactate dehydrogenase
595	17934228	176299	105	71	8.76749e-08	0	cysteine synthase
596	17935854	176299	105	71	8.76749e-08	0	UDP-glucose 4-epimerase
597	17935205	176299	105	71	8.76749e-08	0	DNA processing chain A
598	17934624	176299	105	71	8.76749e-08	0	ATP synthase A chain
599	17938490	176299	105	71	8.76749e-08	0	UDP-glucose 4-epimerase
600	17935587	176299	105	71	8.76749e-08	0	glutathione-regulated potassium-efflux system protein
601	17937263	176299	105	71	8.76749e-08	0	exopolysaccharide polymerization/transport protein
602	17937993	176299	105	71	8.76749e-08	0	conserved hypothetical protein
603	17936017	176299	63	50	9.0808e-08	0	conserved hypothetical protein
604	17939065	176299	63	50	9.0808e-08	0	transcriptional regulator, GntR family
605	17939078	176299	63	50	9.0808e-08	0	transcriptional regulator, TetR family
606	17934486	176299	63	50	9.0808e-08	0	hook associated protein I homolog
607	17938764	176299	98	68	9.45274e-08	0	ABC transporter, nucleotide binding/ATPase protein
608	17938305	176299	98	68	9.45274e-08	0	dTDP-4-dehydrorhamnose reductase
609	17937224	176299	98	68	9.45274e-08	0	NTP pyrophosphohydrolase, MutT family
610	17934187	176299	53	44	9.5197e-08	0	transcriptional regulator, GntR family
611	17935026	176299	53	44	9.5197e-08	0	conserved hypothetical protein
612	17938932	176299	53	44	9.5197e-08	0	lipase/esterase
613	17938062	176299	58	47	1.01917e-07	0	transcriptional repressor, LacI family
614	17937532	176299	58	47	1.01917e-07	0	transcriptional regulator, LysR family
615	17933952	176299	58	47	1.01917e-07	0	two component sensor kinase
616	17935762	176299	58	47	1.01917e-07	0	conserved hypothetical protein
617	17937089	176299	58	47	1.01917e-07	0	transcriptional regulator, LysR family
618	17938646	176299	72	55	1.0359e-07	0	ABC transporter, substrate binding protein [glycerol-3-phosphate]
619	17936966	176299	72	55	1.0359e-07	0	ABC transporter, membrane spanning protein [dicarboxylate]
620	17937212	176299	72	55	1.0359e-07	0	ABC transporter, substrate binding protein [sulfate]
621	17936220	176299	72	55	1.0359e-07	0	conserved hypothetical protein
622	17935079	176299	72	55	1.0359e-07	0	MFS permease
623	17934764	176299	32	30	1.06508e-07	0	transcriptional regulator, LysR family
624	17938826	176299	32	30	1.06508e-07	0	transcriptional regulator, LysR family
625	17939213	176299	32	30	1.06508e-07	0	transcriptional regulator, LysR family
626	17935802	176299	32	30	1.06508e-07	0	methyl-accepting chemotaxis protein
627	17934303	176299	32	30	1.06508e-07	0	methyl-accepting chemotaxis protein
628	17937038	176299	32	30	1.06508e-07	0	methyl-accepting chemotaxis protein
629	17936242	176299	32	30	1.06508e-07	0	methyl-accepting chemotaxis protein
630	17934177	176299	32	30	1.06508e-07	0	transcriptional regulator, LysR family
631	17936392	176299	96	67	1.17616e-07	0	D-alanine aminotransferase
632	17939055	176299	96	67	1.17616e-07	0	D-alanine aminotransferase
633	17937449	176299	96	67	1.17616e-07	0	ABC transporter, nucleotide binding/ATPase protein
634	17933927	176299	96	67	1.17616e-07	0	maf protein
635	17934469	176299	65	51	1.21449e-07	0	flagellar basal body rod protein
636	17934736	176299	65	51	1.21449e-07	0	transcriptional regulator, TetR family
637	17934437	176299	65	51	1.21449e-07	0	transcriptional regulator, LuxR family
638	17938120	176299	65	51	1.21449e-07	0	ABC transporter, substrate binding protein [oligopeptide]
639	17938559	176299	65	51	1.21449e-07	0	NADP-dependent quinone oxidoreductase
640	17935438	176299	65	51	1.21449e-07	0	sulfate permease
641	17935175	176299	74	56	1.22289e-07	0	NADH ubiquinone oxidoreductase chain F
642	17935476	176299	74	56	1.22289e-07	0	ABC transporter, membrane spanning protein [amino acid]
643	17937068	176299	74	56	1.22289e-07	0	ABC transporter, nucleotide binding/ATPase protein [amino acid]
644	17938898	176299	74	56	1.22289e-07	0	ABC transporter, membrane spanning protein [iron]
645	17937379	176299	74	56	1.22289e-07	0	polyketide synthase
646	17935296	176299	74	56	1.22289e-07	0	ABC transporter, nucleotide binding/ATPase protein
647	17935432	176299	50	42	1.25329e-07	0	glyoxalase/bleomycin resistance protein/dioxygenase superfamily protein
648	17936349	176299	50	42	1.25329e-07	0	ABC transporter, substrate binding protein [iron]
649	17934338	176299	103	70	1.32552e-07	0	phosphate transport system regulatory protein
650	17936084	176299	108	72	1.36695e-07	0	hydrolase
651	17937319	176299	108	72	1.36695e-07	0	histidinol-phosphate aminotransferase
652	17936136	176299	94	66	1.3944e-07	0	MoxR family protein
653	17938418	176299	94	66	1.3944e-07	0	ABC transporter, nucleotide binding/ATPase protein
654	17937516	176299	76	57	1.40474e-07	0	hydrolase
655	17934929	176299	76	57	1.40474e-07	0	soluble lytic transglycosylase
656	17935139	176299	76	57	1.40474e-07	0	polysaccharide biosynthesis glycosyltransferase
657	17937884	176299	76	57	1.40474e-07	0	ABC transporter, nucleotide binding/ATPase protein [oligopeptide]
658	17937924	176299	76	57	1.40474e-07	0	ABC transporter, nucleotide binding/ATPase protein [amino acid]
659	17936758	176299	76	57	1.40474e-07	0	ABC transporter, membrane spanning protein [oligopeptide]
660	17938593	176299	76	57	1.40474e-07	0	NAD binding oxidoreductase
661	17937086	176299	76	57	1.40474e-07	0	ABC transporter, membrane spanning protein [oligopeptide]
662	17937143	176299	76	57	1.40474e-07	0	ABC transporter, membrane spanning protein [oligopeptide]
663	17937526	176299	60	48	1.46581e-07	0	ABC transporter, substrate binding protein [ribose]
664	17934789	176299	60	48	1.46581e-07	0	cytochrome C-556
665	17936019	176299	60	48	1.46581e-07	0	transcriptional regulator, TetR family
666	17936203	176299	60	48	1.46581e-07	0	transcriptional regulator, TetR family
667	17936937	176299	60	48	1.46581e-07	0	transcriptional regulator, GntR family
668	17937998	176299	55	45	1.49243e-07	0	transcriptional regulator, AraC family
669	17936267	176299	55	45	1.49243e-07	0	N-carbamoyl-beta-alanine amidohydrolase
670	17933956	176299	55	45	1.49243e-07	0	PTS system, IIA component
671	17939001	176299	55	45	1.49243e-07	0	opine/octopine dehydrogenase
672	17936211	176299	35	32	1.50801e-07	0	conserved hypothetical protein
673	17937960	176299	35	32	1.50801e-07	0	transcriptional regulator, LysR family
674	17938791	176299	35	32	1.50801e-07	0	transcriptional regulator, LysR family
675	17938769	176299	35	32	1.50801e-07	0	transcriptional regulator, LysR family
676	17937980	176299	35	32	1.50801e-07	0	transcriptional regulator, LysR family
677	17938800	176299	35	32	1.50801e-07	0	transcriptional regulator, LysR family
678	17934574	176299	35	32	1.50801e-07	0	transcriptional regulator, LysR family
679	17937977	176299	35	32	1.50801e-07	0	transcriptional regulator, LysR family
680	17936069	176299	35	32	1.50801e-07	0	transcriptional regulator, LysR family
681	17938976	176299	35	32	1.50801e-07	0	transcriptional regulator, LysR family
682	17934897	176299	47	40	1.54422e-07	0	conserved hypothetical protein
683	17933932	176299	47	40	1.54422e-07	0	conserved hypothetical protein
684	17939002	176299	47	40	1.54422e-07	0	transcriptional regulator, LysR family
685	17937534	176299	47	40	1.54422e-07	0	transcriptional regulator, LysR family
686	17935852	176299	78	58	1.57118e-07	0	secretion protein
687	17937708	176299	78	58	1.57118e-07	0	myo-inositol 2-dehydrogenase
688	17937142	176299	78	58	1.57118e-07	0	ABC transporter, membrane spanning protein [oligopeptide]
689	17938592	176299	78	58	1.57118e-07	0	santhopine deaminating protein
690	17938737	176299	78	58	1.57118e-07	0	transcriptional regulator
691	17938351	176299	78	58	1.57118e-07	0	ABC transporter, membrane spanning protein [oligopeptide ]
692	17934856	176299	78	58	1.57118e-07	0	conserved hypothetical protein
693	17934182	176299	78	58	1.57118e-07	0	oxidoreductase
694	17936985	176299	67	52	1.57198e-07	0	AcrB/AcrD/AcrF family protein
695	17936960	176299	67	52	1.57198e-07	0	bacterial septum site-determining protein
696	17936950	176299	67	52	1.57198e-07	0	ABC transporter, substrate binding protein [sugar]
697	17935910	176299	67	52	1.57198e-07	0	pyridoxal phosphate biosynthesis protein
698	17937939	176299	67	52	1.57198e-07	0	ABC transporter, membrane spanning protein [sugar]
699	17937989	176299	67	52	1.57198e-07	0	two component response regulator
700	17935722	176299	92	65	1.58485e-07	0	membrane protein associated metalloendopeptidase
701	17935522	176299	92	65	1.58485e-07	0	NAD dependent epimerase/dehydratase family protein
702	17935662	176299	92	65	1.58485e-07	0	nitrogen regulatory protein PII
703	17934765	176299	92	65	1.58485e-07	0	oxidoreductase
704	17938111	176299	92	65	1.58485e-07	0	ABC transporter, membrane spanning protein [spermidine/putrescine]
705	17938585	176299	80	59	1.71155e-07	0	acetyltransferase
706	17937917	176299	80	59	1.71155e-07	0	formyl-methanofuran dehydrogenase
707	17936316	176299	80	59	1.71155e-07	0	two component response regulator
708	17937721	176299	80	59	1.71155e-07	0	ABC transporter, nucleotide binding/ATPase protein [ferrichrome]
709	17934615	176299	80	59	1.71155e-07	0	3-oxoacyl-(acyl carrier protein) reductase
710	17938930	176299	80	59	1.71155e-07	0	ABC transporter, membrane spanning protein [oligopeptide]
711	17936978	176299	80	59	1.71155e-07	0	ABC transporter, membrane spanning protein [dipeptide]
712	17937739	176299	90	64	1.73497e-07	0	conserved hypothetical protein
713	17938494	176299	44	38	1.77047e-07	0	two component sensor kinase/response regulator hybrid
714	17934102	176299	38	34	1.78918e-07	0	glucokinase
715	17934124	176299	38	34	1.78918e-07	0	transcriptional regulator, LysR family
716	17938895	176299	38	34	1.78918e-07	0	TonB-dependent receptor
717	17936892	176299	82	60	1.8157e-07	0	conserved hypothetical protein
718	17936089	176299	82	60	1.8157e-07	0	two component response regulator
719	17937131	176299	82	60	1.8157e-07	0	conserved hypothetical protein
720	17938307	176299	82	60	1.8157e-07	0	dTDP-rhamnose-3,5-epimerase
721	17937398	176299	82	60	1.8157e-07	0	ABC transporter, nucleotide binding/ATPase protein [iron (III) dicitrate]
722	17938770	176299	82	60	1.8157e-07	0	short chain dehydrogenase
723	17936008	176299	88	63	1.83583e-07	0	transcriptional regulator, ArsR family
724	17937891	176299	88	63	1.83583e-07	0	methyltransferase
725	17938176	176299	88	63	1.83583e-07	0	ABC transporter, nucleotide binding/ATPase protein
726	17935241	176299	101	69	1.84862e-07	0	penicillin-binding protein 1a
727	17935190	176299	101	69	1.84862e-07	0	ABC transporter, nucleotide binding/ATPase protein [lipoprotein]
728	17938478	176299	101	69	1.84862e-07	0	GDP-mannose 4,6-dehydratase
729	17934810	176299	101	69	1.84862e-07	0	conserved hypothetical protein
730	17935661	176299	101	69	1.84862e-07	0	conserved hypothetical protein
731	17937401	176299	101	69	1.84862e-07	0	penicillin binding protein
732	17934906	176299	101	69	1.84862e-07	0	conserved hypothetical protein
733	17936074	176299	41	36	1.86991e-07	0	transcriptional regulator, LysR family
734	17935267	176299	41	36	1.86991e-07	0	transcriptional regulator, LysR family
735	17934763	176299	41	36	1.86991e-07	0	conserved hypothetical protein
736	17938102	176299	84	61	1.87488e-07	0	ABC transporter, nucleotide binding/ATPase protein [bacteriocin]
737	17937172	176299	84	61	1.87488e-07	0	dehydrogenase
738	17934854	176299	84	61	1.87488e-07	0	dehydrogenase
739	17937915	176299	84	61	1.87488e-07	0	transcriptional regulator
740	17936191	176299	84	61	1.87488e-07	0	d-beta-hydroxybutyrate dehydrogenase
741	17934277	176299	84	61	1.87488e-07	0	transcriptional regulator
742	17937164	176299	86	62	1.88267e-07	0	ABC transporter, nucleotide binding/ATPase protein
743	17937489	176299	86	62	1.88267e-07	0	glutamate synthase large subunit
744	17938004	176299	111	73	1.89183e-07	0	formyltetrahydrofolate deformylase
745	17937920	176299	111	73	1.89183e-07	0	formyltetrahydrofolate deformylase
746	17935673	176299	111	73	1.89183e-07	0	ATP-dependent DNA helicase
747	17938247	176299	69	53	1.97406e-07	0	ABC transporter, membrane spanning protein [sugar]
748	17934733	176299	69	53	1.97406e-07	0	quinone oxidoreductase
749	17937564	176299	69	53	1.97406e-07	0	conserved hypothetical protein
750	17934308	176299	69	53	1.97406e-07	0	ABC transporter, membrane spanning protein
751	17937940	176299	69	53	1.97406e-07	0	ABC transporter, membrane spanning protein [sugar]
752	17934307	176299	69	53	1.97406e-07	0	ABC transporter, membrane spanning protein
753	17938342	176299	69	53	1.97406e-07	0	ABC transporter, membrane spanning protein [sugar]
754	17937490	176299	62	49	2.02863e-07	0	threonine aldolase
755	17938048	176299	62	49	2.02863e-07	0	ABC transporter, membrane spanning protein [sugar]
756	17936061	176299	117	75	2.05148e-07	0	carbamoylphosphate synthase large subunit
757	17935085	176299	117	75	2.05148e-07	0	3-oxoacyl-(acyl-carrier-protein) synthase III
758	17935184	176299	117	75	2.05148e-07	0	birA bifunctional protein
759	17938148	176299	117	75	2.05148e-07	0	6-O-methylguanine-DNA methyltransferase
760	17936233	176299	52	43	2.05961e-07	0	transcriptional regulator, LysR family
761	17935433	176299	52	43	2.05961e-07	0	cytochrome-c oxidase, FixP chain
762	17937169	176299	57	46	2.22987e-07	0	transcriptional regulator, GntR family
763	17936263	176299	57	46	2.22987e-07	0	conserved hypothetical protein
764	17938813	176299	57	46	2.22987e-07	0	aldehyde dehydrogenase
765	17935431	176299	57	46	2.22987e-07	0	glyoxalase/bleomycin resistance protein/dioxygenase superfamily protein
766	17937080	176299	57	46	2.22987e-07	0	ABC transporter, substrate binding protein [sugar]
767	17938126	176299	57	46	2.22987e-07	0	transcriptional regulator, LysR family
768	17937987	176299	114	74	2.23105e-07	0	conserved hypothetical protein
769	17935440	176299	114	74	2.23105e-07	0	conserved hypothetical protein
770	17937905	176299	106	71	2.25298e-07	0	3-oxoacyl-(acyl-carrier-protein) synthase II
771	17935343	176299	106	71	2.25298e-07	0	ISPD/ISPF bifunctional enzyme
772	17934648	176299	31	29	2.27321e-07	0	chemotaxis methyl-accepting protein
773	17934426	176299	31	29	2.27321e-07	0	methyl-accepting chemotaxis protein
774	17939126	176299	31	29	2.27321e-07	0	conserved hypothetical protein
775	17938793	176299	31	29	2.27321e-07	0	transcriptional regulator, LysR family
776	17938779	176299	71	54	2.40992e-07	0	transcriptional regulator, MerR family
777	17936292	176299	71	54	2.40992e-07	0	ABC transporter, nucleotide binding/ATPase protein [urea/amide]
778	17938367	176299	71	54	2.40992e-07	0	ABC transporter, substrate binding protein [amino acid]
779	17936876	176299	71	54	2.40992e-07	0	ABC transporter, substrate binding protein [sorbitol/mannitol]
780	17934846	176299	71	54	2.40992e-07	0	transcriptional regulator, MerR family
781	17937573	176299	99	68	2.41502e-07	0	ABC transporter, nucleotide binding/ATPase protein
782	17934555	176299	49	41	2.67703e-07	0	conserved hypothetical protein
783	17934752	176299	49	41	2.67703e-07	0	conserved hypothetical protein
784	17934829	176299	49	41	2.67703e-07	0	two component sensor kinase
785	17937929	176299	64	50	2.71213e-07	0	alkanal monooxygenase alpha chain
786	17934195	176299	64	50	2.71213e-07	0	transcriptional regulator, TetR family
787	17936862	176299	64	50	2.71213e-07	0	ABC transporter, substrate binding protein [sugar]
788	17936213	176299	64	50	2.71213e-07	0	oxidoreductase
789	17935007	176299	64	50	2.71213e-07	0	conserved hypothetical protein
790	17934208	176299	73	55	2.86443e-07	0	iron-sulfur cluster binding protein
791	17938050	176299	73	55	2.86443e-07	0	ABC transporter, substrate binding protein [sugar]
792	17938376	176299	73	55	2.86443e-07	0	ABC transporter, substrate binding protein [amino acid]
793	17936823	176299	73	55	2.86443e-07	0	ABC transporter, membrane spanning protein [sugar]
794	17936811	176299	73	55	2.86443e-07	0	ABC transporter, membrane spanning protein [sugar]
795	17936785	176299	73	55	2.86443e-07	0	short chain dehydrogenase
796	17938899	176299	73	55	2.86443e-07	0	ABC transporter, membrane spanning protein [iron]
797	17938052	176299	73	55	2.86443e-07	0	conserved hypothetical protein
798	17936830	176299	73	55	2.86443e-07	0	conserved hypothetical protein
799	17934223	176299	73	55	2.86443e-07	0	ABC transporter, membrane spanning protein [sn-Glycerol-3-phosphate]
800	17939087	176299	73	55	2.86443e-07	0	two component response regulator
801	17934779	176299	97	67	2.98801e-07	0	branched-chain-amino-acid transaminase
802	17935272	176299	97	67	2.98801e-07	0	conserved hypothetical protein
803	17937376	176299	97	67	2.98801e-07	0	conserved hypothetical protein
804	17934197	176299	121	76	3.0782e-07	0	GMP synthase
805	17934343	176299	121	76	3.0782e-07	0	ornithine carbamoyltransferase
806	17938583	176299	34	31	3.18644e-07	0	transposase
807	17938280	176299	34	31	3.18644e-07	0	transcriptional regulator, LysR family
808	17937648	176299	34	31	3.18644e-07	0	transcriptional regulator, LysR family
809	17938056	176299	34	31	3.18644e-07	0	transcriptional regulator, LysR family
810	17938780	176299	34	31	3.18644e-07	0	transcriptional regulator, LysR family
811	17937071	176299	34	31	3.18644e-07	0	sensory methylation accepting chemotaxis protein
812	17939265	176299	34	31	3.18644e-07	0	methyl-accepting chemotaxis protein
813	17936805	176299	34	31	3.18644e-07	0	methyl-accepting chemotaxis protein
814	17939128	176299	34	31	3.18644e-07	0	transcriptional regulator, LysR family
815	17936908	176299	34	31	3.18644e-07	0	transcriptional regulator, LysR family
816	17936361	176299	34	31	3.18644e-07	0	transcriptional regulator, LysR family
817	17938651	176299	59	47	3.19446e-07	0	transcriptional regulator, RpiR family
818	17934464	176299	59	47	3.19446e-07	0	flagellar hook-basal body complex protein
819	17937660	176299	59	47	3.19446e-07	0	transcriptional regulator, GntR family
820	17938411	176299	59	47	3.19446e-07	0	gamma-glutamyltranspeptidase
821	17937499	176299	59	47	3.19446e-07	0	transcriptional regulator, FadR/GntR family
822	17938240	176299	59	47	3.19446e-07	0	ABC transporter, substrate binding protein
823	17938183	176299	59	47	3.19446e-07	0	KHG-KDPG bifunctional aldolase
824	17935032	176299	59	47	3.19446e-07	0	ABC transporter, membrane spanning protein
825	17935319	176299	59	47	3.19446e-07	0	transcriptional regulator, GntR family
826	17934130	176299	59	47	3.19446e-07	0	nicotinate phosphoribosyltransferase
827	17937613	176299	59	47	3.19446e-07	0	conserved hypothetical protein
828	17937608	176299	54	44	3.20534e-07	0	ABC transporter, substrate binding protein [nitrate]
829	17935628	176299	54	44	3.20534e-07	0	hypothetical protein Atu1735
830	17936933	176299	54	44	3.20534e-07	0	ABC transporter, substrate binding protein [ribose]
831	17935229	176299	46	39	3.2678e-07	0	leucyl/phenylalanyl-tRNA-protein transferase
832	17937720	176299	75	56	3.3187e-07	0	ABC transporter, membrane spanning protein [ferrichrome]
833	17937662	176299	75	56	3.3187e-07	0	oxidoreductase
834	17937051	176299	75	56	3.3187e-07	0	trehalose utilization-related protein
835	17934179	176299	75	56	3.3187e-07	0	oxidoreductase
836	17938821	176299	75	56	3.3187e-07	0	ABC transporter, nucleotide binding/ATPase protein [amino acid]
837	17937820	176299	75	56	3.3187e-07	0	ABC transporter, nucleotide binding/ATPase protein [branched chain amino acid]
838	17938379	176299	75	56	3.3187e-07	0	ABC transporter, nucleotide binding/ATPase protein [amino acid]
839	17938103	176299	75	56	3.3187e-07	0	ABC transporter, membrane spanning protein [bacteriocin]
840	17935304	176299	75	56	3.3187e-07	0	ABC transporter, substrate binding protein [sugar]
841	17937810	176299	75	56	3.3187e-07	0	ABC transporter, membrane spanning protein [dipeptide]
842	17936348	176299	75	56	3.3187e-07	0	two component response regulator
843	17938197	176299	75	56	3.3187e-07	0	oxoreductase
844	17936341	176299	75	56	3.3187e-07	0	ABC transporter, membrane spanning protein [hemin]
845	17934185	176299	104	70	3.35948e-07	0	exodeoxyribonuclease VII large subunit
846	17934602	176299	104	70	3.35948e-07	0	glutathione-regulated potassium-efflux system protein
847	17937575	176299	104	70	3.35948e-07	0	L-lactate dehydrogenase
848	17938636	176299	104	70	3.35948e-07	0	exodeoxyribonuclease III
849	17935541	176299	104	70	3.35948e-07	0	ABC transporter, nucleotide binding/ATPase protein
850	17938289	176299	104	70	3.35948e-07	0	ABC transporter, nucleotide binding/ATPase protein
851	17934442	176299	109	72	3.49003e-07	0	UDP-galactose 4-epimerase
852	17938773	176299	66	51	3.51372e-07	0	zinc-binding dehydrogenase
853	17934478	176299	66	51	3.51372e-07	0	flagellin protein FlaD
854	17936168	176299	66	51	3.51372e-07	0	transcriptional regulator, LuxR family
855	17936112	176299	66	51	3.51372e-07	0	ABC transporter, substrate binding protein [amino acid]
856	17934758	176299	95	66	3.52971e-07	0	ABC transporter, nucleotide binding/ATPase protein
857	17937424	176299	95	66	3.52971e-07	0	MutT/nudix family protein
858	17939056	176299	95	66	3.52971e-07	0	2-hydroxyacid dehydrogenase
859	17938782	176299	43	37	3.72458e-07	0	transcriptional regulator, LysR family
860	17938837	176299	43	37	3.72458e-07	0	conserved hypothetical protein
861	17934881	176299	43	37	3.72458e-07	0	cycH protein
862	17939110	176299	43	37	3.72458e-07	0	two component sensor kinase
863	17938089	176299	43	37	3.72458e-07	0	ferrienterobactin-like protein
864	17934472	176299	43	37	3.72458e-07	0	flagellar motor switch protein
865	17937166	176299	77	57	3.75089e-07	0	ABC transporter, membrane spanning protein
866	17937118	176299	77	57	3.75089e-07	0	ABC transporter, membrane spanning protein
867	17937661	176299	77	57	3.75089e-07	0	dehydrogenase
868	17937833	176299	77	57	3.75089e-07	0	oxidoreductase
869	17937699	176299	77	57	3.75089e-07	0	conserved hypothetical protein
870	17934677	176299	77	57	3.75089e-07	0	cytochrome c oxidase subunit II
871	17935920	176299	77	57	3.75089e-07	0	transcriptional regulator, ArsR family
872	17937651	176299	77	57	3.75089e-07	0	ABC transporter, membrane spanning protein
873	17934512	176299	77	57	3.75089e-07	0	oxidoreductase
874	17938987	176299	77	57	3.75089e-07	0	ABC transporter, substrate binding protein [sugar]
875	17936916	176299	37	33	3.76012e-07	0	conserved hypothetical protein
876	17936145	176299	93	65	4.00519e-07	0	conserved hypothetical protein
877	17935908	176299	79	58	4.13743e-07	0	NADP-dependent alcohol dehydrogenase
878	17937065	176299	79	58	4.13743e-07	0	ABC transporter, substrate binding protein [amino acid]
879	17934707	176299	79	58	4.13743e-07	0	hydrolase
880	17934772	176299	79	58	4.13743e-07	0	oxidoreductase
881	17934492	176299	79	58	4.13743e-07	0	flagellar biosynthesis protein
882	17936759	176299	79	58	4.13743e-07	0	ABC transporter, membrane spanning protein [oligopeptide]
883	17936342	176299	79	58	4.13743e-07	0	ABC transporter, substrate binding protein [hemin]
884	17937304	176299	79	58	4.13743e-07	0	3-hydroxybutyryl-CoA dehydrogenase
885	17937072	176299	79	58	4.13743e-07	0	D-amino acid dehydrogenase
886	17937031	176299	79	58	4.13743e-07	0	secretion protein, HlyD family
887	17937035	176299	79	58	4.13743e-07	0	structural gene
888	17938018	176299	51	42	4.35803e-07	0	polysaccharide export protein
889	17934103	176299	51	42	4.35803e-07	0	methylglyoxal synthase
890	17934118	176299	91	64	4.38561e-07	0	conserved hypothetical protein
891	17937679	176299	91	64	4.38561e-07	0	conserved hypothetical protein
892	17938663	176299	61	48	4.409e-07	0	transcriptional regulator, GntR family
893	17936190	176299	61	48	4.409e-07	0	monooxygenase
894	17938965	176299	61	48	4.409e-07	0	AcrB/AcrD/AcrF family protein
895	17936270	176299	61	48	4.409e-07	0	ABC transporter, nucleotide binding/ATPase protein [nitrate]
896	17938597	176299	61	48	4.409e-07	0	conserved hypothetical protein
897	17936804	176299	61	48	4.409e-07	0	transglycosylase
898	17939221	176299	68	52	4.42256e-07	0	transcriptional regulator, LysR family
899	17938788	176299	68	52	4.42256e-07	0	beta-lactamase
900	17936812	176299	68	52	4.42256e-07	0	ABC transporter, membrane spanning protein [sugar]
901	17936879	176299	68	52	4.42256e-07	0	ABC transporter, membrane spanning protein [sorbitol/mannitol]
902	17934055	176299	68	52	4.42256e-07	0	phosphopentomutase
903	17938137	176299	68	52	4.42256e-07	0	ABC transporter, membrane spanning protein [sorbitol/mannitol]
904	17937945	176299	81	59	4.45458e-07	0	ABC transporter, nucleotide binding/ATPase protein [oligopeptide]
905	17936967	176299	81	59	4.45458e-07	0	zinc-binding dehydrogenase
906	17934329	176299	81	59	4.45458e-07	0	conserved hypothetical protein
907	17935549	176299	81	59	4.45458e-07	0	nitroreductase
908	17937229	176299	81	59	4.45458e-07	0	permease
909	17938123	176299	81	59	4.45458e-07	0	ABC transporter, nucleotide binding/ATPase protein [oligopeptide]
910	17935416	176299	102	69	4.6329e-07	0	conserved hypothetical protein
911	17933964	176299	102	69	4.6329e-07	0	imidazoleglycerol-phosphate synthase cyclase
912	17935122	176299	102	69	4.6329e-07	0	cysteine synthase
913	17936009	176299	102	69	4.6329e-07	0	ABC transporter, nucleotide binding/ATPase protein
914	17937285	176299	102	69	4.6329e-07	0	glycerol-3-phosphate dehydrogenase
915	17934919	176299	102	69	4.6329e-07	0	histidinol-phosphate aminotransferase
916	17938200	176299	102	69	4.6329e-07	0	acetolactate synthase
917	17934696	176299	102	69	4.6329e-07	0	peptidase, family M16
918	17937107	176299	89	63	4.6503e-07	0	2-hydroxyacid dehydrogenase
919	17938124	176299	89	63	4.6503e-07	0	ABC transporter, nucleotide binding/ATPase protein [oligopeptide]
920	17936198	176299	89	63	4.6503e-07	0	guanine deaminase
921	17935572	176299	89	63	4.6503e-07	0	S-adenosylmethionine tRNA ribosyltransferase
922	17934178	176299	89	63	4.6503e-07	0	acetyltransferase
923	17934049	176299	89	63	4.6503e-07	0	purine nucleoside phosphorylase
924	17938945	176299	89	63	4.6503e-07	0	aquaporin
925	17939036	176299	89	63	4.6503e-07	0	ABC transporter, membrane spanning protein
926	17938417	176299	89	63	4.6503e-07	0	ABC transporter, nucleotide binding/ATPase protein
927	17938069	176299	83	60	4.68022e-07	0	transcriptional regulatory, Crp family
928	17936855	176299	56	45	4.76009e-07	0	transcriptional regulator, GntR family
929	17938363	176299	56	45	4.76009e-07	0	transcriptional regulator, GntR family
930	17938977	176299	56	45	4.76009e-07	0	transcriptional regulator, LacI family
931	17937377	176299	56	45	4.76009e-07	0	peptide synthetase
932	17934501	176299	56	45	4.76009e-07	0	transcriptional regulator repressor
933	17937762	176299	56	45	4.76009e-07	0	sarcosine oxidase beta subunit
934	17938085	176299	30	28	4.78474e-07	0	conserved hypothetical protein
935	17934377	176299	30	28	4.78474e-07	0	hypothetical protein Atu0464
936	17939012	176299	30	28	4.78474e-07	0	transcriptional regulator
937	17937805	176299	87	62	4.78777e-07	0	serine dehydrogenase
938	17935393	176299	87	62	4.78777e-07	0	chloride channel protein
939	17938383	176299	87	62	4.78777e-07	0	chlorohydrolase
940	17937925	176299	87	62	4.78777e-07	0	dehydrogenase
941	17938122	176299	87	62	4.78777e-07	0	ABC transporter, membrane spanning protein [oligopeptide]
942	17937978	176299	85	61	4.79569e-07	0	alcohol dehydrogenase
943	17934727	176299	85	61	4.79569e-07	0	conserved hypothetical protein
944	17938875	176299	85	61	4.79569e-07	0	dehydrogenase
945	17938259	176299	85	61	4.79569e-07	0	ABC transporter, membrane spanning protein
946	17937959	176299	85	61	4.79569e-07	0	conserved hypothetical protein
947	17934975	176299	85	61	4.79569e-07	0	conserved hypothetical protein
948	17935271	176299	85	61	4.79569e-07	0	glycerophosphoryl diester phosphodiesterase
949	17934288	176299	85	61	4.79569e-07	0	conserved hypothetical protein
950	17937023	176299	112	73	4.82928e-07	0	UDP-glucose 4-epimerase
951	17935663	176299	112	73	4.82928e-07	0	glutamine synthetase I
952	17937288	176299	112	73	4.82928e-07	0	propionyl-coenzyme A carboxylase, alpha polypeptide
953	17933928	176299	118	75	5.36157e-07	0	shikimate 5-dehydrogenase
954	17934954	176299	70	53	5.41899e-07	0	ABC transporter, nucleotide binding/ATPase protein
955	17938215	176299	70	53	5.41899e-07	0	ABC transporter, nucleotide binding/ATPase protein
956	17934320	176299	70	53	5.41899e-07	0	long-chain-fatty-acid-CoA-ligase
957	17934504	176299	70	53	5.41899e-07	0	ABC transporter, membrane spanning protein
958	17937125	176299	70	53	5.41899e-07	0	ABC transporter, nucleotide binding/ATPase protein
959	17936827	176299	70	53	5.41899e-07	0	oxidoreductase
960	17936306	176299	70	53	5.41899e-07	0	ABC transporter, nucleotide binding/ATPase protein
961	17936860	176299	70	53	5.41899e-07	0	ABC transporter, membrane spanning protein [sugar]
962	17939191	176299	70	53	5.41899e-07	0	ABC transporter, nucleotide binding/ATPase protein [nitrate/sulfonates]
963	17938492	176299	70	53	5.41899e-07	0	two component response regulator
964	17937816	176299	70	53	5.41899e-07	0	monooxygenase
965	17935911	176299	70	53	5.41899e-07	0	transcriptional regulator
966	17937058	176299	70	53	5.41899e-07	0	ABC transporter, membrane spanning protein
967	17938566	176299	70	53	5.41899e-07	0	short-chain dehydrogenase
968	17934309	176299	70	53	5.41899e-07	0	ABC transporter, substrate binding protein [sugar]
969	17937019	176299	26	25	5.5929e-07	0	phosphomannose isomerase
970	17937242	176299	48	40	5.5999e-07	0	ABC transporter, membrane spanning protein
971	17934890	176299	48	40	5.5999e-07	0	two component sensor kinase
972	17937197	176299	48	40	5.5999e-07	0	ABC transporter, membrane spanning protein
973	17937664	176299	48	40	5.5999e-07	0	ABC transporter, substrate binding protein [sugar]
974	17937321	176299	107	71	5.65005e-07	0	glyoxalase II
975	17934068	176299	107	71	5.65005e-07	0	3-oxoacyl-(acyl-carrier-protein) synthase I
976	17936216	176299	107	71	5.65005e-07	0	dead-box ATP-dependent RNA helicase
977	17935004	176299	107	71	5.65005e-07	0	3-oxoacyl-(acyl carrier protein) synthase II
978	17935492	176299	107	71	5.65005e-07	0	3-oxoacyl-(acyl-carrier-protein) synthase II
979	17933945	176299	115	74	5.73635e-07	0	acetyl-coenzyme A carboxyl transferase, beta subunit
980	17937187	176299	115	74	5.73635e-07	0	3-methylcrotonyl-CoA carboxylase alpha subunit
981	17933951	176299	115	74	5.73635e-07	0	conserved hypothetical protein
982	17936329	176299	115	74	5.73635e-07	0	adenylosuccinate synthetase
983	17934879	176299	63	49	5.8857e-07	0	two component sensor kinase
984	17936294	176299	63	49	5.8857e-07	0	ABC transporter, membrane spanning protein [urea/amide]
985	17934091	176299	63	49	5.8857e-07	0	ABC transporter, substrate binding protein [phosphonate]
986	17935705	176299	63	49	5.8857e-07	0	HlyD family secretion protein
987	17938711	176299	63	49	5.8857e-07	0	transcriptional regulator, GntR family
988	17937618	176299	63	49	5.8857e-07	0	transcriptional regulator, MerR family
989	17934059	176299	100	68	5.99886e-07	0	cytochrome O ubiquinol oxidase subunit I
990	17938284	176299	100	68	5.99886e-07	0	dehydrogenase
991	17936202	176299	72	54	6.4744e-07	0	quaternary ammonium compound-resistance protein
992	17938231	176299	72	54	6.4744e-07	0	beta-ketoadipate enol-lactone hydrolase
993	17936760	176299	72	54	6.4744e-07	0	ABC transporter, substrate binding protein [oligopeptide]
994	17935120	176299	72	54	6.4744e-07	0	thiosulfate sulfurtransferase
995	17936369	176299	72	54	6.4744e-07	0	carbonate dehydratase
996	17935303	176299	72	54	6.4744e-07	0	ABC transporter, membrane spanning protein
997	17937715	176299	72	54	6.4744e-07	0	two component response regulator
998	17936872	176299	33	30	6.63164e-07	0	conserved hypothetical protein
999	17938561	176299	33	30	6.63164e-07	0	transcriptional regulator, LysR family
1000	17934234	176299	33	30	6.63164e-07	0	conserved hypothetical protein
1001	17938433	176299	53	43	6.72726e-07	0	ABC transporter, substrate binding protein [sugar]
1002	17935246	176299	53	43	6.72726e-07	0	phenazine antibiotic biosynthesis related protein
1003	17937063	176299	53	43	6.72726e-07	0	transcriptional regulator, LysR family
1004	17933961	176299	53	43	6.72726e-07	0	conserved hypothetical protein
1005	17937472	176299	53	43	6.72726e-07	0	GGDEF family protein
1006	17937701	176299	45	38	6.78051e-07	0	transcriptional regulator, LysR family
1007	17936935	176299	45	38	6.78051e-07	0	ABC transporter, membrane spanning protein [ribose]
1008	17935844	176299	58	46	6.78597e-07	0	conserved hypothetical protein
1009	17938241	176299	58	46	6.78597e-07	0	ABC transporter, substrate binding protein
1010	17936385	176299	58	46	6.78597e-07	0	transcriptional regulator, GntR family
1011	17936887	176299	58	46	6.78597e-07	0	transcriptional regulator, GntR family
1012	17937921	176299	58	46	6.78597e-07	0	transcriptional regulator, GntR family
1013	17938313	176299	58	46	6.78597e-07	0	transcriptional regulator, GntR family
1014	17937520	176299	58	46	6.78597e-07	0	transcriptional regulator, GntR family
1015	17938789	176299	58	46	6.78597e-07	0	aldehyde dehydrogenase [betaine]
1016	17936147	176299	98	67	7.37246e-07	0	2-isopropylmalate synthase
1017	17937218	176299	98	67	7.37246e-07	0	amidohydrolase
1018	17935795	176299	98	67	7.37246e-07	0	short chain dehydrogenase
1019	17934456	176299	74	55	7.5519e-07	0	flagella associated protein
1020	17934105	176299	74	55	7.5519e-07	0	ABC transporter, substrate binding protein [peptide]
1021	17939209	176299	74	55	7.5519e-07	0	ABC transporter, membrane spanning protein [peptide]
1022	17937295	176299	74	55	7.5519e-07	0	DNA-3-methyladenine glycosidase II
1023	17937666	176299	74	55	7.5519e-07	0	ABC transporter, membrane spanning protein [sugar]
1024	17938594	176299	74	55	7.5519e-07	0	ABC transporter, nucleotide binding/ATPase protein [glutamine]
1025	17938370	176299	74	55	7.5519e-07	0	ABC transporter, nucleotide binding/ATPase protein [amino acid]
1026	17936334	176299	65	50	7.62329e-07	0	conserved hypothetical protein
1027	17936223	176299	65	50	7.62329e-07	0	conserved hypothetical protein
1028	17936884	176299	65	50	7.62329e-07	0	ABC transporter, membrane spanning protein [sugar]
1029	17937654	176299	65	50	7.62329e-07	0	ABC transporter, substrate binding protein [glycine-betaine]
1030	17936387	176299	65	50	7.62329e-07	0	ABC transporter, membrane spanning protein [sugar]
1031	17938812	176299	65	50	7.62329e-07	0	flavin-dependent oxidoreductase
1032	17938723	176299	65	50	7.62329e-07	0	NAD-dependent succinate aldehyde dehydrogenases
1033	17937619	176299	42	36	7.69169e-07	0	exogenous ferric siderophore receptor
1034	17935843	176299	42	36	7.69169e-07	0	conserved hypothetical protein
1035	17934438	176299	36	32	7.77429e-07	0	methyl-accepting chemotaxis protein
1036	17935012	176299	36	32	7.77429e-07	0	conserved hypothetical protein
1037	17934934	176299	36	32	7.77429e-07	0	methyl-accepting chemotaxis protein
1038	17938818	176299	36	32	7.77429e-07	0	D-serine deaminase
1039	17936336	176299	39	34	8.09423e-07	0	iron-chelator utilization protein
1040	17938335	176299	39	34	8.09423e-07	0	transcriptional regulator, LysR family
1041	17936285	176299	39	34	8.09423e-07	0	conserved hypothetical protein
1042	17937916	176299	122	76	8.16392e-07	0	amidophosphoribosyltransferase
1043	17935679	176299	122	76	8.16392e-07	0	glucosamine-fructose-6-phosphate aminotransferase
1044	17935552	176299	122	76	8.16392e-07	0	NAD synthetase
1045	17935208	176299	122	76	8.16392e-07	0	aspartate carbamoyl transferase
1046	17939040	176299	105	70	8.29989e-07	0	dihydrodipicolinate synthase
1047	17938243	176299	76	56	8.60756e-07	0	myo-inositol 2-dehydrogenase
1048	17938222	176299	76	56	8.60756e-07	0	ABC transporter, nucleotide binding/ATPase protein [amino acid]
1049	17935475	176299	76	56	8.60756e-07	0	ABC transporter, substrate binding protein [amino acid]
1050	17939062	176299	76	56	8.60756e-07	0	ABC transporter, nucleotide binding/ATPase protein
1051	17938923	176299	76	56	8.60756e-07	0	conserved hypothetical protein
1052	17935011	176299	76	56	8.60756e-07	0	pyridoxal phosphate biosynthesis protein
1053	17937055	176299	76	56	8.60756e-07	0	conserved hypothetical protein
1054	17937221	176299	76	56	8.60756e-07	0	methyltransferase
1055	17935491	176299	76	56	8.60756e-07	0	NADPH:quinone reductase
1056	17933980	176299	96	66	8.66831e-07	0	ATP-dependent DNA helicase
1057	17934270	176299	110	72	8.70923e-07	0	ferric uptake regulator
1058	17937962	176299	110	72	8.70923e-07	0	acetyl-CoA carboxylase, biotin carboxylase
1059	17936170	176299	50	41	9.02368e-07	0	outer membrane heme receptor
1060	17936841	176299	60	47	9.33144e-07	0	ABC transporter, substrate binding protein [sugar]
1061	17939162	176299	60	47	9.33144e-07	0	transcriptional regulator, LysR family for nopaline metabolism
1062	17936318	176299	60	47	9.33144e-07	0	conserved hypothetical protein
1063	17937239	176299	60	47	9.33144e-07	0	transcriptional regulator, GntR family
1064	17939016	176299	60	47	9.33144e-07	0	transcriptional regulator, LacI family
1065	17935313	176299	60	47	9.33144e-07	0	ABC transporter, substrate binding protein [branched chain amino acid]
1066	17939157	176299	60	47	9.33144e-07	0	transcriptional regulator, LysR family
1067	17937022	176299	60	47	9.33144e-07	0	cellulose synthase
1068	17938975	176299	78	57	9.59244e-07	0	NAD/NADP dependent oxidoreductase
1069	17939020	176299	78	57	9.59244e-07	0	conserved hypothetical protein
1070	17935158	176299	78	57	9.59244e-07	0	oxidoreductase
1071	17937580	176299	78	57	9.59244e-07	0	glycerol-3-phosphate dehydrogenase
1072	17938311	176299	78	57	9.59244e-07	0	ABC transporter, membrane spanning protein [dipeptide]
1073	17938761	176299	78	57	9.59244e-07	0	two component response regulator
1074	17936178	176299	78	57	9.59244e-07	0	alpha-glucosidase
1075	17936317	176299	78	57	9.59244e-07	0	acetyltranferase
1076	17936163	176299	78	57	9.59244e-07	0	ABC transporter, membrane spanning protein [proline/glycine betaine]
1077	17936976	176299	78	57	9.59244e-07	0	conserved hypothetical protein
1078	17937953	176299	67	51	9.60477e-07	0	transcriptional regulator, LysR family
1079	17937500	176299	67	51	9.60477e-07	0	AcrB/AcrD/AcrF family protein
1080	17937201	176299	67	51	9.60477e-07	0	non-heme haloperoxidase
1081	17934262	176299	67	51	9.60477e-07	0	uridylyltransferase/uridylyl-removing enzyme UTase
1082	17937665	176299	67	51	9.60477e-07	0	ABC transporter, membrane spanning protein [sugar]
1083	17938350	176299	67	51	9.60477e-07	0	ABC transporter, substrate binding protein [alpha-galactoside]
1084	17938986	176299	67	51	9.60477e-07	0	ABC transporter, membrane spanning protein [sugar]
1085	17936304	176299	67	51	9.60477e-07	0	ABC transporter, substrate binding protein [amino acid]
1086	17936807	176299	67	51	9.60477e-07	0	ABC transporter, substrate binding protein [sn-glycerol 3-phosphate]
1087	17934463	176299	67	51	9.60477e-07	0	flagellar basal-body rod protein
1088	17934799	176299	94	65	9.80888e-07	0	cation efflux system protein
1089	17938141	176299	94	65	9.80888e-07	0	conserved hypothetical protein
1090	17936390	176299	94	65	9.80888e-07	0	sugar kinase
1091	17937873	176299	94	65	9.80888e-07	0	conserved hypothetical protein
1092	17938942	176299	55	44	9.92129e-07	0	RhtB family transporter
1093	17934083	176299	55	44	9.92129e-07	0	transcriptional regulator
1094	17935896	176299	55	44	9.92129e-07	0	GGDEF family protein
1095	17938824	176299	55	44	9.92129e-07	0	transcriptional regulator, LacI family
1096	17937958	176299	55	44	9.92129e-07	0	phenazine biosynthesis protein
1097	17938281	176299	29	27	9.93404e-07	0	conserved hypothetical protein
1098	17938012	176299	80	58	1.04551e-06	0	ribitol 2-dehydrogenase
1099	17938929	176299	80	58	1.04551e-06	0	ABC transporter, membrane spanning protein [oligopeptide]
1100	17936082	176299	80	58	1.04551e-06	0	permease
1101	17935887	176299	80	58	1.04551e-06	0	conserved hypothetical protein
1102	17938830	176299	80	58	1.04551e-06	0	amidase related to nicotinamidase
1103	17938386	176299	80	58	1.04551e-06	0	ABC transporter, membrane spanning protein [oligopeptide]
1104	17936217	176299	80	58	1.04551e-06	0	conserved hypothetical protein
1105	17938822	176299	80	58	1.04551e-06	0	ABC transporter, substrate binding protein [amino acid]
1106	17934010	176299	80	58	1.04551e-06	0	MFS permease
1107	17934514	176299	80	58	1.04551e-06	0	conserved hypothetical protein
1108	17938839	176299	80	58	1.04551e-06	0	ABC transporter, membrane spanning protein [oligopeptide]
1109	17938718	176299	92	64	1.07307e-06	0	ABC transporter, membrane spanning protein
1110	17935646	176299	92	64	1.07307e-06	0	conserved hypothetical protein
1111	17937792	176299	92	64	1.07307e-06	0	nicotinate-mononucleotide pyrophosphorylase
1112	17939236	176299	92	64	1.07307e-06	0	chromosome partitioning protein
1113	17936877	176299	92	64	1.07307e-06	0	fructokinase
1114	17936875	176299	92	64	1.07307e-06	0	dehydrogenase
1115	17934717	176299	92	64	1.07307e-06	0	metallo-beta-lactamase superfamily protein
1116	17937794	176299	82	59	1.1145e-06	0	quinolinate synthetase A
1117	17936071	176299	82	59	1.1145e-06	0	oxidoreductase
1118	17936224	176299	82	59	1.1145e-06	0	methyltransferase
1119	17936377	176299	82	59	1.1145e-06	0	nitroreducatase
1120	17934095	176299	82	59	1.1145e-06	0	ABC transporter, nucleotide binding/ATPase protein [phosphonate]
1121	17934778	176299	82	59	1.1145e-06	0	trans-aconitate methyltransferase
1122	17934227	176299	103	69	1.13059e-06	0	conserved hypothetical protein
1123	17933993	176299	103	69	1.13059e-06	0	molybdopterin biosynthesis protein
1124	17935100	176299	103	69	1.13059e-06	0	heavy-metal transporting P-type ATPase
1125	17936201	176299	103	69	1.13059e-06	0	L-lactate dehydrogenase
1126	17934845	176299	103	69	1.13059e-06	0	copper transporting ATPase
1127	17935724	176299	90	63	1.13885e-06	0	mutT like protein
1128	17935238	176299	90	63	1.13885e-06	0	3-oxoacyl-(acyl carrier protein) reductase
1129	17937149	176299	47	39	1.14773e-06	0	nitrilotriacetate monooxygenase
1130	17936362	176299	47	39	1.14773e-06	0	lipase esterase
1131	17938534	176299	47	39	1.14773e-06	0	ABC transporter, membrane spanning protein [sugar]
1132	17934743	176299	47	39	1.14773e-06	0	glutathione S-transferase
1133	17933934	176299	47	39	1.14773e-06	0	membrane-bound lytic murein transglycosylase
1134	17936319	176299	47	39	1.14773e-06	0	conserved hypothetical protein
1135	17933983	176299	47	39	1.14773e-06	0	ABC transporter, membrane spanning protein [sugar]
1136	17938590	176299	84	60	1.16154e-06	0	replication protein B
1137	17934559	176299	84	60	1.16154e-06	0	cyclopropane-fatty-acyl-phospholipid synthase
1138	17934111	176299	84	60	1.16154e-06	0	oxidoreductase
1139	17935153	176299	84	60	1.16154e-06	0	conserved hypothetical protein
1140	17935863	176299	84	60	1.16154e-06	0	cyclopropane-fatty-acyl-phospholipid synthase
1141	17934203	176299	25	24	1.16863e-06	0	conserved hypothetical protein
1142	17934820	176299	88	62	1.17564e-06	0	Na+/H+ antiporter
1143	17937191	176299	88	62	1.17564e-06	0	3-methyl-2-oxobutanoate hydroxymethyltransferase
1144	17935594	176299	88	62	1.17564e-06	0	lipoprotein
1145	17935590	176299	69	52	1.1796e-06	0	conserved hypothetical protein
1146	17938604	176299	69	52	1.1796e-06	0	phage-related integrase
1147	17938341	176299	69	52	1.1796e-06	0	ABC transporter, membrane spanning protein [sugar]
1148	17938511	176299	69	52	1.1796e-06	0	fatty acid CoA ligase
1149	17937897	176299	69	52	1.1796e-06	0	ABC transporter, substrate binding protein [sugar]
1150	17939103	176299	69	52	1.1796e-06	0	ABC transporter, nucleotide binding/ATPase protein [branched chain amino acid]
1151	17934077	176299	69	52	1.1796e-06	0	ABC transporter, nucleotide binding/ATPase protein
1152	17937041	176299	69	52	1.1796e-06	0	dehydrogenase
1153	17937302	176299	69	52	1.1796e-06	0	electron transfer flavoprotein beta subunit
1154	17937626	176299	86	61	1.18282e-06	0	replication protein B
1155	17937602	176299	86	61	1.18282e-06	0	siroheme synthase
1156	17933954	176299	86	61	1.18282e-06	0	S-adenosylhomocysteine hydrolase
1157	17937175	176299	86	61	1.18282e-06	0	conserved hypothetical protein
1158	17938787	176299	86	61	1.18282e-06	0	alcohol dehydrogenase [benzyl]
1159	17935052	176299	86	61	1.18282e-06	0	exopolyphosphatase
1160	17934440	176299	86	61	1.18282e-06	0	large conductance mechanosensitive channel proteins
1161	17935354	176299	86	61	1.18282e-06	0	siroheme synthase
1162	17938612	176299	113	73	1.20686e-06	0	conserved hypothetical protein
1163	17937616	176299	113	73	1.20686e-06	0	biotin carboxylase
1164	17935130	176299	62	48	1.24254e-06	0	exoD protein
1165	17939073	176299	62	48	1.24254e-06	0	catalase C
1166	17937374	176299	62	48	1.24254e-06	0	aspartate 1-decarboxylase
1167	17938072	176299	62	48	1.24254e-06	0	conserved hypothetical protein
1168	17937515	176299	32	29	1.35968e-06	0	transcriptional regulator, LysR family
1169	17934780	176299	32	29	1.35968e-06	0	methyl-accepting chemotaxis protein
1170	17936106	176299	32	29	1.35968e-06	0	methyl-accepting chemotaxis protein
1171	17935125	176299	119	75	1.37756e-06	0	methylated-DNA--protein-cysteine methyltransferase
1172	17934552	176299	119	75	1.37756e-06	0	3-phosphoshikimate 1-carboxyvinyltransferase
1173	17934664	176299	119	75	1.37756e-06	0	chorismate synthase
1174	17939267	176299	44	37	1.38006e-06	0	transcriptional regulator
1175	17938920	176299	44	37	1.38006e-06	0	conserved hypothetical protein
1176	17938845	176299	44	37	1.38006e-06	0	amide hydrolase
1177	17936987	176299	44	37	1.38006e-06	0	conserved hypothetical protein
1178	17936772	176299	52	42	1.38054e-06	0	GGDEF family protein
1179	17937138	176299	52	42	1.38054e-06	0	alkanesulfonate monooxygenase
1180	17937717	176299	52	42	1.38054e-06	0	transcriptional regulator, LysR family
1181	17938911	176299	52	42	1.38054e-06	0	transcriptional regulator, LysR family
1182	17938552	176299	52	42	1.38054e-06	0	non-heme chloroperoxidase
1183	17935193	176299	52	42	1.38054e-06	0	conserved hypothetical protein
1184	17936848	176299	52	42	1.38054e-06	0	C4-dicarboxylate-binding protein
1185	17936983	176299	52	42	1.38054e-06	0	exopolysaccharide export protein
1186	17938715	176299	52	42	1.38054e-06	0	ABC transporter, substrate binding protein [mannopine]
1187	17936134	176299	52	42	1.38054e-06	0	NTP pyrophosphohydrolase, MutT family
1188	17939112	176299	52	42	1.38054e-06	0	two component response regulator
1189	17935069	176299	52	42	1.38054e-06	0	conserved hypothetical protein
1190	17934337	176299	108	71	1.3832e-06	0	ABC transporter, nucleotide binding/ATPase protein
1191	17938459	176299	57	45	1.40626e-06	0	FAD-dependent monooxygenase
1192	17937390	176299	57	45	1.40626e-06	0	peptide synthetase
1193	17938355	176299	57	45	1.40626e-06	0	HlyD family secretion protein
1194	17938053	176299	57	45	1.40626e-06	0	transcriptional regulator, LacI family
1195	17935350	176299	57	45	1.40626e-06	0	host factor I
1196	17934837	176299	57	45	1.40626e-06	0	amide hydrolase
1197	17937658	176299	57	45	1.40626e-06	0	transcriptional regulator, GntR family
1198	17934967	176299	57	45	1.40626e-06	0	two component response regulator
1199	17936873	176299	57	45	1.40626e-06	0	transcriptional regulator, LacI family
1200	17937611	176299	57	45	1.40626e-06	0	transcriptional regulator, GntR family
1201	17938057	176299	71	53	1.41452e-06	0	conserved hypothetical protein
1202	17938648	176299	71	53	1.41452e-06	0	ABC transporter, membrane spanning protein [glycerol-3-phosphate]
1203	17939042	176299	71	53	1.41452e-06	0	ABC transporter, substrate binding protein [sugar]
1204	17936734	176299	71	53	1.41452e-06	0	ABC transporter, membrane spanning protein [sugar]
1205	17938852	176299	71	53	1.41452e-06	0	two component response regulator
1206	17938849	176299	71	53	1.41452e-06	0	ABC transporter, membrane spanning protein [sugar]
1207	17938258	176299	71	53	1.41452e-06	0	ABC transporter, nucleotide binding/ATPase protein
1208	17938246	176299	71	53	1.41452e-06	0	ABC transporter, membrane spanning protein [sugar]
1209	17934023	176299	71	53	1.41452e-06	0	conserved hypothetical protein
1210	17937881	176299	71	53	1.41452e-06	0	ABC transporter, substrate binding protein [oligopeptide]
1211	17934221	176299	71	53	1.41452e-06	0	ABC transporter, substrate binding protein [sn-glycerol 3-phosphate]
1212	17937941	176299	71	53	1.41452e-06	0	ABC transporter, substrate binding protein [sugar]
1213	17939107	176299	71	53	1.41452e-06	0	ABC transporter, nucleotide binding/ATPase protein [branched chain amino acid]
1214	17937919	176299	116	74	1.44656e-06	0	glutamine synthetase III
1215	17938221	176299	116	74	1.44656e-06	0	shikimate 5-dehydrogenase
1216	17937332	176299	116	74	1.44656e-06	0	3-dehydroquinate synthase
1217	17934964	176299	101	68	1.44948e-06	0	ADP-Ribose Pyrophosphatase
1218	17934529	176299	101	68	1.44948e-06	0	exopolyphosphatase
1219	17938835	176299	101	68	1.44948e-06	0	3-oxoacyl-(acyl-carrier protein) reductase
1220	17935922	176299	101	68	1.44948e-06	0	acetolactate synthase III, large subunit
1221	17938354	176299	41	35	1.55978e-06	0	alpha-galactosidase
1222	17939025	176299	35	31	1.58173e-06	0	methyl-accepting chemotaxis protein
1223	17934949	176299	35	31	1.58173e-06	0	conserved hypothetical protein
1224	17937952	176299	35	31	1.58173e-06	0	conserved hypothetical protein
1225	17938451	176299	64	49	1.60719e-06	0	succinate semialdehyde dehydrogenase
1226	17939218	176299	64	49	1.60719e-06	0	ABC transporter, substrate binding protein [nitrate/sulfonate]
1227	17938667	176299	64	49	1.60719e-06	0	ABC transporter, membrane spanning protein [sugar]
1228	17935378	176299	64	49	1.60719e-06	0	conserved hypothetical protein
1229	17937148	176299	38	33	1.64105e-06	0	transcriptional regulator, LysR family
1230	17934462	176299	38	33	1.64105e-06	0	flagellar protein FLGA precursor
1231	17935953	176299	73	54	1.65836e-06	0	conserved hypothetical protein
1232	17935288	176299	73	54	1.65836e-06	0	ABC transporter, substrate binding protein [amino acid]
1233	17935291	176299	73	54	1.65836e-06	0	ABC transporter, nucleotide binding/ATPase protein
1234	17938441	176299	73	54	1.65836e-06	0	ABC transporter, nucleotide binding/ATPase protein [amino acid]
1235	17936052	176299	73	54	1.65836e-06	0	conserved hypothetical protein
1236	17937396	176299	73	54	1.65836e-06	0	ABC transporter, membrane spanning protein [iron(III) dicitrate]
1237	17936307	176299	73	54	1.65836e-06	0	ABC transporter, nucleotide binding/ATPase protein
1238	17936885	176299	73	54	1.65836e-06	0	ABC transporter, substrate binding protein [sugar]
1239	17938343	176299	73	54	1.65836e-06	0	ABC transporter, substrate binding protein [sugar]
1240	17936246	176299	73	54	1.65836e-06	0	ABC transporter, membrane spanning protein
1241	17937671	176299	73	54	1.65836e-06	0	ice nucleation protein homolog
1242	17935669	176299	73	54	1.65836e-06	0	conserved hypothetical protein
1243	17938516	176299	73	54	1.65836e-06	0	ABC transporter, membrane spanning protein [C4-dicarboxylate]
1244	17934305	176299	99	67	1.76766e-06	0	ubiquinone/menaquinone biosynthesis methyltransferase
1245	17935808	176299	99	67	1.76766e-06	0	dihydroxy-acid dehydratase
1246	17935598	176299	99	67	1.76766e-06	0	SEC-independent protein translocase protein
1247	17935796	176299	99	67	1.76766e-06	0	ABC transporter, membrane spanning protein
1248	17935746	176299	99	67	1.76766e-06	0	inositol monophosphatase family protein
1249	17937518	176299	99	67	1.76766e-06	0	3-oxoacyl-(acyl-carrier protein) reductase
1250	17937238	176299	99	67	1.76766e-06	0	3-oxoacyl-(acyl-carrier-protein) reductase
1251	17936268	176299	99	67	1.76766e-06	0	dihydropyrimidinase
1252	17937635	176299	20	20	1.79579e-06	0	conserved hypothetical protein
1253	17937241	176299	49	40	1.8293e-06	0	ABC transporter, membrane spanning protein
1254	17938336	176299	49	40	1.8293e-06	0	conserved hypothetical protein
1255	17937968	176299	49	40	1.8293e-06	0	transcriptional regulator, LysR family
1256	17937525	176299	49	40	1.8293e-06	0	ABC transporter, membrane spanning protein [ribose]
1257	17935790	176299	49	40	1.8293e-06	0	ABC transporter, membrane spanning protein [ribose]
1258	17936936	176299	49	40	1.8293e-06	0	ABC transporter, membrane spanning protein [ribose]
1259	17936776	176299	49	40	1.8293e-06	0	ABC transporter, membrane spanning protein [sugar]
1260	17939201	176299	49	40	1.8293e-06	0	ABC transporter, membrane spanning protein [ribose]
1261	17938218	176299	49	40	1.8293e-06	0	conserved hypothetical protein
1262	17935727	176299	49	40	1.8293e-06	0	transcriptional regulator
1263	17934123	176299	49	40	1.8293e-06	0	conserved hypothetical protein
1264	17936809	176299	75	55	1.90272e-06	0	ABC transporter, membrane spanning protein [sn-Glycerol-3-phosphate]
1265	17934151	176299	75	55	1.90272e-06	0	transcriptional regulator, GntR family
1266	17935898	176299	75	55	1.90272e-06	0	ABC transporter, nucleotide binding/ATPase protein
1267	17936898	176299	75	55	1.90272e-06	0	ABC transporter, membrane spanning protein [glycerol-3-phosphate]
1268	17933975	176299	75	55	1.90272e-06	0	two component response regulator
1269	17939140	176299	75	55	1.90272e-06	0	agrocinopine synthesis reductase
1270	17935445	176299	75	55	1.90272e-06	0	transcriptional regulator, MerR family
1271	17934653	176299	75	55	1.90272e-06	0	conserved hypothetical protein
1272	17938385	176299	75	55	1.90272e-06	0	ABC transporter, membrane spanning protein [oligopeptide]
1273	17934222	176299	75	55	1.90272e-06	0	ABC transporter, membrane spanning protein [sn-Glycerol-3-phosphate]
1274	17935356	176299	75	55	1.90272e-06	0	sulfite reductase [NADPH] hemoprotein beta-component
1275	17934189	176299	75	55	1.90272e-06	0	regulator protein pecM
1276	17936858	176299	75	55	1.90272e-06	0	oxidoreductase
1277	17938204	176299	75	55	1.90272e-06	0	ABC transporter, nucleotide binding/ATPase protein [branched chain amino acid]
1278	17938596	176299	59	46	1.92487e-06	0	transcriptional regulator, LacI family
1279	17937753	176299	59	46	1.92487e-06	0	succinoglycan biosynthesis transport protein
1280	17937378	176299	59	46	1.92487e-06	0	monooxygenase
1281	17938208	176299	59	46	1.92487e-06	0	ABC transporter, substrate binding protein [branched amino acid]
1282	17937604	176299	59	46	1.92487e-06	0	nitrite reductase small subunit
1283	17937982	176299	59	46	1.92487e-06	0	monooxygenase
1284	17936151	176299	59	46	1.92487e-06	0	ECF family sigma factor
1285	17933965	176299	106	70	1.99952e-06	0	phosphoribosylformino-5-aminoimidazole carboxamide ribotide isomerase
1286	17935001	176299	106	70	1.99952e-06	0	malonyl-CoA:acyl carrier protein transacylase
1287	17934798	176299	54	43	2.02034e-06	0	conserved hypothetical protein
1288	17935754	176299	54	43	2.02034e-06	0	homoserine/homoserine lactone efflux protein
1289	17937095	176299	54	43	2.02034e-06	0	sigma factor
1290	17936363	176299	54	43	2.02034e-06	0	HlyD family secretion protein
1291	17934621	176299	54	43	2.02034e-06	0	potassium uptake protein
1292	17935780	176299	54	43	2.02034e-06	0	nicotinate-nucleotide--dimethylbenzimidazole phosphoribosyl transferase
1293	17938843	176299	54	43	2.02034e-06	0	conserved hypothetical protein
1294	17934579	176299	54	43	2.02034e-06	0	conserved hypothetical protein
1295	17937407	176299	54	43	2.02034e-06	0	glutathione S-transferase
1296	17937226	176299	66	50	2.02461e-06	0	arginine biosynthesis bifunctional protein
1297	17936994	176299	66	50	2.02461e-06	0	ABC transporter, membrane spanning protein [sugar]
1298	17936274	176299	66	50	2.02461e-06	0	HlyD family secretion protein
1299	17938799	176299	66	50	2.02461e-06	0	dehydrogenase
1300	17935311	176299	66	50	2.02461e-06	0	ABC transporter, nucleotide binding/ATPase protein
1301	17938394	176299	66	50	2.02461e-06	0	transcriptional regulator, LysR family
1302	17937880	176299	66	50	2.02461e-06	0	transcriptional regulator, GntR family
1303	17934623	176299	66	50	2.02461e-06	0	ATP synthase, subunit I
1304	17937317	176299	28	26	2.03477e-06	0	transporter
1305	17937593	176299	97	66	2.06655e-06	0	glycerol kinase
1306	17935656	176299	111	72	2.12467e-06	0	conserved hypothetical protein
1307	17934957	176299	111	72	2.12467e-06	0	conserved hypothetical protein
1308	17937293	176299	111	72	2.12467e-06	0	propionyl-CoA carboxylase
1309	17935280	176299	111	72	2.12467e-06	0	zinc metallopeptidase
1310	17934645	176299	111	72	2.12467e-06	0	RNA methyltransferase
1311	17934534	176299	123	76	2.13651e-06	0	inosine-5`-monophosphate dehydrogenase
1312	17935412	176299	123	76	2.13651e-06	0	ABC excinuclease subunit A
1313	17934982	176299	123	76	2.13651e-06	0	amidophosphoribosyltransferase
1314	17937533	176299	77	56	2.13801e-06	0	acetyltransferase
1315	17938565	176299	77	56	2.13801e-06	0	oxidoreductase
1316	17937972	176299	77	56	2.13801e-06	0	ABC transporter, nucleotide binding/ATPase protein
1317	17937326	176299	77	56	2.13801e-06	0	conserved hypothetical protein
1318	17934113	176299	77	56	2.13801e-06	0	ABC transporter, membrane spanning protein [proline/glycine/betaine]
1319	17935478	176299	77	56	2.13801e-06	0	ABC transporter, nucleotide binding/ATPase protein [amino acid]
1320	17938401	176299	77	56	2.13801e-06	0	two component response regulator
1321	17934114	176299	77	56	2.13801e-06	0	ABC transporter, nucleotide binding/ATPase protein [proline/glycine/betaine]
1322	17937097	176299	77	56	2.13801e-06	0	ABC transporter, membrane spanning protein [iron]
1323	17937544	176299	77	56	2.13801e-06	0	DNA methyltransferase
1324	17938168	176299	77	56	2.13801e-06	0	MFS permease [multidrug]
1325	17934433	176299	46	38	2.30574e-06	0	chemotaxis protein
1326	17936971	176299	46	38	2.30574e-06	0	ABC transporter, substrate binding protein [C4-dicarboxylate]
1327	17938890	176299	95	65	2.32961e-06	0	citrate synthase
1328	17935706	176299	95	65	2.32961e-06	0	ABC transporter, nucleotide binding/ATPase protein
1329	17937342	176299	95	65	2.32961e-06	0	amidohydrolase
1330	17938629	176299	95	65	2.32961e-06	0	partitioning protein
1331	17939275	176299	79	57	2.35378e-06	0	ABC transporter, membrane spanning protein [agrocinopine]
1332	17938092	176299	79	57	2.35378e-06	0	ABC transporter, nucleotide binding/ATPase protein [anion]
1333	17934191	176299	79	57	2.35378e-06	0	conserved hypothetical protein
1334	17938309	176299	79	57	2.35378e-06	0	ABC transporter, nucleotide binding/ATPase protein [dipeptide]
1335	17938213	176299	79	57	2.35378e-06	0	ABC transporter, membrane spanning protein [oligopeptide]
1336	17937363	176299	79	57	2.35378e-06	0	acetyltransferase
1337	17939268	176299	79	57	2.35378e-06	0	sucrose phosphorylase
1338	17936333	176299	24	23	2.41312e-06	0	conserved hypothetical protein
1339	17934465	176299	68	51	2.48912e-06	0	flagellar basal-body rod protein
1340	17937303	176299	68	51	2.48912e-06	0	electron transfer flavoprotein alpha subunit
1341	17936948	176299	68	51	2.48912e-06	0	ABC transporter, membrane spanning protein [sugar]
1342	17937582	176299	68	51	2.48912e-06	0	transcriptional regulator
1343	17936770	176299	68	51	2.48912e-06	0	Na+/H+ antiporter
1344	17937364	176299	68	51	2.48912e-06	0	conserved hypothetical protein
1345	17936295	176299	68	51	2.48912e-06	0	ABC transporter, membrane spanning protein [urea/amide]
1346	17936924	176299	81	58	2.53933e-06	0	ABC transporter, membrane spanning protein [oligopeptide]
1347	17936283	176299	81	58	2.53933e-06	0	urease alpha subunit
1348	17934323	176299	81	58	2.53933e-06	0	ABC transporter, membrane spanning protein
1349	17937934	176299	81	58	2.53933e-06	0	ABC transporter, membrane spanning protein [polyamine]
1350	17937653	176299	81	58	2.53933e-06	0	ABC transporter, nucleotide binding/ATPase protein
1351	17934905	176299	81	58	2.53933e-06	0	Conserved Hypothetical Protein
1352	17937012	176299	93	64	2.54352e-06	0	short-chain alcohol dehydrogenase
1353	17938423	176299	93	64	2.54352e-06	0	aconitate hydratase 2
1354	17937488	176299	93	64	2.54352e-06	0	glutamate synthase, small subunit
1355	17935473	176299	93	64	2.54352e-06	0	cystathionine beta lyase
1356	17938330	176299	61	47	2.55418e-06	0	transcriptional regulator, LysR family
1357	17934572	176299	61	47	2.55418e-06	0	transcriptional regulator, GntR family
1358	17938927	176299	61	47	2.55418e-06	0	ABC transporter, substrate binding protein [oligopeptide]
1359	17938797	176299	61	47	2.55418e-06	0	conserved hypothetical protein
1360	17933982	176299	61	47	2.55418e-06	0	ABC transporter, substrate binding protein [sugar]
1361	17938391	176299	61	47	2.55418e-06	0	transcriptional regulator, GntR family
1362	17936340	176299	83	59	2.68424e-06	0	ABC transporter, nucleotide binding/ATPase protein [hemin]
1363	17937652	176299	83	59	2.68424e-06	0	ABC transporter, membrane spanning protein
1364	17938266	176299	83	59	2.68424e-06	0	ABC transporter, substrate binding protein
1365	17934092	176299	83	59	2.68424e-06	0	ABC transporter, nucleotide binding/ATPase protein [phosphonate]
1366	17937782	176299	83	59	2.68424e-06	0	gluconate 5-dehydrogenase
1367	17938869	176299	83	59	2.68424e-06	0	alpha-amylase
1368	17935080	176299	83	59	2.68424e-06	0	H+ translocating pyrophosphate synthase
1369	17938353	176299	83	59	2.68424e-06	0	ABC transporter, nucleotide binding/ATPase protein [oligopeptide]
1370	17938357	176299	83	59	2.68424e-06	0	ABC transporter, membrane spanning protein
1371	17936033	176299	83	59	2.68424e-06	0	ABC transporter, membrane spanning protein
1372	17935608	176299	104	69	2.68758e-06	0	exonuclease III
1373	17938448	176299	104	69	2.68758e-06	0	threonine dehydratase
1374	17934558	176299	104	69	2.68758e-06	0	conserved hypothetical protein
1375	17937173	176299	104	69	2.68758e-06	0	metallo-beta-lactamase superfamily protein
1376	17936779	176299	91	63	2.69884e-06	0	ribokinase
1377	17935595	176299	91	63	2.69884e-06	0	L-isoaspartyl protein carboxyl methyltransferase
1378	17934017	176299	91	63	2.69884e-06	0	mutT/nudix family protein
1379	17938201	176299	91	63	2.69884e-06	0	myo-inositol catabolism IolC protein
1380	17935294	176299	43	36	2.75619e-06	0	glutathione S-transferase
1381	17936015	176299	43	36	2.75619e-06	0	conserved hypothetical protein
1382	17934803	176299	43	36	2.75619e-06	0	ABC transporter, substrate binding protein
1383	17938844	176299	43	36	2.75619e-06	0	transcriptional regulator, LysR family
1384	17933972	176299	43	36	2.75619e-06	0	malate synthase G
1385	17937005	176299	51	41	2.77171e-06	0	transcriptional regulator, GntR family
1386	17935761	176299	51	41	2.77171e-06	0	glutathione S-transferase
1387	17938337	176299	51	41	2.77171e-06	0	choline sulfatase
1388	17938112	176299	85	60	2.7791e-06	0	ABC transporter, membrane spanning protein
1389	17938803	176299	85	60	2.7791e-06	0	ABC transporter, nucleotide binding/ATPase protein [glycine betaine/L-proline]
1390	17935866	176299	85	60	2.7791e-06	0	amine oxidase, flavin-containing
1391	17934740	176299	85	60	2.7791e-06	0	chloride channel protein
1392	17937301	176299	85	60	2.7791e-06	0	conserved hypothetical protein
1393	17935951	176299	85	60	2.7791e-06	0	pyrazinamidase/nicotinamidase
1394	17937946	176299	89	62	2.79018e-06	0	ABC transporter, membrane spanning protein [oligopeptide]
1395	17934613	176299	89	62	2.79018e-06	0	KHG-KDPG bifunctional aldolase
1396	17935140	176299	89	62	2.79018e-06	0	glycosyl transferase
1397	17934051	176299	89	62	2.79018e-06	0	thymidine phosphorylase
1398	17937756	176299	89	62	2.79018e-06	0	succinoglycan biosynthesis glycosyltransferase
1399	17934678	176299	89	62	2.79018e-06	0	cytochrome-c oxidase chain I
1400	17937265	176299	89	62	2.79018e-06	0	glycosyltransferase
1401	17938662	176299	89	62	2.79018e-06	0	iron alcohol dehydrogenase
1402	17934107	176299	89	62	2.79018e-06	0	ABC transporter, membrane spanning protein [peptide]
1403	17938077	176299	89	62	2.79018e-06	0	nitric oxide reductase, cytochrome b subunit
1404	17935194	176299	89	62	2.79018e-06	0	DNA-damage inducible protein P
1405	17935921	176299	89	62	2.79018e-06	0	acetolactate synthase, small subunit
1406	17934140	176299	87	61	2.81619e-06	0	components of type IV pilus, prepilin peptidase
1407	17934128	176299	87	61	2.81619e-06	0	conserved hypothetical protein
1408	17938121	176299	87	61	2.81619e-06	0	ABC transporter, membrane spanning protein [oligopeptide]
1409	17935465	176299	87	61	2.81619e-06	0	glutathione-independent formaldehyde dehydrogenase
1410	17936781	176299	56	44	2.8449e-06	0	N-carbamoyl-beta-alanine amidohydrolase
1411	17938781	176299	56	44	2.8449e-06	0	conserved hypothetical protein
1412	17934395	176299	56	44	2.8449e-06	0	polysaccharide deacetylase
1413	17937999	176299	56	44	2.8449e-06	0	sarcosine oxidase beta subunit
1414	17935151	176299	56	44	2.8449e-06	0	conserved hypothetical protein
1415	17935789	176299	56	44	2.8449e-06	0	ABC transporter, substrate binding protein [ribose]
1416	17938733	176299	56	44	2.8449e-06	0	Mg(2+) transport ATPase
1417	17935482	176299	114	73	2.95297e-06	0	single-stranded-DNA-specific exonuclease
1418	17934513	176299	114	73	2.95297e-06	0	glutamine synthetase
1419	17934937	176299	114	73	2.95297e-06	0	GTP pyrophosphohydrolases/synthetases, RelA/SpoT family
1420	17936053	176299	114	73	2.95297e-06	0	carbamoylphosphate synthase small chain
1421	17936824	176299	70	52	2.99173e-06	0	ABC transporter, membrane spanning protein [sugar]
1422	17936143	176299	70	52	2.99173e-06	0	acetyltransferase
1423	17934976	176299	70	52	2.99173e-06	0	proline iminopeptidase
1424	17934412	176299	70	52	2.99173e-06	0	conserved hypothetical protein
1425	17938647	176299	70	52	2.99173e-06	0	ABC transporter, membrane spanning protein [glycerol-3-phosphate]
1426	17936844	176299	70	52	2.99173e-06	0	ABC transporter, membrane spanning protein [sugar]
1427	17938086	176299	70	52	2.99173e-06	0	protease
1428	17935545	176299	70	52	2.99173e-06	0	acyltransferase
1429	17935179	176299	70	52	2.99173e-06	0	NADH ubiquinone oxidoreductase chain J
1430	17936940	176299	40	34	3.10688e-06	0	conserved hypothetical protein
1431	17935506	176299	40	34	3.10688e-06	0	2-dehydro-3-deoxyphosphoheptonate aldolase
1432	17935749	176299	40	34	3.10688e-06	0	glutaminase A
1433	17936195	176299	40	34	3.10688e-06	0	transcriptional regulator, LysR family
1434	17935410	176299	34	30	3.1674e-06	0	conserved hypothetical protein
1435	17937409	176299	34	30	3.1674e-06	0	conserved hypothetical protein
1436	17935915	176299	34	30	3.1674e-06	0	conserved hypothetical protein
1437	17936149	176299	34	30	3.1674e-06	0	conserved hypothetical protein
1438	17934965	176299	34	30	3.1674e-06	0	conserved hypothetical protein
1439	17934556	176299	34	30	3.1674e-06	0	methyl-accepting chemotaxis protein A
1440	17935884	176299	34	30	3.1674e-06	0	conserved hypothetical protein
1441	17934225	176299	37	32	3.2713e-06	0	conserved hypothetical protein
1442	17939188	176299	37	32	3.2713e-06	0	transcriptional regulator, LysR family
1443	17938349	176299	37	32	3.2713e-06	0	alpha-galactosidase
1444	17934466	176299	63	48	3.29599e-06	0	flagellar basal-body rod protein FlgB
1445	17938463	176299	63	48	3.29599e-06	0	two component response regulator
1446	17937908	176299	63	48	3.29599e-06	0	cation efflux system protein
1447	17937007	176299	63	48	3.29599e-06	0	two component response regulator for C4-dicarboxylate transport
1448	17938151	176299	63	48	3.29599e-06	0	transcriptional regulator
1449	17939114	176299	63	48	3.29599e-06	0	ABC transporter, membrane spanning protein
1450	17939123	176299	63	48	3.29599e-06	0	conserved hypothetical protein
1451	17934356	176299	63	48	3.29599e-06	0	transcriptional regulator
1452	17938407	176299	63	48	3.29599e-06	0	transcriptional regulator, GntR family
1453	17938710	176299	109	71	3.30634e-06	0	glutamate-1-semialdehyde aminotransferase
1454	17935570	176299	109	71	3.30634e-06	0	para-aminobenzoate synthase component I
1455	17938076	176299	102	68	3.40825e-06	0	nitric oxide reductase NorQ protein
1456	17934242	176299	120	75	3.48014e-06	0	conserved hypothetical protein
1457	17935041	176299	72	53	3.52018e-06	0	conserved hypothetical protein
1458	17936952	176299	72	53	3.52018e-06	0	dehydrogenase
1459	17935530	176299	72	53	3.52018e-06	0	conserved hypothetical protein
1460	17937046	176299	72	53	3.52018e-06	0	ABC transporter, substrate binding protein [trehalose/maltose]
1461	17936733	176299	72	53	3.52018e-06	0	ABC transporter, membrane spanning protein [sugar]
1462	17936126	176299	72	53	3.52018e-06	0	conserved hypothetical protein
1463	17937495	176299	72	53	3.52018e-06	0	potassium-transporting ATPase A chain
1464	17936883	176299	72	53	3.52018e-06	0	ABC transporter, membrane spanning protein [sugar]
1465	17938049	176299	72	53	3.52018e-06	0	ABC transporter, membrane spanning protein [sugar]
1466	17936355	176299	72	53	3.52018e-06	0	ABC transporter, substrate binding protein
1467	17938318	176299	72	53	3.52018e-06	0	oxidoreductase
1468	17937397	176299	72	53	3.52018e-06	0	ABC transporter, membrane spanning protein [iron (III) dicitrate]
1469	17938223	176299	72	53	3.52018e-06	0	ABC transporter, substrate binding protein [amino acid]
1470	17939161	176299	72	53	3.52018e-06	0	ABC transporter, nucleotide binding/ATPase protein [nopaline]
1471	17937141	176299	72	53	3.52018e-06	0	ABC transporter, substrate binding protein [oligopeptide]
1472	17939179	176299	72	53	3.52018e-06	0	DNA invertase
1473	17936993	176299	72	53	3.52018e-06	0	ABC transporter, substrate binding protein [sugar]
1474	17937984	176299	117	74	3.57816e-06	0	shikimate 5-dehydrogenase
1475	17937198	176299	48	39	3.63237e-06	0	ABC transporter, membrane spanning protein
1476	17936381	176299	48	39	3.63237e-06	0	conserved hypothetical protein
1477	17937726	176299	48	39	3.63237e-06	0	ABC transporter, membrane spanning protein [sugar]
1478	17935426	176299	19	19	3.7491e-06	0	nitrogen fixation protein FixS
1479	17938628	176299	58	45	3.87289e-06	0	conserved hypothetical protein
1480	17938109	176299	58	45	3.87289e-06	0	transcriptional regulator, LacI family
1481	17937382	176299	58	45	3.87289e-06	0	peptide synthetase
1482	17938763	176299	58	45	3.87289e-06	0	efflux protein
1483	17939212	176299	53	42	4.02196e-06	0	nitrilotriacetate monooxygenase
1484	17939189	176299	53	42	4.02196e-06	0	Phenazine biosynthesis protein
1485	17934396	176299	53	42	4.02196e-06	0	bacteriophage repressor protein C1
1486	17936313	176299	53	42	4.02196e-06	0	conserved hypothetical protein
1487	17936818	176299	53	42	4.02196e-06	0	transcriptional regulator, LacI family
1488	17934889	176299	53	42	4.02196e-06	0	glutamate-ammonia-ligase adenylyltransferase
1489	17938194	176299	53	42	4.02196e-06	0	transcriptional regulator, LacI family
1490	17933977	176299	74	54	4.05914e-06	0	helicase
1491	17935969	176299	74	54	4.05914e-06	0	conserved hypothetical protein
1492	17939219	176299	74	54	4.05914e-06	0	ABC transporter, membrane spanning protein [nitrate/sulfonate]
1493	17934944	176299	74	54	4.05914e-06	0	nitrogen fixation regulatory protein
1494	17937898	176299	74	54	4.05914e-06	0	ABC transporter, membrane spanning protein [sugar]
1495	17938991	176299	74	54	4.05914e-06	0	ABC transporter, membrane spanning protein [amino acid]
1496	17936896	176299	74	54	4.05914e-06	0	ABC transporter, substrate binding protein [glycerol-3-phosphate]
1497	17938798	176299	74	54	4.05914e-06	0	zinc-binding dehydrogenase
1498	17934087	176299	74	54	4.05914e-06	0	conserved hypothetical protein
1499	17938554	176299	74	54	4.05914e-06	0	oxidoreductase
1500	17934293	176299	27	25	4.11228e-06	0	conserved hypothetical protein
1501	17936194	176299	27	25	4.11228e-06	0	xanthine dehydrogenase chaperone
1502	17936040	176299	27	25	4.11228e-06	0	conserved hypothetical protein
1503	17935025	176299	100	67	4.12043e-06	0	ABC transporter, nucleotide binding/ATPase protein
1504	17937745	176299	100	67	4.12043e-06	0	exopolysaccharide polymerization/transport protein
1505	17936012	176299	100	67	4.12043e-06	0	acetolactate synthase large subunit
1506	17938708	176299	100	67	4.12043e-06	0	3-oxoacyl-(acyl-carrier protein) reductase
1507	17934673	176299	100	67	4.12043e-06	0	hydrolase
1508	17935349	176299	100	67	4.12043e-06	0	potassium uptake protein
1509	17935682	176299	65	49	4.14693e-06	0	lipoprotein
1510	17938850	176299	65	49	4.14693e-06	0	sugar binding protein
1511	17938467	176299	65	49	4.14693e-06	0	non-heme chloroperoxidase
1512	17935312	176299	65	49	4.14693e-06	0	ABC transporter, membrane spanning protein
1513	17935879	176299	65	49	4.14693e-06	0	Agp1 bacteriophytochrome two component sensor
1514	17938530	176299	65	49	4.14693e-06	0	transcriptional regulator, DeoR family
1515	17937195	176299	65	49	4.14693e-06	0	ABC transporter, substrate binding protein [sugar]
1516	17934405	176299	45	37	4.54207e-06	0	conserved hypothetical protein
1517	17936871	176299	45	37	4.54207e-06	0	conserved hypothetical protein
1518	17938853	176299	45	37	4.54207e-06	0	ABC transporter, substrate binding protein [C4 dicarboxylate]
1519	17939082	176299	45	37	4.54207e-06	0	dehydrogenase
1520	17938661	176299	76	55	4.5907e-06	0	pyridoxal phosphate biosynthesis protein
1521	17935927	176299	76	55	4.5907e-06	0	acetyltransferase
1522	17937284	176299	76	55	4.5907e-06	0	transcriptional regulator
1523	17936979	176299	76	55	4.5907e-06	0	ABC transporter, membrane spanning protein [dipeptide]
1524	17938442	176299	76	55	4.5907e-06	0	ABC transporter, membrane spanning protein [amino acid]
1525	17934120	176299	76	55	4.5907e-06	0	conserved hypothetical protein
1526	17938833	176299	76	55	4.5907e-06	0	ABC transporter, nucleotide binding/ATPase protein [spermidine/putrescine]
1527	17938205	176299	76	55	4.5907e-06	0	ABC transporter, nucleotide binding/ATPase protein [branched chain amino acid]
1528	17935000	176299	76	55	4.5907e-06	0	aldo/keto reductase
1529	17937644	176299	76	55	4.5907e-06	0	oxidoreductase
1530	17938595	176299	76	55	4.5907e-06	0	ABC transporter, substrate binding protein [glutamine]
1531	17938783	176299	76	55	4.5907e-06	0	aldo/keto reductase
1532	17934567	176299	107	70	4.69819e-06	0	conserved hypothetical protein
1533	17938982	176299	107	70	4.69819e-06	0	dihydrodipicolinate synthase
1534	17935632	176299	107	70	4.69819e-06	0	permease
1535	17934335	176299	107	70	4.69819e-06	0	ABC transporter, membrane spanning protein
1536	17935110	176299	107	70	4.69819e-06	0	threonine dehydratase
1537	17935254	176299	98	66	4.78519e-06	0	6-hydroxymethyl-7,8-dihydropterin pyrophosphokinase
1538	17934342	176299	98	66	4.78519e-06	0	acetylornithine aminotransferase
1539	17938709	176299	98	66	4.78519e-06	0	acetolactate synthase
1540	17935230	176299	112	72	5.06773e-06	0	acetyl-CoA carboxylase, biotin carboxylase
1541	17933966	176299	112	72	5.06773e-06	0	glutamine amidotransferase
1542	17935977	176299	112	72	5.06773e-06	0	UDP-N-acetylenolpyruvoylglucosamine reductase
1543	17938267	176299	78	56	5.09489e-06	0	ABC transporter, nucleotide binding/ATPase protein
1544	17934248	176299	78	56	5.09489e-06	0	RNA polymerase sigma-54 factor
1545	17935455	176299	78	56	5.09489e-06	0	alcohol dehydrogenase
1546	17935037	176299	78	56	5.09489e-06	0	dehydrogenase
1547	17936171	176299	78	56	5.09489e-06	0	conserved hypothetical protein
1548	17938488	176299	78	56	5.09489e-06	0	dTDP-4-dehydrorhamnose 3,5-epimerase
1549	17935299	176299	78	56	5.09489e-06	0	ABC transporter, substrate binding protein [amino acid]
1550	17937606	176299	78	56	5.09489e-06	0	ABC transporter, nucleotide binding/ATPase protein [nitrate]
1551	17934219	176299	78	56	5.09489e-06	0	conserved hypothetical protein
1552	17936995	176299	67	50	5.09792e-06	0	ABC transporter, membrane spanning protein [sugar]
1553	17934089	176299	67	50	5.09792e-06	0	ABC transporter, membrane spanning protein [phosphonate]
1554	17934474	176299	67	50	5.09792e-06	0	flagellar motor switch protein FliG
1555	17938985	176299	67	50	5.09792e-06	0	ABC transporter, membrane spanning protein [sugar]
1556	17939030	176299	67	50	5.09792e-06	0	zinc-binding oxidoreductase
1557	17937163	176299	67	50	5.09792e-06	0	ABC transporter, substrate binding protein [oligopeptide]
1558	17937111	176299	67	50	5.09792e-06	0	succinate semialdehyde dehydrogenase
1559	17938325	176299	67	50	5.09792e-06	0	AcrB/AcrD/AcrF family protein
1560	17938496	176299	60	46	5.11674e-06	0	exopolysaccharide export protein
1561	17935658	176299	60	46	5.11674e-06	0	transcriptional regulator, LysR family
1562	17934537	176299	60	46	5.11674e-06	0	carboxymethylenebutenolidase
1563	17934816	176299	96	65	5.36876e-06	0	transcriptional regulator
1564	17935622	176299	96	65	5.36876e-06	0	competence-damage associated protein
1565	17934902	176299	96	65	5.36876e-06	0	electrotransfer ubiquinone oxidoreductase
1566	17935765	176299	96	65	5.36876e-06	0	carbohydrate kinase
1567	17937127	176299	96	65	5.36876e-06	0	hippurate hydrolase
1568	17934952	176299	42	35	5.40295e-06	0	conserved hypothetical protein
1569	17937480	176299	42	35	5.40295e-06	0	conserved hypothetical protein
1570	17938533	176299	50	40	5.4468e-06	0	ABC transporter, membrane spanning protein [sugar]
1571	17938413	176299	50	40	5.4468e-06	0	conserved hypothetical protein
1572	17936043	176299	50	40	5.4468e-06	0	outer membrane protein
1573	17937078	176299	50	40	5.4468e-06	0	ABC transporter, membrane spanning protein [sugar]
1574	17936847	176299	50	40	5.4468e-06	0	ABC transporter, membrane spanning protein [C4-dicarboxylate]
1575	17938060	176299	50	40	5.4468e-06	0	ABC transporter, membrane spanning protein [sugar]
1576	17937583	176299	50	40	5.4468e-06	0	ABC transporter, membrane spanning protein [sugar]
1577	17936910	176299	50	40	5.4468e-06	0	ABC transporter, membrane spanning protein [ribose]
1578	17936869	176299	50	40	5.4468e-06	0	ABC transporter, substrate binding protein [C4-dicarboxylate]
1579	17939257	176299	50	40	5.4468e-06	0	conjugal transfer protein, Dtr system
1580	17936219	176299	50	40	5.4468e-06	0	conserved hypothetical protein
1581	17935599	176299	50	40	5.4468e-06	0	SEC-independent protein translocase protein
1582	17938599	176299	30	27	5.46828e-06	0	conserved hypothetical protein
1583	17935066	176299	30	27	5.46828e-06	0	arginine-tRNA-protein transferase
1584	17934201	176299	30	27	5.46828e-06	0	conserved hypothetical protein
1585	17934315	176299	124	76	5.51933e-06	0	orotate phosphoribosyltransferase
1586	17934984	176299	124	76	5.51933e-06	0	DNA repair protein
1587	17937809	176299	80	57	5.55055e-06	0	ABC transporter, membrane spanning protein [dipeptide]
1588	17938825	176299	80	57	5.55055e-06	0	alcohol dehydrogenase
1589	17938993	176299	80	57	5.55055e-06	0	ABC transporter, nucleotide binding/ATPase protein
1590	17936749	176299	80	57	5.55055e-06	0	ABC transporter, nucleotide binding/ATPase protein [dipeptide]
1591	17938473	176299	80	57	5.55055e-06	0	ABC transporter, substrate binding protein [iron]
1592	17938741	176299	80	57	5.55055e-06	0	transcriptional regulator, MarR family
1593	17936396	176299	80	57	5.55055e-06	0	ABC transporter, nucleotide binding/ATPase protein [dipeptide]
1594	17935607	176299	80	57	5.55055e-06	0	conserved hypothetical protein
1595	17935461	176299	80	57	5.55055e-06	0	preprotein tranlocase protein
1596	17937155	176299	80	57	5.55055e-06	0	conserved hypothetical protein
1597	17938224	176299	80	57	5.55055e-06	0	ABC transporter, substrate binding protein [amino acid]
1598	17937944	176299	80	57	5.55055e-06	0	conserved hypothetical protein
1599	17937144	176299	80	57	5.55055e-06	0	ABC transporter, nucleotide binding/ATPase protein [oligopeptide]
1600	17934090	176299	55	43	5.62206e-06	0	ABC transporter, membrane spanning protein [phosphonate]
1601	17938374	176299	55	43	5.62206e-06	0	transcriptional regulator, LacI family
1602	17937168	176299	55	43	5.62206e-06	0	RhtB family transporter
1603	17935154	176299	94	64	5.84445e-06	0	O-acetylhomoserine sulfhydrylase
1604	17935797	176299	94	64	5.84445e-06	0	ABC transporter, nucleotide binding/ATPase protein
1605	17934686	176299	94	64	5.84445e-06	0	ribonuclease H
1606	17934346	176299	94	64	5.84445e-06	0	O-succinylhomoserine sulfhydrylase
1607	17936886	176299	94	64	5.84445e-06	0	methionine gamma-lyase
1608	17937511	176299	94	64	5.84445e-06	0	methionine gamma-lyase
1609	17938891	176299	94	64	5.84445e-06	0	citrate synthase
1610	17938397	176299	94	64	5.84445e-06	0	formate dehydrogenase alpha subunit
1611	17938047	176299	82	58	5.93624e-06	0	ABC transporter, nucleotide binding/ATPase protein
1612	17938471	176299	82	58	5.93624e-06	0	two component response regulator
1613	17936927	176299	82	58	5.93624e-06	0	ABC transporter, nucleotide binding/ATPase protein [oligopeptide]
1614	17935511	176299	39	33	6.08009e-06	0	conserved hypothetical protein
1615	17939217	176299	39	33	6.08009e-06	0	nitrilotriacetate monooxygenase, component A
1616	17933984	176299	69	51	6.13391e-06	0	ABC transporter, nucleotide binding/ATPase protein [sugar]
1617	17938444	176299	69	51	6.13391e-06	0	ABC transporter, substrate binding protein [amino acid]
1618	17937150	176299	69	51	6.13391e-06	0	ABC transporter, substrate binding protein [oligopeptide]
1619	17934145	176299	69	51	6.13391e-06	0	conserved hypothetical protein
1620	17938334	176299	69	51	6.13391e-06	0	vanillin: NAD oxidoreductase
1621	17934503	176299	69	51	6.13391e-06	0	ABC transporter, membrane spanning protein
1622	17937383	176299	92	63	6.19366e-06	0	conserved hypothetical protein
1623	17938164	176299	92	63	6.19366e-06	0	transporter
1624	17936322	176299	92	63	6.19366e-06	0	conserved hypothetical protein
1625	17937776	176299	105	69	6.22492e-06	0	glutamine amidotransferase
1626	17934751	176299	105	69	6.22492e-06	0	P type cation (metal) transporter, ATPase component
1627	17936298	176299	105	69	6.22492e-06	0	glutamine synthetase II
1628	17938900	176299	84	59	6.23135e-06	0	ABC transporter, nucleotide binding/ATPase protein [iron-siderophore]
1629	17937826	176299	84	59	6.23135e-06	0	hydroxybutyrate dehydrogenase
1630	17936874	176299	84	59	6.23135e-06	0	zinc-binding dehydrogenase
1631	17937507	176299	84	59	6.23135e-06	0	ABC transporter, nucleotide binding/ATPase protein [proline/glycine betaine]
1632	17936395	176299	84	59	6.23135e-06	0	ABC transporter, nucleotide binding/ATPase protein [dipeptide]
1633	17937004	176299	84	59	6.23135e-06	0	D-amino acid dehydrogenase, small subunit
1634	17934801	176299	84	59	6.23135e-06	0	ABC transporter, nucleotide binding/ATPase protein
1635	17937017	176299	90	62	6.40603e-06	0	cellulose synthase
1636	17934620	176299	90	62	6.40603e-06	0	magnesium/cobalt transport protein
1637	17936962	176299	90	62	6.40603e-06	0	haloacid dehalogenase-like hydrolase
1638	17939052	176299	90	62	6.40603e-06	0	DNA-damage-inducible protein
1639	17936866	176299	36	31	6.41293e-06	0	transcriptional regulator, LysR family
1640	17938293	176299	36	31	6.41293e-06	0	IS3 family transposase
1641	17938199	176299	36	31	6.41293e-06	0	conserved hypothetical protein
1642	17938108	176299	36	31	6.41293e-06	0	transcriptional regulator, LysR family
1643	17934536	176299	86	60	6.41735e-06	0	alcohol dehydrogenase
1644	17937216	176299	86	60	6.41735e-06	0	3-demethylubiquinone-9 3-methyltransferase
1645	17937567	176299	88	61	6.47907e-06	0	ABC transporter, nucleotide binding/ATPase protein
1646	17937883	176299	88	61	6.47907e-06	0	ABC transporter, membrane spanning protein [oligopeptide]
1647	17935868	176299	88	61	6.47907e-06	0	cyclopropane-fatty-acyl-phospholipid synthase
1648	17934700	176299	88	61	6.47907e-06	0	conserved hypothetical protein
1649	17934237	176299	88	61	6.47907e-06	0	formamidopyrimidine-DNA glycosylase
1650	17934766	176299	62	47	6.58116e-06	0	carboxymuconolactone decarboxylase
1651	17939108	176299	62	47	6.58116e-06	0	monooxygenase
1652	17935034	176299	62	47	6.58116e-06	0	molybdopterin converting factor small subunit
1653	17937845	176299	62	47	6.58116e-06	0	conserved hypothetical protein
1654	17938058	176299	62	47	6.58116e-06	0	ABC transporter, substrate binding protein [sugar]
1655	17936386	176299	62	47	6.58116e-06	0	ABC transporter, substrate binding protein [sugar]
1656	17939225	176299	47	38	7.06758e-06	0	conserved hypothetical protein
1657	17939211	176299	47	38	7.06758e-06	0	conserved hypothetical protein
1658	17935161	176299	115	73	7.07483e-06	0	ATP-dependent Clp protease, proteolytic subunit
1659	17935974	176299	115	73	7.07483e-06	0	D-alanine:D-alanine ligase
1660	17933970	176299	115	73	7.07483e-06	0	heat shock chaperone
1661	17939043	176299	71	52	7.23388e-06	0	ABC transporter, membrane spanning protein
1662	17937655	176299	71	52	7.23388e-06	0	oxidoreductase
1663	17937117	176299	57	44	7.60597e-06	0	ABC transporter, substrate binding protein [oligopeptide]
1664	17937060	176299	57	44	7.60597e-06	0	ABC transporter, substrate binding protein [sugar]
1665	17935421	176299	57	44	7.60597e-06	0	transcriptional regulator, LacI family
1666	17938988	176299	57	44	7.60597e-06	0	transcriptional regulator
1667	17937389	176299	57	44	7.60597e-06	0	non-ribosomal peptide synthetase
1668	17934278	176299	110	71	7.71772e-06	0	S-adenosylmethionine synthetase
1669	17934261	176299	110	71	7.71772e-06	0	DNA mismatch repair protein, MutS family
1670	17937629	176299	103	68	7.8011e-06	0	translation initiation inhibitor
1671	17934807	176299	103	68	7.8011e-06	0	dihydrodipicolinate synthase
1672	17937045	176299	52	41	7.83145e-06	0	transcriptional regulator, LacI family
1673	17937964	176299	52	41	7.83145e-06	0	conserved hypothetical protein
1674	17937725	176299	52	41	7.83145e-06	0	gluconolactonase precursor
1675	17937591	176299	52	41	7.83145e-06	0	conserved hypothetical protein
1676	17937767	176299	26	24	8.20112e-06	0	conserved hypothetical protein
1677	17938734	176299	26	24	8.20112e-06	0	conserved hypothetical protein
1678	17936286	176299	26	24	8.20112e-06	0	conserved hypothetical protein
1679	17939271	176299	64	48	8.26196e-06	0	transcriptional regulator
1680	17934490	176299	64	48	8.26196e-06	0	hook formation protein
1681	17934670	176299	64	48	8.26196e-06	0	pyridoxamine 5'-phosphate oxidase
1682	17934311	176299	64	48	8.26196e-06	0	coenzyme A transferase
1683	17937851	176299	64	48	8.26196e-06	0	ABC transporter, nucleotide binding/ATPase protein [aliphatic sulfonate]
1684	17936159	176299	64	48	8.26196e-06	0	ABC transporter, substrate binding protein [branched chain amino acid]
1685	17935107	176299	64	48	8.26196e-06	0	ABC transporter, substrate binding protein
1686	17938838	176299	64	48	8.26196e-06	0	ABC transporter, substrate binding protein [oligopeptide]
1687	17938659	176299	64	48	8.26196e-06	0	ABC transporter, substrate binding protein [dipeptide]
1688	17935248	176299	73	53	8.37109e-06	0	conserved hypothetical protein
1689	17936301	176299	73	53	8.37109e-06	0	transcriptional regulator, LuxR family
1690	17938557	176299	73	53	8.37109e-06	0	oxidoreductase
1691	17938653	176299	73	53	8.37109e-06	0	non-heme chloroperoxidase
1692	17939154	176299	73	53	8.37109e-06	0	D-nopaline dehydrogenase
1693	17936813	176299	73	53	8.37109e-06	0	ABC transporter, substrate binding protein [sugar]
1694	17936248	176299	73	53	8.37109e-06	0	ABC transporter, nucleotide binding/ATPase protein
1695	17937431	176299	73	53	8.37109e-06	0	flavin dependant oxidoreductase
1696	17938340	176299	118	74	8.68208e-06	0	argininosuccinate lyase
1697	17936153	176299	118	74	8.68208e-06	0	ATP-dependent Clp protease, proteolytic subunit
1698	17935147	176299	101	67	9.34112e-06	0	N-acetyl-gamma-glutamyl-phosphate reductase
1699	17937395	176299	75	54	9.51362e-06	0	ABC transporter, membrane spanning protein [iron(III) dicitrate]
1700	17938428	176299	75	54	9.51362e-06	0	flavin-containing monooxygenase
1701	17934192	176299	75	54	9.51362e-06	0	conserved hypothetical protein
1702	17934745	176299	75	54	9.51362e-06	0	transcriptional regulator, MarR family
1703	17937890	176299	75	54	9.51362e-06	0	flavodoxin
1704	17937955	176299	75	54	9.51362e-06	0	transcriptional regulator, GntR family
1705	17934892	176299	75	54	9.51362e-06	0	aminopeptidase N
1706	17934391	176299	75	54	9.51362e-06	0	glycosyltransferase
1707	17938660	176299	22	21	9.9355e-06	0	conserved hypothetical protein
1708	17939100	176299	22	21	9.9355e-06	0	conserved hypothetical protein
1709	17935644	176299	59	45	9.99689e-06	0	conserved hypothetical protein
1710	17936731	176299	59	45	9.99689e-06	0	transcriptional regulator, GntR family
1711	17935569	176299	59	45	9.99689e-06	0	transcriptional regulator
1712	17935087	176299	59	45	9.99689e-06	0	conserved hypothetical protein
1713	17935317	176299	59	45	9.99689e-06	0	enoyl-CoA hydratase
1714	17938315	176299	66	49	1.01451e-05	0	ABC transporter, substrate binding protein [oligopeptide]
1715	17934835	176299	66	49	1.01451e-05	0	LysE family transporter
1716	17937059	176299	66	49	1.01451e-05	0	ABC transporter, membrane spanning protein [sugar]
1717	17939272	176299	66	49	1.01451e-05	0	ABC transporter, substrate binding protein [agrocinopine]
1718	17937685	176299	66	49	1.01451e-05	0	MFS permease
1719	17937412	176299	66	49	1.01451e-05	0	phosphoserine aminotransferase
1720	17938214	176299	66	49	1.01451e-05	0	ABC transporter, substrate binding protein [oligopeptide]
1721	17938881	176299	66	49	1.01451e-05	0	hydrolase
1722	17935383	176299	41	34	1.03985e-05	0	cytochrome b561
1723	17935042	176299	41	34	1.03985e-05	0	conserved hypothetical protein
1724	17935335	176299	41	34	1.03985e-05	0	conserved hypothetical protein
1725	17935966	176299	41	34	1.03985e-05	0	aminoglycoside phosphotransferase
1726	17934498	176299	41	34	1.03985e-05	0	teichoic acid biosynthesis protein
1727	17934753	176299	49	39	1.04814e-05	0	conserved hypothetical protein
1728	17934250	176299	49	39	1.04814e-05	0	conserved hypothetical protein
1729	17938061	176299	49	39	1.04814e-05	0	ABC transporter, membrane spanning protein [ribose]
1730	17938928	176299	77	55	1.06252e-05	0	3-hydroxyacyl-CoA dehydrogenase
1731	17939060	176299	77	55	1.06252e-05	0	chloromuconate cycloisomerase
1732	17934181	176299	77	55	1.06252e-05	0	hydrolase
1733	17938220	176299	77	55	1.06252e-05	0	3-dehydroquinate dehydratase
1734	17937103	176299	77	55	1.06252e-05	0	ABC transporter, membrane spanning protein [iron (III)]
1735	17934524	176299	77	55	1.06252e-05	0	ABC transporter, membrane spanning protein
1736	17935889	176299	77	55	1.06252e-05	0	esterase/lipase
1737	17935782	176299	29	26	1.07288e-05	0	conserved hypothetical protein
1738	17935919	176299	29	26	1.07288e-05	0	conserved hypothetical protein
1739	17937156	176299	29	26	1.07288e-05	0	dibenzothiophene desulfurization enzyme B
1740	17936791	176299	29	26	1.07288e-05	0	conserved hypothetical protein
1741	17938299	176299	99	66	1.07667e-05	0	sugar nucleotide epimerase/dehydratase
1742	17937668	176299	99	66	1.07667e-05	0	dihydroxy-acid dehydratase
1743	17935292	176299	99	66	1.07667e-05	0	citrate synthase
1744	17938191	176299	99	66	1.07667e-05	0	conserved hypothetical protein
1745	17935234	176299	99	66	1.07667e-05	0	aspartate transaminase
1746	17934336	176299	108	70	1.07684e-05	0	ABC transporter, membrane spanning protein
1747	17937688	176299	54	42	1.08593e-05	0	multicopper oxidase
1748	17936164	176299	54	42	1.08593e-05	0	ABC transporter, substrate binding protein [proline/glycine betaine]
1749	17938722	176299	54	42	1.08593e-05	0	transcription regulator, IclR family
1750	17935717	176299	54	42	1.08593e-05	0	conserved hypothetical protein
1751	17937521	176299	79	56	1.16666e-05	0	D-threo-aldose 1-dehydrogenase
1752	17937935	176299	79	56	1.16666e-05	0	ABC transporter, nucleotide binding/ATPase protein [polyamine]
1753	17939117	176299	79	56	1.16666e-05	0	ABC transporter, nucleotide binding/ATPase protein
1754	17936720	176299	79	56	1.16666e-05	0	exopolysaccharide production protein
1755	17938429	176299	79	56	1.16666e-05	0	zinc-binding dehydrogenase
1756	17937119	176299	79	56	1.16666e-05	0	ABC transporter, membrane spanning protein
1757	17937607	176299	79	56	1.16666e-05	0	ABC transporter, membrane spanning protein [nitrate]
1758	17937165	176299	79	56	1.16666e-05	0	ABC transporter, nucleotide binding/ATPase protein
1759	17937061	176299	79	56	1.16666e-05	0	mannose-1-phosphate guanylyltransferase (GDP)
1760	17937846	176299	38	32	1.16925e-05	0	transcriptional regulator, LysR family
1761	17934619	176299	113	72	1.18184e-05	0	mrp protein
1762	17936726	176299	113	72	1.18184e-05	0	conserved hypothetical protein
1763	17935282	176299	97	65	1.20118e-05	0	UDP glucosamine N-acyltransferase
1764	17934657	176299	97	65	1.20118e-05	0	exodeoxyribonuclease small subunit
1765	17934759	176299	32	28	1.21167e-05	0	conserved hypothetical protein
1766	17937062	176299	32	28	1.21167e-05	0	pyrroloquinoline-quinone-dependent quinate dehydrogenase
1767	17938638	176299	32	28	1.21167e-05	0	conserved hypothetical protein
1768	17934298	176299	32	28	1.21167e-05	0	hypothetical protein Atu0382
1769	17933987	176299	68	50	1.22063e-05	0	glutaredoxin protein
1770	17936980	176299	68	50	1.22063e-05	0	ABC transporter, substrate binding protein [dipeptide]
1771	17937404	176299	68	50	1.22063e-05	0	ATP-dependent protease LA 2
1772	17937067	176299	68	50	1.22063e-05	0	ABC transporter, membrane spanning protein [amino acid]
1773	17939077	176299	68	50	1.22063e-05	0	hydrolase
1774	17936275	176299	68	50	1.22063e-05	0	Acr family transporter
1775	17939024	176299	68	50	1.22063e-05	0	ABC transporter, substrate binding protein
1776	17935045	176299	35	30	1.2365e-05	0	protease VII precursor
1777	17937315	176299	35	30	1.2365e-05	0	conserved hypothetical protein
1778	17938425	176299	35	30	1.2365e-05	0	methyl-accepting chemotaxis protein
1779	17934870	176299	35	30	1.2365e-05	0	hypothetical protein Atu0962
1780	17934777	176299	35	30	1.2365e-05	0	conserved hypothetical protein
1781	17937373	176299	81	57	1.25964e-05	0	conserved hypothetical protein
1782	17935232	176299	81	57	1.25964e-05	0	3-dehydroquinate dehydratase
1783	17936397	176299	81	57	1.25964e-05	0	ABC transporter, membrane spanning protein [dipeptide]
1784	17937783	176299	81	57	1.25964e-05	0	zinc-binding dehydrogenase
1785	17936330	176299	81	57	1.25964e-05	0	conserved hypothetical protein
1786	17934505	176299	81	57	1.25964e-05	0	alpha-glucosidase
1787	17934787	176299	61	46	1.2805e-05	0	RhtB family transporter
1788	17938938	176299	61	46	1.2805e-05	0	autotransporter protein
1789	17934953	176299	61	46	1.2805e-05	0	ABC transporter, substrate binding protein
1790	17935363	176299	95	64	1.30258e-05	0	glycine cleavage system component H
1791	17935707	176299	95	64	1.30258e-05	0	conserved hypothetical protein
1792	17935793	176299	95	64	1.30258e-05	0	glycerol kinase 2
1793	17934449	176299	95	64	1.30258e-05	0	histidinol dehydrogenase
1794	17935308	176299	83	58	1.33735e-05	0	sorbitol dehydrogenase
1795	17938064	176299	83	58	1.33735e-05	0	conserved hypothetical protein
1796	17939028	176299	83	58	1.33735e-05	0	oxidoreductase
1797	17938392	176299	46	37	1.34797e-05	0	conserved hypothetical protein
1798	17935945	176299	46	37	1.34797e-05	0	ABC transporter, substrate binding protein [glycine betaine]
1799	17937403	176299	46	37	1.34797e-05	0	conserved hypothetical protein
1800	17937536	176299	46	37	1.34797e-05	0	phage-related integrase
1801	17934571	176299	93	63	1.37742e-05	0	glycosyltransferase
1802	17934684	176299	93	63	1.37742e-05	0	penicillin tolerance protein
1803	17934136	176299	93	63	1.37742e-05	0	components of type IV pilus
1804	17938177	176299	93	63	1.37742e-05	0	ABC transporter, membrane spanning protein
1805	17937824	176299	93	63	1.37742e-05	0	3-hydroxyisobutyrate dehydrogenase
1806	17937219	176299	93	63	1.37742e-05	0	glutaredoxin
1807	17934271	176299	93	63	1.37742e-05	0	1-acyl-sn-glycerol-3-phosphate acyltransferase
1808	17935643	176299	93	63	1.37742e-05	0	phosphoribosyl c-AMP cyclohydrolase
1809	17935564	176299	85	59	1.39584e-05	0	alcohol dehydrogenase class III
1810	17937769	176299	85	59	1.39584e-05	0	glycogen debranching enzyme
1811	17937749	176299	85	59	1.39584e-05	0	succinoglycan biosynthesis protein
1812	17937077	176299	106	69	1.40507e-05	0	conserved hypothetical protein
1813	17935905	176299	106	69	1.40507e-05	0	ketol-acid reductoisomerase
1814	17938817	176299	106	69	1.40507e-05	0	translation initiation inhibitor
1815	17938692	176299	106	69	1.40507e-05	0	DNA binding protein
1816	17935971	176299	125	76	1.40799e-05	0	cell division protein
1817	17937770	176299	125	76	1.40799e-05	0	phosphoglucomutase
1818	17935036	176299	125	76	1.40799e-05	0	excinuclease ABC chain C
1819	17936032	176299	91	62	1.42387e-05	0	ABC transporter, membrane spanning protein
1820	17935375	176299	91	62	1.42387e-05	0	conserved hypothetical protein
1821	17937320	176299	91	62	1.42387e-05	0	conserved hypothetical protein
1822	17938795	176299	87	60	1.43156e-05	0	dehydrogenase
1823	17934224	176299	87	60	1.43156e-05	0	ABC transporter, nucleotide binding/ATPase protein [sn-Glycerol-3-phosphate]
1824	17935105	176299	87	60	1.43156e-05	0	ABC transporter, nucleotide binding/ATPase protein
1825	17938775	176299	70	51	1.44107e-05	0	conserved hypothetical protein
1826	17937913	176299	70	51	1.44107e-05	0	sarcosine oxidase beta subunit
1827	17935641	176299	70	51	1.44107e-05	0	NIFU-like protein
1828	17936843	176299	70	51	1.44107e-05	0	ABC transporter, membrane spanning protein [sugar]
1829	17937597	176299	70	51	1.44107e-05	0	ABC transporter, membrane spanning protein [sugar]
1830	17937171	176299	70	51	1.44107e-05	0	non-heme chloroperoxidase
1831	17938699	176299	89	61	1.44159e-05	0	transcriptional regulator
1832	17939027	176299	89	61	1.44159e-05	0	short-chain dehydrogenase
1833	17933963	176299	89	61	1.44159e-05	0	phosphoribosyl-ATP pyrophosphohydrolase
1834	17938536	176299	89	61	1.44159e-05	0	ribokinase
1835	17934422	176299	89	61	1.44159e-05	0	pH adaption potassium efflux system protein
1836	17937740	176299	89	61	1.44159e-05	0	ABC transporter, nucleotide binding/ATPase protein [glycine betaine]
1837	17934543	176299	89	61	1.44159e-05	0	conserved hypothetical protein
1838	17938831	176299	89	61	1.44159e-05	0	ABC transporter, membrane spanning protein [spermidine/putrescine]
1839	17938312	176299	89	61	1.44159e-05	0	ABC transporter, membrane spanning protein [dipeptide]
1840	17935076	176299	56	43	1.45892e-05	0	RhtB family transporter
1841	17934345	176299	56	43	1.45892e-05	0	apaG protein
1842	17938239	176299	56	43	1.45892e-05	0	transcriptional regulator, LacI family
1843	17936774	176299	56	43	1.45892e-05	0	ABC transporter, nucleotide binding/ATPase protein
1844	17938666	176299	56	43	1.45892e-05	0	transcriptional regulator, LacI family
1845	17937282	176299	51	40	1.49224e-05	0	ABC transporter, membrane spanning protein [xylose]
1846	17938435	176299	51	40	1.49224e-05	0	ABC transporter, membrane spanning protein [sugar]
1847	17937524	176299	51	40	1.49224e-05	0	ABC transporter, membrane spanning protein [ribose]
1848	17937154	176299	51	40	1.49224e-05	0	monooxygenase
1849	17936229	176299	51	40	1.49224e-05	0	ABC transporter, membrane spanning protein [sugar]
1850	17938011	176299	51	40	1.49224e-05	0	ABC transporter, membrane spanning protein [ribose]
1851	17939086	176299	17	17	1.59079e-05	0	conserved hypothetical protein
1852	17934097	176299	17	17	1.59079e-05	0	conserved hypothetical protein
1853	17937821	176299	63	47	1.60254e-05	0	ABC transporter, membrane spanning protein [branched chain amino acid]
1854	17935174	176299	63	47	1.60254e-05	0	NADH ubiquinone oxidoreductase chain E
1855	17938395	176299	63	47	1.60254e-05	0	NADH dehydrogenase I chain E
1856	17938408	176299	63	47	1.60254e-05	0	ABC transporter, substrate binding protein [dipeptide]
1857	17936029	176299	63	47	1.60254e-05	0	transcriptional regulator, RpiR family
1858	17936913	176299	63	47	1.60254e-05	0	RND multidrug efflux transporter
1859	17938273	176299	25	23	1.61404e-05	0	transcriptional regulator, TetR family
1860	17938558	176299	25	23	1.61404e-05	0	hypothetical protein Atu4869
1861	17935982	176299	116	73	1.65962e-05	0	phospho-N-acetylmuramoyl-pentapeptide-transferase
1862	17936851	176299	116	73	1.65962e-05	0	5-dehydro-4-deoxyglucarate dehydratase
1863	17933973	176299	43	35	1.6638e-05	0	conserved hypothetical protein
1864	17936946	176299	43	35	1.6638e-05	0	conserved hypothetical protein
1865	17938320	176299	43	35	1.6638e-05	0	conserved hypothetical protein
1866	17936990	176299	43	35	1.6638e-05	0	methanesulfonate sulfonatase
1867	17937093	176299	43	35	1.6638e-05	0	heme receptor
1868	17935964	176299	72	52	1.67135e-05	0	ABC transporter, membrane spanning protein
1869	17936757	176299	72	52	1.67135e-05	0	oxidoreductase
1870	17938080	176299	72	52	1.67135e-05	0	nitric oxide reductase NorE protein
1871	17937848	176299	72	52	1.67135e-05	0	aldehyde dehydrogenase
1872	17935370	176299	104	68	1.73853e-05	0	conserved hypothetical protein
1873	17934509	176299	104	68	1.73853e-05	0	phosphogluconate dehydratase
1874	17936172	176299	104	68	1.73853e-05	0	anthranilate synthase component I and II
1875	17935715	176299	111	71	1.75923e-05	0	cysteine desulfurase
1876	17935978	176299	111	71	1.75923e-05	0	UDP-N-acetylmuramate-alanine ligase
1877	17934598	176299	111	71	1.75923e-05	0	cytidine and deoxycytidylate deaminase
1878	17934725	176299	74	53	1.90603e-05	0	sulfate adenylate transferase, subunit 2
1879	17933941	176299	74	53	1.90603e-05	0	conserved hypothetical protein
1880	17935769	176299	74	53	1.90603e-05	0	ABC transporter, substrate binding protein [amino acid]
1881	17935542	176299	74	53	1.90603e-05	0	ABC transporter, membrane spanning protein
1882	17935346	176299	58	44	1.90619e-05	0	two component response regulator
1883	17936972	176299	58	44	1.90619e-05	0	ABC transporter, membrane spanning protein [C4-dicarboxylate]
1884	17936773	176299	58	44	1.90619e-05	0	transcriptional regulator, LacI family
1885	17937371	176299	58	44	1.90619e-05	0	epoxide hydrolase
1886	17938966	176299	58	44	1.90619e-05	0	HlyD family secretion protein
1887	17934755	176299	58	44	1.90619e-05	0	organic hydroperoxide resistance protein
1888	17936308	176299	58	44	1.90619e-05	0	ABC transporter, membrane spanning protein [branched chain amino acid]
1889	17935704	176299	58	44	1.90619e-05	0	epoxide hydrolase
1890	17937493	176299	58	44	1.90619e-05	0	potassium-transporting ATPase C chain
1891	17938206	176299	58	44	1.90619e-05	0	ABC transporter, membrane spanning protein [branched chain amino acid]
1892	17939105	176299	58	44	1.90619e-05	0	ABC transporter, membrane spanning protein [branched chain amino acid]
1893	17935340	176299	58	44	1.90619e-05	0	conserved hypothetical protein
1894	17936309	176299	58	44	1.90619e-05	0	ABC transporter, membrane spanning protein
1895	17937943	176299	58	44	1.90619e-05	0	transcriptional regulator, LacI family
1896	17937194	176299	65	48	1.96369e-05	0	transcriptional regulator, DeoR family
1897	17934581	176299	65	48	1.96369e-05	0	conserved hypothetical protein
1898	17936188	176299	65	48	1.96369e-05	0	MFS permease
1899	17936861	176299	65	48	1.96369e-05	0	ABC transporter, membrane spanning protein [sugar]
1900	17938384	176299	65	48	1.96369e-05	0	ABC transporter, substrate binding protein [oligopeptide]
1901	17937129	176299	65	48	1.96369e-05	0	conserved hypothetical protein
1902	17938445	176299	40	33	1.96528e-05	0	conserved hypothetical protein
1903	17937609	176299	40	33	1.96528e-05	0	ABC transporter, nucleotide binding/ATPase protein [nitrate]
1904	17934674	176299	40	33	1.96528e-05	0	conserved hypothetical protein
1905	17937391	176299	40	33	1.96528e-05	0	microcystin synthetase B
1906	17937454	176299	48	38	1.97582e-05	0	enhanced entry protein
1907	17939261	176299	48	38	1.97582e-05	0	conjugal transfer protein, Dtr system
1908	17937248	176299	21	20	1.98145e-05	0	conserved hypothetical protein
1909	17938156	176299	21	20	1.98145e-05	0	conserved hypothetical protein
1910	17937631	176299	21	20	1.98145e-05	0	conserved hypothetical protein
1911	17938551	176299	21	20	1.98145e-05	0	IS21 family transposase
1912	17937727	176299	53	41	2.0512e-05	0	ABC transporter, membrane spanning protein [sugar]
1913	17938143	176299	53	41	2.0512e-05	0	transcriptional regulator, RpiR family
1914	17936914	176299	53	41	2.0512e-05	0	RND multidrug efflux membrane permease
1915	17934199	176299	53	41	2.0512e-05	0	conserved hypothetical protein
1916	17937255	176299	53	41	2.0512e-05	0	glycosyltransferase
1917	17935287	176299	53	41	2.0512e-05	0	transcriptional regulator, GntR family
1918	17934264	176299	53	41	2.0512e-05	0	conserved hypothetical protein
1919	17937508	176299	53	41	2.0512e-05	0	histidase
1920	17934229	176299	53	41	2.0512e-05	0	RhtB family transporter
1921	17934441	176299	102	67	2.0601e-05	0	aspartate aminotransferase
1922	17935469	176299	102	67	2.0601e-05	0	serine acetyltransferase
1923	17934147	176299	119	74	2.06634e-05	0	GMP synthase
1924	17938078	176299	28	25	2.07466e-05	0	nitric oxide reductase, cytochrome c-containing subunit
1925	17935638	176299	28	25	2.07466e-05	0	conserved hypothetical protein
1926	17935807	176299	28	25	2.07466e-05	0	conserved hypothetical protein
1927	17937841	176299	28	25	2.07466e-05	0	conserved hypothetical protein
1928	17937400	176299	28	25	2.07466e-05	0	two component sensor kinase
1929	17935539	176299	28	25	2.07466e-05	0	conserved hypothetical protein
1930	17938116	176299	122	75	2.1122e-05	0	replicative DNA helicase
1931	17936247	176299	76	54	2.13885e-05	0	ABC transporter, substrate binding protein [amino acid]
1932	17939160	176299	76	54	2.13885e-05	0	ABC transporter, substrate binding protein [nopaline]
1933	17934695	176299	76	54	2.13885e-05	0	ribosomal-protein (S5)-alanine N-acetyltransferase
1934	17935359	176299	76	54	2.13885e-05	0	MFS permease
1935	17935901	176299	76	54	2.13885e-05	0	aminotransferase
1936	17938277	176299	76	54	2.13885e-05	0	sodium bile acid symporter family protein
1937	17935391	176299	76	54	2.13885e-05	0	sodium bile acid symporter family protein
1938	17934392	176299	76	54	2.13885e-05	0	ABC transporter, substrate binding protein [amino acid]
1939	17937193	176299	76	54	2.13885e-05	0	oxidoreductase
1940	17937852	176299	76	54	2.13885e-05	0	proline dehydrogenase
1941	17936103	176299	37	31	2.20995e-05	0	conserved hypothetical protein
1942	17934204	176299	31	27	2.31516e-05	0	conserved hypothetical protein
1943	17934370	176299	31	27	2.31516e-05	0	conserved hypothetical protein
1944	17937594	176299	31	27	2.31516e-05	0	conserved hypothetical protein
1945	17937234	176299	31	27	2.31516e-05	0	conserved hypothetical protein
1946	17935963	176299	34	29	2.34522e-05	0	transcriptional regulator, LysR family
1947	17936789	176299	34	29	2.34522e-05	0	transcriptional regulator, LysR family
1948	17935270	176299	34	29	2.34522e-05	0	conserved hypothetical protein
1949	17936379	176299	100	66	2.3547e-05	0	conserved hypothetical protein
1950	17935463	176299	100	66	2.3547e-05	0	serine acetyltransferase
1951	17934658	176299	67	49	2.36015e-05	0	deacetylase
1952	17939210	176299	67	49	2.36015e-05	0	monooxygenase
1953	17937047	176299	67	49	2.36015e-05	0	ABC transporter, membrane spanning protein [trehalose/maltose]
1954	17935358	176299	67	49	2.36015e-05	0	ferredoxin NADP+ reductase
1955	17937936	176299	67	49	2.36015e-05	0	aldehyde dehydrogenase
1956	17934351	176299	67	49	2.36015e-05	0	phage-related integrase
1957	17935939	176299	67	49	2.36015e-05	0	AcrB/AcrD/AcrF family protein
1958	17936240	176299	67	49	2.36015e-05	0	acetyltransferase
1959	17935592	176299	78	55	2.36285e-05	0	molybdopterin-guanine dinucleotide biosynthesis protein A
1960	17938656	176299	78	55	2.36285e-05	0	ABC transporter, nucleotide binding/ATPase protein [oligopeptide]
1961	17936027	176299	78	55	2.36285e-05	0	ABC transporter, membrane spanning protein [amino acid]
1962	17935423	176299	78	55	2.36285e-05	0	conserved hypothetical protein
1963	17939018	176299	78	55	2.36285e-05	0	oxidoreductase
1964	17935543	176299	78	55	2.36285e-05	0	mandelate racemase/muconate lactonizing enzyme family protein
1965	17936010	176299	78	55	2.36285e-05	0	conserved hypothetical protein
1966	17935983	176299	109	70	2.40769e-05	0	UDP-MurNAc-pentapeptide synthetase
1967	17935581	176299	109	70	2.40769e-05	0	anthranilate phosphoribosyltransferase
1968	17938326	176299	60	45	2.42962e-05	0	nolF secretion protein
1969	17939197	176299	60	45	2.42962e-05	0	haloalkane dehalogenase
1970	17939109	176299	60	45	2.42962e-05	0	NADH-dependent FMN reductase
1971	17935600	176299	60	45	2.42962e-05	0	SEC-independent protein translocase protein
1972	17937569	176299	60	45	2.42962e-05	0	conserved hypothetical protein
1973	17936366	176299	45	36	2.52085e-05	0	conserved hypothetical protein
1974	17937670	176299	45	36	2.52085e-05	0	conserved hypothetical protein
1975	17938513	176299	45	36	2.52085e-05	0	transcriptional regulator, IclR family
1976	17935603	176299	80	56	2.5706e-05	0	glycosyl hydrolase
1977	17937145	176299	80	56	2.5706e-05	0	ABC transporter, nucleotide binding/ATPase protein [oligopeptide]
1978	17937451	176299	80	56	2.5706e-05	0	flagellar motor protein
1979	17937358	176299	80	56	2.5706e-05	0	conserved hypothetical protein
1980	17935926	176299	98	65	2.6101e-05	0	phosphoserine phosphatase
1981	17938131	176299	98	65	2.6101e-05	0	conserved hypothetical protein
1982	17935909	176299	98	65	2.6101e-05	0	NADH dehydrogenase
1983	17934363	176299	114	72	2.69459e-05	0	transcription antitermination protein
1984	17934154	176299	114	72	2.69459e-05	0	oxidoreductase
1985	17937448	176299	114	72	2.69459e-05	0	50S ribosomal protein L31
1986	17935671	176299	114	72	2.69459e-05	0	transcription-repair coupling factor
1987	17937147	176299	55	42	2.73471e-05	0	acyl-CoA dehydrogenase
1988	17935515	176299	55	42	2.73471e-05	0	protein-export membrane protein SECG
[truncated: 3,108 more rows]
