# Supplementary material for: A computational approach to discovering the functions of bacterial phytochromes by analysis of homolog distributions
Source: BMC Bioinformatics. 2006 Mar 16;7:141. doi: 10.1186/1471-2105-7-141 (PMC1552090; doi:10.1186/1471-2105-7-141)
Supplement: Additional File 9 — Sorted list of co-distribution results based on a low E-value global BLAST analysis, A. tumefaciens histidine kinase ExsG as query and all A. tumefaciens proteins as target. [file 1471-2105-7-141-S9.xls]

## Sheet: agrtu_exsg_1strun
Query protein ExsG from Agrobacterium tumefaciens (agrtu_exsg)
global BLAST run with E value of 0.000001
gi 17935877 taxid 176299, BLAST homologs found in k=17 species
a: sorting range							17
b: gi of target protein							138
c: taxid of target protein							(above values for k and n for calculation of p)
l: number of species in which BLAST homologs were found
m: number of species identical with query protein
p: probability for co-distribution
e: 1 if the target protein is a direct BLAST homolog of the query protein
f: protein annotation as
a	b	c	l	m	p	e	f
1	17935877	176299	17	17	4.16179e-22	1	ExsG two component sensor kinase
2	17937859	176299	11	11	2.15139e-12	1	two component sensor kinase
3	17937445	176299	10	10	3.93397e-11	0	fructose bisphosphate aldolase
4	17937858	176299	10	10	3.93397e-11	0	two component sensor kinase
5	17936048	176299	15	12	4.09156e-11	1	Agp2 bacteriophytochrome two component sensor kinase
6	17934543	176299	34	16	9.53933e-11	0	conserved hypothetical protein
7	17938959	176299	21	13	6.27854e-10	1	two component sensor kinase
8	17938674	176299	9	9	6.34352e-10	1	two component sensor kinase
9	17936008	176299	18	12	1.4724e-09	0	transcriptional regulator, ArsR family
10	17937725	176299	19	12	3.82999e-09	0	gluconolactonase precursor
11	17937857	176299	10	9	5.95013e-09	0	two component response regulator
12	17934080	176299	35	15	7.10062e-09	0	biopolymer transport protein
13	17934007	176299	8	8	9.16287e-09	0	conserved hypothetical protein
14	17934824	176299	8	8	9.16287e-09	0	transcriptional regulator
15	17935777	176299	8	8	9.16287e-09	0	succinoglycan biosynthesis protein
16	17935696	176299	20	12	9.17265e-09	0	conserved hypothetical protein
17	17938600	176299	20	12	9.17265e-09	0	polyketide synthase
18	17937916	176299	30	14	1.23559e-08	0	amidophosphoribosyltransferase
19	17935174	176299	44	16	1.63022e-08	0	NADH ubiquinone oxidoreductase chain E
20	17934566	176299	17	11	1.97956e-08	0	glutamate-cysteine ligase
21	17937324	176299	26	13	2.68836e-08	0	50S ribosomal protein L28
22	17934010	176299	32	14	3.78512e-08	0	MFS permease
23	17937221	176299	22	12	4.31641e-08	0	methyltransferase
24	17937586	176299	22	12	4.31641e-08	0	chemotaxis response regulator
25	17935996	176299	18	11	4.83788e-08	0	soluble lytic transglycosylase
26	17935716	176299	27	13	4.99953e-08	0	conserved hypothetical protein
27	17939110	176299	33	14	6.3881e-08	1	two component sensor kinase
28	17934944	176299	9	8	7.67567e-08	0	nitrogen fixation regulatory protein
29	17935539	176299	9	8	7.67567e-08	0	conserved hypothetical protein
30	17936137	176299	9	8	7.67567e-08	0	conserved hypothetical protein
31	17937329	176299	9	8	7.67567e-08	0	cobalt insertion protein
32	17935417	176299	23	12	8.63621e-08	0	transcriptional regulator, Fur family
33	17935015	176299	15	10	8.8767e-08	0	conserved hypothetical protein
34	17935131	176299	15	10	8.8767e-08	0	conserved hypothetical protein
35	17937310	176299	15	10	8.8767e-08	0	two component response regulator
36	17934993	176299	12	9	1.14991e-07	0	MFS permease
37	17936040	176299	12	9	1.14991e-07	0	conserved hypothetical protein
38	17939225	176299	12	9	1.14991e-07	0	conserved hypothetical protein
39	17935175	176299	59	17	1.15493e-07	0	NADH ubiquinone oxidoreductase chain F
40	17938396	176299	59	17	1.15493e-07	0	NADH dehydrogenase I chain F
41	17934005	176299	7	7	1.20034e-07	0	ribosome-binding factor A
42	17934031	176299	7	7	1.20034e-07	0	50S ribosomal protein L32
43	17934219	176299	7	7	1.20034e-07	0	conserved hypothetical protein
44	17934250	176299	7	7	1.20034e-07	0	conserved hypothetical protein
45	17934277	176299	7	7	1.20034e-07	0	transcriptional regulator
46	17934301	176299	7	7	1.20034e-07	0	ribonuclease P protein component
47	17934348	176299	7	7	1.20034e-07	0	2'-deoxycytidine 5'-triphosphate deaminase
48	17934546	176299	7	7	1.20034e-07	0	conserved hypothetical protein
49	17934625	176299	7	7	1.20034e-07	0	ATP synthase C chain
50	17934657	176299	7	7	1.20034e-07	0	exodeoxyribonuclease small subunit
51	17934959	176299	7	7	1.20034e-07	0	conserved hypothetical protein
52	17934983	176299	7	7	1.20034e-07	0	colicin V production protein
53	17935014	176299	7	7	1.20034e-07	0	conserved hypothetical protein
54	17935018	176299	7	7	1.20034e-07	0	conserved hypothetical protein
55	17935081	176299	7	7	1.20034e-07	0	conserved hypothetical protein
56	17935083	176299	7	7	1.20034e-07	0	conserved hypothetical protein
57	17935218	176299	7	7	1.20034e-07	0	glutamyl-tRNA-Gln-amidotransferase chain C
58	17935228	176299	7	7	1.20034e-07	0	conserved hypothetical protein
59	17935646	176299	7	7	1.20034e-07	0	conserved hypothetical protein
60	17935695	176299	7	7	1.20034e-07	0	cold shock protein
61	17935876	176299	7	7	1.20034e-07	0	ExsF two component response regulator
62	17936146	176299	7	7	1.20034e-07	0	conserved hypothetical protein
63	17936151	176299	7	7	1.20034e-07	0	ECF family sigma factor
64	17936312	176299	7	7	1.20034e-07	0	conserved hypothetical protein
65	17936321	176299	7	7	1.20034e-07	0	conserved hypothetical protein
66	17936834	176299	7	7	1.20034e-07	0	30S ribosomal protein S21
67	17937245	176299	7	7	1.20034e-07	0	conserved hypothetical protein
68	17937270	176299	7	7	1.20034e-07	0	transcription elongation factor
69	17937279	176299	7	7	1.20034e-07	0	transcriptional regulator, HTH family
70	17937315	176299	7	7	1.20034e-07	0	conserved hypothetical protein
71	17937328	176299	7	7	1.20034e-07	0	cobyrinic acid synthase
72	17937330	176299	7	7	1.20034e-07	0	molecular chaperone, DnaJ family
73	17937344	176299	7	7	1.20034e-07	0	30S ribosomal protein S21
74	17937447	176299	7	7	1.20034e-07	0	conserved hypothetical protein
75	17937760	176299	7	7	1.20034e-07	0	30S ribosomal protein S21
76	17937871	176299	7	7	1.20034e-07	0	conserved hypothetical protein
77	17939096	176299	7	7	1.20034e-07	0	molecular chaperone, DnaJ family
78	17935668	176299	24	12	1.65214e-07	0	polyketide biosynthesis associated protein
79	17935263	176299	42	15	1.87258e-07	0	conserved hypothetical protein
80	17935540	176299	16	10	2.23241e-07	0	ABC transporter, substrate binding protein
81	17934423	176299	20	11	2.30336e-07	0	pH adaption potassium efflux system protein
82	17935383	176299	20	11	2.30336e-07	0	cytochrome b561
83	17937743	176299	51	16	2.59772e-07	0	two component sensor kinase/response regulator hybrid
84	17934883	176299	43	15	2.81584e-07	0	cytochrome c-type synthesis protein
85	17939091	176299	43	15	2.81584e-07	0	two component sensor kinase/response regulator hybrid
86	17935270	176299	25	12	3.03785e-07	0	conserved hypothetical protein
87	17935141	176299	13	9	3.49992e-07	0	polysaccharide export protein
88	17935142	176299	13	9	3.49992e-07	0	succinoglycan biosynthesis transport protein
89	17936115	176299	13	9	3.49992e-07	0	conserved hypothetical protein
90	17936210	176299	13	9	3.49992e-07	0	conserved hypothetical protein
91	17937464	176299	13	9	3.49992e-07	0	conserved hypothetical protein
92	17939081	176299	13	9	3.49992e-07	0	oxidoreductase
93	17936403	176299	10	8	3.57008e-07	0	agrobacterium chromosomal virulence protein B
94	17937422	176299	52	16	3.70914e-07	0	tolQ Protein
95	17938400	176299	52	16	3.70914e-07	0	two component sensor kinase
96	17934827	176299	37	14	4.23565e-07	0	conserved hypothetical protein
97	17937220	176299	37	14	4.23565e-07	0	competence protein F
98	17937423	176299	37	14	4.23565e-07	0	conserved hypothetical protein
99	17935470	176299	21	11	4.59109e-07	0	hydrolase
100	17938068	176299	17	10	5.11049e-07	0	cytochrome c2
101	17935041	176299	26	12	5.39209e-07	0	conserved hypothetical protein
102	17937053	176299	26	12	5.39209e-07	0	6-pyruvoyl tetrahydropterin synthase
103	17937681	176299	26	12	5.39209e-07	0	MFS permease
104	17933927	176299	32	13	7.18178e-07	0	maf protein
105	17934069	176299	32	13	7.18178e-07	0	D-3-hydroxydecanoyl-(acyl carrier-protein) dehydratase
106	17935078	176299	32	13	7.18178e-07	0	N-utilization substance protein B
107	17935958	176299	32	13	7.18178e-07	0	sco1 protein homolog
108	17934604	176299	22	11	8.71131e-07	0	inositol monophosphatase family protein
109	17936074	176299	22	11	8.71131e-07	0	transcriptional regulator, LysR family
110	17937803	176299	22	11	8.71131e-07	0	ribonuclease D
111	17933933	176299	8	7	8.86966e-07	0	conserved hypothetical protein
112	17935227	176299	8	7	8.86966e-07	0	conserved hypothetical protein
113	17935590	176299	8	7	8.86966e-07	0	conserved hypothetical protein
114	17935641	176299	8	7	8.86966e-07	0	NIFU-like protein
115	17935864	176299	8	7	8.86966e-07	0	conserved hypothetical protein
116	17936237	176299	8	7	8.86966e-07	0	transcriptional regulator, MarR family
117	17936259	176299	8	7	8.86966e-07	0	succinoglycan biosynthesis transport protein
118	17936847	176299	8	7	8.86966e-07	0	ABC transporter, membrane spanning protein [C4-dicarboxylate]
119	17937320	176299	8	7	8.86966e-07	0	conserved hypothetical protein
120	17937404	176299	8	7	8.86966e-07	0	ATP-dependent protease LA 2
121	17937448	176299	8	7	8.86966e-07	0	50S ribosomal protein L31
122	17937463	176299	8	7	8.86966e-07	0	conserved hypothetical protein
123	17938785	176299	8	7	8.86966e-07	0	efflux protein
124	17938271	176299	46	15	8.91514e-07	0	ferredoxin
125	17934016	176299	14	9	9.17259e-07	0	conserved hypothetical protein
126	17937635	176299	14	9	9.17259e-07	0	conserved hypothetical protein
127	17935526	176299	27	12	9.27247e-07	0	phospholipase D family protein
128	17937768	176299	27	12	9.27247e-07	0	nodulation protein N
129	17934602	176299	66	17	1.04708e-06	0	glutathione-regulated potassium-efflux system protein
130	17935176	176299	66	17	1.04708e-06	0	NADH ubiquinone oxidoreductase chain G
131	17935645	176299	18	10	1.08334e-06	0	conserved hypothetical protein
132	17934128	176299	11	8	1.21699e-06	0	conserved hypothetical protein
133	17934960	176299	11	8	1.21699e-06	0	glycine cleavage system T protein, aminomethyltransferase
134	17937305	176299	11	8	1.21699e-06	0	thiol:disulfide interchange protein
135	17934439	176299	56	16	1.42134e-06	0	two component sensor kinase/response regulator hybrid
136	17935147	176299	56	16	1.42134e-06	0	N-acetyl-gamma-glutamyl-phosphate reductase
137	17933973	176299	6	6	1.4404e-06	0	conserved hypothetical protein
138	17934167	176299	6	6	1.4404e-06	0	conserved hypothetical protein
139	17934171	176299	6	6	1.4404e-06	0	50S ribosomal protein L35
140	17934274	176299	6	6	1.4404e-06	0	conserved hypothetical protein
141	17934626	176299	6	6	1.4404e-06	0	ATP synthase B' chain
142	17934676	176299	6	6	1.4404e-06	0	invasion associated locus B
143	17934752	176299	6	6	1.4404e-06	0	conserved hypothetical protein
144	17934753	176299	6	6	1.4404e-06	0	conserved hypothetical protein
145	17934834	176299	6	6	1.4404e-06	0	conserved hypothetical protein
146	17934927	176299	6	6	1.4404e-06	0	outer membrane protein
147	17934928	176299	6	6	1.4404e-06	0	outer membrane protein
148	17935012	176299	6	6	1.4404e-06	0	conserved hypothetical protein
149	17935273	176299	6	6	1.4404e-06	0	conserved hypothetical protein
150	17935373	176299	6	6	1.4404e-06	0	conserved hypothetical protein
151	17935458	176299	6	6	1.4404e-06	0	phytoene synthase
152	17935493	176299	6	6	1.4404e-06	0	3-oxoacyl-(acyl-carrier-protein) synthase II
153	17935515	176299	6	6	1.4404e-06	0	protein-export membrane protein SECG
154	17935638	176299	6	6	1.4404e-06	0	conserved hypothetical protein
155	17935666	176299	6	6	1.4404e-06	0	conserved hypothetical protein
156	17935672	176299	6	6	1.4404e-06	0	conserved hypothetical protein
157	17936184	176299	6	6	1.4404e-06	0	conserved hypothetical protein
158	17936320	176299	6	6	1.4404e-06	0	conserved hypothetical protein
159	17936328	176299	6	6	1.4404e-06	0	conserved hypothetical Protein
160	17937026	176299	6	6	1.4404e-06	0	transcriptional regulator, LuxR family
161	17937039	176299	6	6	1.4404e-06	0	conserved hypothetical protein
162	17937309	176299	6	6	1.4404e-06	0	conserved hypothetical protein
163	17937314	176299	6	6	1.4404e-06	0	cell division protein
164	17937331	176299	6	6	1.4404e-06	0	stress induced morphogen
165	17937455	176299	6	6	1.4404e-06	0	thiamine-phosphate pyrophosphorylase
166	17937462	176299	6	6	1.4404e-06	0	conserved hypothetical protein
167	17937466	176299	6	6	1.4404e-06	0	conserved hypothetical protein
168	17938382	176299	6	6	1.4404e-06	0	outer membrane protein
169	17938781	176299	6	6	1.4404e-06	0	conserved hypothetical protein
170	17939308	176299	6	6	1.4404e-06	0	component of type IV secretion system
171	17935066	176299	28	12	1.54959e-06	0	arginine-tRNA-protein transferase
172	17935245	176299	28	12	1.54959e-06	0	conserved hypothetical protein
173	17933941	176299	34	13	1.77583e-06	0	conserved hypothetical protein
174	17934011	176299	34	13	1.77583e-06	0	lytic murein transglycosylase
175	17936006	176299	34	13	1.77583e-06	0	lytic murein transglycosylase
176	17937484	176299	34	13	1.77583e-06	0	murein hydrolase
177	17935595	176299	57	16	1.95191e-06	0	L-isoaspartyl protein carboxyl methyltransferase
178	17934420	176299	15	9	2.1452e-06	0	PH Adaption potassium efflux system
179	17934421	176299	15	9	2.1452e-06	0	phaE protein
180	17935847	176299	15	9	2.1452e-06	0	50S ribosomal protein L7/L12
181	17937587	176299	15	9	2.1452e-06	0	conserved hypothetical protein
182	17938233	176299	15	9	2.1452e-06	0	4-hydroxybenzoate hydroxylase
183	17935866	176299	19	10	2.15364e-06	0	amine oxidase, flavin-containing
184	17935878	176299	19	10	2.15364e-06	0	AgR two component response regulator
185	17934673	176299	29	12	2.52326e-06	0	hydrolase
186	17934079	176299	49	15	2.56782e-06	0	biopolymer transport protein
187	17934882	176299	35	13	2.71653e-06	0	cytochrome-c biosynthesis heme-carrier protein cycJ
188	17937173	176299	35	13	2.71653e-06	0	metallo-beta-lactamase superfamily protein
189	17937316	176299	24	11	2.77052e-06	0	1-acyl-sn-glycerol-3-phosphate acyltransferase
190	17937907	176299	24	11	2.77052e-06	0	multidrug efflux protein
191	17933956	176299	12	8	3.39223e-06	0	PTS system, IIA component
192	17939257	176299	12	8	3.39223e-06	0	conjugal transfer protein, Dtr system
193	17935262	176299	50	15	3.58587e-06	0	two component sensor kinase
194	17934936	176299	9	7	3.68432e-06	0	DNA-directed RNA polymerase omega subunit
195	17935020	176299	9	7	3.68432e-06	0	dehydrogenase
196	17935087	176299	9	7	3.68432e-06	0	conserved hypothetical protein
197	17935319	176299	9	7	3.68432e-06	0	transcriptional regulator, GntR family
198	17935459	176299	9	7	3.68432e-06	0	conserved hypothetical protein
199	17936135	176299	9	7	3.68432e-06	0	conserved hypothetical protein
200	17936765	176299	9	7	3.68432e-06	0	conserved hypothetical protein
201	17935180	176299	30	12	4.01252e-06	0	NADH ubiquinone oxidoreductase chain K
202	17933931	176299	36	13	4.08683e-06	0	protein-export protein SECB
203	17935358	176299	36	13	4.08683e-06	0	ferredoxin NADP+ reductase
204	17935601	176299	36	13	4.08683e-06	0	conserved hypothetical protein
205	17935580	176299	43	14	4.51506e-06	0	peptidyl-prolyl cis-trans isomerse D
206	17937421	176299	43	14	4.51506e-06	0	tolR protein
207	17934269	176299	16	9	4.58441e-06	0	acetyltransferase
208	17934747	176299	16	9	4.58441e-06	0	conserved hypothetical protein
209	17937707	176299	25	11	4.68697e-06	0	conserved hypothetical protein
210	17937302	176299	60	16	4.85659e-06	0	electron transfer flavoprotein beta subunit
211	17935587	176299	72	17	5.64322e-06	0	glutathione-regulated potassium-efflux system protein
212	17935042	176299	37	13	6.05345e-06	0	conserved hypothetical protein
213	17934510	176299	31	12	6.24366e-06	0	6-phosphogluconolactonase
214	17937402	176299	31	12	6.24366e-06	0	conserved hypothetical protein
215	17938494	176299	44	14	6.41297e-06	0	two component sensor kinase/response regulator hybrid
216	17935170	176299	61	16	6.49897e-06	0	NADH ubiquinone oxidoreductase chain C
217	17934879	176299	52	15	6.81679e-06	0	two component sensor kinase
218	17935240	176299	52	15	6.81679e-06	0	N-acetylmuramoyl-L-alanine amidase
219	17938470	176299	52	15	6.81679e-06	0	two component sensor kinase
220	17938270	176299	21	10	7.28016e-06	0	conserved hypothetical protein
221	17939303	176299	21	10	7.28016e-06	0	component of type IV secretion system
222	17939309	176299	21	10	7.28016e-06	0	component of type IV secretion system
223	17933955	176299	13	8	8.18982e-06	0	phosphocarrier protein HPr
224	17936017	176299	13	8	8.18982e-06	0	conserved hypothetical protein
225	17936194	176299	13	8	8.18982e-06	0	xanthine dehydrogenase chaperone
226	17937732	176299	13	8	8.18982e-06	0	DNA topoisomerase
227	17938552	176299	13	8	8.18982e-06	0	non-heme chloroperoxidase
228	17935594	176299	62	16	8.64572e-06	0	lipoprotein
229	17937219	176299	38	13	8.83684e-06	0	glutaredoxin
230	17937418	176299	45	14	9.01204e-06	0	omp16 protein
231	17938547	176299	17	9	9.10305e-06	0	agrobacteirum virulence homologue virD4
232	17933935	176299	7	6	9.24259e-06	0	conserved hypothetical protein
233	17934052	176299	7	6	9.24259e-06	0	conserved hypothetical protein
234	17934071	176299	7	6	9.24259e-06	0	transcriptional regulator, Fur family
235	17934247	176299	7	6	9.24259e-06	0	sigma-54 modulation protein
236	17934622	176299	7	6	9.24259e-06	0	conserved hypothetical protein
237	17935701	176299	7	6	9.24259e-06	0	conserved hypothetical protein
238	17935872	176299	7	6	9.24259e-06	0	conserved hypothetical protein
239	17935912	176299	7	6	9.24259e-06	0	exodeoxyribonuclease V
240	17936028	176299	7	6	9.24259e-06	0	conserved hypothetical protein
241	17936140	176299	7	6	9.24259e-06	0	conserved hypothetical protein
242	17936366	176299	7	6	9.24259e-06	0	conserved hypothetical protein
243	17937465	176299	7	6	9.24259e-06	0	conserved hypothetical protein
244	17938967	176299	7	6	9.24259e-06	0	transcriptional regulator, TetR family
245	17934691	176299	53	15	9.28652e-06	0	conserved hypothetical protein
246	17934734	176299	53	15	9.28652e-06	0	conserved hypothetical protein
247	17934345	176299	32	12	9.52304e-06	0	apaG protein
248	17936097	176299	32	12	9.52304e-06	0	conserved hypothetical protein
249	17934683	176299	10	7	1.1329e-05	0	surfeit 1
250	17935293	176299	10	7	1.1329e-05	0	conserved hypothetical protein
251	17935686	176299	10	7	1.1329e-05	0	phosphatidylcholine synthase
252	17936905	176299	10	7	1.1329e-05	0	acetyltransferase
253	17937403	176299	10	7	1.1329e-05	0	conserved hypothetical protein
254	17935758	176299	63	16	1.14365e-05	0	tRNA/rRNA methyltransferase
255	17935506	176299	27	11	1.2286e-05	0	2-dehydro-3-deoxyphosphoheptonate aldolase
256	17936045	176299	27	11	1.2286e-05	0	periplasmic immunogenic protein
257	17937501	176299	27	11	1.2286e-05	0	efflux protein
258	17935662	176299	75	17	1.23496e-05	0	nitrogen regulatory protein PII
259	17935013	176299	22	10	1.25484e-05	0	organic solvent tolerance protein
260	17935368	176299	22	10	1.25484e-05	0	conserved hypothetical protein
261	17938230	176299	22	10	1.25484e-05	0	gamma carboxymuconolactone decarboxylase
262	17938751	176299	22	10	1.25484e-05	0	agrobacterium virulence homologue virB4
263	17938757	176299	22	10	1.25484e-05	0	agrobacterium virulence homologue virB10
264	17938810	176299	22	10	1.25484e-05	0	4-carboxymuconolactone decarboxylase
265	17939164	176299	22	10	1.25484e-05	0	conjugal transfer protein
266	17934670	176299	54	15	1.25557e-05	0	pyridoxamine 5'-phosphate oxidase
267	17938798	176299	33	12	1.42589e-05	0	zinc-binding dehydrogenase
268	17936310	176299	64	16	1.50453e-05	0	exopolysaccharide production protein PssB
269	17933974	176299	5	5	1.59645e-05	0	conserved hypothetical protein
270	17934028	176299	5	5	1.59645e-05	0	transcriptional regulator, MarR family
271	17934132	176299	5	5	1.59645e-05	0	conserved hypothetical protein
272	17934137	176299	5	5	1.59645e-05	0	components of type IV pilus
273	17934140	176299	5	5	1.59645e-05	0	components of type IV pilus, prepilin peptidase
274	17934159	176299	5	5	1.59645e-05	0	conserved hypothetical protein
275	17934168	176299	5	5	1.59645e-05	0	conserved hypothetical protein
276	17934396	176299	5	5	1.59645e-05	0	bacteriophage repressor protein C1
277	17934447	176299	5	5	1.59645e-05	0	conserved hypothetical protein
278	17934448	176299	5	5	1.59645e-05	0	conserved hypothetical protein
279	17934486	176299	5	5	1.59645e-05	0	hook associated protein I homolog
280	17934562	176299	5	5	1.59645e-05	0	conserved hypothetical protein
281	17934588	176299	5	5	1.59645e-05	0	histidyl-tRNA synthetase
282	17934623	176299	5	5	1.59645e-05	0	ATP synthase, subunit I
283	17934682	176299	5	5	1.59645e-05	0	conserved hypothetical protein
284	17934690	176299	5	5	1.59645e-05	0	conserved hypothetical protein
285	17934692	176299	5	5	1.59645e-05	0	conserved hypothetical protein
286	17934833	176299	5	5	1.59645e-05	0	conserved hypothetical protein
287	17934939	176299	5	5	1.59645e-05	0	conserved hypothetical protein
288	17934996	176299	5	5	1.59645e-05	0	conserved hypothetical protein
289	17935069	176299	5	5	1.59645e-05	0	conserved hypothetical protein
290	17935082	176299	5	5	1.59645e-05	0	conserved hypothetical protein
291	17935201	176299	5	5	1.59645e-05	0	conserved hypothetical protein
292	17935202	176299	5	5	1.59645e-05	0	conserved hypothetical protein
293	17935461	176299	5	5	1.59645e-05	0	preprotein tranlocase protein
294	17935468	176299	5	5	1.59645e-05	0	hypothetical protein Atu1570
295	17935471	176299	5	5	1.59645e-05	0	hypothetical protein Atu1573
296	17935496	176299	5	5	1.59645e-05	0	acyl carrier protein
297	17935530	176299	5	5	1.59645e-05	0	conserved hypothetical protein
298	17935604	176299	5	5	1.59645e-05	0	conserved hypothetical protein
299	17935609	176299	5	5	1.59645e-05	0	exopolysaccharide production negative regulator
300	17935650	176299	5	5	1.59645e-05	0	conserved hypothetical protein
301	17935651	176299	5	5	1.59645e-05	0	conserved hypothetical protein
302	17935752	176299	5	5	1.59645e-05	0	conserved hypothetical protein
303	17935772	176299	5	5	1.59645e-05	0	usg protein
304	17935828	176299	5	5	1.59645e-05	0	50S ribosomal protein L29
305	17935874	176299	5	5	1.59645e-05	0	two component response regulator
306	17935986	176299	5	5	1.59645e-05	0	conserved hypothetical protein
307	17936001	176299	5	5	1.59645e-05	0	lytic murein transglycosylase
308	17936143	176299	5	5	1.59645e-05	0	acetyltransferase
309	17936145	176299	5	5	1.59645e-05	0	conserved hypothetical protein
310	17936160	176299	5	5	1.59645e-05	0	conserved hypothetical protein
311	17937248	176299	5	5	1.59645e-05	0	conserved hypothetical protein
312	17937327	176299	5	5	1.59645e-05	0	conserved hypothetical protein
313	17937410	176299	5	5	1.59645e-05	0	conserved hypothetical protein
314	17937474	176299	5	5	1.59645e-05	0	outer membrane lipoprotein
315	17937482	176299	5	5	1.59645e-05	0	conserved hypothetical protein
316	17937791	176299	5	5	1.59645e-05	0	conserved hypothetical protein
317	17938046	176299	5	5	1.59645e-05	0	conserved hypothetical protein
318	17938070	176299	5	5	1.59645e-05	0	nitrite reductase, NirV precursor
319	17938145	176299	5	5	1.59645e-05	0	conserved hypothetical protein
320	17938558	176299	5	5	1.59645e-05	0	hypothetical protein Atu4869
321	17938628	176299	5	5	1.59645e-05	0	conserved hypothetical protein
322	17938753	176299	5	5	1.59645e-05	0	agrobacterium virulence homologue VirB6
323	17938868	176299	5	5	1.59645e-05	0	ECF family sigma factor
324	17936369	176299	55	15	1.68531e-05	0	carbonate dehydratase
325	17939299	176299	55	15	1.68531e-05	0	two component sensor kinase
326	17939079	176299	18	9	1.70024e-05	0	conserved hypothetical protein
327	17934977	176299	14	8	1.77337e-05	0	conserved hypothetical protein
328	17937062	176299	14	8	1.77337e-05	0	pyrroloquinoline-quinone-dependent quinate dehydrogenase
329	17937830	176299	14	8	1.77337e-05	0	glucose dehydrogenase
330	17938496	176299	14	8	1.77337e-05	0	exopolysaccharide export protein
331	17934125	176299	28	11	1.9142e-05	0	conserved hypothetical protein
332	17939283	176299	28	11	1.9142e-05	0	P-450 monooxygenase
333	17939284	176299	28	11	1.9142e-05	0	P-450 monoxygenase
334	17935196	176299	65	16	1.96883e-05	0	two component response regulator
335	17935574	176299	65	16	1.96883e-05	0	peptidyl prolyl cis-trans isomerase
336	17934229	176299	23	10	2.08614e-05	0	RhtB family transporter
337	17934610	176299	23	10	2.08614e-05	0	two component sensor kinase
338	17935294	176299	23	10	2.08614e-05	0	glutathione S-transferase
339	17937295	176299	34	12	2.09871e-05	0	DNA-3-methyladenine glycosidase II
340	17938231	176299	34	12	2.09871e-05	0	beta-ketoadipate enol-lactone hydrolase
341	17938331	176299	34	12	2.09871e-05	0	catalase
342	17935910	176299	56	15	2.24641e-05	0	pyridoxal phosphate biosynthesis protein
343	17933926	176299	56	15	2.24641e-05	0	elongation factor TU
344	17934567	176299	48	14	2.3582e-05	0	conserved hypothetical protein
345	17935940	176299	48	14	2.3582e-05	0	HlyD family secretion protein
346	17934032	176299	41	13	2.54081e-05	0	two component sensor kinase
347	17934561	176299	66	16	2.56326e-05	0	4-hydroxybenzoate octaprenyltransferase
348	17935168	176299	66	16	2.56326e-05	0	NADH ubiquinone oxidoreductase chain A
349	17937303	176299	66	16	2.56326e-05	0	electron transfer flavoprotein alpha subunit
350	17934820	176299	78	17	2.61047e-05	0	Na+/H+ antiporter
351	17935573	176299	78	17	2.61047e-05	0	peptidyl prolyl cis-trans isomerase
352	17933949	176299	11	7	2.87209e-05	0	conserved hypothetical protein
353	17933997	176299	11	7	2.87209e-05	0	conserved hypothetical protein
354	17934056	176299	11	7	2.87209e-05	0	surfeit 1
355	17934169	176299	11	7	2.87209e-05	0	conserved hypothetical protein
356	17934614	176299	11	7	2.87209e-05	0	2-dehydro-3-deoxygalactonate kinase
357	17934668	176299	11	7	2.87209e-05	0	molecular chaperone, DnaJ family
358	17934946	176299	11	7	2.87209e-05	0	DNA repair protein RecO
359	17935050	176299	11	7	2.87209e-05	0	conserved hypothetical protein
360	17935145	176299	11	7	2.87209e-05	0	cytochrome oxidase assembly factor
361	17935669	176299	11	7	2.87209e-05	0	conserved hypothetical protein
362	17936199	176299	11	7	2.87209e-05	0	conserved hypothetical protein
363	17938925	176299	11	7	2.87209e-05	0	transcriptional regulator, AraC family
364	17934000	176299	29	11	2.91577e-05	0	ribosomal RNA small subunit methyltransferase
365	17935159	176299	29	11	2.91577e-05	0	cytochrome P450 hydroxylase
366	17937133	176299	29	11	2.91577e-05	0	conserved hypothetical protein
367	17939020	176299	29	11	2.91577e-05	0	conserved hypothetical protein
368	17934680	176299	19	9	3.01509e-05	0	cytochrome C oxidase assembly protein
369	17935732	176299	19	9	3.01509e-05	0	conserved hypothetical protein
370	17936206	176299	19	9	3.01509e-05	0	conserved hypothetical protein
371	17937136	176299	19	9	3.01509e-05	0	conserved hypothetical protein
372	17939171	176299	19	9	3.01509e-05	0	conjugal transfer protein
373	17935621	176299	35	12	3.04015e-05	0	flavodoxin
374	17935259	176299	49	14	3.19143e-05	0	dnaK deletion suppressor protein
375	17935687	176299	49	14	3.19143e-05	0	2-octaprenyl-6-methoxyphenol hydroxylase
376	17935051	176299	67	16	3.32065e-05	0	polyphosphate kinase
377	17935636	176299	24	10	3.35855e-05	0	conserved hypothetical protein
378	17938736	176299	24	10	3.35855e-05	0	glutathione S-transferase
379	17935800	176299	8	6	3.3866e-05	0	conserved hypothetical protein
380	17936197	176299	8	6	3.3866e-05	0	conserved hypothetical protein
381	17936349	176299	8	6	3.3866e-05	0	ABC transporter, substrate binding protein [iron]
382	17937628	176299	8	6	3.3866e-05	0	conserved hypothetical protein
383	17938857	176299	8	6	3.3866e-05	0	glutathione S-transferase
384	17939100	176299	8	6	3.3866e-05	0	conserved hypothetical protein
385	17934884	176299	15	8	3.52426e-05	0	cycL protein
386	17934979	176299	15	8	3.52426e-05	0	conserved hypothetical protein
387	17935285	176299	15	8	3.52426e-05	0	conserved hypothetical protein
388	17936064	176299	15	8	3.52426e-05	0	conserved hypothetical protein
389	17936720	176299	15	8	3.52426e-05	0	exopolysaccharide production protein
390	17938228	176299	15	8	3.52426e-05	0	protocatechuate 3,4-dioxygenase alpha chain
391	17938727	176299	15	8	3.52426e-05	0	transcriptional regulator, AraC family
392	17934929	176299	42	13	3.52804e-05	0	soluble lytic transglycosylase
393	17935969	176299	42	13	3.52804e-05	0	conserved hypothetical protein
394	17935346	176299	58	15	3.91285e-05	0	two component response regulator
395	17936098	176299	58	15	3.91285e-05	0	conserved hypothetical protein
396	17935178	176299	68	16	4.28123e-05	0	NADH ubiquinone oxidoreductase chain I
397	17935454	176299	68	16	4.28123e-05	0	lipoate biosynthesis protein B
398	17934805	176299	50	14	4.28313e-05	0	protease II
399	17935021	176299	50	14	4.28313e-05	0	GGDEF family protein
400	17935058	176299	50	14	4.28313e-05	0	ribonuclease D
401	17933975	176299	36	12	4.33885e-05	0	two component response regulator
402	17934755	176299	36	12	4.33885e-05	0	organic hydroperoxide resistance protein
403	17934728	176299	43	13	4.84616e-05	0	ABC transporter, substrate binding protein [sulfate]
404	17935229	176299	43	13	4.84616e-05	0	leucyl/phenylalanyl-tRNA-protein transferase
405	17935780	176299	43	13	4.84616e-05	0	nicotinate-nucleotide--dimethylbenzimidazole phosphoribosyl transferase
406	17936363	176299	43	13	4.84616e-05	0	HlyD family secretion protein
407	17937212	176299	43	13	4.84616e-05	0	ABC transporter, substrate binding protein [sulfate]
408	17934126	176299	20	9	5.11345e-05	0	conserved hypothetical protein
409	17935413	176299	20	9	5.11345e-05	0	conserved hypothetical protein
410	17934704	176299	25	10	5.25387e-05	0	adenine DNA methyltransferase
411	17937638	176299	25	10	5.25387e-05	0	hydrolase
412	17934981	176299	69	16	5.49405e-05	0	NAD/NADP dependent oxidoreductase
413	17934344	176299	51	14	5.70251e-05	0	33 kda chaperonin, heat shock protein 33
414	17934607	176299	51	14	5.70251e-05	0	tetraacyldisaccharide 4'-kinase
415	17935350	176299	51	14	5.70251e-05	0	host factor I
416	17935411	176299	51	14	5.70251e-05	0	single-strand DNA binding protein
417	17935796	176299	51	14	5.70251e-05	0	ABC transporter, membrane spanning protein
418	17935976	176299	51	14	5.70251e-05	0	GGDEF family protein
419	17936062	176299	51	14	5.70251e-05	0	GGDEF family protein
420	17937994	176299	51	14	5.70251e-05	0	two component sensor kinase
421	17934902	176299	37	12	6.10672e-05	0	electrotransfer ubiquinone oxidoreductase
422	17934209	176299	12	7	6.35026e-05	0	glutathione S-transferase
423	17934594	176299	12	7	6.35026e-05	0	conserved hypothetical protein
424	17934978	176299	12	7	6.35026e-05	0	conserved hypothetical protein
425	17935431	176299	12	7	6.35026e-05	0	glyoxalase/bleomycin resistance protein/dioxygenase superfamily protein
426	17935741	176299	12	7	6.35026e-05	0	BolA/YrbA family protein
427	17935973	176299	12	7	6.35026e-05	0	cell division protein
428	17936940	176299	12	7	6.35026e-05	0	conserved hypothetical protein
429	17937903	176299	12	7	6.35026e-05	0	cold shock protein
430	17938859	176299	12	7	6.35026e-05	0	transcriptional regulator, AraC family
431	17939039	176299	12	7	6.35026e-05	0	conserved hypothetical protein
432	17935637	176299	31	11	6.36853e-05	0	nitroreductase family protein
433	17936757	176299	31	11	6.36853e-05	0	oxidoreductase
434	17939121	176299	31	11	6.36853e-05	0	HlyD family secretion protein
435	17934965	176299	16	8	6.53278e-05	0	conserved hypothetical protein
436	17935867	176299	16	8	6.53278e-05	0	conserved hypothetical protein
437	17937753	176299	16	8	6.53278e-05	0	succinoglycan biosynthesis transport protein
438	17937833	176299	16	8	6.53278e-05	0	oxidoreductase
439	17938229	176299	16	8	6.53278e-05	0	protocatechuate 3,4-dioxygenase beta chain
440	17938755	176299	16	8	6.53278e-05	0	agrobacterium virulence homologue virB8
441	17934810	176299	44	13	6.5888e-05	0	conserved hypothetical protein
442	17936914	176299	44	13	6.5888e-05	0	RND multidrug efflux membrane permease
443	17937216	176299	44	13	6.5888e-05	0	3-demethylubiquinone-9 3-methyltransferase
444	17939088	176299	44	13	6.5888e-05	0	two component sensor kinase
445	17935011	176299	60	15	6.64813e-05	0	pyridoxal phosphate biosynthesis protein
446	17938661	176299	60	15	6.64813e-05	0	pyridoxal phosphate biosynthesis protein
447	17934603	176299	70	16	7.0187e-05	0	PmbA/TldD related protein
448	17937588	176299	70	16	7.0187e-05	0	inositol monophosphatase family protein
449	17935086	176299	52	14	7.53435e-05	0	integration host factor alpha subunit
450	17935112	176299	52	14	7.53435e-05	0	GGDEF family protein
451	17937419	176299	52	14	7.53435e-05	0	tolB protein
452	17933976	176299	26	10	8.00866e-05	0	two component sensor kinase
453	17934743	176299	26	10	8.00866e-05	0	glutathione S-transferase
454	17937201	176299	26	10	8.00866e-05	0	non-heme haloperoxidase
455	17937246	176299	26	10	8.00866e-05	0	conserved hypothetical protein
456	17938973	176299	26	10	8.00866e-05	0	non-heme haloperoxidase
457	17934291	176299	21	9	8.34186e-05	0	small heat shock protein
458	17936108	176299	21	9	8.34186e-05	0	transcriptional regulator
459	17936170	176299	38	12	8.48336e-05	0	outer membrane heme receptor
460	17937817	176299	38	12	8.48336e-05	0	transcriptional regulator, LysR family
461	17937227	176299	61	15	8.58994e-05	0	peptidyl-prolyl cis-trans isomerase
462	17938965	176299	61	15	8.58994e-05	0	AcrB/AcrD/AcrF family protein
463	17933991	176299	6	5	8.71444e-05	0	conserved hypothetical protein
464	17934213	176299	6	5	8.71444e-05	0	conserved hypothetical protein
465	17934312	176299	6	5	8.71444e-05	0	conserved hypothetical protein
466	17934398	176299	6	5	8.71444e-05	0	conserved hypothetical protein
467	17934408	176299	6	5	8.71444e-05	0	conserved hypothetical protein
468	17934573	176299	6	5	8.71444e-05	0	conserved hypothetical protein
469	17935520	176299	6	5	8.71444e-05	0	transcriptional regulator, TetR family
470	17935728	176299	6	5	8.71444e-05	0	ABC transporter, substrate binding protein [amino acid]
471	17936228	176299	6	5	8.71444e-05	0	conserved hypothetical protein
472	17936721	176299	6	5	8.71444e-05	0	conserved hypothetical protein
473	17938020	176299	6	5	8.71444e-05	0	serine/threonine phosphoprotein phosphatase
474	17939007	176299	6	5	8.71444e-05	0	oxidoreductase
475	17939210	176299	6	5	8.71444e-05	0	monooxygenase
476	17934725	176299	45	13	8.87123e-05	0	sulfate adenylate transferase, subunit 2
477	17934998	176299	45	13	8.87123e-05	0	30S ribosomal protein S6
478	17937436	176299	45	13	8.87123e-05	0	5-formyltetrahydrofolate cyclo-ligase
479	17937842	176299	45	13	8.87123e-05	0	glutathione synthetase
480	17936370	176299	32	11	9.16025e-05	0	conserved hypothetical protein
481	17937515	176299	32	11	9.16025e-05	0	transcriptional regulator, LysR family
482	17937644	176299	32	11	9.16025e-05	0	oxidoreductase
483	17934402	176299	9	6	9.30011e-05	0	methyltransferase
484	17935773	176299	9	6	9.30011e-05	0	conserved hypothetical protein
485	17936240	176299	9	6	9.30011e-05	0	acetyltransferase
486	17937407	176299	9	6	9.30011e-05	0	glutathione S-transferase
487	17938333	176299	9	6	9.30011e-05	0	transcriptional regulator, AraC family
488	17938462	176299	9	6	9.30011e-05	0	two component response regulator
489	17938654	176299	9	6	9.30011e-05	0	conserved hypothetical protein
490	17938797	176299	9	6	9.30011e-05	0	conserved hypothetical protein
491	17937472	176299	53	14	9.88181e-05	0	GGDEF family protein
492	17933954	176299	62	15	0.000110371	0	S-adenosylhomocysteine hydrolase
493	17934033	176299	62	15	0.000110371	0	two component response regulator
494	17934969	176299	62	15	0.000110371	0	phosphatidylserine synthase
495	17935348	176299	62	15	0.000110371	0	two component response regulator
496	17936110	176299	72	16	0.000113066	0	50S ribosomal protein L25
497	17934385	176299	17	8	0.000114294	0	conserved hypothetical protein
498	17934685	176299	17	8	0.000114294	0	homoserine kinase
499	17935760	176299	17	8	0.000114294	0	isocitrate dehydrogenase [NADP]
500	17937271	176299	17	8	0.000114294	0	endo-1,3-1,4-beta-glycanase
501	17937998	176299	17	8	0.000114294	0	transcriptional regulator, AraC family
502	17938294	176299	17	8	0.000114294	0	IS3 family transposase
503	17939317	176299	17	8	0.000114294	0	virA/G regulated protein
504	17934576	176299	39	12	0.000116411	0	glycolate oxidase subunit
505	17934226	176299	46	13	0.000118341	0	glutathione synthetase
506	17936402	176299	46	13	0.000118341	0	conserved hypothetical protein
507	17934281	176299	27	10	0.000119247	0	conserved hypothetical protein
508	17934689	176299	27	10	0.000119247	0	peroxiredoxin
509	17936122	176299	27	10	0.000119247	0	ubiquinol-cytochrome C reductase iron-sulfur subunit
510	17936281	176299	27	10	0.000119247	0	conserved hypothetical protein
511	17934267	176299	13	7	0.000126669	0	conserved hypothetical protein
512	17934419	176299	13	7	0.000126669	0	potassium efflux system protein
513	17935199	176299	13	7	0.000126669	0	50S ribosomal protein L33
514	17935357	176299	13	7	0.000126669	0	conserved hypothetical protein
515	17937682	176299	13	7	0.000126669	0	pyrroline-5-carboxylate reductase
516	17937723	176299	13	7	0.000126669	0	cytochrome c2
517	17937845	176299	13	7	0.000126669	0	conserved hypothetical protein
518	17937906	176299	13	7	0.000126669	0	transcriptional regulator, TetR family
519	17939026	176299	13	7	0.000126669	0	transcriptional regulator, TetR family
520	17933992	176299	54	14	0.000128696	0	DNA replication and repair protein
521	17936984	176299	54	14	0.000128696	0	HlyD family secretion protein
522	17937224	176299	54	14	0.000128696	0	NTP pyrophosphohydrolase, MutT family
523	17937148	176299	33	11	0.000129626	0	transcriptional regulator, LysR family
524	17937675	176299	33	11	0.000129626	0	transcriptional regulator, LysR family
525	17937921	176299	33	11	0.000129626	0	transcriptional regulator, GntR family
526	17937928	176299	33	11	0.000129626	0	flavoprotein oxidoreductase
527	17936970	176299	22	9	0.000131517	0	dehydrogenase
528	17934422	176299	85	17	0.00013291	0	pH adaption potassium efflux system protein
529	17936913	176299	63	15	0.00014105	0	RND multidrug efflux transporter
530	17937007	176299	63	15	0.00014105	0	two component response regulator for C4-dicarboxylate transport
531	17938478	176299	63	15	0.00014105	0	GDP-mannose 4,6-dehydratase
532	17935022	176299	47	13	0.000156476	0	two component sensor kinase
533	17935710	176299	47	13	0.000156476	0	conserved hypothetical protein
534	17934166	176299	4	4	0.000164557	0	conserved hypothetical protein
535	17934292	176299	4	4	0.000164557	0	conserved hypothetical protein
536	17934450	176299	4	4	0.000164557	0	conserved hypothetical protein
537	17934608	176299	4	4	0.000164557	0	conserved hypothetical protein
538	17934641	176299	4	4	0.000164557	0	divalent cation transporter
539	17934789	176299	4	4	0.000164557	0	cytochrome C-556
540	17934881	176299	4	4	0.000164557	0	cycH protein
541	17934945	176299	4	4	0.000164557	0	two component response regulator
542	17934951	176299	4	4	0.000164557	0	conserved hypothetical protein
543	17934958	176299	4	4	0.000164557	0	conserved hypothetical protein
544	17934963	176299	4	4	0.000164557	0	conserved hypothetical protein
545	17935028	176299	4	4	0.000164557	0	lignin degradation protein
546	17935034	176299	4	4	0.000164557	0	molybdopterin converting factor small subunit
547	17935038	176299	4	4	0.000164557	0	outer membrane protein
548	17935067	176299	4	4	0.000164557	0	conserved hypothetical protein
549	17935070	176299	4	4	0.000164557	0	exopolysaccharide II synthesis transcriptional activator ExpG
550	17935143	176299	4	4	0.000164557	0	conserved hypothetical protein
551	17935318	176299	4	4	0.000164557	0	methylenetetrahydrofolate reductase
552	17935323	176299	4	4	0.000164557	0	conserved hypothetical protein
553	17935328	176299	4	4	0.000164557	0	conserved hypothetical protein
554	17935548	176299	4	4	0.000164557	0	conserved hypothetical protein
555	17935599	176299	4	4	0.000164557	0	SEC-independent protein translocase protein
556	17935600	176299	4	4	0.000164557	0	SEC-independent protein translocase protein
557	17935635	176299	4	4	0.000164557	0	conserved hypothetical protein
558	17935657	176299	4	4	0.000164557	0	methylenetetrahydrofolate reductase
559	17935767	176299	4	4	0.000164557	0	OmpA family protein
560	17935858	176299	4	4	0.000164557	0	conserved hypothetical protein
561	17935891	176299	4	4	0.000164557	0	conserved hypothetical protein
562	17935937	176299	4	4	0.000164557	0	conserved hypothetical protein
563	17935998	176299	4	4	0.000164557	0	molecular chaperone, DnaJ family
564	17936013	176299	4	4	0.000164557	0	conserved hypothetical protein
565	17936043	176299	4	4	0.000164557	0	outer membrane protein
566	17936104	176299	4	4	0.000164557	0	conserved hypothetical protein
567	17936171	176299	4	4	0.000164557	0	conserved hypothetical protein
568	17936185	176299	4	4	0.000164557	0	conserved hypothetical protein
569	17936255	176299	4	4	0.000164557	0	UDP-hexose transferase
570	17936339	176299	4	4	0.000164557	0	conserved hypothetical protein
571	17936343	176299	4	4	0.000164557	0	conserved hypothetical protein
572	17936804	176299	4	4	0.000164557	0	transglycosylase
573	17936941	176299	4	4	0.000164557	0	conserved hypothetical protein
574	17937105	176299	4	4	0.000164557	0	conserved hypothetical protein
575	17937323	176299	4	4	0.000164557	0	conserved hypothetical protein
576	17937358	176299	4	4	0.000164557	0	conserved hypothetical protein
577	17937413	176299	4	4	0.000164557	0	outer surface protein
578	17937452	176299	4	4	0.000164557	0	conserved hypothetical protein
579	17937595	176299	4	4	0.000164557	0	conserved hypothetical protein
580	17937643	176299	4	4	0.000164557	0	conserved hypothetical protein
581	17937722	176299	4	4	0.000164557	0	conserved hypothetical protein
582	17938147	176299	4	4	0.000164557	0	conserved hypothetical protein
583	17938403	176299	4	4	0.000164557	0	conserved hypothetical protein
584	17938548	176299	4	4	0.000164557	0	conserved hypothetical protein
585	17938629	176299	4	4	0.000164557	0	partitioning protein
586	17938745	176299	4	4	0.000164557	0	conserved hypothetical protein
587	17938750	176299	4	4	0.000164557	0	agrobacterium virulence homologue VirB3
588	17938883	176299	4	4	0.000164557	0	conserved hypothetical protein
589	17939281	176299	4	4	0.000164557	0	transposase
590	17935169	176299	86	17	0.000165656	0	NADH ubiqionone oxidoreductase chain B
591	17935172	176299	86	17	0.000165656	0	NADH ubiquinone oxidoreductase chain D
592	17934726	176299	55	14	0.000166475	0	phosphoadenosine phosphosulfate reductase
593	17935744	176299	55	14	0.000166475	0	glutaredoxin-related protein
594	17935896	176299	55	14	0.000166475	0	GGDEF family protein
595	17938326	176299	55	14	0.000166475	0	nolF secretion protein
596	17934701	176299	28	10	0.000173797	0	transcriptional regulator, GntR family
597	17937952	176299	28	10	0.000173797	0	conserved hypothetical protein
598	17937976	176299	28	10	0.000173797	0	NonF-related protein
599	17938392	176299	28	10	0.000173797	0	conserved hypothetical protein
600	17938998	176299	28	10	0.000173797	0	conserved hypothetical protein
601	17934633	176299	74	16	0.000179151	0	FAD dependent oxidoreductase
602	17935310	176299	74	16	0.000179151	0	ABC transporter, nucleotide binding/ATPase protein
603	17939278	176299	74	16	0.000179151	0	arabinose phosphate phosphatase
604	17934019	176299	64	15	0.000179315	0	3-deoxy-manno-octulosonate cytidylyltransferase
605	17935352	176299	64	15	0.000179315	0	conserved hypothetical protein
606	17935778	176299	64	15	0.000179315	0	two component sensor kinase
607	17936364	176299	64	15	0.000179315	0	AcrB/AcrD/AcrF family protein
608	17934192	176299	34	11	0.000180672	0	conserved hypothetical protein
609	17934976	176299	34	11	0.000180672	0	proline iminopeptidase
610	17936789	176299	34	11	0.000180672	0	transcriptional regulator, LysR family
611	17937648	176299	34	11	0.000180672	0	transcriptional regulator, LysR family
612	17938056	176299	34	11	0.000180672	0	transcriptional regulator, LysR family
613	17938280	176299	34	11	0.000180672	0	transcriptional regulator, LysR family
614	17938909	176299	34	11	0.000180672	0	transcriptional regulator, LysR family
615	17939128	176299	34	11	0.000180672	0	transcriptional regulator, LysR family
616	17934618	176299	18	8	0.000190427	0	ABC transporter, nucleotide binding/ATPase protein
617	17936211	176299	18	8	0.000190427	0	conserved hypothetical protein
618	17934547	176299	23	9	0.000201163	0	proteinase sohB
619	17935080	176299	23	9	0.000201163	0	H+ translocating pyrophosphate synthase
620	17936148	176299	23	9	0.000201163	0	benzoate transport protein
621	17936987	176299	23	9	0.000201163	0	conserved hypothetical protein
622	17937590	176299	23	9	0.000201163	0	small heat shock protein
623	17939092	176299	23	9	0.000201163	0	conserved hypothetical protein
624	17934890	176299	48	13	0.000205163	0	two component sensor kinase
625	17935210	176299	48	13	0.000205163	0	acyl-CoA dehydrogenase
626	17935615	176299	48	13	0.000205163	0	protein-L-isoaspartate O-methyltransferase
627	17934621	176299	41	12	0.000211851	0	potassium uptake protein
628	17934994	176299	41	12	0.000211851	0	secretion protein
629	17935775	176299	41	12	0.000211851	0	transcriptional regulator, AsnC family
630	17937778	176299	41	12	0.000211851	0	transcriptional regulator, AsnC family
631	17939049	176299	41	12	0.000211851	0	potassium uptake protein
632	17935271	176299	10	6	0.000212677	0	glycerophosphoryl diester phosphodiesterase
633	17936219	176299	10	6	0.000212677	0	conserved hypothetical protein
634	17936904	176299	10	6	0.000212677	0	transcriptional regulator, MarR family
635	17937594	176299	10	6	0.000212677	0	conserved hypothetical protein
636	17938190	176299	10	6	0.000212677	0	conserved hypothetical protein
637	17938685	176299	10	6	0.000212677	0	conserved hypothetical protein
638	17934304	176299	56	14	0.000213944	0	two component sensor kinase
639	17938763	176299	56	14	0.000213944	0	efflux protein
640	17936136	176299	75	16	0.000224176	0	MoxR family protein
641	17937911	176299	75	16	0.000224176	0	sarcosine oxidase alpha subunit
642	17933940	176299	14	7	0.000233071	0	intracellular PHB depolymerase
643	17934158	176299	14	7	0.000233071	0	carbon-nitrogen hydrolase
644	17934519	176299	14	7	0.000233071	0	transcriptional regulator
645	17937294	176299	14	7	0.000233071	0	transcriptional regulator
646	17938206	176299	14	7	0.000233071	0	ABC transporter, membrane spanning protein [branched chain amino acid]
647	17938234	176299	14	7	0.000233071	0	transcriptional regulator, AraC family
648	17939029	176299	14	7	0.000233071	0	cultivar specificity protein W78
649	17934130	176299	35	11	0.000248279	0	nicotinate phosphoribosyltransferase
650	17934324	176299	35	11	0.000248279	0	ferrichrome iron receptor
651	17934512	176299	35	11	0.000248279	0	oxidoreductase
652	17934574	176299	35	11	0.000248279	0	transcriptional regulator, LysR family
653	17934771	176299	35	11	0.000248279	0	conserved hypothetical protein
654	17934850	176299	35	11	0.000248279	0	MFS permease
655	17936069	176299	35	11	0.000248279	0	transcriptional regulator, LysR family
656	17937960	176299	35	11	0.000248279	0	transcriptional regulator, LysR family
657	17937977	176299	35	11	0.000248279	0	transcriptional regulator, LysR family
658	17937980	176299	35	11	0.000248279	0	transcriptional regulator, LysR family
659	17938769	176299	35	11	0.000248279	0	transcriptional regulator, LysR family
660	17938791	176299	35	11	0.000248279	0	transcriptional regulator, LysR family
661	17938800	176299	35	11	0.000248279	0	transcriptional regulator, LysR family
662	17938976	176299	35	11	0.000248279	0	transcriptional regulator, LysR family
663	17937536	176299	29	10	0.000248388	0	phage-related integrase
664	17934009	176299	49	13	0.000266839	0	conserved hypothetical protein
665	17934259	176299	49	13	0.000266839	0	two component sensor kinase/response regulator hybrid
666	17934829	176299	49	13	0.000266839	0	two component sensor kinase
667	17936111	176299	49	13	0.000266839	0	GGDEF family protein
668	17936215	176299	49	13	0.000266839	0	two component sensor kinase/response regulator hybrid
669	17936895	176299	49	13	0.000266839	0	conserved hypothetical protein
670	17934605	176299	57	14	0.000273225	0	3-deoxy-D-manno-octulosonic acid transferase-like protein
671	17934697	176299	57	14	0.000273225	0	threonine synthase
672	17934967	176299	57	14	0.000273225	0	two component response regulator
673	17935295	176299	57	14	0.000273225	0	LexA repressor
674	17936063	176299	57	14	0.000273225	0	conserved hypothetical protein
675	17937061	176299	57	14	0.000273225	0	mannose-1-phosphate guanylyltransferase (GDP)
676	17938464	176299	57	14	0.000273225	0	two component sensor kinase
677	17934216	176299	7	5	0.000277278	0	methyltransferase
678	17935443	176299	7	5	0.000277278	0	conserved hypothetical protein
679	17935724	176299	7	5	0.000277278	0	mutT like protein
680	17936796	176299	7	5	0.000277278	0	hydantoin Racemase
681	17937764	176299	7	5	0.000277278	0	sarcosine oxidase delta subunit
682	17938000	176299	7	5	0.000277278	0	sarcosine oxidase delta subunit
683	17939166	176299	7	5	0.000277278	0	conjugal transfer protein
684	17939167	176299	7	5	0.000277278	0	conjugal transfer protein
685	17934338	176299	76	16	0.000279449	0	phosphate transport system regulatory protein
686	17935189	176299	76	16	0.000279449	0	ABC transporter, membrane spanning protein
687	17939329	176299	76	16	0.000279449	0	arabinose phosphate phosphatase
688	17935076	176299	42	12	0.000281303	0	RhtB family transporter
689	17937745	176299	42	12	0.000281303	0	exopolysaccharide polymerization/transport protein
690	17934440	176299	66	15	0.000285477	0	large conductance mechanosensitive channel proteins
691	17937479	176299	66	15	0.000285477	0	capsule expression protein
692	17935500	176299	24	9	0.000299471	0	poly-beta-hydroxybutyrate synthase
693	17935660	176299	24	9	0.000299471	0	transcriptional regulator, AraC family
694	17937171	176299	24	9	0.000299471	0	non-heme chloroperoxidase
695	17937639	176299	24	9	0.000299471	0	transcriptional regulator, GntR family
696	17938640	176299	24	9	0.000299471	0	small heat shock protein
697	17939032	176299	24	9	0.000299471	0	heat-shock protein
698	17938264	176299	19	8	0.00030425	0	transcriptional regulator, AraC family
699	17934253	176299	89	17	0.000315435	0	proteinase IV
700	17934111	176299	36	11	0.000336695	0	oxidoreductase
701	17934650	176299	36	11	0.000336695	0	transcriptional regulator, AsnC family
702	17935498	176299	36	11	0.000336695	0	transcriptional activator, Crp family
703	17936105	176299	36	11	0.000336695	0	dolichol-phosphate mannosyltransferase
704	17936192	176299	36	11	0.000336695	0	xanthine dehydrogenase
705	17936795	176299	36	11	0.000336695	0	ECF family sigma factor
706	17937430	176299	36	11	0.000336695	0	methyl-accepting chemotaxis protein
707	17938108	176299	36	11	0.000336695	0	transcriptional regulator, LysR family
708	17938335	176299	36	11	0.000336695	0	transcriptional regulator, LysR family
709	17938483	176299	36	11	0.000336695	0	polysaccharide biosynthesis protein
710	17933977	176299	50	13	0.000344387	0	helicase
711	17934694	176299	50	13	0.000344387	0	conserved hypothetical protein
712	17936300	176299	50	13	0.000344387	0	two component sensor kinase
713	17938381	176299	50	13	0.000344387	0	GGDEF family protein
714	17933952	176299	58	14	0.000346821	0	two component sensor kinase
715	17935400	176299	58	14	0.000346821	0	rare lipoprotein A
716	17937714	176299	58	14	0.000346821	0	two component sensor kinase
717	17935362	176299	77	16	0.000347058	0	glycine cleavage system protein P2
718	17938705	176299	77	16	0.000347058	0	two component response regulator
719	17934102	176299	30	10	0.000348655	0	glucokinase
720	17936368	176299	30	10	0.000348655	0	pyridoxamine kinase
721	17937823	176299	30	10	0.000348655	0	GMC type oxidoreductase
722	17939196	176299	30	10	0.000348655	0	oxidoreductase, GMC family
723	17935282	176299	67	15	0.000357609	0	UDP glucosamine N-acyltransferase
724	17935284	176299	67	15	0.000357609	0	acyl-[acyl carrier protein]--UDP-N-acetylglucosamine O-acyltransferase
725	17935286	176299	67	15	0.000357609	0	lipid A-disaccharide synthase
726	17935345	176299	67	15	0.000357609	0	two component sensor kinase
727	17935939	176299	67	15	0.000357609	0	AcrB/AcrD/AcrF family protein
728	17935970	176299	67	15	0.000357609	0	UDP-3-0-(3-hydroxymyristoyl) N-acetylglucosamine deacetylase
729	17936985	176299	67	15	0.000357609	0	AcrB/AcrD/AcrF family protein
730	17937500	176299	67	15	0.000357609	0	AcrB/AcrD/AcrF family protein
731	17938325	176299	67	15	0.000357609	0	AcrB/AcrD/AcrF family protein
732	17934060	176299	43	12	0.000369872	0	cytochrome o ubiquinol oxidase subunit II
733	17936198	176299	43	12	0.000369872	0	guanine deaminase
734	17934020	176299	15	7	0.000401766	0	cytochrome c
735	17934374	176299	15	7	0.000401766	0	conserved hypothetical protein
736	17934710	176299	15	7	0.000401766	0	conserved hypothetical protein
737	17935179	176299	15	7	0.000401766	0	NADH ubiquinone oxidoreductase chain J
738	17935248	176299	15	7	0.000401766	0	conserved hypothetical protein
739	17935375	176299	15	7	0.000401766	0	conserved hypothetical protein
740	17935544	176299	15	7	0.000401766	0	conserved hypothetical protein
741	17936286	176299	15	7	0.000401766	0	conserved hypothetical protein
742	17937317	176299	15	7	0.000401766	0	transporter
743	17937914	176299	15	7	0.000401766	0	transcriptional regulator, AraC family
744	17938756	176299	15	7	0.000401766	0	agrobacterium virulence homologue virB9
745	17938961	176299	15	7	0.000401766	0	two component sensor kinase
746	17939037	176299	15	7	0.000401766	0	conserved hypothetical protein
747	17934086	176299	11	6	0.00042768	0	guanylate kinase
748	17934935	176299	11	6	0.00042768	0	conserved hypothetical protein
749	17936015	176299	11	6	0.00042768	0	conserved hypothetical protein
750	17936207	176299	11	6	0.00042768	0	ureidoglycolate hydrolase
751	17937417	176299	11	6	0.00042768	0	conserved hypothetical protein
752	17937485	176299	11	6	0.00042768	0	conserved hypothetical protein
753	17937658	176299	11	6	0.00042768	0	transcriptional regulator, GntR family
754	17938348	176299	11	6	0.00042768	0	transcriptional regulator, AraC family
755	17938669	176299	11	6	0.00042768	0	conserved hypothetical protein
756	17938694	176299	11	6	0.00042768	0	conjugal transfer protein
757	17939205	176299	11	6	0.00042768	0	thermophilic desulfurizing enzyme
758	17934058	176299	78	16	0.000429464	0	cytochrome o ubiquinol oxidase subunit III
759	17934887	176299	78	16	0.000429464	0	two component sensor kinase
760	17935177	176299	78	16	0.000429464	0	NADH ubiquinone oxidoreductase I chain H
761	17934057	176299	25	9	0.000435086	0	cytochrome o ubiquinol oxidase subunit IV
762	17934138	176299	25	9	0.000435086	0	component of type IV pilus
763	17934180	176299	25	9	0.000435086	0	transcriptional regulator, AraC family
764	17934212	176299	25	9	0.000435086	0	NADH-ubiquinone oxidoreductase
765	17934840	176299	25	9	0.000435086	0	conserved hypothetical protein
766	17937170	176299	25	9	0.000435086	0	transcriptional regulator, AraC family
767	17937490	176299	25	9	0.000435086	0	threonine aldolase
768	17934530	176299	59	14	0.000437668	0	cell division protein
769	17936275	176299	68	15	0.000445894	0	Acr family transporter
770	17935644	176299	37	11	0.000450958	0	conserved hypothetical protein
771	17938164	176299	37	11	0.000450958	0	transporter
772	17938346	176299	37	11	0.000450958	0	conserved hypothetical protein
773	17938895	176299	37	11	0.000450958	0	TonB-dependent receptor
774	17939080	176299	37	11	0.000450958	0	oxidoreductase with iron-sulfur subunit
775	17934271	176299	20	8	0.000468733	0	1-acyl-sn-glycerol-3-phosphate acyltransferase
776	17935456	176299	20	8	0.000468733	0	permease
777	17935490	176299	20	8	0.000468733	0	lipid A biosynthesis lauroyl acyltransferase
778	17936222	176299	20	8	0.000468733	0	conserved hypothetical protein
779	17936274	176299	20	8	0.000468733	0	HlyD family secretion protein
780	17937094	176299	20	8	0.000468733	0	two component sensor kinase
781	17937400	176299	20	8	0.000468733	0	two component sensor kinase
782	17937478	176299	20	8	0.000468733	0	conserved hypothetical protein
783	17937571	176299	20	8	0.000468733	0	conserved hypothetical protein
784	17934648	176299	31	10	0.000481322	0	chemotaxis methyl-accepting protein
785	17934738	176299	31	10	0.000481322	0	choline dehydrogenase
786	17934782	176299	31	10	0.000481322	0	acetyltransferase
787	17934857	176299	31	10	0.000481322	0	conserved hypothetical protein
788	17937733	176299	31	10	0.000481322	0	glucose dehydrogenase
789	17938793	176299	31	10	0.000481322	0	transcriptional regulator, LysR family
790	17935602	176299	44	12	0.000481806	0	conserved hypothetical protein
791	17934059	176299	79	16	0.000529558	0	cytochrome O ubiquinol oxidase subunit I
792	17934263	176299	79	16	0.000529558	0	virulence factor MviN homolog
793	17934678	176299	79	16	0.000529558	0	cytochrome-c oxidase chain I
794	17935364	176299	79	16	0.000529558	0	glycine cleavage system T protein, aminomethyltransferase
795	17937429	176299	79	16	0.000529558	0	Holliday Junction Resolvase RuvC
796	17937825	176299	79	16	0.000529558	0	acetoacetyl-CoA synthetase
797	17938001	176299	79	16	0.000529558	0	sarcosine oxidase alpha subunit
798	17934686	176299	69	15	0.000553475	0	ribonuclease H
799	17938262	176299	69	15	0.000553475	0	inositol monophosphatase family protein
800	17934061	176299	52	13	0.000561212	0	MFS permease
801	17937717	176299	52	13	0.000561212	0	transcriptional regulator, LysR family
802	17938966	176299	52	13	0.000561212	0	HlyD family secretion protein
803	17934124	176299	38	11	0.000596977	0	transcriptional regulator, LysR family
804	17934541	176299	38	11	0.000596977	0	molybdenum cofactor biosynthesis protein B
805	17937718	176299	38	11	0.000596977	0	hydroxamate-type ferrisiderophore receptor
806	17938817	176299	38	11	0.000596977	0	translation initiation inhibitor
807	17934579	176299	26	9	0.000618316	0	conserved hypothetical protein
808	17934786	176299	26	9	0.000618316	0	conserved hypothetical protein
809	17935378	176299	26	9	0.000618316	0	conserved hypothetical protein
810	17935385	176299	26	9	0.000618316	0	ECF family sigma factor
811	17935916	176299	26	9	0.000618316	0	ECF family sigma factor
812	17935999	176299	26	9	0.000618316	0	pyrophosphate--fructose-6-phosphate 1-phosphotransferase
813	17938218	176299	26	9	0.000618316	0	conserved hypothetical protein
814	17938363	176299	26	9	0.000618316	0	transcriptional regulator, GntR family
815	17938856	176299	26	9	0.000618316	0	conserved hypothetical protein
816	17938974	176299	26	9	0.000618316	0	transcriptional regulator, AraC family
817	17937263	176299	45	12	0.000622061	0	exopolysaccharide polymerization/transport protein
818	17938165	176299	45	12	0.000622061	0	conserved hypothetical protein
819	17937190	176299	80	16	0.000650728	0	pantoate--beta-alanine ligase
820	17937765	176299	80	16	0.000650728	0	sarcosine oxidase alpha subunit
821	17934177	176299	32	10	0.000654304	0	transcriptional regulator, LysR family
822	17934303	176299	32	10	0.000654304	0	methyl-accepting chemotaxis protein
823	17934764	176299	32	10	0.000654304	0	transcriptional regulator, LysR family
824	17934780	176299	32	10	0.000654304	0	methyl-accepting chemotaxis protein
825	17935802	176299	32	10	0.000654304	0	methyl-accepting chemotaxis protein
826	17935809	176299	32	10	0.000654304	0	conserved hypothetical protein
827	17936106	176299	32	10	0.000654304	0	methyl-accepting chemotaxis protein
828	17936134	176299	32	10	0.000654304	0	NTP pyrophosphohydrolase, MutT family
829	17936242	176299	32	10	0.000654304	0	methyl-accepting chemotaxis protein
830	17937038	176299	32	10	0.000654304	0	methyl-accepting chemotaxis protein
831	17937610	176299	32	10	0.000654304	0	two component response regulator
832	17937688	176299	32	10	0.000654304	0	multicopper oxidase
833	17938786	176299	32	10	0.000654304	0	pirin-like protein
834	17938826	176299	32	10	0.000654304	0	transcriptional regulator, LysR family
835	17939213	176299	32	10	0.000654304	0	transcriptional regulator, LysR family
836	17935039	176299	16	7	0.000656181	0	glutathione S-transferase related protein
837	17935761	176299	16	7	0.000656181	0	glutathione S-transferase
838	17936188	176299	16	7	0.000656181	0	MFS permease
839	17937451	176299	16	7	0.000656181	0	flagellar motor protein
840	17937956	176299	16	7	0.000656181	0	conserved hypothetical protein
841	17938166	176299	16	7	0.000656181	0	transcriptional regulator, TetR family
842	17939129	176299	16	7	0.000656181	0	metallo-beta-lactamase superfamily protein
843	17939152	176299	16	7	0.000656181	0	D-nopaline dehydrogenase
844	17934136	176299	8	5	0.000671675	0	components of type IV pilus
845	17934202	176299	8	5	0.000671675	0	conserved hypothetical protein
846	17934653	176299	8	5	0.000671675	0	conserved hypothetical protein
847	17934707	176299	8	5	0.000671675	0	hydrolase
848	17935156	176299	8	5	0.000671675	0	conserved hypothetical protein
849	17935250	176299	8	5	0.000671675	0	ferrodoxin
850	17937034	176299	8	5	0.000671675	0	exopolysaccharide production protein
851	17937225	176299	8	5	0.000671675	0	acetyltransferase
852	17937234	176299	8	5	0.000671675	0	conserved hypothetical protein
853	17937258	176299	8	5	0.000671675	0	glycosyltransferase
854	17937473	176299	8	5	0.000671675	0	homospermidine synthase
855	17938089	176299	8	5	0.000671675	0	ferrienterobactin-like protein
856	17938393	176299	8	5	0.000671675	0	hydantoin racemase
857	17939040	176299	8	5	0.000671675	0	dihydrodipicolinate synthase
858	17939189	176299	8	5	0.000671675	0	Phenazine biosynthesis protein
859	17939307	176299	8	5	0.000671675	0	component of type IV secretion system
860	17934014	176299	70	15	0.000684005	0	conserved hypothetical protein
861	17934445	176299	70	15	0.000684005	0	septum formation associated protein
862	17935397	176299	70	15	0.000684005	0	DNA polymerase III, delta prime subunit
863	17935552	176299	70	15	0.000684005	0	NAD synthetase
864	17935834	176299	70	15	0.000684005	0	50S ribosomal protein L23
865	17935197	176299	61	14	0.000685368	0	two component response regulator
866	17934896	176299	21	8	0.000699432	0	molecular chaperone, Hsp70 family
867	17936336	176299	21	8	0.000699432	0	iron-chelator utilization protein
868	17937609	176299	21	8	0.000699432	0	ABC transporter, nucleotide binding/ATPase protein [nitrate]
869	17937063	176299	53	13	0.00070902	0	transcriptional regulator, LysR family
870	17938430	176299	53	13	0.00070902	0	transcriptional regulator
871	17934030	176299	5	4	0.000742962	0	conserved hypothetical protein
872	17934074	176299	5	4	0.000742962	0	conserved hypothetical protein
873	17934088	176299	5	4	0.000742962	0	conserved hypothetical protein
874	17934453	176299	5	4	0.000742962	0	flagellin
875	17934569	176299	5	4	0.000742962	0	NTP pyrophosphohydrolase, MutT family
876	17934617	176299	5	4	0.000742962	0	transcriptional regulator, LuxR family
877	17934767	176299	5	4	0.000742962	0	conserved hypothetical protein
878	17934864	176299	5	4	0.000742962	0	phage prohead protease
879	17935138	176299	5	4	0.000742962	0	conserved hypothetical protein
880	17935193	176299	5	4	0.000742962	0	conserved hypothetical protein
881	17935623	176299	5	4	0.000742962	0	conserved hypothetical protein
882	17936003	176299	5	4	0.000742962	0	conserved hypothetical protein
883	17936004	176299	5	4	0.000742962	0	O-methyltransferase
884	17936212	176299	5	4	0.000742962	0	conserved hypothetical protein
885	17936227	176299	5	4	0.000742962	0	lactoylglutathione lyase
886	17936279	176299	5	4	0.000742962	0	urease accessory protein
887	17936724	176299	5	4	0.000742962	0	conserved hypothetical protein
888	17936729	176299	5	4	0.000742962	0	conserved hypothetical protein
889	17936782	176299	5	4	0.000742962	0	conserved hypothetical protein
890	17936958	176299	5	4	0.000742962	0	cell division topological specificity factor
891	17937019	176299	5	4	0.000742962	0	phosphomannose isomerase
892	17937095	176299	5	4	0.000742962	0	sigma factor
893	17937113	176299	5	4	0.000742962	0	haloalkanoic acid dehalogenase
894	17937700	176299	5	4	0.000742962	0	conserved hypothetical protein
895	17937748	176299	5	4	0.000742962	0	succinoglycan biosynthesis protein
896	17937886	176299	5	4	0.000742962	0	conserved hypothetical protein
897	17938188	176299	5	4	0.000742962	0	conserved hypothetical protein
898	17938244	176299	5	4	0.000742962	0	conserved hypothetical protein
899	17938555	176299	5	4	0.000742962	0	conserved hypothetical protein
900	17938630	176299	5	4	0.000742962	0	recombinase
901	17938690	176299	5	4	0.000742962	0	conserved hypothetical protein
902	17938752	176299	5	4	0.000742962	0	agrobacterium virulence homologue VirB5
903	17939126	176299	5	4	0.000742962	0	conserved hypothetical protein
904	17939198	176299	5	4	0.000742962	0	conserved hypothetical protein
905	17939200	176299	5	4	0.000742962	0	conserved hypothetical protein
906	17939245	176299	5	4	0.000742962	0	conserved hypothetical protein
907	17939252	176299	5	4	0.000742962	0	conserved hypothetical protein
908	17939279	176299	5	4	0.000742962	0	conserved hypothetical protein
909	17939289	176299	5	4	0.000742962	0	virA/G regulated gene
910	17934178	176299	12	6	0.000781274	0	acetyltransferase
911	17934411	176299	12	6	0.000781274	0	conserved hypothetical protein
912	17936916	176299	12	6	0.000781274	0	conserved hypothetical protein
913	17937673	176299	12	6	0.000781274	0	conserved hypothetical protein
914	17938125	176299	12	6	0.000781274	0	IS5 family transposase
915	17938421	176299	12	6	0.000781274	0	fimbrial chaperone
916	17934118	176299	39	11	0.000781614	0	conserved hypothetical protein
917	17937002	176299	39	11	0.000781614	0	transcriptional regulator, Lrp family
918	17935930	176299	46	12	0.000796364	0	HFLC protein
919	17934675	176299	81	16	0.000796927	0	TldD
920	17937267	176299	71	15	0.000841714	0	glycosyltransferase
921	17934624	176299	27	9	0.000861226	0	ATP synthase A chain
922	17935044	176299	27	9	0.000861226	0	NTP pyrophosphohydrolase, MutT family
923	17935873	176299	27	9	0.000861226	1	two component sensor kinase
924	17937534	176299	27	9	0.000861226	0	transcriptional regulator, LysR family
925	17938466	176299	27	9	0.000861226	0	conserved hypothetical protein
926	17938673	176299	27	9	0.000861226	0	conserved hypothetical protein
927	17934296	176299	94	17	0.000876338	0	acetylglutamate kinase
928	17938397	176299	94	17	0.000876338	0	formate dehydrogenase alpha subunit
929	17934289	176299	33	10	0.000876789	0	methyl-accepting chemotaxis protein
930	17934473	176299	33	10	0.000876789	0	flagellar motor switch protein FliN
931	17934537	176299	33	10	0.000876789	0	carboxymethylenebutenolidase
932	17934893	176299	33	10	0.000876789	0	permease
933	17936193	176299	33	10	0.000876789	0	xanthine dehydrogenase C-terminal subunit
934	17936866	176299	33	10	0.000876789	0	transcriptional regulator, LysR family
935	17937072	176299	33	10	0.000876789	0	D-amino acid dehydrogenase
936	17937292	176299	33	10	0.000876789	0	glutathione S-transferase
937	17937513	176299	33	10	0.000876789	0	transcriptional regulator, LysR family
938	17937679	176299	33	10	0.000876789	0	conserved hypothetical protein
939	17938371	176299	33	10	0.000876789	0	D-amino acid dehydrogenase, small subunit
940	17938561	176299	33	10	0.000876789	0	transcriptional regulator, LysR family
941	17938772	176299	33	10	0.000876789	0	transcriptional regulator, LysR family
942	17934525	176299	54	13	0.000889886	0	two component sensor kinase
943	17934941	176299	82	16	0.00097275	0	prokaryotic type I signal peptidase
944	17938327	176299	82	16	0.00097275	0	two component response regulator
945	17934897	176299	47	12	0.00101128	0	conserved hypothetical protein
946	17935717	176299	47	12	0.00101128	0	conserved hypothetical protein
947	17934656	176299	40	11	0.00101275	0	conserved hypothetical protein
948	17936195	176299	40	11	0.00101275	0	transcriptional regulator, LysR family
949	17937968	176299	40	11	0.00101275	0	transcriptional regulator, LysR family
950	17939241	176299	40	11	0.00101275	0	alkylphosphonate uptake protein
951	17934612	176299	22	8	0.00101456	0	calcium-binding protein, regucalcin
952	17937454	176299	22	8	0.00101456	0	enhanced entry protein
953	17937608	176299	22	8	0.00101456	0	ABC transporter, substrate binding protein [nitrate]
954	17937659	176299	22	8	0.00101456	0	calcium-binding protein, regucalcin
955	17937739	176299	22	8	0.00101456	0	conserved hypothetical protein
956	17937879	176299	22	8	0.00101456	0	calcium-binding protein, regucalcin
957	17939072	176299	22	8	0.00101456	0	ECF family sigma factor
958	17934480	176299	17	7	0.00102407	0	flagellar motor protein, PAL/OmpA family
959	17934744	176299	17	7	0.00102407	0	Glutathione-S-transferase
960	17934776	176299	17	7	0.00102407	0	Conserved hypothetical protein
961	17935445	176299	17	7	0.00102407	0	transcriptional regulator, MerR family
962	17935472	176299	17	7	0.00102407	0	salicylate hydroxylase
963	17937147	176299	17	7	0.00102407	0	acyl-CoA dehydrogenase
964	17937174	176299	17	7	0.00102407	0	transcriptional regulator, ArsR family
965	17937569	176299	17	7	0.00102407	0	conserved hypothetical protein
966	17937929	176299	17	7	0.00102407	0	alkanal monooxygenase alpha chain
967	17938182	176299	17	7	0.00102407	0	conserved hypothetical protein
968	17939083	176299	17	7	0.00102407	0	conserved hypothetical protein
969	17939123	176299	17	7	0.00102407	0	conserved hypothetical protein
970	17937715	176299	72	15	0.00103148	0	two component response regulator
971	17934254	176299	63	14	0.00105068	0	integration host factor, beta subunit
972	17935052	176299	63	14	0.00105068	0	exopolyphosphatase
973	17937908	176299	63	14	0.00105068	0	cation efflux system protein
974	17935207	176299	95	17	0.00106734	0	dihydroorotase
975	17934556	176299	34	10	0.00115931	0	methyl-accepting chemotaxis protein A
976	17934774	176299	34	10	0.00115931	0	RhtB family transporter
977	17935963	176299	34	10	0.00115931	0	transcriptional regulator, LysR family
978	17936361	176299	34	10	0.00115931	0	transcriptional regulator, LysR family
979	17936805	176299	34	10	0.00115931	0	methyl-accepting chemotaxis protein
980	17936908	176299	34	10	0.00115931	0	transcriptional regulator, LysR family
981	17937071	176299	34	10	0.00115931	0	sensory methylation accepting chemotaxis protein
982	17938221	176299	34	10	0.00115931	0	shikimate 5-dehydrogenase
983	17938780	176299	34	10	0.00115931	0	transcriptional regulator, LysR family
984	17939082	176299	34	10	0.00115931	0	dehydrogenase
985	17939265	176299	34	10	0.00115931	0	methyl-accepting chemotaxis protein
986	17934700	176299	28	9	0.0011777	0	conserved hypothetical protein
987	17936770	176299	28	9	0.0011777	0	Na+/H+ antiporter
988	17937701	176299	28	9	0.0011777	0	transcriptional regulator, LysR family
989	17934679	176299	83	16	0.00118353	0	protoheme IX farnesyltransferase
990	17936124	176299	83	16	0.00118353	0	ABC transporter, nucleotide binding/ATPase protein
991	17936384	176299	83	16	0.00118353	0	dihydrodipicolinate synthase
992	17939176	176299	83	16	0.00118353	0	replication protein A
993	17934235	176299	73	15	0.0012589	0	ubiquinone biosynthesis protein
994	17935231	176299	73	15	0.0012589	0	acetyl-CoA carboxylase, biotin carboxyl carrier protein
995	17935281	176299	73	15	0.0012589	0	group 1 outer membrane protein precursor
996	17939087	176299	73	15	0.0012589	0	two component response regulator
997	17934332	176299	48	12	0.00127429	0	conserved hypothetical protein
998	17936201	176299	48	12	0.00127429	0	L-lactate dehydrogenase
999	17937575	176299	48	12	0.00127429	0	L-lactate dehydrogenase
1000	17937708	176299	48	12	0.00127429	0	myo-inositol 2-dehydrogenase
1001	17934429	176299	64	14	0.00129107	0	cheA homolog
1002	17937580	176299	64	14	0.00129107	0	glycerol-3-phosphate dehydrogenase
1003	17936888	176299	41	11	0.00129935	0	ribonuclease H
1004	17938463	176299	41	11	0.00129935	0	two component response regulator
1005	17938919	176299	41	11	0.00129935	0	dehydrogenase
1006	17934204	176299	13	6	0.00132427	0	conserved hypothetical protein
1007	17934264	176299	13	6	0.00132427	0	conserved hypothetical protein
1008	17934799	176299	13	6	0.00132427	0	cation efflux system protein
1009	17935233	176299	13	6	0.00132427	0	outer membrane protein
1010	17935586	176299	13	6	0.00132427	0	conserved hypothetical protein
1011	17935944	176299	13	6	0.00132427	0	transcriptional regulator, TetR family
1012	17936266	176299	13	6	0.00132427	0	transcriptional regulator, TetR family
1013	17936276	176299	13	6	0.00132427	0	Fnr-like transcriptional activator
1014	17936277	176299	13	6	0.00132427	0	metal dependent hydrolase
1015	17936791	176299	13	6	0.00132427	0	conserved hypothetical protein
1016	17937040	176299	13	6	0.00132427	0	conserved hypothetical protein
1017	17937338	176299	13	6	0.00132427	0	conserved hypothetical protein
1018	17937831	176299	13	6	0.00132427	0	conserved hypothetical protein
1019	17938025	176299	13	6	0.00132427	0	conserved hypothetical protein
1020	17938169	176299	13	6	0.00132427	0	conserved hypothetical protein
1021	17938492	176299	13	6	0.00132427	0	two component response regulator
1022	17938715	176299	13	6	0.00132427	0	ABC transporter, substrate binding protein [mannopine]
1023	17938863	176299	13	6	0.00132427	0	conserved hypothetical protein
1024	17939076	176299	13	6	0.00132427	0	conserved hypothetical protein
1025	17934139	176299	9	5	0.00137177	0	components of type IV pilus
1026	17935783	176299	9	5	0.00137177	0	conserved hypothetical protein
1027	17936073	176299	9	5	0.00137177	0	conserved hypothetical protein
1028	17936120	176299	9	5	0.00137177	0	cytochrome c1
1029	17936854	176299	9	5	0.00137177	0	conserved hypothetical protein
1030	17937217	176299	9	5	0.00137177	0	conserved hypothetical protein
1031	17937456	176299	9	5	0.00137177	0	conserved hypothetical protein
1032	17937795	176299	9	5	0.00137177	0	conserved hypothetical protein
1033	17937912	176299	9	5	0.00137177	0	sarcosine oxidase delta subunit
1034	17937926	176299	9	5	0.00137177	0	conserved hypothetical protein
1035	17938405	176299	9	5	0.00137177	0	transcriptional regulator, LuxR family
1036	17938808	176299	9	5	0.00137177	0	conserved hypothetical protein
1037	17938953	176299	9	5	0.00137177	0	IS66 family Orf4 fragment
1038	17935887	176299	56	13	0.00137571	0	conserved hypothetical protein
1039	17937321	176299	56	13	0.00137571	0	glyoxalase II
1040	17938411	176299	56	13	0.00137571	0	gamma-glutamyltranspeptidase
1041	17939089	176299	56	13	0.00137571	0	gamma-glutamyltranspeptidase
1042	17934078	176299	23	8	0.00143496	0	transcriptional regulator, GntR family
1043	17934819	176299	23	8	0.00143496	0	Na+/H+ antiporter
1044	17936223	176299	23	8	0.00143496	0	conserved hypothetical protein
1045	17937394	176299	23	8	0.00143496	0	TonB-dependent receptor
1046	17938949	176299	23	8	0.00143496	0	conserved hypothetical protein
1047	17934101	176299	84	16	0.00143543	0	dihydrodipicolinate reductase
1048	17935077	176299	84	16	0.00143543	0	riboflavin synthase beta chain
1049	17935363	176299	84	16	0.00143543	0	glycine cleavage system component H
1050	17935598	176299	84	16	0.00143543	0	SEC-independent protein translocase protein
1051	17936346	176299	84	16	0.00143543	0	formyltetrahydrofolate deformylase
1052	17937627	176299	84	16	0.00143543	0	replication protein A
1053	17937920	176299	84	16	0.00143543	0	formyltetrahydrofolate deformylase
1054	17934288	176299	35	10	0.00151379	0	conserved hypothetical protein
1055	17934754	176299	35	10	0.00151379	0	transcriptional regulator, MarR family
1056	17936233	176299	35	10	0.00151379	0	transcriptional regulator, LysR family
1057	17936267	176299	35	10	0.00151379	0	N-carbamoyl-beta-alanine amidohydrolase
1058	17936781	176299	35	10	0.00151379	0	N-carbamoyl-beta-alanine amidohydrolase
1059	17938425	176299	35	10	0.00151379	0	methyl-accepting chemotaxis protein
1060	17938553	176299	35	10	0.00151379	0	transcriptional regulator, MarR family
1061	17938652	176299	35	10	0.00151379	0	transcriptional regulator, MarR family
1062	17938796	176299	35	10	0.00151379	0	transcriptional regulator, MarR family
1063	17938858	176299	35	10	0.00151379	0	transcriptional regulator, MarR family
1064	17939025	176299	35	10	0.00151379	0	methyl-accepting chemotaxis protein
1065	17934210	176299	74	15	0.00153038	0	bacitracin resistance protein
1066	17935232	176299	74	15	0.00153038	0	3-dehydroquinate dehydratase
1067	17937379	176299	74	15	0.00153038	0	polyketide synthase
1068	17938220	176299	74	15	0.00153038	0	3-dehydroquinate dehydratase
1069	17933998	176299	18	7	0.00153726	0	pfkB family carbohydrate kinase
1070	17934039	176299	18	7	0.00153726	0	conserved hypothetical protein
1071	17934109	176299	18	7	0.00153726	0	D-amino acid dehydrogenase
1072	17934161	176299	18	7	0.00153726	0	transcriptional regulator
1073	17934207	176299	18	7	0.00153726	0	conserved hypothetical protein
1074	17937257	176299	18	7	0.00153726	0	succinoglycan biosynthesis transport protein
1075	17938812	176299	18	7	0.00153726	0	flavin-dependent oxidoreductase
1076	17938894	176299	18	7	0.00153726	0	transmembrane sensor
1077	17935905	176299	97	17	0.00157263	0	ketol-acid reductoisomerase
1078	17937453	176299	97	17	0.00157263	0	extragenic suppressor protein SuhB
1079	17936893	176299	29	9	0.00158347	0	conserved hypothetical protein
1080	17937266	176299	29	9	0.00158347	0	glycosyltransferase
1081	17938141	176299	29	9	0.00158347	0	conserved hypothetical protein
1082	17938692	176299	29	9	0.00158347	0	DNA binding protein
1083	17933936	176299	3	3	0.0015868	0	transcriptional regulator
1084	17933971	176299	3	3	0.0015868	0	conserved hypothetical protein
1085	17933994	176299	3	3	0.0015868	0	conserved hypothetical protein
1086	17934038	176299	3	3	0.0015868	0	conserved hypothetical protein
1087	17934066	176299	3	3	0.0015868	0	conserved hypothetical protein
1088	17934127	176299	3	3	0.0015868	0	conserved hypothetical protein
1089	17934141	176299	3	3	0.0015868	0	components of type IV pilus, pilin subunit
1090	17934143	176299	3	3	0.0015868	0	PilQ
1091	17934215	176299	3	3	0.0015868	0	conserved hypothetical protein
1092	17934233	176299	3	3	0.0015868	0	conserved hypothetical protein
1093	17934251	176299	3	3	0.0015868	0	conserved hypothetical protein
1094	17934255	176299	3	3	0.0015868	0	conserved hypothetical protein
1095	17934351	176299	3	3	0.0015868	0	phage-related integrase
1096	17934356	176299	3	3	0.0015868	0	transcriptional regulator
1097	17934383	176299	3	3	0.0015868	0	conserved hypothetical protein
1098	17934388	176299	3	3	0.0015868	0	hypothetical protein Atu0475
1099	17934394	176299	3	3	0.0015868	0	exopolysaccharide production protein
1100	17934395	176299	3	3	0.0015868	0	polysaccharide deacetylase
1101	17934401	176299	3	3	0.0015868	0	conserved hypothetical protein
1102	17934427	176299	3	3	0.0015868	0	conserved hypothetical protein
1103	17934436	176299	3	3	0.0015868	0	transcriptional regulator, LuxR family
1104	17934437	176299	3	3	0.0015868	0	transcriptional regulator, LuxR family
1105	17934458	176299	3	3	0.0015868	0	flagellar protein
1106	17934460	176299	3	3	0.0015868	0	conserved hypothetical protein
1107	17934462	176299	3	3	0.0015868	0	flagellar protein FLGA precursor
1108	17934464	176299	3	3	0.0015868	0	flagellar hook-basal body complex protein
1109	17934466	176299	3	3	0.0015868	0	flagellar basal-body rod protein FlgB
1110	17934467	176299	3	3	0.0015868	0	conserved hypothetical protein
1111	17934470	176299	3	3	0.0015868	0	conserved hypothetical protein
1112	17934472	176299	3	3	0.0015868	0	flagellar motor switch protein
1113	17934476	176299	3	3	0.0015868	0	conserved hypothetical protein
1114	17934479	176299	3	3	0.0015868	0	conserved hypothetical protein
1115	17934484	176299	3	3	0.0015868	0	transcriptional regulator
1116	17934487	176299	3	3	0.0015868	0	flagellar hook-associated protein
1117	17934488	176299	3	3	0.0015868	0	FLAF protein
1118	17934489	176299	3	3	0.0015868	0	FLBT protein
1119	17934491	176299	3	3	0.0015868	0	flagellar biosynthetic protein
1120	17934495	176299	3	3	0.0015868	0	conserved hypothetical protein
1121	17934496	176299	3	3	0.0015868	0	conserved hypothetical protein
1122	17934517	176299	3	3	0.0015868	0	conserved hypothetical protein
1123	17934545	176299	3	3	0.0015868	0	hypothetical protein Atu0635
1124	17934560	176299	3	3	0.0015868	0	conserved hypothetical protein
1125	17934563	176299	3	3	0.0015868	0	conserved hypothetical protein
1126	17934597	176299	3	3	0.0015868	0	conserved hypothetical protein
1127	17934601	176299	3	3	0.0015868	0	conserved hypothetical protein
1128	17934638	176299	3	3	0.0015868	0	conserved hypothetical protein
1129	17934640	176299	3	3	0.0015868	0	conserved hypothetical protein
1130	17934669	176299	3	3	0.0015868	0	conserved hypothetical protein
1131	17934698	176299	3	3	0.0015868	0	conserved hypothetical protein
1132	17934795	176299	3	3	0.0015868	0	acetyltransferase
1133	17934806	176299	3	3	0.0015868	0	conserved hypothetical protein
1134	17934828	176299	3	3	0.0015868	0	conserved hypothetical protein
1135	17934831	176299	3	3	0.0015868	0	conserved hypothetical protein
1136	17934859	176299	3	3	0.0015868	0	large terminase
1137	17934880	176299	3	3	0.0015868	0	lipA protein
1138	17934900	176299	3	3	0.0015868	0	permease
1139	17934917	176299	3	3	0.0015868	0	conserved hypothetical protein
1140	17934961	176299	3	3	0.0015868	0	conserved hypothetical protein
1141	17935030	176299	3	3	0.0015868	0	conserved hypothetical protein
1142	17935031	176299	3	3	0.0015868	0	conserved hypothetical protein
1143	17935064	176299	3	3	0.0015868	0	conserved hypothetical protein
1144	17935074	176299	3	3	0.0015868	0	bifunctional riboflavin deaminase-reductase [C-term]
1145	17935089	176299	3	3	0.0015868	0	DNA-directed RNA polymerase
1146	17935117	176299	3	3	0.0015868	0	conserved hypothetical protein
1147	17935129	176299	3	3	0.0015868	0	conserved hypothetical protein
1148	17935186	176299	3	3	0.0015868	0	conserved hypothetical protein
1149	17935225	176299	3	3	0.0015868	0	acetyltransferase
1150	17935251	176299	3	3	0.0015868	0	conserved hypothetical protein
1151	17935255	176299	3	3	0.0015868	0	conserved hypothetical protein
1152	17935360	176299	3	3	0.0015868	0	conserved hypothetical protein
1153	17935410	176299	3	3	0.0015868	0	conserved hypothetical protein
1154	17935428	176299	3	3	0.0015868	0	nitrogen fixation protein FixH
1155	17935504	176299	3	3	0.0015868	0	conserved hypothetical protein
1156	17935505	176299	3	3	0.0015868	0	conserved hypothetical protein
1157	17935517	176299	3	3	0.0015868	0	conserved hypothetical protein
1158	17935647	176299	3	3	0.0015868	0	conserved hypothetical protein
1159	17935692	176299	3	3	0.0015868	0	conserved hypothetical protein
1160	17935727	176299	3	3	0.0015868	0	transcriptional regulator
1161	17935736	176299	3	3	0.0015868	0	conserved hypothetical protein
1162	17935842	176299	3	3	0.0015868	0	conserved hypothetical protein
1163	17935852	176299	3	3	0.0015868	0	secretion protein
1164	17935860	176299	3	3	0.0015868	0	conserved hypothetical protein
1165	17935869	176299	3	3	0.0015868	0	conserved hypothetical protein
1166	17935882	176299	3	3	0.0015868	0	conserved hypothetical protein
1167	17935892	176299	3	3	0.0015868	0	conserved hypothetical protein
1168	17935897	176299	3	3	0.0015868	0	conserved hypothetical protein
1169	17935906	176299	3	3	0.0015868	0	transcriptional regulator, TetR family
1170	17935936	176299	3	3	0.0015868	0	conserved hypothetical protein
1171	17935949	176299	3	3	0.0015868	0	conserved hypothetical protein
1172	17935995	176299	3	3	0.0015868	0	sarcosine oxidase
1173	17936000	176299	3	3	0.0015868	0	conserved hypothetical protein
1174	17936059	176299	3	3	0.0015868	0	conserved hypothetical protein
1175	17936076	176299	3	3	0.0015868	0	conserved hypothetical protein
1176	17936086	176299	3	3	0.0015868	0	conserved hypothetical protein
1177	17936129	176299	3	3	0.0015868	0	conserved hypothetical protein
1178	17936132	176299	3	3	0.0015868	0	conserved hypothetical protein
1179	17936155	176299	3	3	0.0015868	0	conserved hypothetical protein
1180	17936167	176299	3	3	0.0015868	0	conserved hypothetical protein
1181	17936203	176299	3	3	0.0015868	0	transcriptional regulator, TetR family
1182	17936238	176299	3	3	0.0015868	0	exoQ-like protein
1183	17936317	176299	3	3	0.0015868	0	acetyltranferase
1184	17936322	176299	3	3	0.0015868	0	conserved hypothetical protein
1185	17936324	176299	3	3	0.0015868	0	conserved hypothetical protein
1186	17936405	176299	3	3	0.0015868	0	conserved hypothetical protein
1187	17937006	176299	3	3	0.0015868	0	conserved hypothetical protein
1188	17937020	176299	3	3	0.0015868	0	conserved hypothetical protein
1189	17937021	176299	3	3	0.0015868	0	conserved hypothetical protein
1190	17937033	176299	3	3	0.0015868	0	exopolysaccharide production protein
1191	17937116	176299	3	3	0.0015868	0	2-haloalkanoic acid dehalogenase
1192	17937200	176299	3	3	0.0015868	0	sugar kinase
1193	17937254	176299	3	3	0.0015868	0	conserved hypothetical protein
1194	17937275	176299	3	3	0.0015868	0	conserved hypothetical protein
1195	17937339	176299	3	3	0.0015868	0	conserved hypothetical protein
1196	17937346	176299	3	3	0.0015868	0	hypothetical protein Atu3639
1197	17937420	176299	3	3	0.0015868	0	conserved hypothetical protein
1198	17937425	176299	3	3	0.0015868	0	conserved hypothetical protein
1199	17937433	176299	3	3	0.0015868	0	conserved hypothetical protein
1200	17937458	176299	3	3	0.0015868	0	conserved hypothetical protein
1201	17937625	176299	3	3	0.0015868	0	replication protein C
1202	17937626	176299	3	3	0.0015868	0	replication protein B
1203	17937633	176299	3	3	0.0015868	0	conserved hypothetical protein
1204	17937691	176299	3	3	0.0015868	0	conserved hypothetical protein
1205	17937711	176299	3	3	0.0015868	0	conserved hypothetical protein
1206	17937729	176299	3	3	0.0015868	0	ABC transporter, substrate binding protein [sugar]
1207	17937750	176299	3	3	0.0015868	0	succinoglycan biosynthesis protein
1208	17937756	176299	3	3	0.0015868	0	succinoglycan biosynthesis glycosyltransferase
1209	17937910	176299	3	3	0.0015868	0	conserved hypothetical protein
1210	17938002	176299	3	3	0.0015868	0	sarcosine oxidase gamma subunit
1211	17938045	176299	3	3	0.0015868	0	conserved hypothetical protein
1212	17938080	176299	3	3	0.0015868	0	nitric oxide reductase NorE protein
1213	17938081	176299	3	3	0.0015868	0	denitrification regulatory protein
1214	17938085	176299	3	3	0.0015868	0	conserved hypothetical protein
1215	17938116	176299	3	3	0.0015868	0	replicative DNA helicase
1216	17938296	176299	3	3	0.0015868	0	sugar acetylase
1217	17938398	176299	3	3	0.0015868	0	NAD-dependent formate dehydrogenase delta subunit
1218	17938526	176299	3	3	0.0015868	0	conserved hypothetical protein
1219	17938539	176299	3	3	0.0015868	0	conserved hypothetical protein
1220	17938590	176299	3	3	0.0015868	0	replication protein B
1221	17938591	176299	3	3	0.0015868	0	replication protein C
1222	17938605	176299	3	3	0.0015868	0	conserved hypothetical protein
1223	17938644	176299	3	3	0.0015868	0	conserved hypothetical protein
1224	17938684	176299	3	3	0.0015868	0	conserved hypothetical protein
1225	17938864	176299	3	3	0.0015868	0	hypothetical protein Atu5279
1226	17938865	176299	3	3	0.0015868	0	hydrolase
1227	17938872	176299	3	3	0.0015868	0	conserved hypothetical protein
1228	17938880	176299	3	3	0.0015868	0	arylester hydrolase
1229	17938904	176299	3	3	0.0015868	0	haloacid dehalogenase
1230	17939038	176299	3	3	0.0015868	0	hypothetical protein Atu5455
1231	17939074	176299	3	3	0.0015868	0	conserved hypothetical protein
1232	17939130	176299	3	3	0.0015868	0	conserved hypothetical protein
1233	17939177	176299	3	3	0.0015868	0	replication protein
1234	17939178	176299	3	3	0.0015868	0	replication intiator protein
1235	17939180	176299	3	3	0.0015868	0	conserved hypothetical protein
1236	17939224	176299	3	3	0.0015868	0	conserved hypothetical protein
1237	17934889	176299	49	12	0.00159382	0	glutamate-ammonia-ligase adenylyltransferase
1238	17937493	176299	49	12	0.00159382	0	potassium-transporting ATPase C chain
1239	17938167	176299	49	12	0.00159382	0	multidrug resistance efflux pump
1240	17934461	176299	42	11	0.00165152	0	flagellar P-ring protein precursor
1241	17936130	176299	42	11	0.00165152	0	coproporphyrinogen III oxidase
1242	17937512	176299	42	11	0.00165152	0	transcriptional regulator, AsnC family
1243	17936373	176299	57	13	0.00169524	0	MFS permease [sugar]
1244	17937340	176299	57	13	0.00169524	0	conserved hypothetical protein
1245	17938559	176299	57	13	0.00169524	0	NADP-dependent quinone oxidoreductase
1246	17934399	176299	85	16	0.00173553	0	dihydroorotate dehydrogenase
1247	17934542	176299	85	16	0.00173553	0	4-diphosphocytidyl-2-C-methyl-D-erythritol kinase
1248	17934575	176299	85	16	0.00173553	0	glycolate oxidase subunit
1249	17935938	176299	85	16	0.00173553	0	FAD dependent oxidoreductase
1250	17935972	176299	85	16	0.00173553	0	cell division protein
1251	17937785	176299	85	16	0.00173553	0	ABC transporter, nucleotide binding/ATPase protein
1252	17938004	176299	85	16	0.00173553	0	formyltetrahydrofolate deformylase
1253	17938589	176299	85	16	0.00173553	0	replication protein A
1254	17939048	176299	85	16	0.00173553	0	3-oxoacyl-(acyl-carrier-protein) reductase
1255	17934227	176299	75	15	0.00185319	0	conserved hypothetical protein
1256	17935596	176299	75	15	0.00185319	0	stationary-phase survival protein
1257	17936348	176299	75	15	0.00185319	0	two component response regulator
1258	17937820	176299	75	15	0.00185319	0	ABC transporter, nucleotide binding/ATPase protein [branched chain amino acid]
1259	17934342	176299	98	17	0.00190269	0	acetylornithine aminotransferase
1260	17935608	176299	98	17	0.00190269	0	exonuclease III
1261	17934438	176299	36	10	0.00195357	0	methyl-accepting chemotaxis protein
1262	17934934	176299	36	10	0.00195357	0	methyl-accepting chemotaxis protein
1263	17937031	176299	36	10	0.00195357	0	secretion protein, HlyD family
1264	17937090	176299	36	10	0.00195357	0	secretion protein, HlyD family
1265	17934895	176299	50	12	0.00197932	0	DNA polymerase
1266	17937495	176299	50	12	0.00197932	0	potassium-transporting ATPase A chain
1267	17937502	176299	50	12	0.00197932	0	HlyD family secretion protein
1268	17938956	176299	50	12	0.00197932	0	conserved hypothetical protein
1269	17935394	176299	24	8	0.00198399	0	metal dependent hydrolase
1270	17935810	176299	24	8	0.00198399	0	conserved hypothetical protein
1271	17935907	176299	24	8	0.00198399	0	transcriptional regulator, AraC family
1272	17936221	176299	24	8	0.00198399	0	conserved hypothetical protein
1273	17936938	176299	24	8	0.00198399	0	transcriptional regulator, AraC family
1274	17937570	176299	24	8	0.00198399	0	conserved hypothetical protein
1275	17938321	176299	24	8	0.00198399	0	ATP-dependent DNA ligase
1276	17938467	176299	24	8	0.00198399	0	non-heme chloroperoxidase
1277	17938569	176299	24	8	0.00198399	0	transcriptional regulator, AraC family
1278	17939211	176299	24	8	0.00198399	0	conserved hypothetical protein
1279	17934164	176299	6	4	0.00201102	0	transcriptional regulator, AraC family
1280	17935146	176299	6	4	0.00201102	0	streptomycin resistance protein
1281	17935221	176299	6	4	0.00201102	0	conserved hypothetical protein
1282	17935387	176299	6	4	0.00201102	0	conserved hypothetical protein
1283	17935633	176299	6	4	0.00201102	0	acetyltransferase
1284	17935655	176299	6	4	0.00201102	0	conserved hypothetical protein
1285	17936213	176299	6	4	0.00201102	0	oxidoreductase
1286	17936280	176299	6	4	0.00201102	0	urease accessory protein
1287	17936319	176299	6	4	0.00201102	0	conserved hypothetical protein
1288	17937766	176299	6	4	0.00201102	0	sarcosine oxidase gamma subunit
1289	17937927	176299	6	4	0.00201102	0	hydrolase
1290	17937995	176299	6	4	0.00201102	0	two component response regulator
1291	17938239	176299	6	4	0.00201102	0	transcriptional regulator, LacI family
1292	17938324	176299	6	4	0.00201102	0	conserved hypothetical protein
1293	17938583	176299	6	4	0.00201102	0	transposase
1294	17938816	176299	6	4	0.00201102	0	acetyltransferase
1295	17938951	176299	6	4	0.00201102	0	IS66 family orf2
1296	17939066	176299	6	4	0.00201102	0	conserved hypothetical protein
1297	17939070	176299	6	4	0.00201102	0	conserved hypothetical protein
1298	17939104	176299	6	4	0.00201102	0	conserved hypothetical protein
1299	17939327	176299	6	4	0.00201102	0	conserved hypothetical protein
1300	17936038	176299	58	13	0.00207707	0	MFS permease[proline/betaine]
1301	17937469	176299	58	13	0.00207707	0	sigma 54 dependent transcriptional activator
1302	17937713	176299	58	13	0.00207707	0	MFS permease [alpha-ketoglutarate]
1303	17938015	176299	58	13	0.00207707	0	MFS permease [proline/betaine]
1304	17934017	176299	43	11	0.00208053	0	mutT/nudix family protein
1305	17934856	176299	43	11	0.00208053	0	conserved hypothetical protein
1306	17938452	176299	43	11	0.00208053	0	transcriptional regulator, AsnC family
1307	17934997	176299	86	16	0.002092	0	30S ribosomal protein S18
1308	17933961	176299	30	9	0.00209608	0	conserved hypothetical protein
1309	17935272	176299	30	9	0.00209608	0	conserved hypothetical protein
1310	17935279	176299	30	9	0.00209608	0	phosphatidate cytidylyltransferase
1311	17936014	176299	30	9	0.00209608	0	conserved hypothetical protein
1312	17936976	176299	30	9	0.00209608	0	conserved hypothetical protein
1313	17938653	176299	30	9	0.00209608	0	non-heme chloroperoxidase
1314	17936815	176299	14	6	0.00211353	0	alpha-L-arabinofuranosidase
1315	17937521	176299	14	6	0.00211353	0	D-threo-aldose 1-dehydrogenase
1316	17937818	176299	14	6	0.00211353	0	ABC transporter, substrate binding protein [branched chain amino acid]
1317	17937890	176299	14	6	0.00211353	0	flavodoxin
1318	17937996	176299	14	6	0.00211353	0	conserved hypothetical protein
1319	17938219	176299	14	6	0.00211353	0	transcriptional regulator, TetR family
1320	17938373	176299	14	6	0.00211353	0	conserved hypothetical protein
1321	17938603	176299	14	6	0.00211353	0	plasmid stabilization protein
1322	17938720	176299	14	6	0.00211353	0	conserved hypothetical protein
1323	17933981	176299	19	7	0.00223117	0	transcriptional regulator, ROK family
1324	17934947	176299	19	7	0.00223117	0	MFS permease
1325	17936080	176299	19	7	0.00223117	0	conserved hypothetical protein
1326	17936161	176299	19	7	0.00223117	0	transcriptional regulator, ArsR family
1327	17938185	176299	19	7	0.00223117	0	acetyltransferase
1328	17938338	176299	19	7	0.00223117	0	carbohydrate kinase
1329	17938454	176299	19	7	0.00223117	0	conserved hypothetical protein
1330	17938597	176299	19	7	0.00223117	0	conserved hypothetical protein
1331	17934319	176299	76	15	0.00223559	0	glucose-6-phosphate isomerase
1332	17934878	176299	76	15	0.00223559	0	two component response regulator
1333	17938305	176299	76	15	0.00223559	0	dTDP-4-dehydrorhamnose reductase
1334	17937746	176299	99	17	0.00229715	0	UTP-glucose-1-phosphate uridylyltransferase
1335	17937285	176299	67	14	0.00232783	0	glycerol-3-phosphate dehydrogenase
1336	17938180	176299	67	14	0.00232783	0	conserved hypothetical protein
1337	17935931	176299	51	12	0.00244127	0	HFLK protein
1338	17936915	176299	51	12	0.00244127	0	GGDEF family protein
1339	17934120	176299	10	5	0.00248832	0	conserved hypothetical protein
1340	17935384	176299	10	5	0.00248832	0	transcriptional regulator
1341	17935588	176299	10	5	0.00248832	0	conserved hypothetical protein
1342	17936288	176299	10	5	0.00248832	0	conserved hypothetical protein
1343	17937604	176299	10	5	0.00248832	0	nitrite reductase small subunit
1344	17937669	176299	10	5	0.00248832	0	conserved hypothetical protein
1345	17934025	176299	37	10	0.00249339	0	cold shock protein
1346	17934072	176299	37	10	0.00249339	0	conserved hypothetical protein
1347	17934748	176299	37	10	0.00249339	0	ATP-dependent DNA ligase
1348	17936347	176299	37	10	0.00249339	0	two component sensor kinase
1349	17938103	176299	37	10	0.00249339	0	ABC transporter, membrane spanning protein [bacteriocin]
1350	17933980	176299	87	16	0.00251413	0	ATP-dependent DNA helicase
1351	17934244	176299	59	13	0.00253086	0	heat-inducible transcription repressor
1352	17935370	176299	59	13	0.00253086	0	conserved hypothetical protein
1353	17935975	176299	59	13	0.00253086	0	ABC transporter, membrane spanning protein [sugar]
1354	17936892	176299	59	13	0.00253086	0	conserved hypothetical protein
1355	17938191	176299	59	13	0.00253086	0	conserved hypothetical protein
1356	17934262	176299	44	11	0.00259883	0	uridylyltransferase/uridylyl-removing enzyme UTase
1357	17935184	176299	44	11	0.00259883	0	birA bifunctional protein
1358	17936174	176299	44	11	0.00259883	0	conserved hypothetical protein
1359	17937112	176299	44	11	0.00259883	0	oxidoreductase
1360	17934529	176299	77	15	0.0026869	0	exopolyphosphatase
1361	17938401	176299	77	15	0.0026869	0	two component response regulator
1362	17934922	176299	25	8	0.0026873	0	aldolase
1363	17935640	176299	25	8	0.0026873	0	conserved hypothetical protein
1364	17935871	176299	25	8	0.0026873	0	sigma factor
1365	17936296	176299	25	8	0.0026873	0	ABC transporter, substrate binding protein [urea/amide]
1366	17937168	176299	25	8	0.0026873	0	RhtB family transporter
1367	17937322	176299	25	8	0.0026873	0	conserved hypothetical protein
1368	17937516	176299	25	8	0.0026873	0	hydrolase
1369	17937677	176299	25	8	0.0026873	0	hydrolase
1370	17934392	176299	31	9	0.00273479	0	ABC transporter, substrate binding protein [amino acid]
1371	17934426	176299	31	9	0.00273479	0	methyl-accepting chemotaxis protein
1372	17935267	176299	31	9	0.00273479	0	transcriptional regulator, LysR family
1373	17937239	176299	31	9	0.00273479	0	transcriptional regulator, GntR family
1374	17937308	176299	100	17	0.00276765	0	diaminopimelate decarboxylase
1375	17933969	176299	68	14	0.00280748	0	heat shock protein hslV
1376	17934270	176299	68	14	0.00280748	0	ferric uptake regulator
1377	17935709	176299	68	14	0.00280748	0	conserved hypothetical protein
1378	17937600	176299	68	14	0.00280748	0	glycerol-3-phosphate dehydrogenase
1379	17936772	176299	52	12	0.00299126	0	GGDEF family protein
1380	17933993	176299	88	16	0.00301258	0	molybdopterin biosynthesis protein
1381	17934684	176299	88	16	0.00301258	0	penicillin tolerance protein
1382	17936907	176299	88	16	0.00301258	0	ornithine decarboxylase
1383	17937191	176299	88	16	0.00301258	0	3-methyl-2-oxobutanoate hydroxymethyltransferase
1384	17937786	176299	88	16	0.00301258	0	ABC transporter, nucleotide binding/ATPase protein
1385	17938476	176299	88	16	0.00301258	0	inositol monophosphatase family protein
1386	17939157	176299	60	13	0.0030673	0	transcriptional regulator, LysR family
1387	17934260	176299	20	7	0.00314412	0	conserved hypothetical protein
1388	17934387	176299	20	7	0.00314412	0	ECF family sigma factor
1389	17936806	176299	20	7	0.00314412	0	conserved hypothetical protein
1390	17936988	176299	20	7	0.00314412	0	nitrilotriacetate monooxygenase
1391	17937412	176299	20	7	0.00314412	0	phosphoserine aminotransferase
1392	17938256	176299	20	7	0.00314412	0	transcriptional regulator, ROK family
1393	17939109	176299	20	7	0.00314412	0	NADH-dependent FMN reductase
1394	17937213	176299	38	10	0.00314936	0	enoyl-CoA hydratase
1395	17934117	176299	15	6	0.00321007	0	conserved hypothetical protein
1396	17934200	176299	15	6	0.00321007	0	tryptophan-rich sensory protein
1397	17934313	176299	15	6	0.00321007	0	conserved hypothetical protein
1398	17934532	176299	15	6	0.00321007	0	metallo-beta-lactamase superfamily protein
1399	17934778	176299	15	6	0.00321007	0	trans-aconitate methyltransferase
1400	17935422	176299	15	6	0.00321007	0	beta-mannosidase precursor
1401	17935527	176299	15	6	0.00321007	0	two component response regulator
1402	17936031	176299	15	6	0.00321007	0	ABC transporter, substrate binding protein
1403	17936792	176299	15	6	0.00321007	0	conserved hypothetical protein
1404	17937176	176299	15	6	0.00321007	0	conserved hypothetical protein
1405	17937670	176299	15	6	0.00321007	0	conserved hypothetical protein
1406	17938413	176299	15	6	0.00321007	0	conserved hypothetical protein
1407	17938672	176299	15	6	0.00321007	0	metallo-beta-lactamase
1408	17938914	176299	15	6	0.00321007	0	conserved hypothetical protein
1409	17938936	176299	15	6	0.00321007	0	Tn3 family transposase fragment
1410	17934714	176299	78	15	0.00321757	0	proton/glutamate transport protein
1411	17935932	176299	78	15	0.00321757	0	dihydrofolate reductase
1412	17938761	176299	78	15	0.00321757	0	two component response regulator
1413	17938975	176299	78	15	0.00321757	0	NAD/NADP dependent oxidoreductase
1414	17937508	176299	45	11	0.00322008	0	histidase
1415	17937636	176299	45	11	0.00322008	0	histidine ammonia-lyase
1416	17935190	176299	101	17	0.00332777	0	ABC transporter, nucleotide binding/ATPase protein [lipoprotein]
1417	17938636	176299	101	17	0.00332777	0	exodeoxyribonuclease III
1418	17933951	176299	69	14	0.00337117	0	conserved hypothetical protein
1419	17934645	176299	69	14	0.00337117	0	RNA methyltransferase
1420	17934733	176299	69	14	0.00337117	0	quinone oxidoreductase
1421	17937206	176299	69	14	0.00337117	0	aldehyde dehydrogenase
1422	17938511	176299	69	14	0.00337117	0	fatty acid CoA ligase
1423	17934459	176299	32	9	0.00352044	0	flagellar L-ring protein precursor
1424	17937531	176299	32	9	0.00352044	0	acyl-CoA hydrolase
1425	17934268	176299	26	8	0.00357249	0	conserved hypothetical protein
1426	17934471	176299	26	8	0.00357249	0	chemotaxis transmembrane protein
1427	17935462	176299	26	8	0.00357249	0	conserved hypothetical protein
1428	17937822	176299	26	8	0.00357249	0	ABC transporter, membrane spanning protein [branched chain amino acid]
1429	17938320	176299	26	8	0.00357249	0	conserved hypothetical protein
1430	17938637	176299	26	8	0.00357249	0	conserved hypothetical protein
1431	17938638	176299	26	8	0.00357249	0	conserved hypothetical protein
1432	17935003	176299	89	16	0.00359941	0	acyl carrier protein
1433	17937030	176299	89	16	0.00359941	0	ABC transporter, nucleotide binding/ATPase protein
1434	17938417	176299	89	16	0.00359941	0	ABC transporter, nucleotide binding/ATPase protein
1435	17935026	176299	53	12	0.00364194	0	conserved hypothetical protein
1436	17935160	176299	53	12	0.00364194	0	GGDEF family protein
1437	17936007	176299	53	12	0.00364194	0	5,10-methylenetetrahydrofolate reductase
1438	17937008	176299	53	12	0.00364194	0	two component sensor kinase for C4-dicarboxylate transport
1439	17938232	176299	53	12	0.00364194	0	transcriptional regulator, LysR family
1440	17938330	176299	61	13	0.00369813	0	transcriptional regulator, LysR family
1441	17934886	176299	79	15	0.0038393	0	two component response regulator
1442	17937211	176299	79	15	0.0038393	0	ABC transporter, membrane spanning protein
1443	17934631	176299	39	10	0.00393887	0	conserved hypothetical protein
1444	17935781	176299	39	10	0.00393887	0	cobalamin (5'-phosphate) synthase
1445	17936869	176299	39	10	0.00393887	0	ABC transporter, substrate binding protein [C4-dicarboxylate]
1446	17938737	176299	39	10	0.00393887	0	transcriptional regulator
1447	17934465	176299	46	11	0.00395907	0	flagellar basal-body rod protein
1448	17937504	176299	46	11	0.00395907	0	transcriptional regulator, GntR family
1449	17937989	176299	46	11	0.00395907	0	two component response regulator
1450	17936026	176299	102	17	0.00399332	0	glutamine synthetase
1451	17937001	176299	102	17	0.00399332	0	phosphomethylpyrimidine kinase
1452	17934320	176299	70	14	0.00403074	0	long-chain-fatty-acid-CoA-ligase
1453	17934892	176299	70	14	0.00403074	0	aminopeptidase N
1454	17934294	176299	11	5	0.00413424	0	hydrolase
1455	17935392	176299	11	5	0.00413424	0	transcriptional regulator, ArsR family
1456	17935521	176299	11	5	0.00413424	0	methyltransferase
1457	17936070	176299	11	5	0.00413424	0	transcriptional regulator, ArsR family
1458	17936290	176299	11	5	0.00413424	0	urease accessory protein
1459	17937706	176299	11	5	0.00413424	0	ornithine cyclodeaminase (C-terminal)
1460	17937827	176299	11	5	0.00413424	0	transcriptional regulator, AraC family
1461	17937917	176299	11	5	0.00413424	0	formyl-methanofuran dehydrogenase
1462	17938718	176299	11	5	0.00413424	0	ABC transporter, membrane spanning protein
1463	17938719	176299	11	5	0.00413424	0	conserved hypothetical protein
1464	17938905	176299	11	5	0.00413424	0	transcriptional regulator, ArsR family
1465	17938955	176299	11	5	0.00413424	0	transposase
1466	17939036	176299	11	5	0.00413424	0	ABC transporter, membrane spanning protein
1467	17934035	176299	7	4	0.00423026	0	conserved hypothetical protein
1468	17934295	176299	7	4	0.00423026	0	conserved hypothetical protein
1469	17934478	176299	7	4	0.00423026	0	flagellin protein FlaD
1470	17934651	176299	7	4	0.00423026	0	conserved hypothetical protein
1471	17934865	176299	7	4	0.00423026	0	phage phi-C31 major capsid gp36-like protein
1472	17935040	176299	7	4	0.00423026	0	ribonuclease
1473	17935151	176299	7	4	0.00423026	0	conserved hypothetical protein
1474	17935359	176299	7	4	0.00423026	0	MFS permease
1475	17935870	176299	7	4	0.00423026	0	conserved hypothetical protein
1476	17936269	176299	7	4	0.00423026	0	NTP pyrophosphohydrolase, MutT family
1477	17936383	176299	7	4	0.00423026	0	heme oxygenase
1478	17937231	176299	7	4	0.00423026	0	polysaccharide biosynthesis associated protein
1479	17937265	176299	7	4	0.00423026	0	glycosyltransferase
1480	17937406	176299	7	4	0.00423026	0	conserved hypothetical protein
1481	17937704	176299	7	4	0.00423026	0	ornithine cyclodeaminase (N-terminal)
1482	17937816	176299	7	4	0.00423026	0	monooxygenase
1483	17937997	176299	7	4	0.00423026	0	conserved hypothetical protein
1484	17938170	176299	7	4	0.00423026	0	transcriptional regulator, LacI family
1485	17938416	176299	7	4	0.00423026	0	conserved hypothetical protein
1486	17938422	176299	7	4	0.00423026	0	conserved hypothetical protein
1487	17938513	176299	7	4	0.00423026	0	transcriptional regulator, IclR family
1488	17938660	176299	7	4	0.00423026	0	conserved hypothetical protein
1489	17939175	176299	7	4	0.00423026	0	autoinducer synthesis protein
1490	17935006	176299	90	16	0.00428832	0	conserved hypothetical protein
1491	17935336	176299	90	16	0.00428832	0	lipoic Acid Synthetase
1492	17936762	176299	90	16	0.00428832	0	agropine synthesis reductase
1493	17935927	176299	21	7	0.0043165	0	acetyltransferase
1494	17937070	176299	21	7	0.0043165	0	monooxygenase
1495	17939106	176299	21	7	0.0043165	0	ABC transporter, membrane spanning protein [branched chain amino acid]
1496	17935120	176299	54	12	0.00440705	0	thiosulfate sulfurtransferase
1497	17935606	176299	54	12	0.00440705	0	deoxyguanosinetriphosphate triphosphohydrolase
1498	17935748	176299	54	12	0.00440705	0	conserved hypothetical protein
1499	17936027	176299	54	12	0.00440705	0	ABC transporter, membrane spanning protein [amino acid]
1500	17934666	176299	33	9	0.00447527	0	phosphoglycerate mutase
1501	17939115	176299	33	9	0.00447527	0	ABC transporter, membrane spanning protein
1502	17933958	176299	80	15	0.00456511	0	two component sensor kinase
1503	17934230	176299	80	15	0.00456511	0	deoxyuridine 5'triphosphate nucleotidohydrolase
1504	17934539	176299	80	15	0.00456511	0	two component response regulator
1505	17934615	176299	80	15	0.00456511	0	3-oxoacyl-(acyl carrier protein) reductase
1506	17935529	176299	80	15	0.00456511	0	potassium efflux system KEFA
1507	17936316	176299	80	15	0.00456511	0	two component response regulator
1508	17937486	176299	80	15	0.00456511	0	two component response regulator
1509	17934239	176299	27	8	0.00466875	0	30S ribosomal protein S20
1510	17936217	176299	27	8	0.00466875	0	conserved hypothetical protein
1511	17936902	176299	27	8	0.00466875	0	outer membrane protein
1512	17937591	176299	27	8	0.00466875	0	conserved hypothetical protein
1513	17937684	176299	27	8	0.00466875	0	transcriptional regulator, LysR family
1514	17934203	176299	16	6	0.00467678	0	conserved hypothetical protein
1515	17934329	176299	16	6	0.00467678	0	conserved hypothetical protein
1516	17937650	176299	16	6	0.00467678	0	conserved hypothetical protein
1517	17937702	176299	16	6	0.00467678	0	transcriptional regulator, AsnC family
1518	17937892	176299	16	6	0.00467678	0	conserved hypothetical protein
1519	17938192	176299	16	6	0.00467678	0	creatinine amidohydrolase
1520	17938323	176299	16	6	0.00467678	0	conserved hypothetical protein
1521	17934513	176299	103	17	0.0047827	0	glutamine synthetase
1522	17935000	176299	71	14	0.00479924	0	aldo/keto reductase
1523	17938055	176299	71	14	0.00479924	0	dehydrogenase/reductase
1524	17938364	176299	71	14	0.00479924	0	dihydrodipicolinate synthase
1525	17938852	176299	71	14	0.00479924	0	two component response regulator
1526	17935019	176299	47	11	0.00483169	0	conserved hypothetical protein
1527	17935441	176299	47	11	0.00483169	0	cobinamide kinase/cobinamide phosphate guanylyltransferase
1528	17935694	176299	47	11	0.00483169	0	lactoylglutathione lyase
1529	17936067	176299	47	11	0.00483169	0	transcriptional regulator, AsnC family
1530	17937121	176299	47	11	0.00483169	0	transcriptional regulator, AsnC family
1531	17937184	176299	47	11	0.00483169	0	transcriptional regulator, AsnC family
1532	17939047	176299	47	11	0.00483169	0	transcriptional regulator, IclR family/regucalcin
1533	17934677	176299	40	10	0.00488049	0	cytochrome c oxidase subunit II
1534	17935881	176299	40	10	0.00488049	0	acyl-CoA hydrolase
1535	17937565	176299	40	10	0.00488049	0	acyl-CoA hydrolase
1536	17938516	176299	40	10	0.00488049	0	ABC transporter, membrane spanning protein [C4-dicarboxylate]
1537	17938707	176299	40	10	0.00488049	0	two component response regulator
1538	17938854	176299	40	10	0.00488049	0	permease component of C4 dicarboxylate transporter
1539	17935567	176299	91	16	0.00509477	0	diaminopimelate decarboxylase
1540	17935631	176299	91	16	0.00509477	0	ABC transporter, nucleotide binding/ATPase protein
1541	17935722	176299	91	16	0.00509477	0	membrane protein associated metalloendopeptidase
1542	17936125	176299	91	16	0.00509477	0	ABC transporter, nucleotide binding/ATPase protein
1543	17936127	176299	91	16	0.00509477	0	tRNA/rRNA methyltransferase
1544	17937514	176299	63	13	0.00529541	0	oxidoreductase
1545	17935007	176299	55	12	0.0053014	0	conserved hypothetical protein
1546	17935928	176299	81	15	0.00540944	0	short chain dehydrogenase
1547	17934112	176299	34	9	0.00562265	0	gluconokinase
1548	17935316	176299	34	9	0.00562265	0	long-chain-fatty-acid-CoA-ligase
1549	17935754	176299	34	9	0.00562265	0	homoserine/homoserine lactone efflux protein
1550	17935997	176299	34	9	0.00562265	0	N-acetylmuramoyl-L-alanine amidase
1551	17936082	176299	34	9	0.00562265	0	permease
1552	17936960	176299	34	9	0.00562265	0	bacterial septum site-determining protein
1553	17937188	176299	34	9	0.00562265	0	hydroxymethylglutaryl-CoA lyase
1554	17939095	176299	34	9	0.00562265	0	cold shock protein
1555	17934490	176299	4	3	0.00568896	0	hook formation protein
1556	17934516	176299	4	3	0.00568896	0	transcriptional regulator, LysR family
1557	17934792	176299	4	3	0.00568896	0	conserved hypothetical protein
1558	17934848	176299	4	3	0.00568896	0	PemK protein
1559	17934872	176299	4	3	0.00568896	0	conserved hypothetical protein
1560	17934873	176299	4	3	0.00568896	0	conserved hypothetical protein
1561	17934874	176299	4	3	0.00568896	0	conserved hypothetical protein
1562	17934875	176299	4	3	0.00568896	0	conserved hypothetical protein
1563	17935096	176299	4	3	0.00568896	0	conserved hypothetical protein
1564	17935171	176299	4	3	0.00568896	0	conserved hypothetical protein
1565	17935258	176299	4	3	0.00568896	0	conserved hypothetical protein
1566	17935656	176299	4	3	0.00568896	0	conserved hypothetical protein
1567	17935676	176299	4	3	0.00568896	0	conserved hypothetical protein
1568	17935700	176299	4	3	0.00568896	0	UDP-glucose:ceramide glycosyltransferase
1569	17935941	176299	4	3	0.00568896	0	conserved hypothetical protein
1570	17936020	176299	4	3	0.00568896	0	chromosome partitioning protein
1571	17936313	176299	4	3	0.00568896	0	conserved hypothetical protein
1572	17936394	176299	4	3	0.00568896	0	penicillin binding protein
1573	17936816	176299	4	3	0.00568896	0	conserved hypothetical protein
1574	17937356	176299	4	3	0.00568896	0	conserved hypothetical protein
1575	17937730	176299	4	3	0.00568896	0	two component sensor kinase
1576	17938181	176299	4	3	0.00568896	0	conserved hypothetical protein
1577	17938556	176299	4	3	0.00568896	0	hypothetical protein Atu4867
1578	17938573	176299	4	3	0.00568896	0	conserved hypothetical protein
1579	17938604	176299	4	3	0.00568896	0	phage-related integrase
1580	17938613	176299	4	3	0.00568896	0	ATP-dependent DNA helicase
1581	17938794	176299	4	3	0.00568896	0	conserved hypothetical protein
1582	17939022	176299	4	3	0.00568896	0	conserved hypothetical protein
1583	17939098	176299	4	3	0.00568896	0	hypothetical protein Atu5516
1584	17939150	176299	4	3	0.00568896	0	NAD/NADP octopine/nopaline dehydrogenase
1585	17939230	176299	4	3	0.00568896	0	cell filamentation protein
1586	17939231	176299	4	3	0.00568896	0	transcriptional regulator, HTH family
1587	17936055	176299	72	14	0.00569092	0	multidrug efflux protein
1588	17934110	176299	104	17	0.00571725	0	glutamine synthetase
1589	17934708	176299	104	17	0.00571725	0	A/G-specific adenine glycosylase
1590	17935164	176299	104	17	0.00571725	0	ATP-dependent protease LA
1591	17937919	176299	104	17	0.00571725	0	glutamine synthetase III
1592	17937984	176299	104	17	0.00571725	0	shikimate 5-dehydrogenase
1593	17935032	176299	22	7	0.00578976	0	ABC transporter, membrane spanning protein
1594	17936376	176299	22	7	0.00578976	0	flavoprotein oxidoreductase
1595	17937589	176299	22	7	0.00578976	0	lysophospholipase
1596	17936109	176299	48	11	0.00585485	0	GGDEF family protein
1597	17936955	176299	48	11	0.00585485	0	GGDEF family protein
1598	17937203	176299	48	11	0.00585485	0	GGDEF family protein
1599	17938179	176299	48	11	0.00585485	0	GGDEF family protein
1600	17938317	176299	48	11	0.00585485	0	GGDEF family protein
1601	17934637	176299	41	10	0.00599378	0	ferredoxin I
1602	17934973	176299	41	10	0.00599378	0	conserved hypothetical protein
1603	17936257	176299	41	10	0.00599378	0	UDP-hexose transferase
1604	17937075	176299	41	10	0.00599378	0	conserved hypothetical protein
1605	17939105	176299	41	10	0.00599378	0	ABC transporter, membrane spanning protein [branched chain amino acid]
1606	17935023	176299	28	8	0.00600628	0	two component response regulator
1607	17936271	176299	28	8	0.00600628	0	ABC transporter, membrane spanning protein
1608	17938639	176299	28	8	0.00600628	0	ATP-dependent DNA ligase
1609	17938954	176299	28	8	0.00600628	0	transposase
1610	17939002	176299	28	8	0.00600628	0	transcriptional regulator, LysR family
1611	17939113	176299	28	8	0.00600628	0	ABC transporter, substrate binding protein
1612	17934424	176299	92	16	0.00603613	0	pH adaption potassium efflux system protein
1613	17935292	176299	92	16	0.00603613	0	citrate synthase
1614	17935968	176299	92	16	0.00603613	0	DNA repair protein RecN
1615	17936065	176299	92	16	0.00603613	0	transcription elongation facto
1616	17937336	176299	92	16	0.00603613	0	site-specific recombinase
1617	17934280	176299	64	13	0.00629081	0	ribokinase
1618	17935049	176299	64	13	0.00629081	0	permease
1619	17935542	176299	64	13	0.00629081	0	ABC transporter, membrane spanning protein
1620	17938451	176299	64	13	0.00629081	0	succinate semialdehyde dehydrogenase
1621	17935957	176299	56	12	0.00634077	0	ribosomal protein L11 methyltransferase
1622	17938758	176299	56	12	0.00634077	0	agrobacterium virulence homologue virB11
1623	17939118	176299	56	12	0.00634077	0	amidohydrolase
1624	17934279	176299	82	15	0.00638821	0	conserved hypothetical protein
1625	17934730	176299	82	15	0.00638821	0	ABC transporter, membrane spanning protein
1626	17934731	176299	82	15	0.00638821	0	ABC transporter, nucleotide binding/ATPase protein
1627	17935342	176299	82	15	0.00638821	0	competence/damage-inducible protein CinA
1628	17936261	176299	82	15	0.00638821	0	phosphomannomutase
1629	17937210	176299	82	15	0.00638821	0	ABC transporter, membrane spanning protein
1630	17938742	176299	82	15	0.00638821	0	short chain dehydrogenase dehydrogenases
1631	17934098	176299	12	5	0.00641761	0	conserved hypothetical protein
1632	17934099	176299	12	5	0.00641761	0	conserved hypothetical protein
1633	17934201	176299	12	5	0.00641761	0	conserved hypothetical protein
1634	17934256	176299	12	5	0.00641761	0	SAM dependent methyltransferase
1635	17934790	176299	12	5	0.00641761	0	Conserved hypothetical protein
1636	17934911	176299	12	5	0.00641761	0	conserved hypothetical protein
1637	17935099	176299	12	5	0.00641761	0	phage-related integrase
1638	17936154	176299	12	5	0.00641761	0	urease accessory protein
1639	17936220	176299	12	5	0.00641761	0	conserved hypothetical protein
1640	17936722	176299	12	5	0.00641761	0	transcriptional regulator, ArsR family
1641	17936826	176299	12	5	0.00641761	0	transcriptional regulator, TetR family
1642	17937471	176299	12	5	0.00641761	0	conserved hypothetical protein
1643	17937499	176299	12	5	0.00641761	0	transcriptional regulator, FadR/GntR family
1644	17937742	176299	12	5	0.00641761	0	ABC transporter, substrate binding protein [glycine betaine]
1645	17937985	176299	12	5	0.00641761	0	dehydrogenase
1646	17938006	176299	12	5	0.00641761	0	transcriptional regulator, TetR family
1647	17938528	176299	12	5	0.00641761	0	C factor
1648	17934717	176299	17	6	0.00657607	0	metallo-beta-lactamase superfamily protein
1649	17934772	176299	17	6	0.00657607	0	oxidoreductase
1650	17936982	176299	17	6	0.00657607	0	glycosyltransferase
1651	17937005	176299	17	6	0.00657607	0	transcriptional regulator, GntR family
1652	17937175	176299	17	6	0.00657607	0	conserved hypothetical protein
1653	17937959	176299	17	6	0.00657607	0	conserved hypothetical protein
1654	17937974	176299	17	6	0.00657607	0	S-adenosylmethionine:2-demethylmenaquinone methyltransferase
1655	17938104	176299	17	6	0.00657607	0	conserved hypothetical protein
1656	17938154	176299	17	6	0.00657607	0	transcriptional regulator
1657	17938293	176299	17	6	0.00657607	0	IS3 family transposase
1658	17938971	176299	17	6	0.00657607	0	conserved hypothetical protein
1659	17934176	176299	73	14	0.00672125	0	aldo-keto reductase
1660	17934664	176299	105	17	0.00682172	0	chorismate synthase
1661	17935663	176299	105	17	0.00682172	0	glutamine synthetase I
1662	17935341	176299	35	9	0.00698673	0	conserved hypothetical protein
1663	17935390	176299	35	9	0.00698673	0	arsenate reductase
1664	17937855	176299	35	9	0.00698673	0	ECF family sigma factor
1665	17938388	176299	35	9	0.00698673	0	N-ethylammeline chlorohydrolase
1666	17939179	176299	35	9	0.00698673	0	DNA invertase
1667	17934611	176299	49	11	0.00704637	0	GGDEF family protein
1668	17936918	176299	49	11	0.00704637	0	GGDEF family protein
1669	17937770	176299	49	11	0.00704637	0	phosphoglucomutase
1670	17938042	176299	49	11	0.00704637	0	conserved hypothetical protein
1671	17934018	176299	93	16	0.0071319	0	prephenate dehydratase
1672	17934236	176299	93	16	0.0071319	0	ubiquinone/menaquinone biosynthesis methyltransferase
1673	17934609	176299	93	16	0.0071319	0	DNA mismatch repair protein MutL
1674	17934817	176299	93	16	0.0071319	0	Na+/H+ antiporter
1675	17935182	176299	93	16	0.0071319	0	NADH dehydrogenase I chain M
1676	17935183	176299	93	16	0.0071319	0	NADH ubiquinone oxidoreductase chain N
1677	17935720	176299	93	16	0.0071319	0	bacterioferritin comigratory protein
1678	17937012	176299	93	16	0.0071319	0	short-chain alcohol dehydrogenase
1679	17937401	176299	93	16	0.0071319	0	penicillin binding protein
1680	17937873	176299	93	16	0.0071319	0	conserved hypothetical protein
1681	17934493	176299	42	10	0.00729913	0	flagellar biosynthetic protein FLIR
1682	17934853	176299	42	10	0.00729913	0	conserved hypothetical protein
1683	17936056	176299	42	10	0.00729913	0	methyl-accepting chemotaxis protein
1684	17938811	176299	42	10	0.00729913	0	3-oxoadipate enol-lactone hydrolase/4-carboxymuconolactone decarboxylase
1685	17934248	176299	65	13	0.00743845	0	RNA polymerase sigma-54 factor
1686	17934781	176299	65	13	0.00743845	0	transcriptional regulator, LysR family
1687	17935879	176299	65	13	0.00743845	0	Agp1 bacteriophytochrome two component sensor
1688	17933930	176299	83	15	0.0075189	0	DNA polymerase III, epsilon chain
1689	17934063	176299	83	15	0.0075189	0	glutamate synthase large subunit
1690	17934643	176299	57	12	0.00754191	0	enoyl-CoA hydratase/isomerase
1691	17934905	176299	57	12	0.00754191	0	Conserved Hypothetical Protein
1692	17935429	176299	23	7	0.0076053	0	nitrogen fixation protein FixG
1693	17935681	176299	23	7	0.0076053	0	transcriptional regulator, GntR family
1694	17937128	176299	23	7	0.0076053	0	monooxygenase
1695	17937149	176299	23	7	0.0076053	0	nitrilotriacetate monooxygenase
1696	17937446	176299	23	7	0.0076053	0	MFS permease
1697	17938057	176299	23	7	0.0076053	0	conserved hypothetical protein
1698	17938313	176299	23	7	0.0076053	0	transcriptional regulator, GntR family
1699	17939151	176299	23	7	0.0076053	0	arginase
1700	17934768	176299	29	8	0.00761576	0	conserved hypothetical protein
1701	17936294	176299	29	8	0.00761576	0	ABC transporter, membrane spanning protein [urea/amide]
1702	17936864	176299	29	8	0.00761576	0	transcriptional regulator, AraC family
1703	17937235	176299	29	8	0.00761576	0	oxidoreductase
1704	17937815	176299	29	8	0.00761576	0	mandelate racemase
1705	17938101	176299	29	8	0.00761576	0	rhizobiocin/RTX toxin
1706	17938922	176299	29	8	0.00761576	0	transcriptional regulator. AraC family
1707	17933932	176299	8	4	0.00762093	0	conserved hypothetical protein
1708	17934163	176299	8	4	0.00762093	0	conserved hypothetical protein
1709	17934198	176299	8	4	0.00762093	0	5'-methylthioadenosine/S-adenosylhomocysteine nucleosidase
1710	17934868	176299	8	4	0.00762093	0	MFS permease
1711	17934903	176299	8	4	0.00762093	0	conserved hypothetical protein
1712	17935055	176299	8	4	0.00762093	0	conserved hypothetical protein
1713	17935377	176299	8	4	0.00762093	0	conserved hypothetical protein
1714	17936158	176299	8	4	0.00762093	0	conserved hypothetical protein
1715	17936168	176299	8	4	0.00762093	0	transcriptional regulator, LuxR family
1716	17936298	176299	8	4	0.00762093	0	glutamine synthetase II
1717	17937108	176299	8	4	0.00762093	0	conserved hypothetical protein
1718	17937114	176299	8	4	0.00762093	0	conserved hypothetical protein
1719	17937159	176299	8	4	0.00762093	0	monooxygenase
1720	17937529	176299	8	4	0.00762093	0	hypothetical protein Atu3824
1721	17937564	176299	8	4	0.00762093	0	conserved hypothetical protein
1722	17937804	176299	8	4	0.00762093	0	conserved hypothetical protein
1723	17938063	176299	8	4	0.00762093	0	conserved hypothetical protein
1724	17938419	176299	8	4	0.00762093	0	conserved hypothetical protein
1725	17938482	176299	8	4	0.00762093	0	exopolysaccharide production protein
1726	17938697	176299	8	4	0.00762093	0	conjugal transfer protein
1727	17938768	176299	8	4	0.00762093	0	conserved hypothetical protein
1728	17939008	176299	8	4	0.00762093	0	2-hydroxychromene-2-carboxylate isomerase
1729	17939016	176299	8	4	0.00762093	0	transcriptional regulator, LacI family
1730	17934428	176299	74	14	0.00790695	0	cheY homolog
1731	17935566	176299	74	14	0.00790695	0	long-chain fatty acid-CoA ligase
1732	17935607	176299	74	14	0.00790695	0	conserved hypothetical protein
1733	17938279	176299	74	14	0.00790695	0	oxidoreductase
1734	17938557	176299	74	14	0.00790695	0	oxidoreductase
1735	17934663	176299	106	17	0.00812474	0	3,4-dihydroxy-2-butanone-4-phoshate synthase/GTP cyclohydrolase II
1736	17935785	176299	106	17	0.00812474	0	3, 4-dihydroxy-2-butanone 4-phosphate synthase
1737	17935181	176299	94	16	0.00840386	0	NADH ubiquinone oxidoreductase chain L
1738	17935414	176299	94	16	0.00840386	0	conserved hypothetical protein
1739	17935482	176299	94	16	0.00840386	0	single-stranded-DNA-specific exonuclease
1740	17935804	176299	94	16	0.00840386	0	ATPase, AAA family protein
1741	17934559	176299	50	11	0.00842479	0	cyclopropane-fatty-acyl-phospholipid synthase
1742	17935868	176299	50	11	0.00842479	0	cyclopropane-fatty-acyl-phospholipid synthase
1743	17938183	176299	50	11	0.00842479	0	KHG-KDPG bifunctional aldolase
1744	17935543	176299	36	9	0.00859209	0	mandelate racemase/muconate lactonizing enzyme family protein
1745	17938114	176299	36	9	0.00859209	0	inosine-uridine preferring nucleoside hydrolase
1746	17934246	176299	66	13	0.00875542	0	nitrogen regulatory IIA protein
1747	17934397	176299	66	13	0.00875542	0	two component response regulator
1748	17934580	176299	66	13	0.00875542	0	3-methyladenine-DNA glycosylase
1749	17934746	176299	66	13	0.00875542	0	MFS permease
1750	17937059	176299	66	13	0.00875542	0	ABC transporter, membrane spanning protein [sugar]
1751	17937226	176299	66	13	0.00875542	0	arginine biosynthesis bifunctional protein
1752	17937476	176299	66	13	0.00875542	0	ferrochelatase
1753	17938394	176299	66	13	0.00875542	0	transcriptional regulator, LysR family
1754	17938488	176299	66	13	0.00875542	0	dTDP-4-dehydrorhamnose 3,5-epimerase
1755	17934027	176299	43	10	0.00881747	0	succinyl-diaminopimelate desuccinylase
1756	17934316	176299	43	10	0.00881747	0	fructokinase
1757	17936877	176299	43	10	0.00881747	0	fructokinase
1758	17936966	176299	43	10	0.00881747	0	ABC transporter, membrane spanning protein [dicarboxylate]
1759	17937129	176299	43	10	0.00881747	0	conserved hypothetical protein
1760	17937431	176299	43	10	0.00881747	0	flavin dependant oxidoreductase
1761	17938236	176299	43	10	0.00881747	0	3-oxoadipate CoA-transferase subunit A
1762	17939253	176299	43	10	0.00881747	0	HNS-type DNA binding protein
1763	17934003	176299	84	15	0.00882059	0	30S ribosomal protein S15
1764	17934729	176299	84	15	0.00882059	0	ABC transporter, membrane spanning protein
1765	17936191	176299	84	15	0.00882059	0	d-beta-hydroxybutyrate dehydrogenase
1766	17937333	176299	84	15	0.00882059	0	shikimate kinase
1767	17937489	176299	84	15	0.00882059	0	glutamate synthase large subunit
1768	17937826	176299	84	15	0.00882059	0	hydroxybutyrate dehydrogenase
1769	17938102	176299	84	15	0.00882059	0	ABC transporter, nucleotide binding/ATPase protein [bacteriocin]
1770	17938148	176299	84	15	0.00882059	0	6-O-methylguanine-DNA methyltransferase
1771	17938886	176299	84	15	0.00882059	0	aminotransferase, class III
1772	17936858	176299	58	12	0.00892237	0	oxidoreductase
1773	17933950	176299	18	6	0.00896737	0	conserved hypothetical protein
1774	17935079	176299	18	6	0.00896737	0	MFS permease
1775	17935235	176299	18	6	0.00896737	0	transcriptional regulator, ArsR family
1776	17936903	176299	18	6	0.00896737	0	MFS permease [monocarboxylate]
1777	17934179	176299	75	14	0.00926595	0	oxidoreductase
1778	17938204	176299	75	14	0.00926595	0	ABC transporter, nucleotide binding/ATPase protein [branched chain amino acid]
1779	17934087	176299	13	5	0.00943541	0	conserved hypothetical protein
1780	17934096	176299	13	5	0.00943541	0	conserved hypothetical protein
1781	17934097	176299	13	5	0.00943541	0	conserved hypothetical protein
1782	17934133	176299	13	5	0.00943541	0	components of type IV pilus
1783	17934144	176299	13	5	0.00943541	0	conserved hypothetical protein
1784	17934454	176299	13	5	0.00943541	0	flaB
1785	17934787	176299	13	5	0.00943541	0	RhtB family transporter
1786	17936032	176299	13	5	0.00943541	0	ABC transporter, membrane spanning protein
1787	17936333	176299	13	5	0.00943541	0	conserved hypothetical protein
1788	17936872	176299	13	5	0.00943541	0	conserved hypothetical protein
1789	17937036	176299	13	5	0.00943541	0	aldehyde dehydrogenase-like protein
1790	17937104	176299	13	5	0.00943541	0	ABC transporter, substrate binding protein [iron]
1791	17937124	176299	13	5	0.00943541	0	ABC transporter, substrate binding protein
1792	17937229	176299	13	5	0.00943541	0	permease
1793	17938544	176299	13	5	0.00943541	0	conjugation protein
1794	17938926	176299	13	5	0.00943541	0	conserved hypothetical protein
1795	17938938	176299	13	5	0.00943541	0	autotransporter protein
1796	17938948	176299	13	5	0.00943541	0	autotransporter protein
1797	17939197	176299	13	5	0.00943541	0	haloalkane dehalogenase
1798	17934988	176299	30	8	0.00952764	0	transcriptional regulator, AraC family
1799	17935632	176299	30	8	0.00952764	0	permease
1800	17935746	176299	30	8	0.00952764	0	inositol monophosphatase family protein
1801	17936018	176299	30	8	0.00952764	0	MFS permease
1802	17938643	176299	30	8	0.00952764	0	ATP-dependent DNA ligase
1803	17939125	176299	30	8	0.00952764	0	transcriptional regulator, AraC family
1804	17936079	176299	107	17	0.00965942	0	aspartate aminotransferase A
1805	17937967	176299	107	17	0.00965942	0	aspartate aminotransferase A
1806	17934636	176299	24	7	0.00980326	0	ring hydroxylating dioxygenase, alpha-subunit
1807	17935433	176299	24	7	0.00980326	0	cytochrome-c oxidase, FixP chain
1808	17935435	176299	24	7	0.00980326	0	cytochrome C oxidase, FixO chain
1809	17935774	176299	24	7	0.00980326	0	ABC transporter, substrate binding protein [aliphatic sulfonate]
1810	17936943	176299	24	7	0.00980326	0	hydroxypyruvate reductase
1811	17937522	176299	24	7	0.00980326	0	dehydratase
1812	17937864	176299	24	7	0.00980326	0	carboxynorspermidine decarboxylase
1813	17938918	176299	24	7	0.00980326	0	hydroxypyruvate reductase
1814	17939111	176299	24	7	0.00980326	0	two component sensor kinase
1815	17934273	176299	95	16	0.00987623	0	phosphate starvation inducible protein
1816	17934758	176299	95	16	0.00987623	0	ABC transporter, nucleotide binding/ATPase protein
1817	17934910	176299	95	16	0.00987623	0	adenosylmethionine-8-amino-7-oxononanoate aminotransferase
1818	17935205	176299	95	16	0.00987623	0	DNA processing chain A
1819	17934206	176299	51	11	0.0100092	0	rare lipoprotein A
1820	17937139	176299	51	11	0.0100092	0	acyl-CoA dehydrogenase
1821	17937182	176299	51	11	0.0100092	0	acyl-CoA dehydrogenase
1822	17935399	176299	67	13	0.0102597	0	penicillin binding protein
1823	17935455	176299	67	13	0.0102597	0	alcohol dehydrogenase
1824	17937953	176299	67	13	0.0102597	0	transcriptional regulator, LysR family
1825	17939030	176299	67	13	0.0102597	0	zinc-binding oxidoreductase
1826	17934919	176299	85	15	0.010314	0	histidinol-phosphate aminotransferase
1827	17935416	176299	85	15	0.010314	0	conserved hypothetical protein
1828	17935449	176299	85	15	0.010314	0	polypeptide deformylase
1829	17937602	176299	85	15	0.010314	0	siroheme synthase
1830	17934681	176299	37	9	0.0104633	0	cytochrome c oxidase subunit III
1831	17936848	176299	37	9	0.0104633	0	C4-dicarboxylate-binding protein
1832	17935510	176299	59	12	0.0105004	0	phosphoglycolate phosphatase
1833	17937186	176299	59	12	0.0105004	0	3-methylcrotonoyl-CoA carboxylase beta subunit
1834	17937656	176299	59	12	0.0105004	0	aldehyde dehydrogenase
1835	17933948	176299	44	10	0.01057	0	ATP-dependant DNA helicase
1836	17934815	176299	44	10	0.01057	0	Phosphinothricin acetyltransferase
1837	17935751	176299	44	10	0.01057	0	transporter
1838	17937089	176299	44	10	0.01057	0	transcriptional regulator, LysR family
1839	17937592	176299	44	10	0.01057	0	transcriptional regulator, LysR family
1840	17938235	176299	44	10	0.01057	0	transcriptional regulator, IclR family
1841	17934021	176299	76	14	0.0108174	0	exopolysaccharide production protein
1842	17935139	176299	76	14	0.0108174	0	polysaccharide biosynthesis glycosyltransferase
1843	17935491	176299	76	14	0.0108174	0	NADPH:quinone reductase
1844	17937035	176299	76	14	0.0108174	0	structural gene
1845	17937491	176299	76	14	0.0108174	0	two component response regulator
1846	17938205	176299	76	14	0.0108174	0	ABC transporter, nucleotide binding/ATPase protein [branched chain amino acid]
1847	17938783	176299	76	14	0.0108174	0	aldo/keto reductase
1848	17934619	176299	108	17	0.0114639	0	mrp protein
1849	17935048	176299	108	17	0.0114639	0	5'-phosphoribosyl-5-aminoimidazole synthetase
1850	17937459	176299	108	17	0.0114639	0	phosphoribosylaminoimidazole carboxylase catalytic subunit
1851	17934249	176299	96	16	0.0115759	0	ABC transporter, nucleotide binding/ATPase protein
1852	17934509	176299	96	16	0.0115759	0	phosphogluconate dehydratase
1853	17934987	176299	96	16	0.0115759	0	alanine racemase
1854	17934995	176299	96	16	0.0115759	0	cultivar specific nodulation protein
1855	17935343	176299	96	16	0.0115759	0	ISPD/ISPF bifunctional enzyme
1856	17935808	176299	96	16	0.0115759	0	dihydroxy-acid dehydratase
1857	17936930	176299	96	16	0.0115759	0	dihydroxy-acid dehydratase
1858	17937449	176299	96	16	0.0115759	0	ABC transporter, nucleotide binding/ATPase protein
1859	17937668	176299	96	16	0.0115759	0	dihydroxy-acid dehydratase
1860	17935467	176299	31	8	0.0117715	0	cytochrome P450
1861	17935677	176299	31	8	0.0117715	0	conserved hypothetical protein
1862	17936390	176299	31	8	0.0117715	0	sugar kinase
1863	17937297	176299	31	8	0.0117715	0	transporter
1864	17938677	176299	31	8	0.0117715	0	conserved hypothetical protein
1865	17935314	176299	52	11	0.0118191	0	acyl-CoA dehydrogenase
1866	17937416	176299	52	11	0.0118191	0	cell cycle protein MesJ/cytosine deaminase-related protein
1867	17935549	176299	19	6	0.0119048	0	nitroreductase
1868	17937158	176299	19	6	0.0119048	0	nitrilotriacetate monooxygenase
1869	17937286	176299	19	6	0.0119048	0	lactoylglutathione lyase
1870	17937468	176299	19	6	0.0119048	0	conserved hypothetical protein
1871	17937655	176299	19	6	0.0119048	0	oxidoreductase
1872	17937988	176299	19	6	0.0119048	0	conserved hypothetical protein
1873	17938021	176299	19	6	0.0119048	0	IcmF
1874	17938913	176299	19	6	0.0119048	0	demethylmenaquinone methyltransferase
1875	17938932	176299	19	6	0.0119048	0	lipase/esterase
1876	17939193	176299	19	6	0.0119048	0	nitrilotriacetate monooxygenase
1877	17939194	176299	19	6	0.0119048	0	nitrilotriacetate monooxygenase
1878	17937318	176299	68	13	0.0119701	0	prephenate dehydrogenase
1879	17938307	176299	68	13	0.0119701	0	dTDP-rhamnose-3,5-epimerase
1880	17938536	176299	68	13	0.0119701	0	ribokinase
1881	17934237	176299	86	15	0.0120216	0	formamidopyrimidine-DNA glycosylase
1882	17935354	176299	86	15	0.0120216	0	siroheme synthase
1883	17937009	176299	86	15	0.0120216	0	C4-dicarboxylate transport protein
1884	17935591	176299	60	12	0.0122948	0	MFS permease [drug]
1885	17936107	176299	60	12	0.0122948	0	aldehyde dehydrogenase
1886	17937647	176299	60	12	0.0122948	0	aldehyde dehydrogenase
1887	17933938	176299	9	4	0.0123459	0	NAD(P)H-flavin oxidoreductase
1888	17935444	176299	9	4	0.0123459	0	conserved hypothetical protein
1889	17935807	176299	9	4	0.0123459	0	conserved hypothetical protein
1890	17935917	176299	9	4	0.0123459	0	conserved hypothetical protein
1891	17936141	176299	9	4	0.0123459	0	acetyltransferase
1892	17936318	176299	9	4	0.0123459	0	conserved hypothetical protein
1893	17936946	176299	9	4	0.0123459	0	conserved hypothetical protein
1894	17937554	176299	9	4	0.0123459	0	resolvase
1895	17937671	176299	9	4	0.0123459	0	ice nucleation protein homolog
1896	17938823	176299	9	4	0.0123459	0	conserved hypothetical protein
1897	17939285	176299	9	4	0.0123459	0	transposase
1898	17934740	176299	25	7	0.0124213	0	chloride channel protein
1899	17934855	176299	25	7	0.0124213	0	transcriptional regulator, AsnC family
1900	17935704	176299	25	7	0.0124213	0	epoxide hydrolase
1901	17936202	176299	25	7	0.0124213	0	quaternary ammonium compound-resistance protein
1902	17936865	176299	25	7	0.0124213	0	fosmidomycin resistance protein
1903	17937371	176299	25	7	0.0124213	0	epoxide hydrolase
1904	17937703	176299	25	7	0.0124213	0	arginase
1905	17937975	176299	25	7	0.0124213	0	conserved hypothetical protein
1906	17938022	176299	25	7	0.0124213	0	porin
1907	17934469	176299	45	10	0.012578	0	flagellar basal body rod protein
1908	17935705	176299	45	10	0.012578	0	HlyD family secretion protein
1909	17936142	176299	45	10	0.012578	0	MFS permease
1910	17938490	176299	45	10	0.012578	0	UDP-glucose 4-epimerase
1911	17938714	176299	45	10	0.012578	0	ABC transporter, membrane spanning protein [mannopine]
1912	17933959	176299	77	14	0.0125815	0	two component response regulator
1913	17937146	176299	77	14	0.0125815	0	aldo/keto reductase
1914	17938168	176299	77	14	0.0125815	0	MFS permease [multidrug]
1915	17938565	176299	77	14	0.0125815	0	oxidoreductase
1916	17936011	176299	38	9	0.0126246	0	L-carnitine dehydratase
1917	17937520	176299	38	9	0.0126246	0	transcriptional regulator, GntR family
1918	17937619	176299	38	9	0.0126246	0	exogenous ferric siderophore receptor
1919	17937846	176299	38	9	0.0126246	0	transcriptional regulator, LysR family
1920	17938942	176299	38	9	0.0126246	0	RhtB family transporter
1921	17934305	176299	5	3	0.0127365	0	ubiquinone/menaquinone biosynthesis methyltransferase
1922	17934862	176299	5	3	0.0127365	0	phage head portal protein
1923	17934909	176299	5	3	0.0127365	0	conserved hypothetical protein
1924	17935333	176299	5	3	0.0127365	0	arylesterase
1925	17935353	176299	5	3	0.0127365	0	conserved hypothetical protein
1926	17935439	176299	5	3	0.0127365	0	conserved hypothetical protein
1927	17935522	176299	5	3	0.0127365	0	NAD dependent epimerase/dehydratase family protein
1928	17935611	176299	5	3	0.0127365	0	long-chain fatty acid transport protein
1929	17935890	176299	5	3	0.0127365	0	conserved hypothetical protein
1930	17936285	176299	5	3	0.0127365	0	conserved hypothetical protein
1931	17936799	176299	5	3	0.0127365	0	ABC transporter, substrate binding protein [spermidine/putrescine]
1932	17936917	176299	5	3	0.0127365	0	conserved hypothetical protein
1933	17936953	176299	5	3	0.0127365	0	conserved hypothetical protein
1934	17937162	176299	5	3	0.0127365	0	arylesterase
1935	17937517	176299	5	3	0.0127365	0	conserved hypothetical protein
1936	17937836	176299	5	3	0.0127365	0	conserved hypothetical protein
1937	17938051	176299	5	3	0.0127365	0	conserved hypothetical protein
1938	17938052	176299	5	3	0.0127365	0	conserved hypothetical protein
1939	17938093	176299	5	3	0.0127365	0	conserved hypothetical protein
1940	17938438	176299	5	3	0.0127365	0	conserved hypothetical protein
1941	17938837	176299	5	3	0.0127365	0	conserved hypothetical protein
1942	17938843	176299	5	3	0.0127365	0	conserved hypothetical protein
1943	17938846	176299	5	3	0.0127365	0	tannase
1944	17938862	176299	5	3	0.0127365	0	conserved hypothetical protein
1945	17938994	176299	5	3	0.0127365	0	ABC transporter, substrate binding protein
1946	17939001	176299	5	3	0.0127365	0	opine/octopine dehydrogenase
1947	17935372	176299	14	5	0.0132683	0	hydrolase
1948	17935914	176299	14	5	0.0132683	0	transcriptional regulator, ArsR family
1949	17936378	176299	14	5	0.0132683	0	hydrolase
1950	17938290	176299	14	5	0.0132683	0	IS426 transposase
1951	17938579	176299	14	5	0.0132683	0	IS426 transposase
1952	17938989	176299	14	5	0.0132683	0	transcriptional regulator, GntR family
1953	17934261	176299	97	16	0.0135324	0	DNA mismatch repair protein, MutS family
1954	17935075	176299	97	16	0.0135324	0	riboflavin synthase alpha chain
1955	17935419	176299	109	17	0.0135823	0	ABC transporter, nucleotide binding/ATPase protein [zinc]
1956	17935460	176299	109	17	0.0135823	0	protein-export membrane protein SECD
1957	17934463	176299	53	11	0.0138741	0	flagellar basal-body rod protein
1958	17937300	176299	53	11	0.0138741	0	conserved hypothetical protein
1959	17934077	176299	69	13	0.0139061	0	ABC transporter, nucleotide binding/ATPase protein
1960	17935747	176299	69	13	0.0139061	0	inositol monophosphatase family protein
1961	17938227	176299	69	13	0.0139061	0	3-carboxy-cis,cis-muconate cycloisomerase
1962	17938342	176299	69	13	0.0139061	0	ABC transporter, membrane spanning protein [sugar]
1963	17937096	176299	87	15	0.0139674	0	ABC transporter, nucleotide binding/ATPase protein [iron]
1964	17938795	176299	87	15	0.0139674	0	dehydrogenase
1965	17933942	176299	61	12	0.0143246	0	N-(5'-phosphoribosyl) anthranilate isomerase
1966	17936270	176299	61	12	0.0143246	0	ABC transporter, nucleotide binding/ATPase protein [nitrate]
1967	17934970	176299	32	8	0.0143751	0	phosphatidylserine decarboxylase
1968	17935376	176299	32	8	0.0143751	0	esterase D
1969	17935856	176299	32	8	0.0143751	0	conserved hypothetical protein
1970	17938512	176299	32	8	0.0143751	0	acetyl CoA synthase
1971	17939102	176299	32	8	0.0143751	0	acyl-CoA dehydrogenase
1972	17939162	176299	32	8	0.0143751	0	transcriptional regulator, LysR family for nopaline metabolism
1973	17933957	176299	2	2	0.014387	0	conserved hypothetical protein
1974	17934036	176299	2	2	0.014387	0	conserved hypothetical protein
1975	17934065	176299	2	2	0.014387	0	conserved hypothetical protein
1976	17934225	176299	2	2	0.014387	0	conserved hypothetical protein
1977	17934285	176299	2	2	0.014387	0	conserved hypothetical protein
1978	17934359	176299	2	2	0.014387	0	conserved hypothetical protein
1979	17934381	176299	2	2	0.014387	0	hypothetical protein Atu0468
1980	17934393	176299	2	2	0.014387	0	polysaccharide biosynthesis protein
1981	17934434	176299	2	2	0.014387	0	conserved hypothetical protein
1982	17934443	176299	2	2	0.014387	0	hypothetical protein Atu0531
1983	17934481	176299	2	2	0.014387	0	Chemotaxis protein
1984	17934482	176299	2	2	0.014387	0	chemotaxis MotD protein
1985	17934494	176299	2	2	0.014387	0	hypothetical protein Atu0583
1986	17934498	176299	2	2	0.014387	0	teichoic acid biosynthesis protein
1987	17934548	176299	2	2	0.014387	0	conserved hypothetical protein
1988	17934591	176299	2	2	0.014387	0	hypothetical protein Atu0681
[truncated: 3,103 more rows]
