# Supplementary material for: A computational approach to discovering the functions of bacterial phytochromes by analysis of homolog distributions
Source: BMC Bioinformatics. 2006 Mar 16;7:141. doi: 10.1186/1471-2105-7-141 (PMC1552090; doi:10.1186/1471-2105-7-141)
Supplement: Additional File 10 — Sorted list of co-distribution results based on a high E-value global BLAST analysis, A. tumefaciens histidine kinase ExsG as query and all A. tumefaciens proteins as target. [file 1471-2105-7-141-S10.xls]

## Sheet: agrtu_exsg_2ndrun
Query protein ExsG from Agrobacterium tumefaciens (agrtu_exsg)
global BLAST run with default E value of 10
gi 17935877 taxid 176299, BLAST homologs found in k=80 species
a: sorting range							80
b: gi of target protein							138
c: taxid of target protein							(above values for k and n for calculation of p)
l: number of species in which BLAST homologs were found
m: number of species identical with query protein
p: probability for co-distribution
e: 1 if the target protein is a direct BLAST homolog of the query protein
f: protein annotation as
a	b	c	l	m	p	e	f
1	17935877	176299	80	80	2.43182e-40	1	ExsG two component sensor kinase
2	17934945	176299	80	69	5.80157e-16	0	two component response regulator
3	17935873	176299	74	64	8.53476e-14	1	two component sensor kinase
4	17935876	176299	76	65	1.29599e-13	0	ExsF two component response regulator
5	17938961	176299	54	51	1.78081e-13	1	two component sensor kinase
6	17938959	176299	52	49	1.24716e-12	1	two component sensor kinase
7	17936048	176299	61	55	1.56692e-12	1	Agp2 bacteriophytochrome two component sensor kinase
8	17935944	176299	66	58	2.50189e-12	0	transcriptional regulator, TetR family
9	17934887	176299	78	65	2.8523e-12	0	two component sensor kinase
10	17938219	176299	68	59	4.61912e-12	0	transcriptional regulator, TetR family
11	17935021	176299	50	47	8.01909e-12	0	GGDEF family protein
12	17934432	176299	77	64	9.062e-12	0	CheY homolog
13	17938453	176299	77	64	9.062e-12	0	acetyltransferase
14	17934430	176299	62	55	9.37242e-12	0	chemotaxis methyltransferase
15	17938470	176299	56	51	1.16826e-11	0	two component sensor kinase
16	17937503	176299	72	61	1.27169e-11	0	transcriptional regulator, TetR family
17	17935345	176299	67	58	1.29342e-11	0	two component sensor kinase
18	17936111	176299	49	46	1.97317e-11	0	GGDEF family protein
19	17934188	176299	76	63	2.74698e-11	0	transcriptional regulator, MarR family
20	17937586	176299	80	65	4.80126e-11	0	chemotaxis response regulator
21	17933976	176299	63	55	4.95289e-11	0	two component sensor kinase
22	17938360	176299	84	67	6.88505e-11	0	two component response regulator
23	17936786	176299	57	51	7.17338e-11	0	transcriptional regulator, TetR family
24	17938949	176299	54	49	7.25107e-11	0	conserved hypothetical protein
25	17935196	176299	65	56	9.20744e-11	0	two component response regulator
26	17935019	176299	47	44	1.12878e-10	0	conserved hypothetical protein
27	17938381	176299	50	46	1.52422e-10	0	GGDEF family protein
28	17934694	176299	50	46	1.52422e-10	0	conserved hypothetical protein
29	17936845	176299	59	52	1.56938e-10	0	transcriptional regulator, AraC family
30	17937170	176299	53	48	1.74773e-10	0	transcriptional regulator, AraC family
31	17938762	176299	81	65	1.80203e-10	0	two component sensor kinase
32	17934428	176299	74	61	2.21926e-10	0	cheY homolog
33	17938856	176299	64	55	2.34804e-10	0	conserved hypothetical protein
34	17937041	176299	69	58	2.61087e-10	0	dehydrogenase
35	17936266	176299	69	58	2.61087e-10	0	transcriptional regulator, TetR family
36	17936977	176299	91	70	2.78181e-10	0	conserved hypothetical protein
37	17935660	176299	61	53	3.13943e-10	0	transcriptional regulator, AraC family
38	17938893	176299	61	53	3.13943e-10	0	ECF family sigma factor
39	17938970	176299	61	53	3.13943e-10	0	transcriptional regulator, TetR family
40	17934611	176299	49	45	3.5658e-10	0	GGDEF family protein
41	17938042	176299	49	45	3.5658e-10	0	conserved hypothetical protein
42	17934773	176299	49	45	3.5658e-10	0	transcriptional regulator, AraC family
43	17934776	176299	58	51	3.81568e-10	0	Conserved hypothetical protein
44	17935466	176299	71	59	4.03897e-10	0	transcriptional regulator, TetR family
45	17936378	176299	71	59	4.03897e-10	0	hydrolase
46	17935875	176299	71	59	4.03897e-10	0	two component sensor kinase
47	17938166	176299	71	59	4.03897e-10	0	transcriptional regulator, TetR family
48	17939088	176299	80	64	5.242e-10	0	two component sensor kinase
49	17934615	176299	80	64	5.242e-10	0	3-oxoacyl-(acyl carrier protein) reductase
50	17934429	176299	82	65	6.40472e-10	0	cheA homolog
51	17937637	176299	82	65	6.40472e-10	0	imidazolone-5-propionate hydrolase
52	17936912	176299	68	57	6.67934e-10	0	transcriptional regulator, TetR family
53	17938876	176299	68	57	6.67934e-10	0	transcriptional regulator, TetR family
54	17936916	176299	37	36	7.87256e-10	0	conserved hypothetical protein
55	17938331	176299	41	39	8.06475e-10	0	catalase
56	17937203	176299	48	44	8.18678e-10	0	GGDEF family protein
57	17938179	176299	48	44	8.18678e-10	0	GGDEF family protein
58	17936109	176299	48	44	8.18678e-10	0	GGDEF family protein
59	17936955	176299	48	44	8.18678e-10	0	GGDEF family protein
60	17938317	176299	48	44	8.18678e-10	0	GGDEF family protein
61	17934333	176299	86	67	8.43282e-10	0	two component sensor kinase
62	17934701	176299	57	50	9.05895e-10	0	transcriptional regulator, GntR family
63	17934765	176299	92	70	9.15792e-10	0	oxidoreductase
64	17934406	176299	90	69	9.33756e-10	0	conserved hypothetical protein
65	17936915	176299	51	46	9.54021e-10	0	GGDEF family protein
66	17937994	176299	51	46	9.54021e-10	0	two component sensor kinase
67	17936062	176299	51	46	9.54021e-10	0	GGDEF family protein
68	17937380	176299	65	55	1.01061e-09	0	polyketide synthetase
69	17935520	176299	70	58	1.03741e-09	0	transcriptional regulator, TetR family
70	17934304	176299	70	58	1.03741e-09	0	two component sensor kinase
71	17936303	176299	77	62	1.12582e-09	0	chitooligosaccharide deacetylase
72	17938920	176299	44	41	1.35226e-09	0	conserved hypothetical protein
73	17937906	176299	62	53	1.40436e-09	0	transcriptional regulator, TetR family
74	17934786	176299	62	53	1.40436e-09	0	conserved hypothetical protein
75	17934180	176299	62	53	1.40436e-09	0	transcriptional regulator, AraC family
76	17934772	176299	79	63	1.45543e-09	0	oxidoreductase
77	17935637	176299	72	59	1.53583e-09	0	nitroreductase family protein
78	17938400	176299	72	59	1.53583e-09	0	two component sensor kinase
79	17934431	176299	72	59	1.53583e-09	0	protein-glutamate methylesterase
80	17935871	176299	67	56	1.65633e-09	0	sigma factor
81	17938897	176299	40	38	1.78998e-09	0	conserved hypothetical protein
82	17934453	176299	59	51	1.79397e-09	0	flagellin
83	17938974	176299	59	51	1.79397e-09	0	transcriptional regulator, AraC family
84	17939021	176299	81	64	1.80865e-09	0	3-oxoacyl-(acyl-carrier protein) reductase
85	17938707	176299	81	64	1.80865e-09	0	two component response regulator
86	17937518	176299	99	73	1.93634e-09	0	3-oxoacyl-(acyl-carrier protein) reductase
87	17935022	176299	56	49	2.10196e-09	0	two component sensor kinase
88	17934439	176299	56	49	2.10196e-09	0	two component sensor kinase/response regulator hybrid
89	17937995	176299	74	60	2.17567e-09	0	two component response regulator
90	17934734	176299	53	47	2.24556e-09	0	conserved hypothetical protein
91	17935246	176299	53	47	2.24556e-09	0	phenazine antibiotic biosynthesis related protein
92	17934387	176299	64	54	2.43383e-09	0	ECF family sigma factor
93	17934195	176299	64	54	2.43383e-09	0	transcriptional regulator, TetR family
94	17935778	176299	64	54	2.43383e-09	0	two component sensor kinase
95	17936795	176299	69	57	2.5787e-09	0	ECF family sigma factor
96	17938562	176299	69	57	2.5787e-09	0	transcriptional regulator, TetR family
97	17937859	176299	69	57	2.5787e-09	1	two component sensor kinase
98	17936997	176299	76	61	2.95807e-09	0	ABC transporter, membrane spanning protein
99	17939110	176299	43	40	2.99265e-09	1	two component sensor kinase
100	17935197	176299	61	52	3.30138e-09	0	two component response regulator
101	17937914	176299	61	52	3.30138e-09	0	transcriptional regulator, AraC family
102	17938022	176299	71	58	3.83278e-09	0	porin
103	17938006	176299	66	55	3.98706e-09	0	transcriptional regulator, TetR family
104	17938185	176299	66	55	3.98706e-09	0	acetyltransferase
105	17933952	176299	58	50	4.13524e-09	0	two component sensor kinase
106	17934988	176299	58	50	4.13524e-09	0	transcriptional regulator, AraC family
107	17934696	176299	102	74	4.51553e-09	0	peptidase, family M16
108	17939299	176299	55	48	4.77047e-09	0	two component sensor kinase
109	17934555	176299	49	44	4.81383e-09	0	conserved hypothetical protein
110	17936918	176299	49	44	4.81383e-09	0	GGDEF family protein
111	17936215	176299	49	44	4.81383e-09	0	two component sensor kinase/response regulator hybrid
112	17934010	176299	80	63	4.87561e-09	0	MFS permease
113	17937329	176299	80	63	4.87561e-09	0	cobalt insertion protein
114	17937138	176299	52	46	5.03694e-09	0	alkanesulfonate monooxygenase
115	17935385	176299	73	59	5.46017e-09	0	ECF family sigma factor
116	17938967	176299	63	53	5.70429e-09	0	transcriptional regulator, TetR family
117	17936299	176299	100	73	5.8844e-09	0	dehydrogenase
118	17938091	176299	82	64	5.92659e-09	0	ABC transporter, membrane spanning protein [anion]
119	17936338	176299	82	64	5.92659e-09	0	lactoylglutathione lyase
120	17936174	176299	82	64	5.92659e-09	0	conserved hypothetical protein
121	17937857	176299	82	64	5.92659e-09	0	two component response regulator
122	17938014	176299	82	64	5.92659e-09	0	carbonyl reductase
123	17938674	176299	42	39	6.51831e-09	1	two component sensor kinase
124	17933975	176299	75	60	7.47885e-09	0	two component response regulator
125	17934538	176299	75	60	7.47885e-09	0	two component sensor kinase
126	17935214	176299	60	51	7.56948e-09	0	transcriptional regulator, TetR family
127	17935787	176299	86	66	7.86963e-09	0	short chain dehydrogenase
128	17935238	176299	90	68	9.02984e-09	0	3-oxoacyl-(acyl carrier protein) reductase
129	17936875	176299	92	69	9.12173e-09	0	dehydrogenase
130	17934760	176299	70	57	9.25689e-09	0	transcriptional regulator, MarR family
131	17938874	176299	70	57	9.25689e-09	0	transcriptional regulator, TetR family
132	17937894	176299	70	57	9.25689e-09	0	transcriptional regulator, TetR family
133	17938851	176299	70	57	9.25689e-09	0	two component sensor kinase
134	17938348	176299	57	49	9.31465e-09	0	transcriptional regulator, AraC family
135	17938464	176299	57	49	9.31465e-09	0	two component sensor kinase
136	17934736	176299	65	54	9.32869e-09	0	transcriptional regulator, TetR family
137	17937743	176299	51	45	1.10757e-08	0	two component sensor kinase/response regulator hybrid
138	17935976	176299	51	45	1.10757e-08	0	GGDEF family protein
139	17938815	176299	51	45	1.10757e-08	0	conserved hypothetical protein
140	17937310	176299	79	62	1.25852e-08	0	two component response regulator
141	17934492	176299	79	62	1.25852e-08	0	flagellar biosynthesis protein
142	17934707	176299	79	62	1.25852e-08	0	hydrolase
143	17934886	176299	79	62	1.25852e-08	0	two component response regulator
144	17938767	176299	62	52	1.30255e-08	0	quinone oxidoreductase
145	17938766	176299	62	52	1.30255e-08	0	short chain dehydrogenase
146	17938318	176299	72	58	1.3239e-08	0	oxidoreductase
147	17936369	176299	72	58	1.3239e-08	0	carbonate dehydratase
148	17939072	176299	72	58	1.3239e-08	0	ECF family sigma factor
149	17938231	176299	72	58	1.3239e-08	0	beta-ketoadipate enol-lactone hydrolase
150	17934609	176299	103	74	1.33649e-08	0	DNA mismatch repair protein MutL
151	17934338	176299	103	74	1.33649e-08	0	phosphate transport system regulatory protein
152	17938705	176299	81	63	1.55095e-08	0	two component response regulator
153	17935928	176299	81	63	1.55095e-08	0	short chain dehydrogenase
154	17936863	176299	59	50	1.6943e-08	0	transcriptional regulator, AraC family
155	17937378	176299	59	50	1.6943e-08	0	monooxygenase
156	17937313	176299	101	73	1.73159e-08	0	cell division ATP-binding protein
157	17934964	176299	101	73	1.73159e-08	0	ADP-Ribose Pyrophosphatase
158	17937796	176299	37	35	1.79494e-08	0	conserved hypothetical protein
159	17935874	176299	74	59	1.82342e-08	0	two component response regulator
160	17938357	176299	83	64	1.84927e-08	0	ABC transporter, membrane spanning protein
161	17937652	176299	83	64	1.84927e-08	0	ABC transporter, membrane spanning protein
162	17937782	176299	83	64	1.84927e-08	0	gluconate 5-dehydrogenase
163	17936070	176299	83	64	1.84927e-08	0	transcriptional regulator, ArsR family
164	17939026	176299	64	53	2.12407e-08	0	transcriptional regulator, TetR family
165	17936826	176299	64	53	2.12407e-08	0	transcriptional regulator, TetR family
166	17937159	176299	64	53	2.12407e-08	0	monooxygenase
167	17937492	176299	85	65	2.13395e-08	0	two component sensor kinase
168	17934981	176299	69	56	2.1671e-08	0	NAD/NADP dependent oxidoreductase
169	17937372	176299	69	56	2.1671e-08	0	short-chain dehydrogenase
170	17936080	176299	47	42	2.25566e-08	0	conserved hypothetical protein
171	17938925	176299	53	46	2.30595e-08	0	transcriptional regulator, AraC family
172	17935114	176299	53	46	2.30595e-08	0	transcriptional regulator, LysR family
173	17939189	176299	53	46	2.30595e-08	0	Phenazine biosynthesis protein
174	17938430	176299	53	46	2.30595e-08	0	transcriptional regulator
175	17935262	176299	50	44	2.38888e-08	0	two component sensor kinase
176	17936018	176299	50	44	2.38888e-08	0	MFS permease
177	17939091	176299	50	44	2.38888e-08	0	two component sensor kinase/response regulator hybrid
178	17935392	176299	76	60	2.42469e-08	0	transcriptional regulator, ArsR family
179	17937491	176299	76	60	2.42469e-08	0	two component response regulator
180	17938962	176299	76	60	2.42469e-08	0	two component response regulator
181	17937946	176299	89	67	2.57158e-08	0	ABC transporter, membrane spanning protein [oligopeptide]
182	17938945	176299	89	67	2.57158e-08	0	aquaporin
183	17937909	176299	91	68	2.67951e-08	0	short-chain dehydrogenase
184	17936145	176299	93	69	2.68942e-08	0	conserved hypothetical protein
185	17938797	176299	61	51	2.90066e-08	0	conserved hypothetical protein
186	17935051	176299	71	57	3.1067e-08	0	polyphosphate kinase
187	17938055	176299	71	57	3.1067e-08	0	dehydrogenase/reductase
188	17936226	176299	78	61	3.11904e-08	0	acetyltransferase
189	17938975	176299	78	61	3.11904e-08	0	NAD/NADP dependent oxidoreductase
190	17935960	176299	66	54	3.30338e-08	0	chemotaxis protein
191	17935762	176299	58	49	3.70542e-08	0	conserved hypothetical protein
192	17937813	176299	58	49	3.70542e-08	0	transcriptional regulator, GntR family
193	17935346	176299	58	49	3.70542e-08	0	two component response regulator
194	17937430	176299	36	34	3.76495e-08	0	methyl-accepting chemotaxis protein
195	17937944	176299	80	62	3.88694e-08	0	conserved hypothetical protein
196	17934992	176299	80	62	3.88694e-08	0	transcriptional regulator, MarR family
197	17933958	176299	80	62	3.88694e-08	0	two component sensor kinase
198	17934539	176299	80	62	3.88694e-08	0	two component response regulator
199	17938837	176299	43	39	4.01453e-08	0	conserved hypothetical protein
200	17937684	176299	43	39	4.01453e-08	0	transcriptional regulator, LysR family
201	17937431	176299	73	58	4.29533e-08	0	flavin dependant oxidoreductase
202	17935414	176299	117	79	4.33288e-08	0	conserved hypothetical protein
203	17934011	176299	55	47	4.42353e-08	0	lytic murein transglycosylase
204	17937958	176299	55	47	4.42353e-08	0	phenazine biosynthesis protein
205	17938264	176299	55	47	4.42353e-08	0	transcriptional regulator, AraC family
206	17937610	176299	82	63	4.69724e-08	0	two component response regulator
207	17938327	176299	82	63	4.69724e-08	0	two component response regulator
208	17934480	176299	82	63	4.69724e-08	0	flagellar motor protein, PAL/OmpA family
209	17938170	176299	63	52	4.7116e-08	0	transcriptional regulator, LacI family
210	17939078	176299	63	52	4.7116e-08	0	transcriptional regulator, TetR family
211	17937007	176299	63	52	4.7116e-08	0	two component response regulator for C4-dicarboxylate transport
212	17934433	176299	46	41	4.75497e-08	0	chemotaxis protein
213	17938125	176299	46	41	4.75497e-08	0	IS5 family transposase
214	17937008	176299	52	45	4.9177e-08	0	two component sensor kinase for C4-dicarboxylate transport
215	17934155	176299	52	45	4.9177e-08	0	transcriptional regulator, AraC family
216	17939029	176299	68	55	4.92466e-08	0	cultivar specificity protein W78
217	17936244	176299	68	55	4.92466e-08	0	S-methyltransferase
218	17938405	176299	68	55	4.92466e-08	0	transcriptional regulator, LuxR family
219	17937036	176299	84	64	5.50748e-08	0	aldehyde dehydrogenase-like protein
220	17937832	176299	84	64	5.50748e-08	0	conserved hypothetical protein
221	17937791	176299	75	59	5.74269e-08	0	conserved hypothetical protein
222	17936336	176299	39	36	6.14546e-08	0	iron-chelator utilization protein
223	17936285	176299	39	36	6.14546e-08	0	conserved hypothetical protein
224	17934795	176299	86	65	6.26572e-08	0	acetyltransferase
225	17938496	176299	60	50	6.30537e-08	0	exopolysaccharide export protein
226	17936019	176299	60	50	6.30537e-08	0	transcriptional regulator, TetR family
227	17936203	176299	60	50	6.30537e-08	0	transcriptional regulator, TetR family
228	17937647	176299	60	50	6.30537e-08	0	aldehyde dehydrogenase
229	17936974	176299	98	71	6.76885e-08	0	L-seryl-tRNA(ser) selenium transferase
230	17938176	176299	88	66	6.91395e-08	0	ABC transporter, nucleotide binding/ATPase protein
231	17938812	176299	65	53	7.30748e-08	0	flavin-dependent oxidoreductase
232	17937577	176299	65	53	7.30748e-08	0	conserved hypothetical protein
233	17935879	176299	65	53	7.30748e-08	0	Agp1 bacteriophytochrome two component sensor
234	17934781	176299	65	53	7.30748e-08	0	transcriptional regulator, LysR family
235	17936392	176299	96	70	7.34551e-08	0	D-alanine aminotransferase
236	17935573	176299	96	70	7.34551e-08	0	peptidyl prolyl cis-trans isomerase
237	17933959	176299	77	60	7.43971e-08	0	two component response regulator
238	17937741	176299	77	60	7.43971e-08	0	ABC transporter, membrane spanning protein [glycine betaine]
239	17938129	176299	77	60	7.43971e-08	0	ABC transporter, membrane spanning protein [oligopeptide]
240	17934666	176299	94	69	7.64035e-08	0	phosphoglycerate mutase
241	17936136	176299	94	69	7.64035e-08	0	MoxR family protein
242	17937494	176299	92	68	7.64895e-08	0	potassium-transporting ATPase B chain
243	17934273	176299	107	75	7.76327e-08	0	phosphate starvation inducible protein
244	17936001	176299	57	48	7.92392e-08	0	lytic murein transglycosylase
245	17937288	176299	112	77	8.32177e-08	0	propionyl-coenzyme A carboxylase, alpha polypeptide
246	17934516	176299	42	38	8.32249e-08	0	transcriptional regulator, LysR family
247	17937733	176299	54	46	9.33909e-08	0	glucose dehydrogenase
248	17935754	176299	54	46	9.33909e-08	0	homoserine/homoserine lactone efflux protein
249	17937692	176299	54	46	9.33909e-08	0	transcriptional regulator, AraC family
250	17935878	176299	72	57	9.79305e-08	0	AgR two component response regulator
251	17935916	176299	72	57	9.79305e-08	0	ECF family sigma factor
252	17936871	176299	45	40	9.85363e-08	0	conserved hypothetical protein
253	17938100	176299	62	51	1.01917e-07	0	transcriptional regulator, LysR family
254	17935906	176299	62	51	1.01917e-07	0	transcriptional regulator, TetR family
255	17934103	176299	51	44	1.02846e-07	0	methylglyoxal synthase
256	17939007	176299	67	54	1.08772e-07	0	oxidoreductase
257	17938868	176299	67	54	1.08772e-07	0	ECF family sigma factor
258	17935295	176299	81	62	1.1428e-07	0	LexA repressor
259	17937340	176299	81	62	1.1428e-07	0	conserved hypothetical protein
260	17938905	176299	81	62	1.1428e-07	0	transcriptional regulator, ArsR family
261	17933951	176299	115	78	1.15464e-07	0	conserved hypothetical protein
262	17938933	176299	38	35	1.26061e-07	0	conserved hypothetical protein
263	17938858	176299	74	58	1.31421e-07	0	transcriptional regulator, MarR family
264	17934132	176299	74	58	1.31421e-07	0	conserved hypothetical protein
265	17938212	176299	74	58	1.31421e-07	0	ABC transporter, membrane spanning protein [oligopeptide]
266	17936973	176299	74	58	1.31421e-07	0	ABC transporter, nucleotide binding/ATPase protein [C4-dicarboxylate]
267	17935678	176299	74	58	1.31421e-07	0	acetyltransferase
268	17935566	176299	74	58	1.31421e-07	0	long-chain fatty acid-CoA ligase
269	17938652	176299	74	58	1.31421e-07	0	transcriptional regulator, MarR family
270	17937982	176299	59	49	1.33904e-07	0	monooxygenase
271	17935319	176299	59	49	1.33904e-07	0	transcriptional regulator, GntR family
272	17938008	176299	59	49	1.33904e-07	0	transcriptional regulator, AraC family
273	17936938	176299	59	49	1.33904e-07	0	transcriptional regulator, AraC family
274	17937656	176299	59	49	1.33904e-07	0	aldehyde dehydrogenase
275	17934153	176299	83	63	1.35758e-07	0	conserved hypothetical protein
276	17934339	176299	83	63	1.35758e-07	0	two component response regulator
277	17937962	176299	110	76	1.42064e-07	0	acetyl-CoA carboxylase, biotin carboxylase
278	17938287	176299	69	55	1.56031e-07	0	ABC transporter, nucleotide binding/ATPase protein
279	17938604	176299	69	55	1.56031e-07	0	phage-related integrase
280	17937564	176299	69	55	1.56031e-07	0	conserved hypothetical protein
281	17934063	176299	85	64	1.56871e-07	0	glutamate synthase large subunit
282	17938875	176299	85	64	1.56871e-07	0	dehydrogenase
283	17937471	176299	85	64	1.56871e-07	0	conserved hypothetical protein
284	17939203	176299	64	52	1.57472e-07	0	ABC transporter, substrate binding protein [ribose]
285	17934164	176299	64	52	1.57472e-07	0	transcriptional regulator, AraC family
286	17936213	176299	64	52	1.57472e-07	0	oxidoreductase
287	17937929	176299	64	52	1.57472e-07	0	alkanal monooxygenase alpha chain
288	17938835	176299	101	72	1.63456e-07	0	3-oxoacyl-(acyl-carrier protein) reductase
289	17934529	176299	101	72	1.63456e-07	0	exopolyphosphatase
290	17935907	176299	56	47	1.65808e-07	0	transcriptional regulator, AraC family
291	17934325	176299	56	47	1.65808e-07	0	transcriptional regulator, AraC family
292	17934032	176299	41	37	1.6986e-07	0	two component sensor kinase
293	17938150	176299	41	37	1.6986e-07	0	conserved hypothetical protein
294	17935390	176299	76	59	1.71155e-07	0	arsenate reductase
295	17934028	176299	76	59	1.71155e-07	0	transcriptional regulator, MarR family
296	17938193	176299	76	59	1.71155e-07	0	transcriptional regulator, MarR family
297	17937927	176299	76	59	1.71155e-07	0	hydrolase
298	17937850	176299	76	59	1.71155e-07	0	ABC transporter, membrane spanning protein [aliphatic sulphonate]
299	17934878	176299	76	59	1.71155e-07	0	two component response regulator
300	17937143	176299	76	59	1.71155e-07	0	ABC transporter, membrane spanning protein [oligopeptide]
301	17936957	176299	76	59	1.71155e-07	0	ABC transporter, substrate binding protein [amino acid]
302	17936098	176299	87	65	1.76306e-07	0	conserved hypothetical protein
303	17938383	176299	87	65	1.76306e-07	0	chlorohydrolase
304	17934948	176299	99	71	1.85478e-07	0	methyltransferase
305	17939036	176299	89	66	1.92629e-07	0	ABC transporter, membrane spanning protein
306	17934049	176299	89	66	1.92629e-07	0	purine nucleoside phosphorylase
307	17934543	176299	89	66	1.92629e-07	0	conserved hypothetical protein
308	17937063	176299	53	45	1.93205e-07	0	transcriptional regulator, LysR family
309	17938494	176299	44	39	2.00811e-07	0	two component sensor kinase/response regulator hybrid
310	17934013	176299	44	39	2.00811e-07	0	conserved hypothetical protein
311	17938739	176299	44	39	2.00811e-07	0	conserved hypothetical protein
312	17934779	176299	97	70	2.01062e-07	0	branched-chain-amino-acid transaminase
313	17935595	176299	91	67	2.04398e-07	0	L-isoaspartyl protein carboxyl methyltransferase
314	17937744	176299	95	69	2.09375e-07	0	2-hydroxyacid dehydrogenase
315	17938177	176299	93	68	2.10313e-07	0	ABC transporter, membrane spanning protein
316	17936045	176299	50	43	2.11033e-07	0	periplasmic immunogenic protein
317	17936300	176299	50	43	2.11033e-07	0	two component sensor kinase
318	17938956	176299	50	43	2.11033e-07	0	conserved hypothetical protein
319	17936319	176299	47	41	2.14576e-07	0	conserved hypothetical protein
320	17937149	176299	47	41	2.14576e-07	0	nitrilotriacetate monooxygenase
321	17939002	176299	47	41	2.14576e-07	0	transcriptional regulator, LysR family
322	17937534	176299	47	41	2.14576e-07	0	transcriptional regulator, LysR family
323	17934897	176299	47	41	2.14576e-07	0	conserved hypothetical protein
324	17938989	176299	61	50	2.15176e-07	0	transcriptional regulator, GntR family
325	17934901	176299	61	50	2.15176e-07	0	transcriptional regulator, TetR family
326	17936190	176299	61	50	2.15176e-07	0	monooxygenase
327	17936270	176299	61	50	2.15176e-07	0	ABC transporter, nucleotide binding/ATPase protein [nitrate]
328	17936991	176299	61	50	2.15176e-07	0	transcriptional regulator, GntR family
329	17937655	176299	71	56	2.16433e-07	0	oxidoreductase
330	17938367	176299	71	56	2.16433e-07	0	ABC transporter, substrate binding protein [amino acid]
331	17934248	176299	78	60	2.16687e-07	0	RNA polymerase sigma-54 factor
332	17937506	176299	78	60	2.16687e-07	0	ABC transporter, membrane spanning protein [proline/glycine betaine]
333	17937616	176299	113	77	2.31071e-07	0	biotin carboxylase
334	17934269	176299	113	77	2.31071e-07	0	acetyltransferase
335	17935681	176299	66	53	2.33778e-07	0	transcriptional regulator, GntR family
336	17935694	176299	80	61	2.67025e-07	0	lactoylglutathione lyase
337	17936737	176299	80	61	2.67025e-07	0	short chain dehydrogenase
338	17937358	176299	80	61	2.67025e-07	0	conserved hypothetical protein
339	17938741	176299	80	61	2.67025e-07	0	transcriptional regulator, MarR family
340	17937917	176299	80	61	2.67025e-07	0	formyl-methanofuran dehydrogenase
341	17938585	176299	80	61	2.67025e-07	0	acetyltransferase
342	17937469	176299	58	48	2.78022e-07	0	sigma 54 dependent transcriptional activator
343	17936385	176299	58	48	2.78022e-07	0	transcriptional regulator, GntR family
344	17937520	176299	58	48	2.78022e-07	0	transcriptional regulator, GntR family
345	17938514	176299	73	57	2.91102e-07	0	dehydrogenase
346	17934985	176299	29	28	3.11504e-07	0	hypothetical protein Atu1078
347	17934161	176299	82	62	3.20586e-07	0	transcriptional regulator
348	17934234	176299	33	31	3.21054e-07	0	conserved hypothetical protein
349	17934289	176299	33	31	3.21054e-07	0	methyl-accepting chemotaxis protein
350	17938151	176299	63	51	3.30895e-07	0	transcriptional regulator
351	17936273	176299	63	51	3.30895e-07	0	ABC transporter, substrate binding protein [nitrate/sulfonate/taurine/bicarbonate]
352	17939065	176299	63	51	3.30895e-07	0	transcriptional regulator, GntR family
353	17935141	176299	68	54	3.3485e-07	0	polysaccharide export protein
354	17934904	176299	68	54	3.3485e-07	0	zinc-binding dehydrogenase
355	17938908	176299	68	54	3.3485e-07	0	zinc-binding oxidoreductase
356	17937998	176299	55	46	3.39715e-07	0	transcriptional regulator, AraC family
357	17934083	176299	55	46	3.39715e-07	0	transcriptional regulator
358	17938942	176299	55	46	3.39715e-07	0	RhtB family transporter
359	17938727	176299	55	46	3.39715e-07	0	transcriptional regulator, AraC family
360	17938245	176299	55	46	3.39715e-07	0	transcriptional regulator, LacI family
361	17938285	176299	55	46	3.39715e-07	0	conserved hypothetical protein
362	17934552	176299	119	79	3.52871e-07	0	3-phosphoshikimate 1-carboxyvinyltransferase
363	17934664	176299	119	79	3.52871e-07	0	chorismate synthase
364	17938352	176299	84	63	3.75187e-07	0	ABC transporter, membrane spanning protein [oligopeptide]
365	17936191	176299	84	63	3.75187e-07	0	d-beta-hydroxybutyrate dehydrogenase
366	17936173	176299	84	63	3.75187e-07	0	probable acetyltransferase
367	17938115	176299	84	63	3.75187e-07	0	adenine deaminase
368	17938428	176299	75	58	3.80492e-07	0	flavin-containing monooxygenase
369	17936348	176299	75	58	3.80492e-07	0	two component response regulator
370	17935667	176299	75	58	3.80492e-07	0	ABC transporter, substrate binding protein [peptide]
371	17937333	176299	111	76	3.86182e-07	0	shikimate kinase
372	17935673	176299	111	76	3.86182e-07	0	ATP-dependent DNA helicase
373	17935656	176299	111	76	3.86182e-07	0	conserved hypothetical protein
374	17936134	176299	52	44	3.91879e-07	0	NTP pyrophosphohydrolase, MutT family
375	17938439	176299	52	44	3.91879e-07	0	D-tagatose 3-epimerase
376	17939112	176299	52	44	3.91879e-07	0	two component response regulator
377	17938569	176299	52	44	3.91879e-07	0	transcriptional regulator, AraC family
378	17938671	176299	43	38	4.026e-07	0	transcriptional regulator, LysR family
379	17934259	176299	49	42	4.25066e-07	0	two component sensor kinase/response regulator hybrid
380	17934829	176299	49	42	4.25066e-07	0	two component sensor kinase
381	17934471	176299	49	42	4.25066e-07	0	chemotaxis transmembrane protein
382	17937489	176299	86	64	4.28098e-07	0	glutamate synthase large subunit
383	17937188	176299	102	72	4.35587e-07	0	hydroxymethylglutaryl-CoA lyase
384	17935305	176299	60	49	4.4378e-07	0	transcriptional regulator, GntR family
385	17937239	176299	60	49	4.4378e-07	0	transcriptional regulator, GntR family
386	17939016	176299	60	49	4.4378e-07	0	transcriptional regulator, LacI family
387	17935263	176299	60	49	4.4378e-07	0	conserved hypothetical protein
388	17937855	176299	70	55	4.64325e-07	0	ECF family sigma factor
389	17937816	176299	70	55	4.64325e-07	0	monooxygenase
390	17934075	176299	70	55	4.64325e-07	0	ABC transporter, substrate binding protein
391	17937883	176299	88	65	4.7616e-07	0	ABC transporter, membrane spanning protein [oligopeptide]
392	17938804	176299	77	59	4.84172e-07	0	ABC transporter, membrane spanning protein [glycine betaine/L-proline]
393	17938840	176299	77	59	4.84172e-07	0	ABC transporter, membrane spanning protein [oligopeptide]
394	17938410	176299	77	59	4.84172e-07	0	ABC transporter, membrane spanning protein [dipeptide]
395	17934021	176299	77	59	4.84172e-07	0	exopolysaccharide production protein
396	17934617	176299	65	52	4.8944e-07	0	transcriptional regulator, LuxR family
397	17935438	176299	65	52	4.8944e-07	0	sulfate permease
398	17934469	176299	65	52	4.8944e-07	0	flagellar basal body rod protein
399	17937504	176299	65	52	4.8944e-07	0	transcriptional regulator, GntR family
400	17937129	176299	65	52	4.8944e-07	0	conserved hypothetical protein
401	17935682	176299	65	52	4.8944e-07	0	lipoprotein
402	17937075	176299	65	52	4.8944e-07	0	conserved hypothetical protein
403	17938559	176299	65	52	4.8944e-07	0	NADP-dependent quinone oxidoreductase
404	17937698	176299	100	71	4.91985e-07	0	3-oxoacyl-(acyl-carrier-protein) synthase III
405	17934438	176299	36	33	5.08402e-07	0	methyl-accepting chemotaxis protein
406	17934934	176299	36	33	5.08402e-07	0	methyl-accepting chemotaxis protein
407	17938679	176299	36	33	5.08402e-07	0	IS5 family transposase fragment [N-terminal]
408	17935014	176299	90	66	5.15969e-07	0	conserved hypothetical protein
409	17936762	176299	90	66	5.15969e-07	0	agropine synthesis reductase
410	17937765	176299	90	66	5.15969e-07	0	sarcosine oxidase alpha subunit
411	17935073	176299	98	70	5.3208e-07	0	conserved hypothetical protein
412	17935795	176299	98	70	5.3208e-07	0	short chain dehydrogenase
413	17937969	176299	98	70	5.3208e-07	0	short-chain dehydrogenase
414	17937918	176299	92	67	5.44134e-07	0	glutamate synthase large subunit
415	17939236	176299	92	67	5.44134e-07	0	chromosome partitioning protein
416	17937681	176299	92	67	5.44134e-07	0	MFS permease
417	17936055	176299	96	69	5.54005e-07	0	multidrug efflux protein
418	17935615	176299	94	68	5.57599e-07	0	protein-L-isoaspartate O-methyltransferase
419	17938459	176299	57	47	5.64759e-07	0	FAD-dependent monooxygenase
420	17937658	176299	57	47	5.64759e-07	0	transcriptional regulator, GntR family
421	17936006	176299	57	47	5.64759e-07	0	lytic murein transglycosylase
422	17938234	176299	57	47	5.64759e-07	0	transcriptional regulator, AraC family
423	17934728	176299	57	47	5.64759e-07	0	ABC transporter, substrate binding protein [sulfate]
424	17937169	176299	57	47	5.64759e-07	0	transcriptional regulator, GntR family
425	17934967	176299	57	47	5.64759e-07	0	two component response regulator
426	17935189	176299	109	75	5.69289e-07	0	ABC transporter, membrane spanning protein
427	17938710	176299	109	75	5.69289e-07	0	glutamate-1-semialdehyde aminotransferase
428	17937375	176299	79	60	6.0064e-07	0	conserved hypothetical protein
429	17937589	176299	79	60	6.0064e-07	0	lysophospholipase
430	17939179	176299	72	56	6.25072e-07	0	DNA invertase
431	17937730	176299	72	56	6.25072e-07	0	two component sensor kinase
432	17934796	176299	72	56	6.25072e-07	0	transcriptional regulator, MerR family
433	17938263	176299	72	56	6.25072e-07	0	dehydrogenase
434	17936966	176299	72	56	6.25072e-07	0	ABC transporter, membrane spanning protein [dicarboxylate]
435	17936242	176299	32	30	6.39383e-07	0	methyl-accepting chemotaxis protein
436	17934303	176299	32	30	6.39383e-07	0	methyl-accepting chemotaxis protein
437	17937038	176299	32	30	6.39383e-07	0	methyl-accepting chemotaxis protein
438	17935802	176299	32	30	6.39383e-07	0	methyl-accepting chemotaxis protein
439	17936106	176299	32	30	6.39383e-07	0	methyl-accepting chemotaxis protein
440	17936864	176299	62	50	6.78597e-07	0	transcriptional regulator, AraC family
441	17934078	176299	62	50	6.78597e-07	0	transcriptional regulator, GntR family
442	17934798	176299	54	45	6.81902e-07	0	conserved hypothetical protein
443	17938009	176299	54	45	6.81902e-07	0	ABC transporter, substrate binding protein [ribose]
444	17936817	176299	54	45	6.81902e-07	0	ABC transporter, substrate binding protein [sugar]
445	17938101	176299	54	45	6.81902e-07	0	rhizobiocin/RTX toxin
446	17937827	176299	54	45	6.81902e-07	0	transcriptional regulator, AraC family
447	17935162	176299	123	80	6.83128e-07	0	ATP-dependent Clp protease, ATP-binding subunit
448	17934404	176299	67	53	6.99246e-07	0	conserved hypothetical protein
449	17934475	176299	67	53	6.99246e-07	0	flagellar biosynthetic protein
450	17937989	176299	67	53	6.99246e-07	0	two component response regulator
451	17939204	176299	81	61	7.27184e-07	0	Zn-dependent hydrolases
452	17935549	176299	81	61	7.27184e-07	0	nitroreductase
453	17935843	176299	42	37	7.94314e-07	0	conserved hypothetical protein
454	17934754	176299	74	57	8.18774e-07	0	transcriptional regulator, MarR family
455	17937295	176299	74	57	8.18774e-07	0	DNA-3-methyladenine glycosidase II
456	17938796	176299	74	57	8.18774e-07	0	transcriptional regulator, MarR family
457	17939219	176299	74	57	8.18774e-07	0	ABC transporter, membrane spanning protein [nitrate/sulfonate]
458	17935296	176299	74	57	8.18774e-07	0	ABC transporter, nucleotide binding/ATPase protein
459	17936272	176299	74	57	8.18774e-07	0	ABC transporter, membrane spanning protein
460	17936381	176299	48	41	8.40789e-07	0	conserved hypothetical protein
461	17934890	176299	48	41	8.40789e-07	0	two component sensor kinase
462	17938513	176299	45	39	8.49175e-07	0	transcriptional regulator, IclR family
463	17937592	176299	45	39	8.49175e-07	0	transcriptional regulator, LysR family
464	17937701	176299	45	39	8.49175e-07	0	transcriptional regulator, LysR family
465	17934484	176299	83	62	8.59804e-07	0	transcriptional regulator
466	17935235	176299	83	62	8.59804e-07	0	transcriptional regulator, ArsR family
467	17936033	176299	83	62	8.59804e-07	0	ABC transporter, membrane spanning protein
468	17935184	176299	117	78	8.77686e-07	0	birA bifunctional protein
469	17937984	176299	117	78	8.77686e-07	0	shikimate 5-dehydrogenase
470	17936964	176299	59	48	8.94725e-07	0	ABC transporter, substrate binding protein [C4-dicarboxylate]
471	17935317	176299	59	48	8.94725e-07	0	enoyl-CoA hydratase
472	17934737	176299	59	48	8.94725e-07	0	betaine aldehyde dehydrogenase
473	17936157	176299	105	73	9.55131e-07	0	cation efflux system protein
474	17934751	176299	105	73	9.55131e-07	0	P type cation (metal) transporter, ATPase component
475	17935205	176299	105	73	9.55131e-07	0	DNA processing chain A
476	17934733	176299	69	54	9.68195e-07	0	quinone oxidoreductase
477	17938511	176299	69	54	9.68195e-07	0	fatty acid CoA ligase
478	17934874	176299	69	54	9.68195e-07	0	conserved hypothetical protein
479	17936347	176299	69	54	9.68195e-07	0	two component sensor kinase
480	17936808	176299	69	54	9.68195e-07	0	ABC transporter, membrane spanning protein [sn-Glycerol-3-phosphate]
481	17934242	176299	120	79	9.78435e-07	0	conserved hypothetical protein
482	17939048	176299	85	63	9.93235e-07	0	3-oxoacyl-(acyl-carrier-protein) reductase
483	17937174	176299	85	63	9.93235e-07	0	transcriptional regulator, ArsR family
484	17937693	176299	85	63	9.93235e-07	0	conserved hypothetical protein
485	17937769	176299	85	63	9.93235e-07	0	glycogen debranching enzyme
486	17934288	176299	85	63	9.93235e-07	0	conserved hypothetical protein
487	17936862	176299	64	51	9.99133e-07	0	ABC transporter, substrate binding protein [sugar]
488	17939218	176299	64	51	9.99133e-07	0	ABC transporter, substrate binding protein [nitrate/sulfonate]
489	17935007	176299	64	51	9.99133e-07	0	conserved hypothetical protein
490	17934085	176299	64	51	9.99133e-07	0	transcriptional regulator, AraC family
491	17937399	176299	64	51	9.99133e-07	0	sigma factor
492	17935378	176299	64	51	9.99133e-07	0	conserved hypothetical protein
493	17934870	176299	35	32	1.00003e-06	0	hypothetical protein Atu0962
494	17939025	176299	35	32	1.00003e-06	0	methyl-accepting chemotaxis protein
495	17938425	176299	35	32	1.00003e-06	0	methyl-accepting chemotaxis protein
496	17935977	176299	112	76	1.02346e-06	0	UDP-N-acetylenolpyruvoylglucosamine reductase
497	17935230	176299	112	76	1.02346e-06	0	acetyl-CoA carboxylase, biotin carboxylase
498	17935139	176299	76	58	1.04551e-06	0	polysaccharide biosynthesis glycosyltransferase
499	17934900	176299	76	58	1.04551e-06	0	permease
500	17937086	176299	76	58	1.04551e-06	0	ABC transporter, membrane spanning protein [oligopeptide]
501	17938923	176299	76	58	1.04551e-06	0	conserved hypothetical protein
502	17937644	176299	76	58	1.04551e-06	0	oxidoreductase
503	17939190	176299	76	58	1.04551e-06	0	ABC transporter, membrane spanning protein [nitrate/sulfonates]
504	17936758	176299	76	58	1.04551e-06	0	ABC transporter, membrane spanning protein [oligopeptide]
505	17935927	176299	76	58	1.04551e-06	0	acetyltransferase
506	17934575	176299	87	64	1.12107e-06	0	glycolate oxidase subunit
507	17934128	176299	87	64	1.12107e-06	0	conserved hypothetical protein
508	17937096	176299	87	64	1.12107e-06	0	ABC transporter, nucleotide binding/ATPase protein [iron]
509	17934633	176299	87	64	1.12107e-06	0	FAD dependent oxidoreductase
510	17935938	176299	87	64	1.12107e-06	0	FAD dependent oxidoreductase
511	17937930	176299	56	46	1.12311e-06	0	aldehyde dehydrogenase
512	17938501	176299	56	46	1.12311e-06	0	conserved hypothetical protein
513	17938733	176299	56	46	1.12311e-06	0	Mg(2+) transport ATPase
514	17938786	176299	56	46	1.12311e-06	0	pirin-like protein
515	17938363	176299	56	46	1.12311e-06	0	transcriptional regulator, GntR family
516	17939195	176299	103	72	1.12566e-06	0	2-deoxy-D-gluconate 3-dehydrogenase
517	17936907	176299	103	72	1.12566e-06	0	ornithine decarboxylase
518	17936198	176299	89	65	1.23603e-06	0	guanine deaminase
519	17935417	176299	89	65	1.23603e-06	0	transcriptional regulator, Fur family
520	17939027	176299	89	65	1.23603e-06	0	short-chain dehydrogenase
521	17934107	176299	89	65	1.23603e-06	0	ABC transporter, membrane spanning protein [peptide]
522	17936105	176299	89	65	1.23603e-06	0	dolichol-phosphate mannosyltransferase
523	17935586	176299	27	26	1.2373e-06	0	conserved hypothetical protein
524	17934648	176299	31	29	1.25761e-06	0	chemotaxis methyl-accepting protein
525	17939126	176299	31	29	1.25761e-06	0	conserved hypothetical protein
526	17934426	176299	31	29	1.25761e-06	0	methyl-accepting chemotaxis protein
527	17937225	176299	101	71	1.26406e-06	0	acetyltransferase
528	17938462	176299	71	55	1.30293e-06	0	two component response regulator
529	17934846	176299	71	55	1.30293e-06	0	transcriptional regulator, MerR family
530	17938779	176299	71	55	1.30293e-06	0	transcriptional regulator, MerR family
531	17937731	176299	71	55	1.30293e-06	0	two component response regulator
532	17938258	176299	71	55	1.30293e-06	0	ABC transporter, nucleotide binding/ATPase protein
533	17935023	176299	71	55	1.30293e-06	0	two component response regulator
534	17938861	176299	71	55	1.30293e-06	0	dehydrogenase
535	17935527	176299	78	59	1.30338e-06	0	two component response regulator
536	17937487	176299	78	59	1.30338e-06	0	two component sensor kinase
537	17936317	176299	78	59	1.30338e-06	0	acetyltranferase
538	17939208	176299	78	59	1.30338e-06	0	ABC transporter, membrane spanning protein [peptide]
539	17934162	176299	78	59	1.30338e-06	0	acetyltransferase
540	17937718	176299	38	34	1.31884e-06	0	hydroxamate-type ferrisiderophore receptor
541	17935399	176299	91	66	1.33034e-06	0	penicillin binding protein
542	17937911	176299	91	66	1.33034e-06	0	sarcosine oxidase alpha subunit
543	17937679	176299	91	66	1.33034e-06	0	conserved hypothetical protein
544	17934445	176299	91	66	1.33034e-06	0	septum formation associated protein
545	17937320	176299	91	66	1.33034e-06	0	conserved hypothetical protein
546	17935026	176299	53	44	1.3417e-06	0	conserved hypothetical protein
547	17936804	176299	61	49	1.35931e-06	0	transglycosylase
548	17934100	176299	61	49	1.35931e-06	0	transcriptional regulator, GntR family
549	17938330	176299	61	49	1.35931e-06	0	transcriptional regulator, LysR family
550	17936963	176299	61	49	1.35931e-06	0	transcriptional regulator, GntR family
551	17938391	176299	61	49	1.35931e-06	0	transcriptional regulator, GntR family
552	17937888	176299	61	49	1.35931e-06	0	transcriptional regulator, TetR family
553	17937573	176299	99	70	1.36231e-06	0	ABC transporter, nucleotide binding/ATPase protein
554	17937843	176299	99	70	1.36231e-06	0	UDP-glucuronic acid epimerase
555	17934305	176299	99	70	1.36231e-06	0	ubiquinone/menaquinone biosynthesis methyltransferase
556	17935965	176299	93	67	1.39628e-06	0	acetyltransferase
557	17933938	176299	93	67	1.39628e-06	0	NAD(P)H-flavin oxidoreductase
558	17937012	176299	93	67	1.39628e-06	0	short-chain alcohol dehydrogenase
559	17935574	176299	97	69	1.41658e-06	0	peptidyl prolyl cis-trans isomerase
560	17935049	176299	97	69	1.41658e-06	0	permease
561	17935259	176299	97	69	1.41658e-06	0	dnaK deletion suppressor protein
562	17937100	176299	97	69	1.41658e-06	0	methyltransferase
563	17937685	176299	66	52	1.42235e-06	0	MFS permease
564	17934582	176299	66	52	1.42235e-06	0	transcriptional regulator, LysR family
565	17938773	176299	66	52	1.42235e-06	0	zinc-binding dehydrogenase
566	17936115	176299	66	52	1.42235e-06	0	conserved hypothetical protein
567	17934746	176299	66	52	1.42235e-06	0	MFS permease
568	17938799	176299	66	52	1.42235e-06	0	dehydrogenase
569	17938881	176299	66	52	1.42235e-06	0	hydrolase
570	17937126	176299	66	52	1.42235e-06	0	acetyltransferase
571	17934758	176299	95	68	1.42685e-06	0	ABC transporter, nucleotide binding/ATPase protein
572	17935002	176299	110	75	1.48071e-06	0	3-oxoacyl-(acyl carrier protein) reductase
573	17934261	176299	110	75	1.48071e-06	0	DNA mismatch repair protein, MutS family
574	17936869	176299	50	42	1.52236e-06	0	ABC transporter, substrate binding protein [C4-dicarboxylate]
575	17938887	176299	50	42	1.52236e-06	0	transcriptional regulator, LysR family
576	17935432	176299	50	42	1.52236e-06	0	glyoxalase/bleomycin resistance protein/dioxygenase superfamily protein
577	17938354	176299	41	36	1.54264e-06	0	alpha-galactosidase
578	17935498	176299	80	60	1.58813e-06	0	transcriptional activator, Crp family
579	17937486	176299	80	60	1.58813e-06	0	two component response regulator
580	17937298	176299	80	60	1.58813e-06	0	short chain dehydrogenase
581	17936905	176299	80	60	1.58813e-06	0	acetyltransferase
582	17934344	176299	80	60	1.58813e-06	0	33 kda chaperonin, heat shock protein 33
583	17936978	176299	80	60	1.58813e-06	0	ABC transporter, membrane spanning protein [dipeptide]
584	17933932	176299	47	40	1.63385e-06	0	conserved hypothetical protein
585	17933970	176299	115	77	1.65903e-06	0	heat shock chaperone
586	17937187	176299	115	77	1.65903e-06	0	3-methylcrotonyl-CoA carboxylase alpha subunit
587	17937249	176299	73	56	1.70808e-06	0	serine/threonine protein phosphatase I
588	17938553	176299	73	56	1.70808e-06	0	transcriptional regulator, MarR family
589	17936088	176299	73	56	1.70808e-06	0	transcriptional regulator, MarR family
590	17934295	176299	73	56	1.70808e-06	0	conserved hypothetical protein
591	17938050	176299	73	56	1.70808e-06	0	ABC transporter, substrate binding protein [sugar]
592	17938441	176299	73	56	1.70808e-06	0	ABC transporter, nucleotide binding/ATPase protein [amino acid]
593	17935103	176299	73	56	1.70808e-06	0	ABC transporter, membrane spanning protein
594	17935248	176299	73	56	1.70808e-06	0	conserved hypothetical protein
595	17934208	176299	73	56	1.70808e-06	0	iron-sulfur cluster binding protein
596	17937371	176299	58	47	1.76464e-06	0	epoxide hydrolase
597	17937921	176299	58	47	1.76464e-06	0	transcriptional regulator, GntR family
598	17938789	176299	58	47	1.76464e-06	0	aldehyde dehydrogenase [betaine]
599	17937493	176299	58	47	1.76464e-06	0	potassium-transporting ATPase C chain
600	17937089	176299	58	47	1.76464e-06	0	transcriptional regulator, LysR family
601	17935704	176299	58	47	1.76464e-06	0	epoxide hydrolase
602	17936071	176299	82	61	1.89299e-06	0	oxidoreductase
603	17934454	176299	82	61	1.89299e-06	0	flaB
604	17938742	176299	82	61	1.89299e-06	0	short chain dehydrogenase dehydrogenases
605	17938583	176299	34	31	1.94059e-06	0	transposase
606	17937071	176299	34	31	1.94059e-06	0	sensory methylation accepting chemotaxis protein
607	17934965	176299	34	31	1.94059e-06	0	conserved hypothetical protein
608	17934556	176299	34	31	1.94059e-06	0	methyl-accepting chemotaxis protein A
609	17934156	176299	34	31	1.94059e-06	0	conserved hypothetical protein
610	17936084	176299	108	74	1.95856e-06	0	hydrolase
611	17934337	176299	108	74	1.95856e-06	0	ABC transporter, nucleotide binding/ATPase protein
612	17934465	176299	68	53	1.96445e-06	0	flagellar basal-body rod protein
613	17935470	176299	68	53	1.96445e-06	0	hydrolase
614	17938788	176299	68	53	1.96445e-06	0	beta-lactamase
615	17934491	176299	63	50	1.99046e-06	0	flagellar biosynthetic protein
616	17938711	176299	63	50	1.99046e-06	0	transcriptional regulator, GntR family
617	17935705	176299	63	50	1.99046e-06	0	HlyD family secretion protein
618	17937484	176299	63	50	1.99046e-06	0	murein hydrolase
619	17934076	176299	75	57	2.18553e-06	0	ABC transporter, membrane spanning protein
620	17938821	176299	75	57	2.18553e-06	0	ABC transporter, nucleotide binding/ATPase protein [amino acid]
621	17939003	176299	75	57	2.18553e-06	0	ABC transporter, substrate binding protein [putrescine]
622	17937719	176299	75	57	2.18553e-06	0	ABC transporter, substrate binding protein [ferrichrome]
623	17934179	176299	75	57	2.18553e-06	0	oxidoreductase
624	17937810	176299	75	57	2.18553e-06	0	ABC transporter, membrane spanning protein [dipeptide]
625	17936393	176299	55	45	2.18777e-06	0	transcriptional regulator, LysR family
626	17934610	176299	55	45	2.18777e-06	0	two component sensor kinase
627	17937168	176299	55	45	2.18777e-06	0	RhtB family transporter
628	17938617	176299	55	45	2.18777e-06	0	IS426 transposase
629	17937190	176299	84	62	2.20849e-06	0	pantoate--beta-alanine ligase
630	17934277	176299	84	62	2.20849e-06	0	transcriptional regulator
631	17934111	176299	84	62	2.20849e-06	0	oxidoreductase
632	17937826	176299	84	62	2.20849e-06	0	hydroxybutyrate dehydrogenase
633	17937034	176299	84	62	2.20849e-06	0	exopolysaccharide production protein
634	17934093	176299	84	62	2.20849e-06	0	acetyltransferase
635	17933928	176299	118	78	2.34259e-06	0	shikimate 5-dehydrogenase
636	17938340	176299	118	78	2.34259e-06	0	argininosuccinate lyase
637	17935344	176299	118	78	2.34259e-06	0	nitrogen regulation protein
638	17937905	176299	106	73	2.41721e-06	0	3-oxoacyl-(acyl-carrier-protein) synthase II
639	17935689	176299	106	73	2.41721e-06	0	cytochrome c-type biogenesis protein
640	17935343	176299	106	73	2.41721e-06	0	ISPD/ISPF bifunctional enzyme
641	17934688	176299	30	28	2.44345e-06	0	conserved hypothetical protein
642	17938599	176299	30	28	2.44345e-06	0	conserved hypothetical protein
643	17937164	176299	86	63	2.52261e-06	0	ABC transporter, nucleotide binding/ATPase protein
644	17936161	176299	86	63	2.52261e-06	0	transcriptional regulator, ArsR family
645	17937388	176299	86	63	2.52261e-06	0	polyketide synthetase
646	17938155	176299	86	63	2.52261e-06	0	oxidoreductase
647	17937422	176299	86	63	2.52261e-06	0	tolQ Protein
648	17937812	176299	86	63	2.52261e-06	0	ABC transporter, nucleotide binding/ATPase protein [dipeptide]
649	17935551	176299	86	63	2.52261e-06	0	tolB protein
650	17936103	176299	37	33	2.53578e-06	0	conserved hypothetical protein
651	17937717	176299	52	43	2.58899e-06	0	transcriptional regulator, LysR family
652	17936233	176299	52	43	2.58899e-06	0	transcriptional regulator, LysR family
653	17935112	176299	52	43	2.58899e-06	0	GGDEF family protein
654	17936983	176299	52	43	2.58899e-06	0	exopolysaccharide export protein
655	17938848	176299	70	54	2.63973e-06	0	ABC transporter, membrane spanning protein [sugar]
656	17935911	176299	70	54	2.63973e-06	0	transcriptional regulator
657	17934309	176299	70	54	2.63973e-06	0	ABC transporter, substrate binding protein [sugar]
658	17934397	176299	70	54	2.63973e-06	0	two component response regulator
659	17934320	176299	70	54	2.63973e-06	0	long-chain-fatty-acid-CoA-ligase
660	17937337	176299	113	76	2.64483e-06	0	acetyl-CoA carboxylase carboxyl transferase, alpha subunit
661	17935740	176299	113	76	2.64483e-06	0	phosphoribosylformylglycinamidine synthetase II
662	17936937	176299	60	48	2.66152e-06	0	transcriptional regulator, GntR family
663	17936107	176299	60	48	2.66152e-06	0	aldehyde dehydrogenase
664	17938333	176299	60	48	2.66152e-06	0	transcriptional regulator, AraC family
665	17937166	176299	77	58	2.7336e-06	0	ABC transporter, membrane spanning protein
666	17935322	176299	77	58	2.7336e-06	0	transcriptional regulator, MarR family
667	17934802	176299	77	58	2.7336e-06	0	ABC transporter, membrane spanning protein
668	17934512	176299	77	58	2.7336e-06	0	oxidoreductase
669	17938396	176299	77	58	2.7336e-06	0	NADH dehydrogenase I chain F
670	17937114	176299	77	58	2.7336e-06	0	conserved hypothetical protein
671	17938723	176299	65	51	2.82091e-06	0	NAD-dependent succinate aldehyde dehydrogenases
672	17934435	176299	65	51	2.82091e-06	0	flagellar M-ring protein
673	17937213	176299	65	51	2.82091e-06	0	enoyl-CoA hydratase
674	17936008	176299	88	64	2.821e-06	0	transcriptional regulator, ArsR family
675	17935047	176299	104	72	2.82218e-06	0	5'-phosphoribosylglycinamide formyltransferase
676	17936852	176299	104	72	2.82218e-06	0	2-deoxy-D-gluconate 3-dehydrogenase
677	17935541	176299	104	72	2.82218e-06	0	ABC transporter, nucleotide binding/ATPase protein
678	17934185	176299	104	72	2.82218e-06	0	exodeoxyribonuclease VII large subunit
679	17937308	176299	104	72	2.82218e-06	0	diaminopimelate decarboxylase
680	17938218	176299	49	41	2.91824e-06	0	conserved hypothetical protein
681	17937402	176299	49	41	2.91824e-06	0	conserved hypothetical protein
682	17938070	176299	49	41	2.91824e-06	0	nitrite reductase, NirV precursor
683	17934674	176299	40	35	2.94982e-06	0	conserved hypothetical protein
684	17937831	176299	21	21	2.96156e-06	0	conserved hypothetical protein
685	17938713	176299	90	65	3.08756e-06	0	ABC transporter, membrane spanning protein [mannopine]
686	17936039	176299	90	65	3.08756e-06	0	methionine synthase
687	17935229	176299	46	39	3.12016e-06	0	leucyl/phenylalanyl-tRNA-protein transferase
688	17935338	176299	46	39	3.12016e-06	0	transcriptional regulator, AraC family
689	17935452	176299	43	37	3.14278e-06	0	conserved hypothetical protein
690	17934881	176299	43	37	3.14278e-06	0	cycH protein
691	17936015	176299	43	37	3.14278e-06	0	conserved hypothetical protein
692	17936990	176299	43	37	3.14278e-06	0	methanesulfonate sulfonatase
693	17934836	176299	43	37	3.14278e-06	0	transcriptional regulator, LysR family
694	17938782	176299	43	37	3.14278e-06	0	transcriptional regulator, LysR family
695	17937003	176299	102	71	3.14747e-06	0	alanine racemase
696	17938076	176299	102	71	3.14747e-06	0	nitric oxide reductase NorQ protein
697	17934071	176299	102	71	3.14747e-06	0	transcriptional regulator, Fur family
698	17938111	176299	92	66	3.30517e-06	0	ABC transporter, membrane spanning protein [spermidine/putrescine]
699	17936269	176299	92	66	3.30517e-06	0	NTP pyrophosphohydrolase, MutT family
700	17935662	176299	92	66	3.30517e-06	0	nitrogen regulatory protein PII
701	17936722	176299	79	59	3.34642e-06	0	transcriptional regulator, ArsR family
702	17937085	176299	79	59	3.34642e-06	0	ABC transporter, nucleotide binding/ATPase protein [peptide]
703	17937035	176299	79	59	3.34642e-06	0	structural gene
704	17934782	176299	79	59	3.34642e-06	0	acetyltransferase
705	17937607	176299	79	59	3.34642e-06	0	ABC transporter, membrane spanning protein [nitrate]
706	17935652	176299	79	59	3.34642e-06	0	L-serine dehydratase
707	17937882	176299	79	59	3.34642e-06	0	ABC transporter, membrane spanning protein [oligopeptide]
708	17934955	176299	79	59	3.34642e-06	0	ABC transporter, membrane spanning protein
709	17934115	176299	79	59	3.34642e-06	0	ABC transporter, membrane spanning protein [proline/glycine/betaine]
710	17939273	176299	79	59	3.34642e-06	0	ABC transporter, nucleotide binding/ATPase protein [agrocinopine]
711	17935025	176299	100	70	3.37666e-06	0	ABC transporter, nucleotide binding/ATPase protein
712	17936263	176299	57	46	3.40668e-06	0	conserved hypothetical protein
713	17937013	176299	57	46	3.40668e-06	0	cellulose biosynthesis protein
714	17936873	176299	57	46	3.40668e-06	0	transcriptional regulator, LacI family
715	17934837	176299	57	46	3.40668e-06	0	amide hydrolase
716	17938232	176299	57	46	3.40668e-06	0	transcriptional regulator, LysR family
717	17938988	176299	57	46	3.40668e-06	0	transcriptional regulator
718	17937109	176299	57	46	3.40668e-06	0	aldehyde dehydrogenase
719	17938813	176299	57	46	3.40668e-06	0	aldehyde dehydrogenase
720	17934009	176299	94	67	3.45679e-06	0	conserved hypothetical protein
721	17938418	176299	94	67	3.45679e-06	0	ABC transporter, nucleotide binding/ATPase protein
722	17934850	176299	72	55	3.45922e-06	0	MFS permease
723	17939177	176299	72	55	3.45922e-06	0	replication protein
724	17936355	176299	72	55	3.45922e-06	0	ABC transporter, substrate binding protein
725	17936825	176299	72	55	3.45922e-06	0	ABC transporter, substrate binding protein [sugar]
726	17937715	176299	72	55	3.45922e-06	0	two component response regulator
727	17935079	176299	72	55	3.45922e-06	0	MFS permease
728	17937495	176299	72	55	3.45922e-06	0	potassium-transporting ATPase A chain
729	17935342	176299	98	69	3.50272e-06	0	competence/damage-inducible protein CinA
730	17935493	176299	98	69	3.50272e-06	0	3-oxoacyl-(acyl-carrier-protein) synthase II
731	17936147	176299	98	69	3.50272e-06	0	2-isopropylmalate synthase
732	17935254	176299	98	69	3.50272e-06	0	6-hydroxymethyl-7,8-dihydropterin pyrophosphokinase
733	17939055	176299	96	68	3.52684e-06	0	D-alanine aminotransferase
734	17937675	176299	33	30	3.71566e-06	0	transcriptional regulator, LysR family
735	17937920	176299	111	75	3.75026e-06	0	formyltetrahydrofolate deformylase
736	17935280	176299	111	75	3.75026e-06	0	zinc metallopeptidase
737	17934645	176299	111	75	3.75026e-06	0	RNA methyltransferase
738	17934598	176299	111	75	3.75026e-06	0	cytidine and deoxycytidylate deaminase
739	17938004	176299	111	75	3.75026e-06	0	formyltetrahydrofolate deformylase
740	17934054	176299	62	49	3.87289e-06	0	adenosine deaminase
741	17934033	176299	62	49	3.87289e-06	0	two component response regulator
742	17935348	176299	62	49	3.87289e-06	0	two component response regulator
743	17937490	176299	62	49	3.87289e-06	0	threonine aldolase
744	17938350	176299	67	52	3.88248e-06	0	ABC transporter, substrate binding protein [alpha-galactoside]
745	17934474	176299	67	52	3.88248e-06	0	flagellar motor switch protein FliG
746	17936950	176299	67	52	3.88248e-06	0	ABC transporter, substrate binding protein [sugar]
747	17935337	176299	67	52	3.88248e-06	0	conserved hypothetical protein
748	17937112	176299	67	52	3.88248e-06	0	oxidoreductase
749	17936956	176299	81	60	4.01336e-06	0	ABC transporter, substrate binding protein [amino acid]
750	17935900	176299	81	60	4.01336e-06	0	ABC transporter, substrate binding protein
751	17938843	176299	54	44	4.17665e-06	0	conserved hypothetical protein
752	17935585	176299	54	44	4.17665e-06	0	GGDEF family protein
753	17936933	176299	54	44	4.17665e-06	0	ABC transporter, substrate binding protein [ribose]
754	17937134	176299	54	44	4.17665e-06	0	sulfonate monooxygenase
755	17934784	176299	116	77	4.29091e-06	0	superoxide dismutase
756	17937332	176299	116	77	4.29091e-06	0	3-dehydroquinate synthase
757	17938221	176299	116	77	4.29091e-06	0	shikimate 5-dehydrogenase
758	17936896	176299	74	56	4.42934e-06	0	ABC transporter, substrate binding protein [glycerol-3-phosphate]
759	17935175	176299	74	56	4.42934e-06	0	NADH ubiquinone oxidoreductase chain F
760	17934087	176299	74	56	4.42934e-06	0	conserved hypothetical protein
761	17937379	176299	74	56	4.42934e-06	0	polyketide synthase
762	17938594	176299	74	56	4.42934e-06	0	ABC transporter, nucleotide binding/ATPase protein [glutamine]
763	17936237	176299	74	56	4.42934e-06	0	transcriptional regulator, MarR family
764	17937068	176299	74	56	4.42934e-06	0	ABC transporter, nucleotide binding/ATPase protein [amino acid]
765	17934456	176299	74	56	4.42934e-06	0	flagella associated protein
766	17935476	176299	74	56	4.42934e-06	0	ABC transporter, membrane spanning protein [amino acid]
767	17938370	176299	74	56	4.42934e-06	0	ABC transporter, nucleotide binding/ATPase protein [amino acid]
768	17936791	176299	29	27	4.69019e-06	0	conserved hypothetical protein
769	17938637	176299	29	27	4.69019e-06	0	conserved hypothetical protein
770	17938281	176299	29	27	4.69019e-06	0	conserved hypothetical protein
771	17935063	176299	83	61	4.71864e-06	0	sulfate permease
772	17935989	176299	83	61	4.71864e-06	0	conserved hypothetical protein
773	17935362	176299	83	61	4.71864e-06	0	glycine cleavage system protein P2
774	17937825	176299	83	61	4.71864e-06	0	acetoacetyl-CoA synthetase
775	17934092	176299	83	61	4.71864e-06	0	ABC transporter, nucleotide binding/ATPase protein [phosphonate]
776	17935528	176299	83	61	4.71864e-06	0	dimethylglycine dehydrogenase
777	17938869	176299	83	61	4.71864e-06	0	alpha-amylase
778	17934324	176299	36	32	4.80599e-06	0	ferrichrome iron receptor
779	17938199	176299	36	32	4.80599e-06	0	conserved hypothetical protein
780	17937677	176299	36	32	4.80599e-06	0	hydrolase
781	17934149	176299	51	42	4.90152e-06	0	lysozyme
782	17938018	176299	51	42	4.90152e-06	0	polysaccharide export protein
783	17938337	176299	51	42	4.90152e-06	0	choline sulfatase
784	17937240	176299	51	42	4.90152e-06	0	ABC transporter, substrate binding protein [sugar]
785	17937005	176299	51	42	4.90152e-06	0	transcriptional regulator, GntR family
786	17937660	176299	59	47	5.09722e-06	0	transcriptional regulator, GntR family
787	17939199	176299	59	47	5.09722e-06	0	acyl-CoA dehydrogenase
788	17938922	176299	59	47	5.09722e-06	0	transcriptional regulator. AraC family
789	17934464	176299	59	47	5.09722e-06	0	flagellar hook-basal body complex protein
790	17936151	176299	59	47	5.09722e-06	0	ECF family sigma factor
791	17938538	176299	59	47	5.09722e-06	0	NADP-dependent aldehyde dehydrogenase
792	17937139	176299	59	47	5.09722e-06	0	acyl-CoA dehydrogenase
793	17936731	176299	59	47	5.09722e-06	0	transcriptional regulator, GntR family
794	17938334	176299	69	53	5.20405e-06	0	vanillin: NAD oxidoreductase
795	17938484	176299	69	53	5.20405e-06	0	transcriptional regulator, LuxR family
796	17934077	176299	69	53	5.20405e-06	0	ABC transporter, nucleotide binding/ATPase protein
797	17936925	176299	85	62	5.4412e-06	0	ABC transporter, membrane spanning protein [oligopeptide]
798	17935866	176299	85	62	5.4412e-06	0	amine oxidase, flavin-containing
799	17934532	176299	85	62	5.4412e-06	0	metallo-beta-lactamase superfamily protein
800	17936276	176299	85	62	5.4412e-06	0	Fnr-like transcriptional activator
801	17937639	176299	64	50	5.45955e-06	0	transcriptional regulator, GntR family
802	17938451	176299	64	50	5.45955e-06	0	succinate semialdehyde dehydrogenase
803	17939192	176299	64	50	5.45955e-06	0	ABC transporter, substrate binding protein [nitrate/sulfonate]
804	17937956	176299	48	40	5.49403e-06	0	conserved hypothetical protein
805	17939160	176299	76	57	5.55055e-06	0	ABC transporter, substrate binding protein [nopaline]
806	17937924	176299	76	57	5.55055e-06	0	ABC transporter, nucleotide binding/ATPase protein [amino acid]
807	17936271	176299	76	57	5.55055e-06	0	ABC transporter, membrane spanning protein
808	17937922	176299	76	57	5.55055e-06	0	ABC transporter, substrate binding protein [amino acid]
809	17938134	176299	76	57	5.55055e-06	0	ABC transporter, nucleotide binding/ATPase protein
810	17936763	176299	76	57	5.55055e-06	0	transcriptional regulator, MarR family
811	17936778	176299	20	20	5.8244e-06	0	conserved hypothetical protein
812	17937670	176299	45	38	5.85757e-06	0	conserved hypothetical protein
813	17936366	176299	45	38	5.85757e-06	0	conserved hypothetical protein
814	17938853	176299	45	38	5.85757e-06	0	ABC transporter, substrate binding protein [C4 dicarboxylate]
815	17937480	176299	42	36	5.90019e-06	0	conserved hypothetical protein
816	17936056	176299	42	36	5.90019e-06	0	methyl-accepting chemotaxis protein
817	17937619	176299	42	36	5.90019e-06	0	exogenous ferric siderophore receptor
818	17936127	176299	107	73	5.94305e-06	0	tRNA/rRNA methyltransferase
819	17935492	176299	107	73	5.94305e-06	0	3-oxoacyl-(acyl-carrier-protein) synthase II
820	17935004	176299	107	73	5.94305e-06	0	3-oxoacyl-(acyl carrier protein) synthase II
821	17937384	176299	107	73	5.94305e-06	0	polyketide synthase and peptide synthetase
822	17934068	176299	107	73	5.94305e-06	0	3-oxoacyl-(acyl-carrier-protein) synthase I
823	17934140	176299	87	63	6.15492e-06	0	components of type IV pilus, prepilin peptidase
824	17939125	176299	56	45	6.4411e-06	0	transcriptional regulator, AraC family
825	17934564	176299	56	45	6.4411e-06	0	transcriptional regulator, LysR family
826	17937585	176299	56	45	6.4411e-06	0	ABC transporter, substrate binding protein [sugar]
827	17934395	176299	56	45	6.4411e-06	0	polysaccharide deacetylase
828	17935151	176299	56	45	6.4411e-06	0	conserved hypothetical protein
829	17935789	176299	56	45	6.4411e-06	0	ABC transporter, substrate binding protein [ribose]
830	17936855	176299	56	45	6.4411e-06	0	transcriptional regulator, GntR family
831	17935413	176299	56	45	6.4411e-06	0	conserved hypothetical protein
832	17938977	176299	56	45	6.4411e-06	0	transcriptional regulator, LacI family
833	17935076	176299	56	45	6.4411e-06	0	RhtB family transporter
834	17934501	176299	56	45	6.4411e-06	0	transcriptional regulator repressor
835	17938859	176299	56	45	6.4411e-06	0	transcriptional regulator, AraC family
836	17938781	176299	56	45	6.4411e-06	0	conserved hypothetical protein
837	17935482	176299	114	76	6.66497e-06	0	single-stranded-DNA-specific exonuclease
838	17938057	176299	71	54	6.80942e-06	0	conserved hypothetical protein
839	17936998	176299	71	54	6.80942e-06	0	thiamine biosynthesis associated protein
840	17936402	176299	71	54	6.80942e-06	0	conserved hypothetical protein
841	17937026	176299	71	54	6.80942e-06	0	transcriptional regulator, LuxR family
842	17936746	176299	71	54	6.80942e-06	0	two component response regulator
843	17936876	176299	71	54	6.80942e-06	0	ABC transporter, substrate binding protein [sorbitol/mannitol]
844	17934221	176299	71	54	6.80942e-06	0	ABC transporter, substrate binding protein [sn-glycerol 3-phosphate]
845	17937580	176299	78	58	6.81608e-06	0	glycerol-3-phosphate dehydrogenase
846	17937267	176299	78	58	6.81608e-06	0	glycosyltransferase
847	17938761	176299	78	58	6.81608e-06	1	two component response regulator
848	17938267	176299	78	58	6.81608e-06	0	ABC transporter, nucleotide binding/ATPase protein
849	17938737	176299	78	58	6.81608e-06	0	transcriptional regulator
850	17935158	176299	78	58	6.81608e-06	0	oxidoreductase
851	17939020	176299	78	58	6.81608e-06	0	conserved hypothetical protein
852	17937142	176299	78	58	6.81608e-06	0	ABC transporter, membrane spanning protein [oligopeptide]
853	17937606	176299	78	58	6.81608e-06	0	ABC transporter, nucleotide binding/ATPase protein [nitrate]
854	17935157	176299	78	58	6.81608e-06	0	transcriptional regulator, ArsR family
855	17934856	176299	78	58	6.81608e-06	0	conserved hypothetical protein
856	17936163	176299	78	58	6.81608e-06	0	ABC transporter, membrane spanning protein [proline/glycine betaine]
857	17935543	176299	78	58	6.81608e-06	0	mandelate racemase/muconate lactonizing enzyme family protein
858	17935921	176299	89	64	6.82908e-06	0	acetolactate synthase, small subunit
859	17934178	176299	89	64	6.82908e-06	0	acetyltransferase
860	17938001	176299	89	64	6.82908e-06	0	sarcosine oxidase alpha subunit
861	17937682	176299	89	64	6.82908e-06	0	pyrroline-5-carboxylate reductase
862	17935587	176299	105	72	6.86681e-06	0	glutathione-regulated potassium-efflux system protein
863	17934764	176299	32	29	7.02068e-06	0	transcriptional regulator, LysR family
864	17934780	176299	32	29	7.02068e-06	0	methyl-accepting chemotaxis protein
865	17937062	176299	32	29	7.02068e-06	0	pyrroloquinoline-quinone-dependent quinate dehydrogenase
866	17939213	176299	32	29	7.02068e-06	0	transcriptional regulator, LysR family
867	17934614	176299	32	29	7.02068e-06	0	2-dehydro-3-deoxygalactonate kinase
868	17938805	176299	32	29	7.02068e-06	0	ABC transporter, nucleotide binding/ATPase protein [glycine betaine/L-proline]
869	17938638	176299	32	29	7.02068e-06	0	conserved hypothetical protein
870	17938826	176299	32	29	7.02068e-06	0	transcriptional regulator, LysR family
871	17937278	176299	32	29	7.02068e-06	0	conserved hypothetical protein
872	17937916	176299	122	79	7.10897e-06	0	amidophosphoribosyltransferase
873	17935679	176299	122	79	7.10897e-06	0	glucosamine-fructose-6-phosphate aminotransferase
874	17933982	176299	61	48	7.36513e-06	0	ABC transporter, substrate binding protein [sugar]
875	17936909	176299	61	48	7.36513e-06	0	ABC transporter, substrate binding protein [ribose]
876	17936895	176299	61	48	7.36513e-06	0	conserved hypothetical protein
877	17934122	176299	61	48	7.36513e-06	0	methylmalonate-semialdehyde dehydrogenase
878	17934787	176299	61	48	7.36513e-06	0	RhtB family transporter
879	17934953	176299	61	48	7.36513e-06	0	ABC transporter, substrate binding protein
880	17934017	176299	91	65	7.42944e-06	0	mutT/nudix family protein
881	17935631	176299	91	65	7.42944e-06	0	ABC transporter, nucleotide binding/ATPase protein
882	17937476	176299	91	65	7.42944e-06	0	ferrochelatase
883	17937475	176299	91	65	7.42944e-06	0	5'-nucleotidase
884	17939222	176299	91	65	7.42944e-06	0	conserved hypothetical protein
885	17936168	176299	66	51	7.48121e-06	0	transcriptional regulator, LuxR family
886	17936112	176299	66	51	7.48121e-06	0	ABC transporter, substrate binding protein [amino acid]
887	17938394	176299	66	51	7.48121e-06	0	transcriptional regulator, LysR family
888	17937271	176299	66	51	7.48121e-06	0	endo-1,3-1,4-beta-glycanase
889	17934334	176299	66	51	7.48121e-06	0	ABC transporter, substrate binding protein [phosphate]
890	17936274	176299	66	51	7.48121e-06	0	HlyD family secretion protein
891	17933993	176299	103	71	7.59819e-06	0	molybdopterin biosynthesis protein
892	17935567	176299	103	71	7.59819e-06	0	diaminopimelate decarboxylase
893	17934227	176299	103	71	7.59819e-06	0	conserved hypothetical protein
894	17937508	176299	53	43	7.81815e-06	0	histidase
895	17938433	176299	53	43	7.81815e-06	0	ABC transporter, substrate binding protein [sugar]
896	17934396	176299	53	43	7.81815e-06	0	bacteriophage repressor protein C1
897	17934264	176299	53	43	7.81815e-06	0	conserved hypothetical protein
898	17937472	176299	53	43	7.81815e-06	0	GGDEF family protein
899	17934187	176299	53	43	7.81815e-06	0	transcriptional regulator, GntR family
900	17939212	176299	53	43	7.81815e-06	0	nitrilotriacetate monooxygenase
901	17938932	176299	53	43	7.81815e-06	0	lipase/esterase
902	17934229	176299	53	43	7.81815e-06	0	RhtB family transporter
903	17934094	176299	93	66	7.91963e-06	0	ABC transporter, nucleotide binding/ATPase protein [phosphonate]
904	17934971	176299	93	66	7.91963e-06	0	ABC transporter, nucleotide binding/ATPase protein
905	17934684	176299	93	66	7.91963e-06	0	penicillin tolerance protein
906	17935190	176299	101	70	8.10628e-06	0	ABC transporter, nucleotide binding/ATPase protein [lipoprotein]
907	17938993	176299	80	59	8.21076e-06	0	ABC transporter, nucleotide binding/ATPase protein
908	17938930	176299	80	59	8.21076e-06	0	ABC transporter, membrane spanning protein [oligopeptide]
909	17937973	176299	80	59	8.21076e-06	0	ABC transporter, substrate binding protein [amino acid]
910	17938822	176299	80	59	8.21076e-06	0	ABC transporter, substrate binding protein [amino acid]
911	17937451	176299	80	59	8.21076e-06	0	flagellar motor protein
912	17938256	176299	80	59	8.21076e-06	0	transcriptional regulator, ROK family
913	17937970	176299	80	59	8.21076e-06	0	ABC transporter, membrane spanning protein [amino acid]
914	17937721	176299	80	59	8.21076e-06	0	ABC transporter, nucleotide binding/ATPase protein [ferrichrome]
915	17937423	176299	80	59	8.21076e-06	0	conserved hypothetical protein
916	17935887	176299	80	59	8.21076e-06	0	conserved hypothetical protein
917	17938412	176299	80	59	8.21076e-06	0	ABC transporter, nucleotide binding/ATPase protein
918	17938012	176299	80	59	8.21076e-06	0	ribitol 2-dehydrogenase
919	17934210	176299	95	67	8.2632e-06	0	bacitracin resistance protein
920	17938629	176299	95	67	8.2632e-06	0	partitioning protein
921	17937424	176299	95	67	8.2632e-06	0	MutT/nudix family protein
922	17937318	176299	99	69	8.38026e-06	0	prephenate dehydrogenase
923	17938380	176299	99	69	8.38026e-06	0	2-hydroxyacid dehydrogenase
924	17938917	176299	99	69	8.38026e-06	0	2-hydroxyacid dehydrogenase
925	17937305	176299	99	69	8.38026e-06	0	thiol:disulfide interchange protein
926	17938510	176299	97	68	8.42618e-06	0	3-oxoacyl-(acyl-carrier protein) reductase
927	17935315	176299	97	68	8.42618e-06	0	3-hydroxyacyl-CoA dehydrogenase type II
928	17938376	176299	73	55	8.71503e-06	0	ABC transporter, substrate binding protein [amino acid]
929	17938964	176299	73	55	8.71503e-06	0	acetyltransferase
930	17937365	176299	73	55	8.71503e-06	0	transcriptional regulator, MerR family
931	17936904	176299	73	55	8.71503e-06	0	transcriptional regulator, MarR family
932	17936830	176299	73	55	8.71503e-06	0	conserved hypothetical protein
933	17936248	176299	73	55	8.71503e-06	0	ABC transporter, nucleotide binding/ATPase protein
934	17935288	176299	73	55	8.71503e-06	0	ABC transporter, substrate binding protein [amino acid]
935	17935291	176299	73	55	8.71503e-06	0	ABC transporter, nucleotide binding/ATPase protein
936	17936301	176299	73	55	8.71503e-06	0	transcriptional regulator, LuxR family
937	17937400	176299	28	26	8.89518e-06	0	two component sensor kinase
938	17938078	176299	28	26	8.89518e-06	0	nitric oxide reductase, cytochrome c-containing subunit
939	17935638	176299	28	26	8.89518e-06	0	conserved hypothetical protein
940	17934949	176299	35	31	8.9799e-06	0	conserved hypothetical protein
941	17938217	176299	24	23	9.03854e-06	0	conserved hypothetical protein
942	17937893	176299	50	41	9.10811e-06	0	transcriptional regulator, AraC family
943	17933966	176299	112	75	9.24988e-06	0	glutamine amidotransferase
944	17934232	176299	112	75	9.24988e-06	0	panthotenate metabolism flavoprotein
945	17935048	176299	112	75	9.24988e-06	0	5'-phosphoribosyl-5-aminoimidazole synthetase
946	17935984	176299	112	75	9.24988e-06	0	UDP-N-acetylmuramoylalanyl-D-glutamate-2,6- diaminopimelate ligase
947	17937799	176299	112	75	9.24988e-06	0	30S ribosomal protein S1
948	17938062	176299	58	46	9.55412e-06	0	transcriptional repressor, LacI family
949	17934656	176299	58	46	9.55412e-06	0	conserved hypothetical protein
950	17937532	176299	58	46	9.55412e-06	0	transcriptional regulator, LysR family
951	17935844	176299	58	46	9.55412e-06	0	conserved hypothetical protein
952	17936972	176299	58	46	9.55412e-06	0	ABC transporter, membrane spanning protein [C4-dicarboxylate]
953	17936887	176299	58	46	9.55412e-06	0	transcriptional regulator, GntR family
954	17936089	176299	82	60	9.71016e-06	0	two component response regulator
955	17938770	176299	82	60	9.71016e-06	0	short chain dehydrogenase
956	17937091	176299	82	60	9.71016e-06	0	rhiziobicin secretion
957	17939311	176299	82	60	9.71016e-06	0	two component response regulator
958	17937131	176299	82	60	9.71016e-06	0	conserved hypothetical protein
959	17939144	176299	82	60	9.71016e-06	0	tryptophan 2-monooxygenase
960	17936035	176299	82	60	9.71016e-06	0	alcohol dehydrogenase
961	17936377	176299	82	60	9.71016e-06	0	nitroreducatase
962	17938136	176299	68	52	9.99328e-06	0	ABC transporter, substrate binding protein [sorbitol]
963	17937067	176299	68	52	9.99328e-06	0	ABC transporter, membrane spanning protein [amino acid]
964	17937189	176299	68	52	9.99328e-06	0	Enoyl-CoA hydratase/isomerase family protein
965	17934485	176299	68	52	9.99328e-06	0	flagellar hook protein
966	17939077	176299	68	52	9.99328e-06	0	hydrolase
967	17935102	176299	68	52	9.99328e-06	0	transcriptional regulator, MerR family
968	17936788	176299	68	52	9.99328e-06	0	beta-lactamase
969	17937364	176299	68	52	9.99328e-06	0	conserved hypothetical protein
970	17936362	176299	47	39	1.01617e-05	0	lipase esterase
971	17934462	176299	38	33	1.03038e-05	0	flagellar protein FLGA precursor
972	17934124	176299	38	33	1.03038e-05	0	transcriptional regulator, LysR family
973	17938463	176299	63	49	1.03192e-05	0	two component response regulator
974	17934486	176299	63	49	1.03192e-05	0	hook associated protein I homolog
975	17938506	176299	63	49	1.03192e-05	0	glycosyltransferase
976	17936017	176299	63	49	1.03192e-05	0	conserved hypothetical protein
977	17934466	176299	63	49	1.03192e-05	0	flagellar basal-body rod protein FlgB
978	17935174	176299	63	49	1.03192e-05	0	NADH ubiquinone oxidoreductase chain E
979	17939198	176299	44	37	1.0813e-05	0	conserved hypothetical protein
980	17938845	176299	44	37	1.0813e-05	0	amide hydrolase
981	17935085	176299	117	77	1.08394e-05	0	3-oxoacyl-(acyl-carrier-protein) synthase III
982	17939196	176299	41	35	1.09013e-05	0	oxidoreductase, GMC family
983	17934763	176299	41	35	1.09013e-05	0	conserved hypothetical protein
984	17937663	176299	75	56	1.09276e-05	0	oxidoreductase
985	17935356	176299	75	56	1.09276e-05	0	sulfite reductase [NADPH] hemoprotein beta-component
986	17935298	176299	75	56	1.09276e-05	0	ABC transporter, membrane spanning protein [amino acid]
987	17934222	176299	75	56	1.09276e-05	0	ABC transporter, membrane spanning protein [sn-Glycerol-3-phosphate]
988	17934151	176299	75	56	1.09276e-05	0	transcriptional regulator, GntR family
989	17936341	176299	75	56	1.09276e-05	0	ABC transporter, membrane spanning protein [hemin]
990	17938474	176299	75	56	1.09276e-05	0	ABC transporter, membrane spanning protein [iron]
991	17934653	176299	75	56	1.09276e-05	0	conserved hypothetical protein
992	17939140	176299	75	56	1.09276e-05	0	agrocinopine synthesis reductase
993	17938379	176299	75	56	1.09276e-05	0	ABC transporter, nucleotide binding/ATPase protein [amino acid]
994	17936858	176299	75	56	1.09276e-05	0	oxidoreductase
995	17937172	176299	84	61	1.128e-05	0	dehydrogenase
996	17934729	176299	84	61	1.128e-05	0	ABC transporter, membrane spanning protein
997	17935886	176299	84	61	1.128e-05	0	conserved hypothetical protein
998	17935153	176299	84	61	1.128e-05	0	conserved hypothetical protein
999	17937915	176299	84	61	1.128e-05	0	transcriptional regulator
1000	17934815	176299	84	61	1.128e-05	0	Phosphinothricin acetyltransferase
1001	17934771	176299	84	61	1.128e-05	0	conserved hypothetical protein
1002	17937102	176299	84	61	1.128e-05	0	ABC transporter, nucleotide binding/ATPase protein [iron]
1003	17937858	176299	19	19	1.13624e-05	1	two component sensor kinase
1004	17938863	176299	19	19	1.13624e-05	0	conserved hypothetical protein
1005	17935460	176299	110	74	1.18251e-05	0	protein-export membrane protein SECD
1006	17934557	176299	110	74	1.18251e-05	0	phosphoribosylamine--glycine ligase
1007	17935735	176299	110	74	1.18251e-05	0	phosphoribosylformylglycinamidine synthase I
1008	17934205	176299	110	74	1.18251e-05	0	Sun protein
1009	17937459	176299	110	74	1.18251e-05	0	phosphoribosylaminoimidazole carboxylase catalytic subunit
1010	17934447	176299	55	44	1.19333e-05	0	conserved hypothetical protein
1011	17937636	176299	55	44	1.19333e-05	0	histidine ammonia-lyase
1012	17934642	176299	55	44	1.19333e-05	0	acyl-CoA dehydrogenase
1013	17935896	176299	55	44	1.19333e-05	0	GGDEF family protein
1014	17937147	176299	55	44	1.19333e-05	0	acyl-CoA dehydrogenase
1015	17938824	176299	55	44	1.19333e-05	0	transcriptional regulator, LacI family
1016	17937185	176299	55	44	1.19333e-05	0	acyl-CoA dehydrogenase
1017	17934414	176299	55	44	1.19333e-05	0	acyl-CoA dehydrogenase
1018	17937986	176299	55	44	1.19333e-05	0	transcriptional regulator, AraC family
1019	17935052	176299	86	62	1.28758e-05	0	exopolyphosphatase
1020	17937602	176299	86	62	1.28758e-05	0	siroheme synthase
1021	17937211	176299	86	62	1.28758e-05	0	ABC transporter, membrane spanning protein
1022	17935354	176299	86	62	1.28758e-05	0	siroheme synthase
1023	17939191	176299	70	53	1.30434e-05	0	ABC transporter, nucleotide binding/ATPase protein [nitrate/sulfonates]
1024	17938215	176299	70	53	1.30434e-05	0	ABC transporter, nucleotide binding/ATPase protein
1025	17938566	176299	70	53	1.30434e-05	0	short-chain dehydrogenase
1026	17937125	176299	70	53	1.30434e-05	0	ABC transporter, nucleotide binding/ATPase protein
1027	17937152	176299	70	53	1.30434e-05	0	ABC transporter, substrate binding protein [oligopeptide]
1028	17935333	176299	31	28	1.3092e-05	0	arylesterase
1029	17938950	176299	31	28	1.3092e-05	0	conserved hypothetical protein
1030	17938793	176299	31	28	1.3092e-05	0	transcriptional regulator, LysR family
1031	17934370	176299	31	28	1.3092e-05	0	conserved hypothetical protein
1032	17938712	176299	77	57	1.34422e-05	0	ABC transporter, nucleotide binding/ATPase protein[putrescine]
1033	17938992	176299	77	57	1.34422e-05	0	ABC transporter, substrate binding protein [amino acid]
1034	17938565	176299	77	57	1.34422e-05	0	oxidoreductase
1035	17936243	176299	77	57	1.34422e-05	0	MFS permease [drug]
1036	17934677	176299	77	57	1.34422e-05	0	cytochrome c oxidase subunit II
1037	17936141	176299	77	57	1.34422e-05	0	acetyltransferase
1038	17937972	176299	77	57	1.34422e-05	0	ABC transporter, nucleotide binding/ATPase protein
1039	17937651	176299	77	57	1.34422e-05	0	ABC transporter, membrane spanning protein
1040	17937146	176299	77	57	1.34422e-05	0	aldo/keto reductase
1041	17934789	176299	60	47	1.36985e-05	0	cytochrome C-556
1042	17936318	176299	60	47	1.36985e-05	0	conserved hypothetical protein
1043	17939197	176299	60	47	1.36985e-05	0	haloalkane dehalogenase
1044	17935306	176299	60	47	1.36985e-05	0	isomerase/lactonizing enzyme
1045	17934116	176299	60	47	1.36985e-05	0	ABC transporter, substrate binding protein [proline/glycine/betaine]
1046	17938210	176299	60	47	1.36985e-05	0	transcriptional regulator, AraC family
1047	17937022	176299	60	47	1.36985e-05	0	cellulose synthase
1048	17938120	176299	65	50	1.40669e-05	0	ABC transporter, substrate binding protein [oligopeptide]
1049	17937571	176299	65	50	1.40669e-05	0	conserved hypothetical protein
1050	17935252	176299	108	73	1.41976e-05	0	dihydropteroate synthase
1051	17935427	176299	108	73	1.41976e-05	0	nitrogen fixation protein FixI
1052	17936848	176299	52	42	1.43553e-05	0	C4-dicarboxylate-binding protein
1053	17938552	176299	52	42	1.43553e-05	0	non-heme chloroperoxidase
1054	17938911	176299	52	42	1.43553e-05	0	transcriptional regulator, LysR family
1055	17937045	176299	52	42	1.43553e-05	0	transcriptional regulator, LacI family
1056	17937891	176299	88	63	1.44435e-05	0	methyltransferase
1057	17935225	176299	88	63	1.44435e-05	0	acetyltransferase
1058	17934700	176299	88	63	1.44435e-05	0	conserved hypothetical protein
1059	17934708	176299	126	80	1.46481e-05	0	A/G-specific adenine glycosylase
1060	17935240	176299	90	64	1.59202e-05	0	N-acetylmuramoyl-L-alanine amidase
1061	17935404	176299	90	64	1.59202e-05	0	penicillin-binding protein
1062	17933965	176299	106	72	1.62184e-05	0	phosphoribosylformino-5-aminoimidazole carboxamide ribotide isomerase
1063	17935001	176299	106	72	1.62184e-05	0	malonyl-CoA:acyl carrier protein transacylase
1064	17939276	176299	79	58	1.62396e-05	0	ABC transporter, membrane spanning protein [agrocinopine]
1065	17939268	176299	79	58	1.62396e-05	0	sucrose phosphorylase
1066	17939207	176299	79	58	1.62396e-05	0	ABC transporter, nucleotide binding/ATPase protein [peptide]
1067	17937065	176299	79	58	1.62396e-05	0	ABC transporter, substrate binding protein [amino acid]
1068	17935908	176299	79	58	1.62396e-05	0	NADP-dependent alcohol dehydrogenase
1069	17936342	176299	79	58	1.62396e-05	0	ABC transporter, substrate binding protein [hemin]
1070	17937363	176299	79	58	1.62396e-05	0	acetyltransferase
1071	17937165	176299	79	58	1.62396e-05	0	ABC transporter, nucleotide binding/ATPase protein
1072	17937061	176299	79	58	1.62396e-05	0	mannose-1-phosphate guanylyltransferase (GDP)
1073	17934191	176299	79	58	1.62396e-05	0	conserved hypothetical protein
1074	17935104	176299	79	58	1.62396e-05	0	ABC transporter, membrane spanning protein
1075	17938657	176299	79	58	1.62396e-05	0	ABC transporter, membrane spanning protein [oligopeptide]
1076	17937521	176299	79	58	1.62396e-05	0	D-threo-aldose 1-dehydrogenase
1077	17937304	176299	79	58	1.62396e-05	0	3-hydroxybutyryl-CoA dehydrogenase
1078	17937294	176299	79	58	1.62396e-05	0	transcriptional regulator
1079	17935974	176299	115	76	1.63776e-05	0	D-alanine:D-alanine ligase
1080	17933945	176299	115	76	1.63776e-05	0	acetyl-coenzyme A carboxyl transferase, beta subunit
1081	17935351	176299	115	76	1.63776e-05	0	GTP-binding protein HFLX
1082	17938415	176299	115	76	1.63776e-05	0	superoxide dismutase
1083	17937453	176299	115	76	1.63776e-05	0	extragenic suppressor protein SuhB
1084	17936805	176299	34	30	1.65435e-05	0	methyl-accepting chemotaxis protein
1085	17939284	176299	34	30	1.65435e-05	0	P-450 monoxygenase
1086	17938909	176299	34	30	1.65435e-05	0	transcriptional regulator, LysR family
1087	17939128	176299	34	30	1.65435e-05	0	transcriptional regulator, LysR family
1088	17937409	176299	34	30	1.65435e-05	0	conserved hypothetical protein
1089	17939265	176299	34	30	1.65435e-05	0	methyl-accepting chemotaxis protein
1090	17938998	176299	49	40	1.66178e-05	0	conserved hypothetical protein
1091	17934123	176299	49	40	1.66178e-05	0	conserved hypothetical protein
1092	17934250	176299	49	40	1.66178e-05	0	conserved hypothetical protein
1093	17934752	176299	49	40	1.66178e-05	0	conserved hypothetical protein
1094	17936202	176299	72	54	1.66678e-05	0	quaternary ammonium compound-resistance protein
1095	17936220	176299	72	54	1.66678e-05	0	conserved hypothetical protein
1096	17938646	176299	72	54	1.66678e-05	0	ABC transporter, substrate binding protein [glycerol-3-phosphate]
1097	17939161	176299	72	54	1.66678e-05	0	ABC transporter, nucleotide binding/ATPase protein [nopaline]
1098	17937212	176299	72	54	1.66678e-05	0	ABC transporter, substrate binding protein [sulfate]
1099	17937848	176299	72	54	1.66678e-05	0	aldehyde dehydrogenase
1100	17938169	176299	27	25	1.66698e-05	0	conserved hypothetical protein
1101	17936194	176299	27	25	1.66698e-05	0	xanthine dehydrogenase chaperone
1102	17936040	176299	27	25	1.66698e-05	0	conserved hypothetical protein
1103	17935675	176299	23	22	1.71745e-05	0	conserved hypothetical protein
1104	17937792	176299	92	65	1.72358e-05	0	nicotinate-mononucleotide pyrophosphorylase
1105	17938718	176299	92	65	1.72358e-05	0	ABC transporter, membrane spanning protein
1106	17937988	176299	92	65	1.72358e-05	0	conserved hypothetical protein
1107	17937383	176299	92	65	1.72358e-05	0	conserved hypothetical protein
1108	17935522	176299	92	65	1.72358e-05	0	NAD dependent epimerase/dehydratase family protein
1109	17934717	176299	92	65	1.72358e-05	0	metallo-beta-lactamase superfamily protein
1110	17935210	176299	57	45	1.75363e-05	0	acyl-CoA dehydrogenase
1111	17935350	176299	57	45	1.75363e-05	0	host factor I
1112	17935431	176299	57	45	1.75363e-05	0	glyoxalase/bleomycin resistance protein/dioxygenase superfamily protein
1113	17938053	176299	57	45	1.75363e-05	0	transcriptional regulator, LacI family
1114	17938126	176299	57	45	1.75363e-05	0	transcriptional regulator, LysR family
1115	17937611	176299	57	45	1.75363e-05	0	transcriptional regulator, GntR family
1116	17938355	176299	57	45	1.75363e-05	0	HlyD family secretion protein
1117	17934558	176299	104	71	1.77883e-05	0	conserved hypothetical protein
1118	17936971	176299	46	38	1.84703e-05	0	ABC transporter, substrate binding protein [C4-dicarboxylate]
1119	17938857	176299	46	38	1.84703e-05	0	glutathione S-transferase
1120	17938392	176299	46	38	1.84703e-05	0	conserved hypothetical protein
1121	17935412	176299	123	79	1.86308e-05	0	ABC excinuclease subunit A
1122	17934982	176299	123	79	1.86308e-05	0	amidophosphoribosyltransferase
1123	17938654	176299	67	51	1.87095e-05	0	conserved hypothetical protein
1124	17938986	176299	67	51	1.87095e-05	0	ABC transporter, membrane spanning protein [sugar]
1125	17935774	176299	67	51	1.87095e-05	0	ABC transporter, substrate binding protein [aliphatic sulfonate]
1126	17937953	176299	67	51	1.87095e-05	0	transcriptional regulator, LysR family
1127	17937201	176299	67	51	1.87095e-05	0	non-heme haloperoxidase
1128	17936807	176299	67	51	1.87095e-05	0	ABC transporter, substrate binding protein [sn-glycerol 3-phosphate]
1129	17939030	176299	67	51	1.87095e-05	0	zinc-binding oxidoreductase
1130	17938420	176299	37	32	1.88282e-05	0	fimbrial usher protein
1131	17939285	176299	37	32	1.88282e-05	0	transposase
1132	17936009	176299	102	70	1.88553e-05	0	ABC transporter, nucleotide binding/ATPase protein
1133	17933964	176299	102	70	1.88553e-05	0	imidazoleglycerol-phosphate synthase cyclase
1134	17935284	176299	102	70	1.88553e-05	0	acyl-[acyl carrier protein]--UDP-N-acetylglucosamine O-acyltransferase
1135	17937374	176299	62	48	1.90619e-05	0	aspartate 1-decarboxylase
1136	17934643	176299	62	48	1.90619e-05	0	enoyl-CoA hydratase/isomerase
1137	17935130	176299	62	48	1.90619e-05	0	exoD protein
1138	17934606	176299	96	67	1.90842e-05	0	phosphatase
1139	17936368	176299	96	67	1.90842e-05	0	pyridoxamine kinase
1140	17933927	176299	96	67	1.90842e-05	0	maf protein
1141	17935307	176299	96	67	1.90842e-05	0	gluconate dehydrogenase
1142	17936924	176299	81	59	1.9285e-05	0	ABC transporter, membrane spanning protein [oligopeptide]
1143	17934673	176299	100	69	1.94084e-05	0	hydrolase
1144	17934542	176299	100	69	1.94084e-05	0	4-diphosphocytidyl-2-C-methyl-D-erythritol kinase
1145	17934987	176299	100	69	1.94084e-05	0	alanine racemase
1146	17936727	176299	100	69	1.94084e-05	0	phosphoglyceromutase
1147	17936099	176299	100	69	1.94084e-05	0	Xaa-Pro dipeptidase
1148	17937224	176299	98	68	1.94693e-05	0	NTP pyrophosphohydrolase, MutT family
1149	17938196	176299	98	68	1.94693e-05	0	dehydrogenase
1150	17938764	176299	98	68	1.94693e-05	0	ABC transporter, nucleotide binding/ATPase protein
1151	17938844	176299	43	36	1.96322e-05	0	transcriptional regulator, LysR family
1152	17934803	176299	43	36	1.96322e-05	0	ABC transporter, substrate binding protein
1153	17933972	176299	43	36	1.96322e-05	0	malate synthase G
1154	17934472	176299	43	36	1.96322e-05	0	flagellar motor switch protein
1155	17936394	176299	40	34	1.98258e-05	0	penicillin binding protein
1156	17936940	176299	40	34	1.98258e-05	0	conserved hypothetical protein
1157	17937949	176299	74	55	2.08878e-05	0	ABC transporter, membrane spanning protein
1158	17938898	176299	74	55	2.08878e-05	0	ABC transporter, membrane spanning protein [iron]
1159	17935347	176299	74	55	2.08878e-05	0	two component sensor kinase
1160	17935686	176299	74	55	2.08878e-05	0	phosphatidylcholine synthase
1161	17938798	176299	74	55	2.08878e-05	0	zinc-binding dehydrogenase
1162	17935769	176299	74	55	2.08878e-05	0	ABC transporter, substrate binding protein [amino acid]
1163	17934857	176299	74	55	2.08878e-05	0	conserved hypothetical protein
1164	17936164	176299	54	43	2.16734e-05	0	ABC transporter, substrate binding protein [proline/glycine betaine]
1165	17938913	176299	54	43	2.16734e-05	0	demethylmenaquinone methyltransferase
1166	17935717	176299	54	43	2.16734e-05	0	conserved hypothetical protein
1167	17935628	176299	54	43	2.16734e-05	0	hypothetical protein Atu1735
1168	17934579	176299	54	43	2.16734e-05	0	conserved hypothetical protein
1169	17937608	176299	54	43	2.16734e-05	0	ABC transporter, substrate binding protein [nitrate]
1170	17935780	176299	54	43	2.16734e-05	0	nicotinate-nucleotide--dimethylbenzimidazole phosphoribosyl transferase
1171	17938722	176299	54	43	2.16734e-05	0	transcription regulator, IclR family
1172	17934525	176299	54	43	2.16734e-05	0	two component sensor kinase
1173	17934101	176299	113	75	2.22166e-05	0	dihydrodipicolinate reductase
1174	17936133	176299	113	75	2.22166e-05	0	poly(A) polymerase
1175	17936124	176299	83	60	2.25264e-05	0	ABC transporter, nucleotide binding/ATPase protein
1176	17936358	176299	83	60	2.25264e-05	0	ABC transporter, nucleotide binding/ATPase protein
1177	17938069	176299	83	60	2.25264e-05	0	transcriptional regulatory, Crp family
1178	17934106	176299	83	60	2.25264e-05	0	ABC transporter, membrane spanning protein [peptide]
1179	17934576	176299	83	60	2.25264e-05	0	glycolate oxidase subunit
1180	17937650	176299	30	27	2.40964e-05	0	conserved hypothetical protein
1181	17938023	176299	30	27	2.40964e-05	0	conserved hypothetical protein
1182	17939012	176299	30	27	2.40964e-05	0	transcriptional regulator
1183	17935066	176299	30	27	2.40964e-05	0	arginine-tRNA-protein transferase
1184	17934145	176299	69	52	2.43366e-05	0	conserved hypothetical protein
1185	17935716	176299	69	52	2.43366e-05	0	conserved hypothetical protein
1186	17937302	176299	69	52	2.43366e-05	0	electron transfer flavoprotein beta subunit
1187	17937206	176299	69	52	2.43366e-05	0	aldehyde dehydrogenase
1188	17935794	176299	69	52	2.43366e-05	0	transcriptional regulator
1189	17934308	176299	69	52	2.43366e-05	0	ABC transporter, membrane spanning protein
1190	17939089	176299	69	52	2.43366e-05	0	gamma-glutamyltranspeptidase
1191	17934710	176299	59	46	2.49326e-05	0	conserved hypothetical protein
1192	17935644	176299	59	46	2.49326e-05	0	conserved hypothetical protein
1193	17938596	176299	59	46	2.49326e-05	0	transcriptional regulator, LacI family
1194	17936783	176299	59	46	2.49326e-05	0	peptide synthetase
1195	17937604	176299	59	46	2.49326e-05	0	nitrite reductase small subunit
1196	17937613	176299	59	46	2.49326e-05	0	conserved hypothetical protein
1197	17937499	176299	59	46	2.49326e-05	0	transcriptional regulator, FadR/GntR family
1198	17938020	176299	76	56	2.5706e-05	0	serine/threonine phosphoprotein phosphatase
1199	17937516	176299	76	56	2.5706e-05	0	hydrolase
1200	17934929	176299	76	56	2.5706e-05	0	soluble lytic transglycosylase
1201	17934392	176299	76	56	2.5706e-05	0	ABC transporter, substrate binding protein [amino acid]
1202	17937852	176299	76	56	2.5706e-05	0	proline dehydrogenase
1203	17937221	176299	76	56	2.5706e-05	0	methyltransferase
1204	17935901	176299	76	56	2.5706e-05	0	aminotransferase
1205	17935491	176299	76	56	2.5706e-05	0	NADPH:quinone reductase
1206	17938595	176299	76	56	2.5706e-05	0	ABC transporter, substrate binding protein [glutamine]
1207	17937055	176299	76	56	2.5706e-05	0	conserved hypothetical protein
1208	17935000	176299	76	56	2.5706e-05	0	aldo/keto reductase
1209	17934695	176299	76	56	2.5706e-05	0	ribosomal-protein (S5)-alanine N-acetyltransferase
1210	17938783	176299	76	56	2.5706e-05	0	aldo/keto reductase
1211	17938222	176299	76	56	2.5706e-05	0	ABC transporter, nucleotide binding/ATPase protein [amino acid]
1212	17938833	176299	76	56	2.5706e-05	0	ABC transporter, nucleotide binding/ATPase protein [spermidine/putrescine]
1213	17939062	176299	76	56	2.5706e-05	0	ABC transporter, nucleotide binding/ATPase protein
1214	17937851	176299	64	49	2.58301e-05	0	ABC transporter, nucleotide binding/ATPase protein [aliphatic sulfonate]
1215	17933926	176299	64	49	2.58301e-05	0	conserved hypothetical protein
1216	17934416	176299	64	49	2.58301e-05	0	enoyl-CoA hydratase
1217	17937122	176299	64	49	2.58301e-05	0	agaE protein
1218	17938235	176299	51	41	2.5865e-05	0	transcriptional regulator, IclR family
1219	17934616	176299	51	41	2.5865e-05	0	transcriptional regulator, IclR family
1220	17937785	176299	85	61	2.58934e-05	0	ABC transporter, nucleotide binding/ATPase protein
1221	17934727	176299	85	61	2.58934e-05	0	conserved hypothetical protein
1222	17938803	176299	85	61	2.58934e-05	0	ABC transporter, nucleotide binding/ATPase protein [glycine betaine/L-proline]
1223	17938259	176299	85	61	2.58934e-05	0	ABC transporter, membrane spanning protein
1224	17935271	176299	85	61	2.58934e-05	0	glycerophosphoryl diester phosphodiesterase
1225	17938427	176299	85	61	2.58934e-05	0	chloramphenicol acetyltransferase
1226	17935978	176299	111	74	2.78735e-05	0	UDP-N-acetylmuramate-alanine ligase
1227	17937293	176299	111	74	2.78735e-05	0	propionyl-CoA carboxylase
1228	17939278	176299	111	74	2.78735e-05	0	arabinose phosphate phosphatase
1229	17938491	176299	111	74	2.78735e-05	0	glutamate-1-semialdehyde 2,1-aminotransferase
1230	17936004	176299	87	62	2.92974e-05	0	O-methyltransferase
1231	17938122	176299	87	62	2.92974e-05	0	ABC transporter, membrane spanning protein [oligopeptide]
1232	17934301	176299	87	62	2.92974e-05	0	ribonuclease P protein component
1233	17936771	176299	87	62	2.92974e-05	0	ABC transporter, nucleotide binding/ATPase protein
1234	17937773	176299	87	62	2.92974e-05	0	glycogen branching enzyme
1235	17938795	176299	87	62	2.92974e-05	0	dehydrogenase
1236	17934883	176299	87	62	2.92974e-05	0	cytochrome c-type synthesis protein
1237	17935105	176299	87	62	2.92974e-05	0	ABC transporter, nucleotide binding/ATPase protein
1238	17936965	176299	48	39	2.9778e-05	0	ABC transporter, nucleotide binding/ATPase protein [dicarboxylate]
1239	17934612	176299	48	39	2.9778e-05	0	calcium-binding protein, regucalcin
1240	17934393	176299	33	29	3.00531e-05	0	polysaccharide biosynthesis protein
1241	17934841	176299	33	29	3.00531e-05	0	beta-lactamase class D
1242	17938834	176299	33	29	3.00531e-05	0	ABC transporter, substrate binding protein [spermidine/putrescine]
1243	17938772	176299	33	29	3.00531e-05	0	transcriptional regulator, LysR family
1244	17937513	176299	33	29	3.00531e-05	0	transcriptional regulator, LysR family
1245	17938561	176299	33	29	3.00531e-05	0	transcriptional regulator, LysR family
1246	17938580	176299	33	29	3.00531e-05	0	IS 426 transposase
1247	17935166	176299	33	29	3.00531e-05	0	conserved hypothetical protein
1248	17937094	176299	33	29	3.00531e-05	0	two component sensor kinase
1249	17938291	176299	33	29	3.00531e-05	0	IS426 transposase
1250	17937019	176299	26	24	3.087e-05	0	phosphomannose isomerase
1251	17938605	176299	26	24	3.087e-05	0	conserved hypothetical protein
1252	17936286	176299	26	24	3.087e-05	0	conserved hypothetical protein
1253	17937767	176299	26	24	3.087e-05	0	conserved hypothetical protein
1254	17938734	176299	26	24	3.087e-05	0	conserved hypothetical protein
1255	17936897	176299	71	53	3.10207e-05	0	ABC transporter, membrane spanning protein [glycerol-3-phosphate]
1256	17935997	176299	71	53	3.10207e-05	0	N-acetylmuramoyl-L-alanine amidase
1257	17938852	176299	71	53	3.10207e-05	0	two component response regulator
1258	17938286	176299	78	57	3.11028e-05	0	ABC transporter, membrane spanning protein
1259	17937708	176299	78	57	3.11028e-05	0	myo-inositol 2-dehydrogenase
1260	17936090	176299	78	57	3.11028e-05	0	two component sensor kinase
1261	17938377	176299	78	57	3.11028e-05	0	ABC transporter, membrane spanning protein [amino acid]
1262	17935423	176299	78	57	3.11028e-05	0	conserved hypothetical protein
1263	17935455	176299	78	57	3.11028e-05	0	alcohol dehydrogenase
1264	17938311	176299	78	57	3.11028e-05	0	ABC transporter, membrane spanning protein [dipeptide]
1265	17938592	176299	78	57	3.11028e-05	0	santhopine deaminating protein
1266	17939018	176299	78	57	3.11028e-05	0	oxidoreductase
1267	17935592	176299	78	57	3.11028e-05	0	molybdopterin-guanine dinucleotide biosynthesis protein A
1268	17934182	176299	78	57	3.11028e-05	0	oxidoreductase
1269	17935299	176299	78	57	3.11028e-05	0	ABC transporter, substrate binding protein [amino acid]
1270	17936774	176299	56	44	3.15345e-05	0	ABC transporter, nucleotide binding/ATPase protein
1271	17938666	176299	56	44	3.15345e-05	0	transcriptional regulator, LacI family
1272	17933963	176299	89	63	3.26313e-05	0	phosphoribosyl-ATP pyrophosphohydrolase
1273	17934051	176299	89	63	3.26313e-05	0	thymidine phosphorylase
1274	17937947	176299	89	63	3.26313e-05	0	ABC transporter, membrane spanning protein [oligopeptide]
1275	17938124	176299	89	63	3.26313e-05	0	ABC transporter, nucleotide binding/ATPase protein [oligopeptide]
1276	17938831	176299	89	63	3.26313e-05	0	ABC transporter, membrane spanning protein [spermidine/putrescine]
1277	17938417	176299	89	63	3.26313e-05	0	ABC transporter, nucleotide binding/ATPase protein
1278	17938699	176299	89	63	3.26313e-05	0	transcriptional regulator
1279	17938536	176299	89	63	3.26313e-05	0	ribokinase
1280	17938841	176299	89	63	3.26313e-05	0	ABC transporter, nucleotide binding/ATPase protein [oligopeptide]
1281	17935983	176299	109	73	3.29568e-05	0	UDP-MurNAc-pentapeptide synthetase
1282	17936346	176299	109	73	3.29568e-05	0	formyltetrahydrofolate deformylase
1283	17936935	176299	45	37	3.29999e-05	0	ABC transporter, membrane spanning protein [ribose]
1284	17938752	176299	45	37	3.29999e-05	0	agrobacterium virulence homologue VirB5
1285	17934853	176299	45	37	3.29999e-05	0	conserved hypothetical protein
1286	17939205	176299	45	37	3.29999e-05	0	thermophilic desulfurizing enzyme
1287	17939082	176299	45	37	3.29999e-05	0	dehydrogenase
1288	17934618	176299	45	37	3.29999e-05	0	ABC transporter, nucleotide binding/ATPase protein
1289	17934405	176299	45	37	3.29999e-05	0	conserved hypothetical protein
1290	17934126	176299	45	37	3.29999e-05	0	conserved hypothetical protein
1291	17937394	176299	36	31	3.38969e-05	0	TonB-dependent receptor
1292	17935728	176299	36	31	3.38969e-05	0	ABC transporter, substrate binding protein [amino acid]
1293	17938293	176299	36	31	3.38969e-05	0	IS3 family transposase
1294	17938818	176299	36	31	3.38969e-05	0	D-serine deaminase
1295	17934835	176299	66	50	3.41798e-05	0	LysE family transporter
1296	17936148	176299	66	50	3.41798e-05	0	benzoate transport protein
1297	17937226	176299	66	50	3.41798e-05	0	arginine biosynthesis bifunctional protein
1298	17934478	176299	66	50	3.41798e-05	0	flagellin protein FlaD
1299	17937951	176299	61	47	3.44344e-05	0	ABC transporter, substrate binding protein
1300	17936970	176299	61	47	3.44344e-05	0	dehydrogenase
1301	17938965	176299	61	47	3.44344e-05	0	AcrB/AcrD/AcrF family protein
1302	17934473	176299	61	47	3.44344e-05	0	flagellar motor switch protein FliN
1303	17934572	176299	61	47	3.44344e-05	0	transcriptional regulator, GntR family
1304	17938663	176299	61	47	3.44344e-05	0	transcriptional regulator, GntR family
1305	17939079	176299	42	35	3.5064e-05	0	conserved hypothetical protein
1306	17938135	176299	42	35	3.5064e-05	0	conserved hypothetical protein
1307	17936370	176299	42	35	3.5064e-05	0	conserved hypothetical protein
1308	17939217	176299	39	33	3.54966e-05	0	nitrilotriacetate monooxygenase, component A
1309	17936917	176299	39	33	3.54966e-05	0	conserved hypothetical protein
1310	17936227	176299	39	33	3.54966e-05	0	lactoylglutathione lyase
1311	17937817	176299	39	33	3.54966e-05	0	transcriptional regulator, LysR family
1312	17936900	176299	91	64	3.57714e-05	0	hypothetical protein Atu3189
1313	17936748	176299	91	64	3.57714e-05	0	ABC transporter, membrane spanning protein [dipeptide]
1314	17938731	176299	91	64	3.57714e-05	0	acetyltransferase
1315	17938714	176299	91	64	3.57714e-05	0	ABC transporter, membrane spanning protein [mannopine]
1316	17936316	176299	80	58	3.70332e-05	1	two component response regulator
1317	17934514	176299	80	58	3.70332e-05	0	conserved hypothetical protein
1318	17934109	176299	80	58	3.70332e-05	0	D-amino acid dehydrogenase
1319	17938658	176299	80	58	3.70332e-05	0	ABC transporter, membrane spanning protein [oligopeptide]
1320	17938386	176299	80	58	3.70332e-05	0	ABC transporter, membrane spanning protein [oligopeptide]
1321	17936396	176299	80	58	3.70332e-05	0	ABC transporter, nucleotide binding/ATPase protein [dipeptide]
1322	17936082	176299	80	58	3.70332e-05	0	permease
1323	17937186	176299	107	72	3.71865e-05	0	3-methylcrotonoyl-CoA carboxylase beta subunit
1324	17937321	176299	107	72	3.71865e-05	0	glyoxalase II
1325	17935110	176299	107	72	3.71865e-05	0	threonine dehydratase
1326	17934335	176299	107	72	3.71865e-05	0	ABC transporter, membrane spanning protein
1327	17937316	176299	107	72	3.71865e-05	0	1-acyl-sn-glycerol-3-phosphate acyltransferase
1328	17934136	176299	93	65	3.85799e-05	0	components of type IV pilus
1329	17939118	176299	93	65	3.85799e-05	0	amidohydrolase
1330	17935643	176299	93	65	3.85799e-05	0	phosphoribosyl c-AMP cyclohydrolase
1331	17934069	176299	93	65	3.85799e-05	0	D-3-hydroxydecanoyl-(acyl carrier-protein) dehydratase
1332	17938807	176299	93	65	3.85799e-05	0	2-hydroxyacid dehydrogenase
1333	17935287	176299	53	42	3.86044e-05	0	transcriptional regulator, GntR family
1334	17936818	176299	53	42	3.86044e-05	0	transcriptional regulator, LacI family
1335	17937255	176299	53	42	3.86044e-05	0	glycosyltransferase
1336	17938194	176299	53	42	3.86044e-05	0	transcriptional regulator, LacI family
1337	17935160	176299	53	42	3.86044e-05	0	GGDEF family protein
1338	17938653	176299	73	54	3.88119e-05	0	non-heme chloroperoxidase
1339	17936811	176299	73	54	3.88119e-05	0	ABC transporter, membrane spanning protein [sugar]
1340	17938343	176299	73	54	3.88119e-05	0	ABC transporter, substrate binding protein [sugar]
1341	17938811	176299	73	54	3.88119e-05	0	3-oxoadipate enol-lactone hydrolase/4-carboxymuconolactone decarboxylase
1342	17938557	176299	73	54	3.88119e-05	0	oxidoreductase
1343	17939087	176299	73	54	3.88119e-05	0	two component response regulator
1344	17938328	176299	73	54	3.88119e-05	0	two component sensor kinase
1345	17938899	176299	73	54	3.88119e-05	0	ABC transporter, membrane spanning protein [iron]
1346	17938516	176299	73	54	3.88119e-05	0	ABC transporter, membrane spanning protein [C4-dicarboxylate]
1347	17937396	176299	73	54	3.88119e-05	0	ABC transporter, membrane spanning protein [iron(III) dicitrate]
1348	17937671	176299	73	54	3.88119e-05	0	ice nucleation protein homolog
1349	17938052	176299	73	54	3.88119e-05	0	conserved hypothetical protein
1350	17937509	176299	73	54	3.88119e-05	0	permease
1351	17936785	176299	73	54	3.88119e-05	0	short chain dehydrogenase
1352	17934223	176299	73	54	3.88119e-05	0	ABC transporter, membrane spanning protein [sn-Glycerol-3-phosphate]
1353	17934197	176299	121	78	3.91285e-05	0	GMP synthase
1354	17934969	176299	121	78	3.91285e-05	0	phosphatidylserine synthase
1355	17934885	176299	116	76	3.9235e-05	0	serine protease DO-like protease
1356	17938262	176299	116	76	3.9235e-05	0	inositol monophosphatase family protein
1357	17934451	176299	116	76	3.9235e-05	0	UDP-N-acetylglucosamine
1358	17935979	176299	116	76	3.9235e-05	0	UDP-N-acetylglucosamine--N-acetylmuramyl-(pentapeptide) pyrophosphoryl-undecaprenol N-acetylglucosamine transferase
1359	17934544	176299	127	80	3.9581e-05	0	octaprenyl-diphosphate synthase
1360	17937993	176299	105	71	4.0393e-05	0	conserved hypothetical protein
1361	17937776	176299	105	71	4.0393e-05	0	glutamine amidotransferase
1362	17937600	176299	95	66	4.09089e-05	0	glycerol-3-phosphate dehydrogenase
1363	17935707	176299	95	66	4.09089e-05	0	conserved hypothetical protein
1364	17935363	176299	95	66	4.09089e-05	0	glycine cleavage system component H
1365	17933968	176299	95	66	4.09089e-05	0	imidazoleglycerol-phosphate dehydratase
1366	17935706	176299	95	66	4.09089e-05	0	ABC transporter, nucleotide binding/ATPase protein
1367	17939056	176299	95	66	4.09089e-05	0	2-hydroxyacid dehydrogenase
1368	17935379	176299	17	17	4.2238e-05	0	hypothetical protein Atu1479
1369	17937863	176299	17	17	4.2238e-05	0	conserved hypothetical protein
1370	17939176	176299	103	70	4.25038e-05	0	replication protein A
1371	17934809	176299	103	70	4.25038e-05	0	methylated-DNA--protein-cysteine methyltransferase
1372	17936201	176299	103	70	4.25038e-05	0	L-lactate dehydrogenase
1373	17935282	176299	97	67	4.26062e-05	0	UDP glucosamine N-acyltransferase
1374	17937341	176299	97	67	4.26062e-05	0	penicillin-binding protein dacf precursor
1375	17935300	176299	97	67	4.26062e-05	0	phosphoglycerate dehydrogenase
1376	17937376	176299	97	67	4.26062e-05	0	conserved hypothetical protein
1377	17937794	176299	82	59	4.34243e-05	0	quinolinate synthetase A
1378	17934731	176299	82	59	4.34243e-05	0	ABC transporter, nucleotide binding/ATPase protein
1379	17935633	176299	82	59	4.34243e-05	0	acetyltransferase
1380	17938550	176299	82	59	4.34243e-05	0	IS21 family transposase
1381	17937971	176299	82	59	4.34243e-05	0	ABC transporter, membrane spanning protein [amino acid]
1382	17938471	176299	82	59	4.34243e-05	0	two component response regulator
1383	17936820	176299	99	68	4.35233e-05	0	2-hydroxyacid-family dehydrogenase
1384	17935292	176299	99	68	4.35233e-05	0	citrate synthase
1385	17937668	176299	99	68	4.35233e-05	0	dihydroxy-acid dehydratase
1386	17933996	176299	99	68	4.35233e-05	0	D-isomer specific 2-hydroxyacid dehydrogenases family protein
1387	17936738	176299	99	68	4.35233e-05	0	dehydrogenase
1388	17937000	176299	101	69	4.35252e-05	0	thiamine-phosphate pyrophosphorylase
1389	17938153	176299	101	69	4.35252e-05	0	transaldolase
1390	17938983	176299	101	69	4.35252e-05	0	phosphoglycerate dehydrogenase
1391	17934086	176299	101	69	4.35252e-05	0	guanylate kinase
1392	17934652	176299	29	26	4.37751e-05	0	conserved hypothetical protein
1393	17935919	176299	29	26	4.37751e-05	0	conserved hypothetical protein
1394	17935782	176299	29	26	4.37751e-05	0	conserved hypothetical protein
1395	17938388	176299	68	51	4.42704e-05	0	N-ethylammeline chlorohydrolase
1396	17936812	176299	68	51	4.42704e-05	0	ABC transporter, membrane spanning protein [sugar]
1397	17936949	176299	68	51	4.42704e-05	0	ABC transporter, membrane spanning protein [sugar]
1398	17934256	176299	68	51	4.42704e-05	0	SAM dependent methyltransferase
1399	17933987	176299	68	51	4.42704e-05	0	glutaredoxin protein
1400	17937303	176299	68	51	4.42704e-05	0	electron transfer flavoprotein alpha subunit
1401	17934436	176299	68	51	4.42704e-05	0	transcriptional regulator, LuxR family
1402	17937382	176299	58	45	4.44319e-05	0	peptide synthetase
1403	17938109	176299	58	45	4.44319e-05	0	transcriptional regulator, LacI family
1404	17939102	176299	58	45	4.44319e-05	0	acyl-CoA dehydrogenase
1405	17938313	176299	58	45	4.44319e-05	0	transcriptional regulator, GntR family
1406	17934774	176299	58	45	4.44319e-05	0	RhtB family transporter
1407	17937943	176299	58	45	4.44319e-05	0	transcriptional regulator, LacI family
1408	17936170	176299	50	40	4.57455e-05	0	outer membrane heme receptor
1409	17936349	176299	50	40	4.57455e-05	0	ABC transporter, substrate binding protein [iron]
1410	17936043	176299	50	40	4.57455e-05	0	outer membrane protein
1411	17939257	176299	50	40	4.57455e-05	0	conjugal transfer protein, Dtr system
1412	17937618	176299	63	48	4.63505e-05	0	transcriptional regulator, MerR family
1413	17934356	176299	63	48	4.63505e-05	0	transcriptional regulator
1414	17934163	176299	63	48	4.63505e-05	0	conserved hypothetical protein
1415	17937554	176299	63	48	4.63505e-05	0	resolvase
1416	17939123	176299	63	48	4.63505e-05	0	conserved hypothetical protein
1417	17938408	176299	63	48	4.63505e-05	0	ABC transporter, substrate binding protein [dipeptide]
1418	17938407	176299	63	48	4.63505e-05	0	transcriptional regulator, GntR family
1419	17937051	176299	75	55	4.7732e-05	0	trehalose utilization-related protein
1420	17937890	176299	75	55	4.7732e-05	0	flavodoxin
1421	17935445	176299	75	55	4.7732e-05	0	transcriptional regulator, MerR family
1422	17934745	176299	75	55	4.7732e-05	0	transcriptional regulator, MarR family
1423	17938409	176299	75	55	4.7732e-05	0	ABC transporter, membrane spanning protein [dipeptide]
1424	17933936	176299	75	55	4.7732e-05	0	transcriptional regulator
1425	17934984	176299	124	79	4.79155e-05	0	DNA repair protein
1426	17937657	176299	124	79	4.79155e-05	0	dihydrodipicolinate synthase
1427	17936395	176299	84	60	5.01723e-05	0	ABC transporter, nucleotide binding/ATPase protein [dipeptide]
1428	17938102	176299	84	60	5.01723e-05	0	ABC transporter, nucleotide binding/ATPase protein [bacteriocin]
1429	17937507	176299	84	60	5.01723e-05	0	ABC transporter, nucleotide binding/ATPase protein [proline/glycine betaine]
1430	17938590	176299	84	60	5.01723e-05	0	replication protein B
1431	17939011	176299	84	60	5.01723e-05	0	DNA-damage-inducible protein F
1432	17937210	176299	84	60	5.01723e-05	0	ABC transporter, membrane spanning protein
1433	17937448	176299	114	75	5.19526e-05	0	50S ribosomal protein L31
1434	17934363	176299	114	75	5.19526e-05	0	transcription antitermination protein
1435	17938272	176299	114	75	5.19526e-05	0	superoxide dismutase [Fe]
1436	17937987	176299	114	75	5.19526e-05	0	conserved hypothetical protein
1437	17935671	176299	114	75	5.19526e-05	0	transcription-repair coupling factor
1438	17938515	176299	47	38	5.24216e-05	0	ABC transporter, substrate binding protein [C4-dicarboxylate]
1439	17938534	176299	47	38	5.24216e-05	0	ABC transporter, membrane spanning protein [sugar]
1440	17939211	176299	47	38	5.24216e-05	0	conserved hypothetical protein
1441	17939225	176299	47	38	5.24216e-05	0	conserved hypothetical protein
1442	17938579	176299	32	28	5.38364e-05	0	IS426 transposase
1443	17934928	176299	32	28	5.38364e-05	0	outer membrane protein
1444	17934177	176299	32	28	5.38364e-05	0	transcriptional regulator, LysR family
1445	17937392	176299	32	28	5.38364e-05	0	gramicidin S biosynthesis thioesterase
1446	17934298	176299	32	28	5.38364e-05	0	hypothetical protein Atu0382
1447	17937515	176299	32	28	5.38364e-05	0	transcriptional regulator, LysR family
1448	17938290	176299	32	28	5.38364e-05	0	IS426 transposase
1449	17934759	176299	32	28	5.38364e-05	0	conserved hypothetical protein
1450	17936267	176299	55	43	5.55811e-05	0	N-carbamoyl-beta-alanine amidohydrolase
1451	17936137	176299	55	43	5.55811e-05	0	conserved hypothetical protein
1452	17936860	176299	70	52	5.62367e-05	0	ABC transporter, membrane spanning protein [sugar]
1453	17936108	176299	70	52	5.62367e-05	0	transcriptional regulator
1454	17938492	176299	70	52	5.62367e-05	0	two component response regulator
1455	17938784	176299	70	52	5.62367e-05	0	oxidoreductase
1456	17937087	176299	70	52	5.62367e-05	0	ABC transporter, membrane spanning protein [peptide]
1457	17934954	176299	70	52	5.62367e-05	0	ABC transporter, nucleotide binding/ATPase protein
1458	17935641	176299	70	52	5.62367e-05	0	NIFU-like protein
1459	17934580	176299	70	52	5.62367e-05	0	3-methyladenine-DNA glycosylase
1460	17938618	176299	25	23	5.64909e-05	0	hypothetical protein Atu5029
1461	17934203	176299	25	23	5.64909e-05	0	conserved hypothetical protein
1462	17938558	176299	25	23	5.64909e-05	0	hypothetical protein Atu4869
1463	17938295	176299	86	61	5.71414e-05	0	hypothetical protein Atu4606
1464	17936175	176299	86	61	5.71414e-05	0	adenine deaminase
1465	17937626	176299	86	61	5.71414e-05	0	replication protein B
1466	17934730	176299	86	61	5.71414e-05	0	ABC transporter, membrane spanning protein
1467	17938787	176299	86	61	5.71414e-05	0	alcohol dehydrogenase [benzyl]
1468	17938344	176299	77	56	5.77694e-05	0	transcriptional regulator, ROK family
1469	17937326	176299	77	56	5.77694e-05	0	conserved hypothetical protein
1470	17938168	176299	77	56	5.77694e-05	0	MFS permease [multidrug]
1471	17938995	176299	77	56	5.77694e-05	0	ABC transporter, membrane spanning protein
1472	17938401	176299	77	56	5.77694e-05	0	two component response regulator
1473	17938987	176299	77	56	5.77694e-05	0	ABC transporter, substrate binding protein [sugar]
1474	17939060	176299	77	56	5.77694e-05	0	chloromuconate cycloisomerase
1475	17936989	176299	77	56	5.77694e-05	0	aryl-alcohol dehydrogenase
1476	17935478	176299	77	56	5.77694e-05	0	ABC transporter, nucleotide binding/ATPase protein [amino acid]
1477	17934181	176299	77	56	5.77694e-05	0	hydrolase
1478	17934113	176299	77	56	5.77694e-05	0	ABC transporter, membrane spanning protein [proline/glycine/betaine]
1479	17937833	176299	77	56	5.77694e-05	0	oxidoreductase
1480	17938860	176299	44	36	5.79665e-05	0	conserved hypothetical protein
1481	17937634	176299	44	36	5.79665e-05	0	urocanase
1482	17936326	176299	21	20	6.01197e-05	0	conserved hypothetical protein
1483	17937248	176299	21	20	6.01197e-05	0	conserved hypothetical protein
1484	17935500	176299	35	30	6.01294e-05	0	poly-beta-hydroxybutyrate synthase
1485	17938791	176299	35	30	6.01294e-05	0	transcriptional regulator, LysR family
1486	17938800	176299	35	30	6.01294e-05	0	transcriptional regulator, LysR family
1487	17938976	176299	35	30	6.01294e-05	0	transcriptional regulator, LysR family
1488	17937952	176299	35	30	6.01294e-05	0	conserved hypothetical protein
1489	17936211	176299	35	30	6.01294e-05	0	conserved hypothetical protein
1490	17937980	176299	35	30	6.01294e-05	0	transcriptional regulator, LysR family
1491	17936069	176299	35	30	6.01294e-05	0	transcriptional regulator, LysR family
1492	17938037	176299	35	30	6.01294e-05	0	VgrG protein
1493	17934574	176299	35	30	6.01294e-05	0	transcriptional regulator, LysR family
1494	17937977	176299	35	30	6.01294e-05	0	transcriptional regulator, LysR family
1495	17937960	176299	35	30	6.01294e-05	0	transcriptional regulator, LysR family
1496	17938769	176299	35	30	6.01294e-05	0	transcriptional regulator, LysR family
1497	17939109	176299	60	46	6.08661e-05	0	NADH-dependent FMN reductase
1498	17935600	176299	60	46	6.08661e-05	0	SEC-independent protein translocase protein
1499	17939157	176299	60	46	6.08661e-05	0	transcriptional regulator, LysR family
1500	17934537	176299	60	46	6.08661e-05	0	carboxymethylenebutenolidase
1501	17935658	176299	60	46	6.08661e-05	0	transcriptional regulator, LysR family
1502	17936841	176299	60	46	6.08661e-05	0	ABC transporter, substrate binding protein [sugar]
1503	17938512	176299	65	49	6.09757e-05	0	acetyl CoA synthase
1504	17934238	176299	65	49	6.09757e-05	0	enoyl CoA hydratase
1505	17934437	176299	65	49	6.09757e-05	0	transcriptional regulator, LuxR family
1506	17936223	176299	65	49	6.09757e-05	0	conserved hypothetical protein
1507	17937714	176299	65	49	6.09757e-05	0	two component sensor kinase
1508	17936387	176299	65	49	6.09757e-05	0	ABC transporter, membrane spanning protein [sugar]
1509	17937654	176299	65	49	6.09757e-05	0	ABC transporter, substrate binding protein [glycine-betaine]
1510	17938467	176299	65	49	6.09757e-05	0	non-heme chloroperoxidase
1511	17937195	176299	65	49	6.09757e-05	0	ABC transporter, substrate binding protein [sugar]
1512	17938384	176299	65	49	6.09757e-05	0	ABC transporter, substrate binding protein [oligopeptide]
1513	17936884	176299	65	49	6.09757e-05	0	ABC transporter, membrane spanning protein [sugar]
1514	17935383	176299	41	34	6.1616e-05	0	cytochrome b561
1515	17935267	176299	41	34	6.1616e-05	0	transcriptional regulator, LysR family
1516	17934165	176299	41	34	6.1616e-05	0	ABC transporter, substrate binding protein [sugar]
1517	17935335	176299	41	34	6.1616e-05	0	conserved hypothetical protein
1518	17935966	176299	41	34	6.1616e-05	0	aminoglycoside phosphotransferase
1519	17936074	176299	41	34	6.1616e-05	0	transcriptional regulator, LysR family
1520	17937076	176299	41	34	6.1616e-05	0	periplasmic mannitol-binding protein
1521	17936777	176299	41	34	6.1616e-05	0	resiniferatoxin-binding, phosphotriesterase-related protein
1522	17936335	176299	38	32	6.25741e-05	0	aromatic compounds dioxygenase
1523	17938895	176299	38	32	6.25741e-05	0	TonB-dependent receptor
1524	17937588	176299	112	74	6.38972e-05	0	inositol monophosphatase family protein
1525	17935981	176299	112	74	6.38972e-05	0	UDP-N-acetylmuramoylalanine--D-glutamate ligase
1526	17937786	176299	88	62	6.41626e-05	0	ABC transporter, nucleotide binding/ATPase protein
1527	17934936	176299	88	62	6.41626e-05	0	DNA-directed RNA polymerase omega subunit
1528	17934316	176299	88	62	6.41626e-05	0	fructokinase
1529	17934147	176299	119	77	6.43983e-05	0	GMP synthase
1530	17935314	176299	52	41	6.74597e-05	0	acyl-CoA dehydrogenase
1531	17936772	176299	52	41	6.74597e-05	0	GGDEF family protein
1532	17935069	176299	52	41	6.74597e-05	0	conserved hypothetical protein
1533	17934692	176299	52	41	6.74597e-05	0	conserved hypothetical protein
1534	17938213	176299	79	57	6.88737e-05	0	ABC transporter, membrane spanning protein [oligopeptide]
1535	17938309	176299	79	57	6.88737e-05	0	ABC transporter, nucleotide binding/ATPase protein [dipeptide]
1536	17935580	176299	79	57	6.88737e-05	0	peptidyl-prolyl cis-trans isomerse D
1537	17934079	176299	79	57	6.88737e-05	0	biopolymer transport protein
1538	17935352	176299	79	57	6.88737e-05	0	conserved hypothetical protein
1539	17937935	176299	79	57	6.88737e-05	0	ABC transporter, nucleotide binding/ATPase protein [polyamine]
1540	17935525	176299	79	57	6.88737e-05	0	transcriptional regulator, ArsR family
1541	17935120	176299	72	53	7.01803e-05	0	thiosulfate sulfurtransferase
1542	17935530	176299	72	53	7.01803e-05	0	conserved hypothetical protein
1543	17938223	176299	72	53	7.01803e-05	0	ABC transporter, substrate binding protein [amino acid]
1544	17937141	176299	72	53	7.01803e-05	0	ABC transporter, substrate binding protein [oligopeptide]
1545	17938226	176299	72	53	7.01803e-05	0	ABC transporter, membrane spanning protein [amino acid]
1546	17936993	176299	72	53	7.01803e-05	0	ABC transporter, substrate binding protein [sugar]
1547	17936883	176299	72	53	7.01803e-05	0	ABC transporter, membrane spanning protein [sugar]
1548	17935964	176299	72	53	7.01803e-05	0	ABC transporter, membrane spanning protein
1549	17936757	176299	72	53	7.01803e-05	0	oxidoreductase
1550	17937046	176299	72	53	7.01803e-05	0	ABC transporter, substrate binding protein [trehalose/maltose]
1551	17937397	176299	72	53	7.01803e-05	0	ABC transporter, membrane spanning protein [iron (III) dicitrate]
1552	17937739	176299	90	63	7.10341e-05	0	conserved hypothetical protein
1553	17938503	176299	90	63	7.10341e-05	0	acetyltransferase
1554	17934620	176299	90	63	7.10341e-05	0	magnesium/cobalt transport protein
1555	17938066	176299	90	63	7.10341e-05	0	oxidoreductase
1556	17934493	176299	90	63	7.10341e-05	0	flagellar biosynthetic protein FLIR
1557	17935985	176299	110	73	7.43294e-05	0	penicillin binding protein 2
1558	17936310	176299	110	73	7.43294e-05	0	exopolysaccharide production protein PssB
1559	17935785	176299	110	73	7.43294e-05	0	3, 4-dihydroxy-2-butanone 4-phosphate synthase
1560	17935980	176299	110	73	7.43294e-05	0	cell division protein
1561	17934974	176299	110	73	7.43294e-05	0	penicillin-binding protein
1562	17934402	176299	92	64	7.75228e-05	0	methyltransferase
1563	17937389	176299	57	44	7.75643e-05	0	non-ribosomal peptide synthetase
1564	17935472	176299	57	44	7.75643e-05	0	salicylate hydroxylase
1565	17937390	176299	57	44	7.75643e-05	0	peptide synthetase
1566	17937620	176299	57	44	7.75643e-05	0	conserved hypothetical protein
1567	17937080	176299	57	44	7.75643e-05	0	ABC transporter, substrate binding protein [sugar]
1568	17934186	176299	57	44	7.75643e-05	0	mandelate racemase / muconate lactonizing enzyme family protein
1569	17934827	176299	57	44	7.75643e-05	0	conserved hypothetical protein
1570	17938729	176299	67	50	7.858e-05	0	transacetylase
1571	17936240	176299	67	50	7.858e-05	0	acetyltransferase
1572	17937939	176299	67	50	7.858e-05	0	ABC transporter, membrane spanning protein [sugar]
1573	17937500	176299	67	50	7.858e-05	0	AcrB/AcrD/AcrF family protein
1574	17937111	176299	67	50	7.858e-05	0	succinate semialdehyde dehydrogenase
1575	17934463	176299	67	50	7.858e-05	0	flagellar basal-body rod protein
1576	17937257	176299	67	50	7.858e-05	0	succinoglycan biosynthesis transport protein
1577	17938985	176299	67	50	7.858e-05	0	ABC transporter, membrane spanning protein [sugar]
1578	17937936	176299	67	50	7.858e-05	0	aldehyde dehydrogenase
1579	17939210	176299	67	50	7.858e-05	0	monooxygenase
1580	17938325	176299	67	50	7.858e-05	0	AcrB/AcrD/AcrF family protein
1581	17934262	176299	67	50	7.858e-05	0	uridylyltransferase/uridylyl-removing enzyme UTase
1582	17935910	176299	67	50	7.858e-05	0	pyridoxal phosphate biosynthesis protein
1583	17935668	176299	67	50	7.858e-05	0	polyketide biosynthesis associated protein
1584	17937968	176299	49	39	7.9441e-05	0	transcriptional regulator, LysR family
1585	17938336	176299	49	39	7.9441e-05	0	conserved hypothetical protein
1586	17937162	176299	16	16	8.05161e-05	0	arylesterase
1587	17939039	176299	16	16	8.05161e-05	0	conserved hypothetical protein
1588	17937945	176299	81	58	8.09512e-05	0	ABC transporter, nucleotide binding/ATPase protein [oligopeptide]
1589	17937653	176299	81	58	8.09512e-05	0	ABC transporter, nucleotide binding/ATPase protein
1590	17935232	176299	81	58	8.09512e-05	0	3-dehydroquinate dehydratase
1591	17937373	176299	81	58	8.09512e-05	0	conserved hypothetical protein
1592	17936397	176299	81	58	8.09512e-05	0	ABC transporter, membrane spanning protein [dipeptide]
1593	17935364	176299	81	58	8.09512e-05	0	glycine cleavage system T protein, aminomethyltransferase
1594	17938123	176299	81	58	8.09512e-05	0	ABC transporter, nucleotide binding/ATPase protein [oligopeptide]
1595	17938178	176299	81	58	8.09512e-05	0	outer membrane lipoprotein
1596	17937934	176299	81	58	8.09512e-05	0	ABC transporter, membrane spanning protein [polyamine]
1597	17936846	176299	62	47	8.13307e-05	0	ABC transporter, membrane spanning protein [C4-dicarboxylate]
1598	17938048	176299	62	47	8.13307e-05	0	ABC transporter, membrane spanning protein [sugar]
1599	17939108	176299	62	47	8.13307e-05	0	monooxygenase
1600	17938058	176299	62	47	8.13307e-05	0	ABC transporter, substrate binding protein [sugar]
1601	17938072	176299	62	47	8.13307e-05	0	conserved hypothetical protein
1602	17937300	176299	62	47	8.13307e-05	0	conserved hypothetical protein
1603	17935034	176299	62	47	8.13307e-05	0	molybdopterin converting factor small subunit
1604	17937357	176299	62	47	8.13307e-05	0	conserved hypothetical protein
1605	17939152	176299	62	47	8.13307e-05	0	D-nopaline dehydrogenase
1606	17936386	176299	62	47	8.13307e-05	0	ABC transporter, substrate binding protein [sugar]
1607	17935207	176299	108	72	8.27699e-05	0	dihydroorotase
1608	17937220	176299	108	72	8.27699e-05	0	competence protein F
1609	17934336	176299	108	72	8.27699e-05	0	ABC transporter, membrane spanning protein
1610	17939083	176299	94	65	8.33681e-05	0	conserved hypothetical protein
1611	17935797	176299	94	65	8.33681e-05	0	ABC transporter, nucleotide binding/ATPase protein
1612	17938891	176299	94	65	8.33681e-05	0	citrate synthase
1613	17935006	176299	94	65	8.33681e-05	0	conserved hypothetical protein
1614	17936204	176299	94	65	8.33681e-05	0	D-alanyl-D-alanine carboxypeptidase (penicillin binding protein)
1615	17934105	176299	74	54	8.61623e-05	0	ABC transporter, substrate binding protein [peptide]
1616	17937666	176299	74	54	8.61623e-05	0	ABC transporter, membrane spanning protein [sugar]
1617	17934944	176299	74	54	8.61623e-05	0	nitrogen fixation regulatory protein
1618	17935542	176299	74	54	8.61623e-05	0	ABC transporter, membrane spanning protein
1619	17934725	176299	74	54	8.61623e-05	0	sulfate adenylate transferase, subunit 2
1620	17938991	176299	74	54	8.61623e-05	0	ABC transporter, membrane spanning protein [amino acid]
1621	17939209	176299	74	54	8.61623e-05	0	ABC transporter, membrane spanning protein [peptide]
1622	17938554	176299	74	54	8.61623e-05	0	oxidoreductase
1623	17937183	176299	74	54	8.61623e-05	0	acetyl-CoA C-acetyltransferase
1624	17934415	176299	74	54	8.61623e-05	0	acyl-CoA thiolase
1625	17938279	176299	74	54	8.61623e-05	0	oxidoreductase
1626	17938369	176299	74	54	8.61623e-05	0	ABC transporter, membrane spanning protein [amino acid]
1627	17938238	176299	74	54	8.61623e-05	0	beta-ketoadipyl CoA thiolase
1628	17936891	176299	96	66	8.82872e-05	0	ABC transporter, nucleotide binding/ATPase protein
1629	17937077	176299	106	71	8.89695e-05	0	conserved hypothetical protein
1630	17937297	176299	106	71	8.89695e-05	0	transporter
1631	17934604	176299	106	71	8.89695e-05	0	inositol monophosphatase family protein
1632	17937001	176299	106	71	8.89695e-05	0	phosphomethylpyrimidine kinase
1633	17937070	176299	46	37	9.06808e-05	0	monooxygenase
1634	17937403	176299	46	37	9.06808e-05	0	conserved hypothetical protein
1635	17937768	176299	46	37	9.06808e-05	0	nodulation protein N
1636	17935945	176299	46	37	9.06808e-05	0	ABC transporter, substrate binding protein [glycine betaine]
1637	17936000	176299	46	37	9.06808e-05	0	conserved hypothetical protein
1638	17934236	176299	117	76	9.16064e-05	0	ubiquinone/menaquinone biosynthesis methyltransferase
1639	17938364	176299	117	76	9.16064e-05	0	dihydrodipicolinate synthase
1640	17934589	176299	98	67	9.19839e-05	0	ATP phosphoribosyltransferase
1641	17935926	176299	98	67	9.19839e-05	0	phosphoserine phosphatase
1642	17938131	176299	98	67	9.19839e-05	0	conserved hypothetical protein
1643	17936092	176299	104	70	9.28655e-05	0	pyrroline-5-carboxylate reductase
1644	17934509	176299	104	70	9.28655e-05	0	phosphogluconate dehydratase
1645	17936172	176299	104	70	9.28655e-05	0	anthranilate synthase component I and II
1646	17937866	176299	104	70	9.28655e-05	0	cold-shock dead-box protein A
1647	17937411	176299	104	70	9.28655e-05	0	D-3-phosphoglycerate dehydrogenase
1648	17934602	176299	104	70	9.28655e-05	0	glutathione-regulated potassium-efflux system protein
1649	17937173	176299	104	70	9.28655e-05	0	metallo-beta-lactamase superfamily protein
1650	17935723	176299	104	70	9.28655e-05	0	ATP-dependent RNA helicase
1651	17938064	176299	83	59	9.38598e-05	0	conserved hypothetical protein
1652	17935053	176299	83	59	9.38598e-05	0	acetyl transferase
1653	17937279	176299	83	59	9.38598e-05	0	transcriptional regulator, HTH family
1654	17938759	176299	83	59	9.38598e-05	0	dehydrogenase
1655	17935914	176299	83	59	9.38598e-05	0	transcriptional regulator, ArsR family
1656	17935080	176299	83	59	9.38598e-05	0	H+ translocating pyrophosphate synthase
1657	17939260	176299	83	59	9.38598e-05	0	conjugal transfer protein, Dtr system
1658	17939028	176299	83	59	9.38598e-05	0	oxidoreductase
1659	17938180	176299	100	68	9.41609e-05	0	conserved hypothetical protein
1660	17938912	176299	100	68	9.41609e-05	0	phosphoglycerate dehydrogenase
1661	17938284	176299	100	68	9.41609e-05	0	dehydrogenase
1662	17935122	176299	102	69	9.45363e-05	0	cysteine synthase
1663	17934940	176299	102	69	9.45363e-05	0	holo-(acyl-carrier Protein) synthase
1664	17935075	176299	102	69	9.45363e-05	0	riboflavin synthase alpha chain
1665	17935416	176299	102	69	9.45363e-05	0	conserved hypothetical protein
1666	17937844	176299	102	69	9.45363e-05	0	UDP-glucose 6-dehydrogenase
1667	17934898	176299	102	69	9.45363e-05	0	NAD/NADP dependent oxidoreductase
1668	17937254	176299	31	27	9.51026e-05	0	conserved hypothetical protein
1669	17938041	176299	31	27	9.51026e-05	0	hypothetical protein Atu4352
1670	17938026	176299	31	27	9.51026e-05	0	conserved hypothetical protein
1671	17936135	176299	31	27	9.51026e-05	0	conserved hypothetical protein
1672	17934204	176299	31	27	9.51026e-05	0	conserved hypothetical protein
1673	17936210	176299	31	27	9.51026e-05	0	conserved hypothetical protein
1674	17938002	176299	31	27	9.51026e-05	0	sarcosine oxidase gamma subunit
1675	17937742	176299	31	27	9.51026e-05	0	ABC transporter, substrate binding protein [glycine betaine]
1676	17934792	176299	31	27	9.51026e-05	0	conserved hypothetical protein
1677	17936363	176299	54	42	9.6057e-05	0	HlyD family secretion protein
1678	17937095	176299	54	42	9.6057e-05	0	sigma factor
1679	17935441	176299	54	42	9.6057e-05	0	cobinamide kinase/cobinamide phosphate guanylyltransferase
1680	17937478	176299	54	42	9.6057e-05	0	conserved hypothetical protein
1681	17939269	176299	69	51	9.93977e-05	0	conserved hypothetical protein
1682	17937150	176299	69	51	9.93977e-05	0	ABC transporter, substrate binding protein [oligopeptide]
1683	17937940	176299	69	51	9.93977e-05	0	ABC transporter, membrane spanning protein [sugar]
1684	17934307	176299	69	51	9.93977e-05	0	ABC transporter, membrane spanning protein
1685	17938973	176299	69	51	9.93977e-05	0	non-heme haloperoxidase
1686	17938342	176299	69	51	9.93977e-05	0	ABC transporter, membrane spanning protein [sugar]
1687	17938247	176299	69	51	9.93977e-05	0	ABC transporter, membrane spanning protein [sugar]
1688	17938341	176299	69	51	9.93977e-05	0	ABC transporter, membrane spanning protein [sugar]
1689	17933973	176299	43	35	0.000100124	0	conserved hypothetical protein
1690	17937985	176299	43	35	0.000100124	0	dehydrogenase
1691	17938320	176299	43	35	0.000100124	0	conserved hypothetical protein
1692	17935858	176299	43	35	0.000100124	0	conserved hypothetical protein
1693	17938089	176299	43	35	0.000100124	0	ferrienterobactin-like protein
1694	17939194	176299	43	35	0.000100124	0	nitrilotriacetate monooxygenase
1695	17934566	176299	24	22	0.000102151	0	glutamate-cysteine ligase
1696	17934690	176299	24	22	0.000102151	0	conserved hypothetical protein
1697	17934834	176299	24	22	0.000102151	0	conserved hypothetical protein
1698	17934662	176299	24	22	0.000102151	0	conserved hypothetical protein
1699	17936333	176299	24	22	0.000102151	0	conserved hypothetical protein
1700	17938593	176299	76	55	0.000104195	0	NAD binding oxidoreductase
1701	17937235	176299	76	55	0.000104195	0	oxidoreductase
1702	17938243	176299	76	55	0.000104195	0	myo-inositol 2-dehydrogenase
1703	17938442	176299	76	55	0.000104195	0	ABC transporter, membrane spanning protein [amino acid]
1704	17935011	176299	76	55	0.000104195	0	pyridoxal phosphate biosynthesis protein
1705	17935391	176299	76	55	0.000104195	0	sodium bile acid symporter family protein
1706	17936247	176299	76	55	0.000104195	0	ABC transporter, substrate binding protein [amino acid]
1707	17935475	176299	76	55	0.000104195	0	ABC transporter, substrate binding protein [amino acid]
1708	17936908	176299	34	29	0.0001051	0	transcriptional regulator, LysR family
1709	17936361	176299	34	29	0.0001051	0	transcriptional regulator, LysR family
1710	17937648	176299	34	29	0.0001051	0	transcriptional regulator, LysR family
1711	17938780	176299	34	29	0.0001051	0	transcriptional regulator, LysR family
1712	17938280	176299	34	29	0.0001051	0	transcriptional regulator, LysR family
1713	17935410	176299	34	29	0.0001051	0	conserved hypothetical protein
1714	17938056	176299	34	29	0.0001051	0	transcriptional regulator, LysR family
1715	17935569	176299	59	45	0.000105327	0	transcriptional regulator
1716	17935087	176299	59	45	0.000105327	0	conserved hypothetical protein
1717	17938208	176299	59	45	0.000105327	0	ABC transporter, substrate binding protein [branched amino acid]
1718	17938240	176299	59	45	0.000105327	0	ABC transporter, substrate binding protein
1719	17937957	176299	59	45	0.000105327	0	RhtB family transporter
1720	17935397	176299	128	80	0.000105549	0	DNA polymerase III, delta prime subunit
1721	17935888	176299	128	80	0.000105549	0	excinuclease ABC subunit B
1722	17938146	176299	128	80	0.000105549	0	endonuclease III
1723	17938659	176299	64	48	0.000106297	0	ABC transporter, substrate binding protein [dipeptide]
1724	17935941	176299	64	48	0.000106297	0	conserved hypothetical protein
1725	17938667	176299	64	48	0.000106297	0	ABC transporter, membrane spanning protein [sugar]
1726	17934490	176299	64	48	0.000106297	0	hook formation protein
1727	17936195	176299	40	33	0.000106541	0	transcriptional regulator, LysR family
1728	17935749	176299	40	33	0.000106541	0	glutaminase A
1729	17938445	176299	40	33	0.000106541	0	conserved hypothetical protein
1730	17936166	176299	40	33	0.000106541	0	pseudoazurin
1731	17937522	176299	40	33	0.000106541	0	dehydratase
1732	17937959	176299	85	60	0.000107406	0	conserved hypothetical protein
1733	17934389	176299	85	60	0.000107406	0	aquaporin
1734	17935951	176299	85	60	0.000107406	0	pyrazinamidase/nicotinamidase
1735	17938524	176299	85	60	0.000107406	0	glucose 6-phosphate dehydrogenase
1736	17938112	176299	85	60	0.000107406	0	ABC transporter, membrane spanning protein
1737	17937933	176299	85	60	0.000107406	0	ABC transporter, membrane spanning protein [polyamine]
1738	17938349	176299	37	31	0.000108614	0	alpha-galactosidase
1739	17934225	176299	37	31	0.000108614	0	conserved hypothetical protein
1740	17935948	176299	37	31	0.000108614	0	conserved hypothetical protein
1741	17939188	176299	37	31	0.000108614	0	transcriptional regulator, LysR family
1742	17938421	176299	37	31	0.000108614	0	fimbrial chaperone
1743	17935558	176299	37	31	0.000108614	0	amidohydrolase
1744	17938676	176299	20	19	0.000110759	0	conserved hypothetical protein
1745	17938046	176299	20	19	0.000110759	0	conserved hypothetical protein
1746	17936856	176299	51	40	0.000115687	0	pectin degradation protein
1747	17937154	176299	51	40	0.000115687	0	monooxygenase
1748	17937182	176299	51	40	0.000115687	0	acyl-CoA dehydrogenase
1749	17936975	176299	51	40	0.000115687	0	transcriptional regulator, IclR family
1750	17934941	176299	115	75	0.000118246	0	prokaryotic type I signal peptidase
1751	17935161	176299	115	75	0.000118246	0	ATP-dependent Clp protease, proteolytic subunit
1752	17935805	176299	115	75	0.000118246	0	serine protease
1753	17935929	176299	115	75	0.000118246	0	serine protease DO-like precursor
1754	17938978	176299	115	75	0.000118246	0	dihydrodipicolinate synthase
1755	17937770	176299	125	79	0.000120905	0	phosphoglucomutase
1756	17937414	176299	125	79	0.000120905	0	phosphoglucomutase/phosphomannomutase
1757	17935036	176299	125	79	0.000120905	0	excinuclease ABC chain C
1758	17934244	176299	87	61	0.000121341	0	heat-inducible transcription repressor
1759	17938121	176299	87	61	0.000121341	0	ABC transporter, membrane spanning protein [oligopeptide]
1760	17937925	176299	87	61	0.000121341	0	dehydrogenase
1761	17937805	176299	87	61	0.000121341	0	serine dehydrogenase
1762	17935503	176299	87	61	0.000121341	0	DNA repair protein
1763	17935220	176299	87	61	0.000121341	0	acetyltransferase
1764	17936775	176299	71	52	0.000123616	0	ABC transporter, nucleotide binding/ATPase protein
1765	17938246	176299	71	52	0.000123616	0	ABC transporter, membrane spanning protein [sugar]
1766	17934023	176299	71	52	0.000123616	0	conserved hypothetical protein
1767	17935621	176299	71	52	0.000123616	0	flavodoxin
1768	17934726	176299	71	52	0.000123616	0	phosphoadenosine phosphosulfate reductase
1769	17939043	176299	71	52	0.000123616	0	ABC transporter, membrane spanning protein
1770	17937881	176299	71	52	0.000123616	0	ABC transporter, substrate binding protein [oligopeptide]
1771	17938648	176299	71	52	0.000123616	0	ABC transporter, membrane spanning protein [glycerol-3-phosphate]
1772	17939042	176299	71	52	0.000123616	0	ABC transporter, substrate binding protein [sugar]
1773	17936976	176299	78	56	0.000124234	0	conserved hypothetical protein
1774	17936178	176299	78	56	0.000124234	0	alpha-glucosidase
1775	17935037	176299	78	56	0.000124234	0	dehydrogenase
1776	17935770	176299	78	56	0.000124234	0	ABC transporter, membrane spanning protein [amino acid]
1777	17934909	176299	56	43	0.000132694	0	conserved hypothetical protein
1778	17937377	176299	56	43	0.000132694	0	peptide synthetase
1779	17938239	176299	56	43	0.000132694	0	transcriptional regulator, LacI family
1780	17937965	176299	56	43	0.000132694	0	conserved hypothetical protein
1781	17937030	176299	89	62	0.000135359	0	ABC transporter, nucleotide binding/ATPase protein
1782	17937251	176299	89	62	0.000135359	0	arsenical pump membrane protein
1783	17935222	176299	89	62	0.000135359	0	acetyltransferase
1784	17934422	176299	89	62	0.000135359	0	pH adaption potassium efflux system protein
1785	17934613	176299	89	62	0.000135359	0	KHG-KDPG bifunctional aldolase
1786	17934629	176299	89	62	0.000135359	0	streptogramin A acetyl transferase
1787	17937740	176299	89	62	0.000135359	0	ABC transporter, nucleotide binding/ATPase protein [glycine betaine]
1788	17938662	176299	89	62	0.000135359	0	iron alcohol dehydrogenase
1789	17936180	176299	89	62	0.000135359	0	glycosyltransferase
1790	17937107	176299	89	62	0.000135359	0	2-hydroxyacid dehydrogenase
1791	17937454	176299	48	38	0.00013549	0	enhanced entry protein
1792	17937128	176299	48	38	0.00013549	0	monooxygenase
1793	17938214	176299	66	49	0.0001362	0	ABC transporter, substrate binding protein [oligopeptide]
1794	17937066	176299	66	49	0.0001362	0	ABC transporter, membrane spanning protein [amino acid]
1795	17937590	176299	66	49	0.0001362	0	small heat shock protein
1796	17937880	176299	66	49	0.0001362	0	transcriptional regulator, GntR family
1797	17939272	176299	66	49	0.0001362	0	ABC transporter, substrate binding protein [agrocinopine]
1798	17934461	176299	66	49	0.0001362	0	flagellar P-ring protein precursor
1799	17934150	176299	66	49	0.0001362	0	conserved hypothetical protein, membrane protein
1800	17934623	176299	66	49	0.0001362	0	ATP synthase, subunit I
1801	17936994	176299	66	49	0.0001362	0	ABC transporter, membrane spanning protein [sugar]
1802	17934293	176299	27	24	0.000138915	0	conserved hypothetical protein
1803	17934166	176299	27	24	0.000138915	0	conserved hypothetical protein
1804	17937751	176299	27	24	0.000138915	0	endo-1,3-1,4-beta-glycanase
1805	17938927	176299	61	46	0.000139628	0	ABC transporter, substrate binding protein [oligopeptide]
1806	17938597	176299	61	46	0.000139628	0	conserved hypothetical protein
1807	17937638	176299	61	46	0.000139628	0	hydrolase
1808	17935747	176299	113	74	0.000142414	0	inositol monophosphatase family protein
1809	17938476	176299	113	74	0.000142414	0	inositol monophosphatase family protein
1810	17935264	176299	113	74	0.000142414	0	ATP-dependent Clp protease, ATP-binding subunit
1811	17937809	176299	80	57	0.000146173	0	ABC transporter, membrane spanning protein [dipeptide]
1812	17934706	176299	80	57	0.000146173	0	AttS protein
1813	17938929	176299	80	57	0.000146173	0	ABC transporter, membrane spanning protein [oligopeptide]
1814	17938839	176299	80	57	0.000146173	0	ABC transporter, membrane spanning protein [oligopeptide]
1815	17938224	176299	80	57	0.000146173	0	ABC transporter, substrate binding protein [amino acid]
1816	17937145	176299	80	57	0.000146173	0	ABC transporter, nucleotide binding/ATPase protein [oligopeptide]
1817	17938996	176299	80	57	0.000146173	0	ABC transporter, membrane spanning protein
1818	17938473	176299	80	57	0.000146173	0	ABC transporter, substrate binding protein [iron]
1819	17936217	176299	80	57	0.000146173	0	conserved hypothetical protein
1820	17937155	176299	80	57	0.000146173	0	conserved hypothetical protein
1821	17938830	176299	80	57	0.000146173	0	amidase related to nicotinamidase
1822	17937144	176299	80	57	0.000146173	0	ABC transporter, nucleotide binding/ATPase protein [oligopeptide]
1823	17935375	176299	91	63	0.000149098	0	conserved hypothetical protein
1824	17934118	176299	91	63	0.000149098	0	conserved hypothetical protein
1825	17938389	176299	91	63	0.000149098	0	ABC transporter, nucleotide binding/ATPase protein [oligopeptide]
1826	17938201	176299	91	63	0.000149098	0	myo-inositol catabolism IolC protein
1827	17936823	176299	73	53	0.000151366	0	ABC transporter, membrane spanning protein [sugar]
1828	17937421	176299	73	53	0.000151366	0	tolR protein
1829	17936246	176299	73	53	0.000151366	0	ABC transporter, membrane spanning protein
1830	17936052	176299	73	53	0.000151366	0	conserved hypothetical protein
1831	17939281	176299	15	15	0.000152361	0	transposase
1832	17934292	176299	15	15	0.000152361	0	conserved hypothetical protein
1833	17935409	176299	15	15	0.000152361	0	conserved hypothetical protein
1834	17935531	176299	15	15	0.000152361	0	conserved hypothetical protein
1835	17934546	176299	45	36	0.000154166	0	conserved hypothetical protein
1836	17935467	176299	45	36	0.000154166	0	cytochrome P450
1837	17938600	176299	45	36	0.000154166	0	polyketide synthase
1838	17937292	176299	45	36	0.000154166	0	glutathione S-transferase
1839	17933997	176299	45	36	0.000154166	0	conserved hypothetical protein
1840	17938423	176299	93	64	0.000162135	0	aconitate hydratase 2
1841	17939019	176299	53	41	0.000162832	0	myo-inositol catabolism protein
1842	17934889	176299	53	41	0.000162832	0	glutamate-ammonia-ligase adenylyltransferase
1843	17939231	176299	53	41	0.000162832	0	transcriptional regulator, HTH family
1844	17934199	176299	53	41	0.000162832	0	conserved hypothetical protein
1845	17937074	176299	53	41	0.000162832	0	conserved hypothetical protein
1846	17935484	176299	111	73	0.00016284	0	homoserine dehydrogenase
1847	17936921	176299	111	73	0.00016284	0	cell division protein
1848	17935715	176299	111	73	0.00016284	0	cysteine desulfurase
1849	17938085	176299	30	26	0.000165663	0	conserved hypothetical protein
1850	17939076	176299	30	26	0.000165663	0	conserved hypothetical protein
1851	17938955	176299	30	26	0.000165663	0	transposase
1852	17934884	176299	30	26	0.000165663	0	cycL protein
1853	17935237	176299	30	26	0.000165663	0	conserved hypothetical protein
1854	17934377	176299	30	26	0.000165663	0	hypothetical protein Atu0464
1855	17938047	176299	82	58	0.000169832	0	ABC transporter, nucleotide binding/ATPase protein
1856	17937696	176299	82	58	0.000169832	0	dethiobiotin synthase
1857	17937258	176299	82	58	0.000169832	0	glycosyltransferase
1858	17935316	176299	82	58	0.000169832	0	long-chain-fatty-acid-CoA-ligase
1859	17934848	176299	42	34	0.000170079	0	PemK protein
1860	17937158	176299	42	34	0.000170079	0	nitrilotriacetate monooxygenase
1861	17936193	176299	42	34	0.000170079	0	xanthine dehydrogenase C-terminal subunit
1862	17934952	176299	42	34	0.000170079	0	conserved hypothetical protein
1863	17937724	176299	42	34	0.000170079	0	conserved hypothetical protein
1864	17938614	176299	42	34	0.000170079	0	IS21 family transposase fragment
1865	17938785	176299	42	34	0.000170079	0	efflux protein
1866	17936800	176299	68	50	0.000171425	0	ABC transporter, nucleotide binding/ATPase protein [spermidine/putrescine]
1867	17939221	176299	68	50	0.000171425	0	transcriptional regulator, LysR family
1868	17936128	176299	68	50	0.000171425	0	Na+/Pi-cotransporter
1869	17937582	176299	68	50	0.000171425	0	transcriptional regulator
1870	17939024	176299	68	50	0.000171425	0	ABC transporter, substrate binding protein
1871	17934055	176299	68	50	0.000171425	0	phosphopentomutase
1872	17936275	176299	68	50	0.000171425	0	Acr family transporter
1873	17934449	176299	95	65	0.000173999	0	histidinol dehydrogenase
1874	17935495	176299	95	65	0.000173999	0	hydroxymyristoyl-acyl carrier protein dehydratase
1875	17938890	176299	95	65	0.000173999	0	citrate synthase
1876	17936773	176299	58	44	0.000178521	0	transcriptional regulator, LacI family
1877	17934755	176299	58	44	0.000178521	0	organic hydroperoxide resistance protein
1878	17938640	176299	58	44	0.000178521	0	small heat shock protein
1879	17938966	176299	58	44	0.000178521	0	HlyD family secretion protein
1880	17935570	176299	109	72	0.000178813	0	para-aminobenzoate synthase component I
1881	17936026	176299	109	72	0.000178813	0	glutamine synthetase
1882	17935074	176299	109	72	0.000178813	0	bifunctional riboflavin deaminase-reductase [C-term]
1883	17935419	176299	109	72	0.000178813	0	ABC transporter, nucleotide binding/ATPase protein [zinc]
1884	17937632	176299	33	28	0.000181012	0	conserved hypothetical protein
1885	17938172	176299	33	28	0.000181012	0	xylose isomerase
1886	17936872	176299	33	28	0.000181012	0	conserved hypothetical protein
1887	17934879	176299	63	47	0.000181188	0	two component sensor kinase
1888	17934091	176299	63	47	0.000181188	0	ABC transporter, substrate binding protein [phosphonate]
1889	17938395	176299	63	47	0.000181188	0	NADH dehydrogenase I chain E
1890	17937908	176299	63	47	0.000181188	0	cation efflux system protein
1891	17936029	176299	63	47	0.000181188	0	transcriptional regulator, RpiR family
1892	17937779	176299	63	47	0.000181188	0	aldose epimerase
1893	17938437	176299	39	32	0.000181286	0	D-tagatose 3-epimerase
1894	17938335	176299	39	32	0.000181286	0	transcriptional regulator, LysR family
1895	17936838	176299	39	32	0.000181286	0	acetyltransferase
1896	17936345	176299	39	32	0.000181286	0	conserved hypothetical protein
1897	17935511	176299	39	32	0.000181286	0	conserved hypothetical protein
1898	17934313	176299	23	21	0.000182516	0	conserved hypothetical protein
1899	17939037	176299	23	21	0.000182516	0	conserved hypothetical protein
1900	17935384	176299	23	21	0.000182516	0	transcriptional regulator
1901	17938454	176299	23	21	0.000182516	0	conserved hypothetical protein
1902	17936739	176299	23	21	0.000182516	0	conserved hypothetical protein
1903	17938720	176299	23	21	0.000182516	0	conserved hypothetical protein
1904	17937307	176299	23	21	0.000182516	0	hypothetical protein Atu3600
1905	17935304	176299	75	54	0.00018271	0	ABC transporter, substrate binding protein [sugar]
1906	17936893	176299	75	54	0.00018271	0	conserved hypothetical protein
1907	17937662	176299	75	54	0.00018271	0	oxidoreductase
1908	17938103	176299	75	54	0.00018271	0	ABC transporter, membrane spanning protein [bacteriocin]
1909	17937955	176299	75	54	0.00018271	0	transcriptional regulator, GntR family
1910	17937535	176299	75	54	0.00018271	0	MFS permease
1911	17936809	176299	75	54	0.00018271	0	ABC transporter, membrane spanning protein [sn-Glycerol-3-phosphate]
1912	17934192	176299	75	54	0.00018271	0	conserved hypothetical protein
1913	17938197	176299	75	54	0.00018271	0	oxoreductase
1914	17936898	176299	75	54	0.00018271	0	ABC transporter, membrane spanning protein [glycerol-3-phosphate]
1915	17935272	176299	97	66	0.000184169	0	conserved hypothetical protein
1916	17937593	176299	97	66	0.000184169	0	glycerol kinase
1917	17936866	176299	36	30	0.000185642	0	transcriptional regulator, LysR family
1918	17935012	176299	36	30	0.000185642	0	conserved hypothetical protein
1919	17936853	176299	36	30	0.000185642	0	4-deoxy-L-threo-5-hexosulose-uronate
1920	17937967	176299	107	71	0.000190064	0	aspartate aminotransferase A
1921	17934599	176299	107	71	0.000190064	0	ribosomal large subunit pseudouridine synthase B
1922	17936079	176299	107	71	0.000190064	0	aspartate aminotransferase A
1923	17935746	176299	99	67	0.000192088	0	inositol monophosphatase family protein
1924	17939046	176299	99	67	0.000192088	0	UDP-glucose 4-epimerase
1925	17936037	176299	99	67	0.000192088	0	ABC transporter, nucleotide binding/ATPase protein
1926	17936277	176299	99	67	0.000192088	0	metal dependent hydrolase
1927	17937460	176299	99	67	0.000192088	0	phosphoribosylaminoimidazole carboxylase, ATPase subunit
1928	17935808	176299	99	67	0.000192088	0	dihydroxy-acid dehydratase
1929	17938413	176299	50	39	0.000194748	0	conserved hypothetical protein
1930	17936847	176299	50	39	0.000194748	0	ABC transporter, membrane spanning protein [C4-dicarboxylate]
1931	17934785	176299	50	39	0.000194748	0	conserved hypothetical protein
1932	17936219	176299	50	39	0.000194748	0	conserved hypothetical protein
1933	17937738	176299	84	59	0.000194955	0	conserved hypothetical protein
1934	17938356	176299	84	59	0.000194955	0	ABC transporter, nucleotide binding/ATPase protein
1935	17937992	176299	84	59	0.000194955	0	conserved hypothetical protein
1936	17936375	176299	84	59	0.000194955	0	NAD(P)+ transhydrogenase beta chain
1937	17934854	176299	84	59	0.000194955	0	dehydrogenase
1938	17935068	176299	105	70	0.000196656	0	delta-aminolevulinic acid dehydratase
1939	17935854	176299	105	70	0.000196656	0	UDP-glucose 4-epimerase
1940	17937574	176299	105	70	0.000196656	0	D-lactate dehydrogenase
1941	17934228	176299	105	70	0.000196656	0	cysteine synthase
1942	17934906	176299	101	68	0.000197182	0	conserved hypothetical protein
1943	17935241	176299	101	68	0.000197182	0	penicillin-binding protein 1a
1944	17937401	176299	101	68	0.000197182	0	penicillin binding protein
1945	17934845	176299	103	69	0.000198881	0	copper transporting ATPase
1946	17935100	176299	103	69	0.000198881	0	heavy-metal transporting P-type ATPase
1947	17938870	176299	103	69	0.000198881	0	glycogen synthase
1948	17936312	176299	19	18	0.000201957	0	conserved hypothetical protein
1949	17938951	176299	19	18	0.000201957	0	IS66 family orf2
1950	17939254	176299	19	18	0.000201957	0	conserved hypothetical protein
1951	17937385	176299	19	18	0.000201957	0	conserved hypothetical protein
1952	17936153	176299	118	76	0.000208347	0	ATP-dependent Clp protease, proteolytic subunit
1953	17935380	176299	118	76	0.000208347	0	conserved hypothetical protein
1954	17937432	176299	118	76	0.000208347	0	conserved hypothetical protein
1955	17935293	176299	70	51	0.000212291	0	conserved hypothetical protein
1956	17934504	176299	70	51	0.000212291	0	ABC transporter, membrane spanning protein
1957	17939274	176299	70	51	0.000212291	0	ABC transporter, nucleotide binding/ATPase protein [agrocinopine]
1958	17937649	176299	70	51	0.000212291	0	oxidoreductase
1959	17938086	176299	70	51	0.000212291	0	protease
1960	17936843	176299	70	51	0.000212291	0	ABC transporter, membrane spanning protein [sugar]
1961	17936143	176299	70	51	0.000212291	0	acetyltransferase
1962	17936844	176299	70	51	0.000212291	0	ABC transporter, membrane spanning protein [sugar]
1963	17934138	176299	70	51	0.000212291	0	component of type IV pilus
1964	17937171	176299	70	51	0.000212291	0	non-heme chloroperoxidase
1965	17938647	176299	70	51	0.000212291	0	ABC transporter, membrane spanning protein [glycerol-3-phosphate]
1966	17934412	176299	70	51	0.000212291	0	conserved hypothetical protein
1967	17937058	176299	70	51	0.000212291	0	ABC transporter, membrane spanning protein
1968	17937728	176299	70	51	0.000212291	0	ABC transporter, nucleotide binding/ATPase protein [sugar]
1969	17937661	176299	77	55	0.000217633	0	dehydrogenase
1970	17935920	176299	77	55	0.000217633	0	transcriptional regulator, ArsR family
1971	17938097	176299	77	55	0.000217633	0	periplasmic nitrate reductase large subunit
1972	17937103	176299	77	55	0.000217633	0	ABC transporter, membrane spanning protein [iron (III)]
1973	17937097	176299	77	55	0.000217633	0	ABC transporter, membrane spanning protein [iron]
1974	17934114	176299	77	55	0.000217633	0	ABC transporter, nucleotide binding/ATPase protein [proline/glycine/betaine]
1975	17937533	176299	77	55	0.000217633	0	acetyltransferase
1976	17938220	176299	77	55	0.000217633	0	3-dehydroquinate dehydratase
1977	17936023	176299	77	55	0.000217633	0	aldehyde dehydrogenase
1978	17934280	176299	86	60	0.000221203	0	ribokinase
1979	17936787	176299	86	60	0.000221203	0	uracil transport protein
1980	17937788	176299	86	60	0.000221203	0	cytochrome d oxidase subunit II
1981	17938282	176299	86	60	0.000221203	0	2-hydroxyhepta-2,4-diene-1, 7-dioate isomerase/5-carboxymethyl-2-oxo-hex-3-ene-1, 7-dioate decarboxylase
1982	17934220	176299	86	60	0.000221203	0	nodulation protein L
1983	17937615	176299	55	42	0.00022255	0	conserved hypothetical protein
1984	17933956	176299	55	42	0.00022255	0	PTS system, IIA component
1985	17934247	176299	55	42	0.00022255	0	sigma-54 modulation protein
1986	17938107	176299	55	42	0.00022255	0	glutaryl-CoA dehydrogenase
1987	17938374	176299	55	42	0.00022255	0	transcriptional regulator, LacI family
1988	17939001	176299	55	42	0.00022255	0	opine/octopine dehydrogenase
[truncated: 3,108 more rows]
