# Supplementary material for: A computational approach to discovering the functions of bacterial phytochromes by analysis of homolog distributions
Source: BMC Bioinformatics. 2006 Mar 16;7:141. doi: 10.1186/1471-2105-7-141 (PMC1552090; doi:10.1186/1471-2105-7-141)
Supplement: Additional File 11 — Sorted list of co-distribution results based on a low E-value global BLAST analysis, D. radiodurans phytochrome BphP as query and all D. radiodurans proteins as target. [file 1471-2105-7-141-S11.xls]

## Sheet: deira_bphp_1strun
Query protein BphP from Deinococcus radiodurans (deira_bphp)
global BLAST run with E value of 0.000001
gi 15807720 taxid 243230, BLAST homologs found in k=30 species
a: sorting range							30
b: gi of target protein							138
c: taxid of target protein							(above values for k and n for calculation of p)
l: number of species in which BLAST homologs were found
m: number of species identical with query protein
p: probability for co-distribution
e: 1 if the target protein is a direct BLAST homolog of the query protein
f: protein annotation as
a	b	c	l	m	p	e	f
1	15807720	243230	30	30	5.07915e-31	1	photoreceptor histidine kinase
2	15805435	243230	24	21	6.6634e-15	0	response regulator
3	15807870	243230	29	22	3.01171e-13	0	response regulator
4	15807409	243230	22	19	6.1485e-13	0	response regulator
5	15807719	243230	36	24	8.56063e-13	0	response regulator
6	15806193	243230	58	29	1.22173e-12	1	sensory box sensor histidine kinase
7	15807871	243230	58	29	1.22173e-12	1	sensor histidine kinase
8	15807808	243230	19	17	6.78311e-12	0	response regulator
9	15805757	243230	39	24	1.43085e-11	0	response regulator
10	15807533	243230	27	20	2.32472e-11	0	epoxide hydrolase-related protein
11	10957450	243230	60	28	1.58201e-10	1	sensor histidine kinase/response regulator
12	15805171	243230	48	24	1.01978e-08	0	conserved hypothetical protein
13	15795186	243230	48	24	1.01978e-08	0	sensor histidine kinase
14	15805719	243230	75	29	1.63168e-08	0	nitrogen regulatory protein P-II
15	15806435	243230	75	29	1.63168e-08	0	response regulator
16	15807236	243230	37	21	1.36572e-08	0	sensory transduction histidine kinase
17	15805426	243230	17	14	1.23559e-08	0	osteoblast specific factor 2-related protein
18	15807710	243230	22	16	1.53416e-08	0	first mannosyl transferase
19	15805990	243230	70	28	3.23542e-08	0	5-methyltetrahydrofolate--homocysteine methyltransferase
20	15806406	243230	25	17	2.10912e-08	0	competence protein ComF, putative
21	15806194	243230	77	29	4.09817e-08	0	sensor histidine kinase/response regulator
22	15807687	243230	50	24	3.34569e-08	0	phosphoadenosine phosphosulfate reductase
23	15807230	243230	42	22	3.46039e-08	0	carbonic anhydrase
24	10957449	243230	47	23	6.6286e-08	0	sensor histidine kinase/response regulator
25	15807691	243230	43	22	6.4951e-08	0	cobinamide kinase/cobinamide phosphate guanylyltransferase
26	10957456	243230	40	21	1.04933e-07	0	GGDEF family protein
27	15807408	243230	62	26	1.36695e-07	1	sensory box sensor histidine kinase
28	15807915	243230	53	24	1.73103e-07	0	NADPH quinone oxidoreductase, putative
29	15807399	243230	27	17	1.28687e-07	0	conserved hypothetical protein
30	15806627	243230	63	26	2.205e-07	0	ketoacyl reductase, putative
31	15805817	243230	41	21	1.95356e-07	0	chloride peroxidase, putative
32	15807665	243230	45	22	2.12945e-07	0	conserved hypothetical protein
33	15807853	243230	69	27	2.97659e-07	0	exopolyphosphatase
34	15805886	243230	69	27	2.97659e-07	0	sensor histidine kinase
35	15807700	243230	69	27	2.97659e-07	0	1-pyrroline-5-carboxylate dehydrogenase, putative
36	15806081	243230	64	26	3.51563e-07	0	NADPH quinone oxidoreductase, putative
37	10957403	243230	50	23	3.48377e-07	0	potassium-transporting ATPase, A subunit
38	15807577	243230	28	17	2.89203e-07	0	oxidoreductase, short-chain dehydrogenase/reductase family
39	10957405	243230	46	22	3.73035e-07	0	KdpD-related protein
40	15807685	243230	65	26	5.54266e-07	0	ferredoxin-nitrite reductase
41	15806616	243230	84	29	8.09747e-07	0	2-hydroxyhepta-2,4-diene-1,7-dioate isomerase/5-carboxymethyl-2-oxo-hex-3-ene-1,7-dioate decarboxylase-related protein
42	15807394	243230	84	29	8.09747e-07	0	ABC transporter, ATP-binding protein, MsbA family
43	15807890	243230	84	29	8.09747e-07	0	2-hydroxyhepta-2,4-diene-1,7-dioate isomerase/5-carboxymethyl-2-oxo-hex-3-ene-1,7-dioate decarboxylase
44	15808040	243230	84	29	8.09747e-07	0	CheA-related protein
45	15805219	243230	84	29	8.09747e-07	0	glutamate synthase, large subunit
46	15805974	243230	71	27	7.14913e-07	0	NADH dehydrogenase II
47	10957437	243230	51	23	5.84068e-07	0	cob(I)alamin adenosyltransferase
48	15807035	243230	20	14	4.58454e-07	0	conserved hypothetical protein
49	15807527	243230	43	21	6.2786e-07	0	cytidylate kinase
50	15805500	243230	93	30	1.11723e-06	0	ABC transporter, ATP-binding protein
51	15806706	243230	66	26	8.64427e-07	0	inositol monophosphatase family protein
52	15806394	243230	56	24	7.74554e-07	0	amidase, putative
53	15805593	243230	29	17	6.16309e-07	0	conserved hypothetical protein
54	15807896	243230	13	11	5.34905e-07	0	oxidoreductase
55	15807900	243230	13	11	5.34905e-07	0	oxidoreductase
56	15807796	243230	11	10	5.64072e-07	0	GMC oxidoreductase
57	15807679	243230	94	30	1.64093e-06	0	ABC transporter, ATP-binding protein, putative
58	15805776	243230	48	22	1.07821e-06	0	sensory box/GGDEF family protein
59	15805298	243230	48	22	1.07821e-06	0	conserved hypothetical protein
60	15806634	243230	48	22	1.07821e-06	0	c-di-GMP phosphodiesterase A
61	10957404	243230	48	22	1.07821e-06	0	potassium-transporting ATPase, C subunit
62	15806244	243230	67	26	1.33412e-06	0	mannosyltransferase, putative
63	15805119	243230	67	26	1.33412e-06	0	N-acetyl-gamma-glutamyl-phosphate reductase
64	15806848	243230	67	26	1.33412e-06	0	1,4-alpha-glucan branching enzyme, putative
65	15806734	243230	79	28	1.64397e-06	0	glycolate oxidase subunit GlcD
66	15808019	243230	37	19	1.42668e-06	0	cation transporter, putative
67	15805568	243230	21	14	1.18887e-06	0	conserved hypothetical protein
68	15806567	243230	68	26	2.03832e-06	0	DNA-binding response regulator
69	15807865	243230	27	16	1.39216e-06	0	nodulation protein N-related protein
70	15807353	243230	58	24	1.95856e-06	0	transcriptional regulator
71	15805493	243230	49	22	1.78282e-06	0	sensory box/GGDEF family protein
72	15807658	243230	16	12	1.38441e-06	0	Uncharacterized conserved protein
73	15808021	243230	16	12	1.38441e-06	0	P49 secreted protein
74	15807260	243230	54	23	2.49822e-06	0	molybdopterin biosynthesis MoeB
75	15805522	243230	54	23	2.49822e-06	0	pyridoxamine 5-phosphate oxidase
76	15805832	243230	88	29	3.84151e-06	0	Sec-independent protein translocase protein TatC, putative
77	15805917	243230	59	24	3.05396e-06	0	sensor histidine kinase
78	15807030	243230	75	27	3.70188e-06	0	trehalose synthase, putative
79	15807290	243230	50	22	2.89744e-06	0	GGDEF family protein
80	15806276	243230	19	13	2.24643e-06	0	L-sorbosone dehydrogenase
81	15807980	243230	28	16	2.83867e-06	0	urea/short-chain amide ABC transporter, periplasmic urea/short-chain amide-binding protein
82	15806665	243230	82	28	5.28299e-06	0	threonine 3-dehydrogenase
83	15807460	243230	8	8	2.20607e-06	0	cytochrome P450
84	15805296	243230	70	26	4.62176e-06	0	glycogen operon protein GlgX
85	15807501	243230	22	14	2.8223e-06	0	hypothetical protein
86	15805490	243230	25	15	3.00499e-06	0	maltooligosyltrehalose synthase
87	15806392	243230	76	27	5.46828e-06	0	glycosyl hydrolase, family 13
88	15807923	243230	65	25	4.97176e-06	0	branched-chain amino acid ABC transporter, ATP-binding protein
89	15806539	243230	65	25	4.97176e-06	0	conserved hypothetical protein
90	15808001	243230	51	22	4.63226e-06	0	GGDEF family protein
91	15805611	243230	90	29	8.07095e-06	0	formyltetrahydrofolate deformylase
92	15806937	243230	90	29	8.07095e-06	0	oxidoreductase, short-chain dehydrogenase/reductase family
93	15807957	243230	47	21	4.9967e-06	0	GGDEF family protein
94	15805790	243230	71	26	6.86317e-06	0	lipoate-protein ligase B
95	15805491	243230	56	23	6.11596e-06	0	maltooligosyltrehalose trehalohydrolase, putative
96	15805770	243230	66	25	7.45515e-06	0	sensor histidine kinase
97	15805216	243230	61	24	7.1577e-06	0	RNA polymerase sigma-E factor
98	15806203	243230	36	18	6.22726e-06	0	MutT/nudix family protein
99	15805951	243230	91	29	1.15993e-05	0	sodium extrusion protein NatA
100	15805228	243230	20	13	5.50145e-06	0	MutT/nudix family protein
101	15807982	243230	20	13	5.50145e-06	0	urea/short chain-amide ABC transporter, permease protein
102	15807869	243230	20	13	5.50145e-06	0	oxidoreductase, putative
103	15807184	243230	72	26	1.0101e-05	0	NADH-dependent flavin oxidoreductase, putative
104	15806223	243230	23	14	6.21772e-06	0	4-carboxymuconolactone decarboxylase
105	15806761	243230	100	30	1.49187e-05	0	diaminopimelate decarboxylase
106	15805840	243230	44	20	8.08703e-06	0	proline dehydrogenase, putative
107	15806510	243230	78	27	1.16534e-05	0	NADH dehydrogenase I, H subunit
108	10957401	243230	67	25	1.10669e-05	0	DNA-binding response regulator
109	15807656	243230	67	25	1.10669e-05	0	polyphosphate kinase
110	15807988	243230	15	11	6.72168e-06	0	oxidoreductase, putative
111	15806506	243230	92	29	1.65782e-05	0	NADH dehydrogenase I, L subunit
112	15805906	243230	92	29	1.65782e-05	0	NADH-ubiquinone/plastoquinone subunit, putative
113	15805200	243230	92	29	1.65782e-05	0	ABC transporter, ATP-binding protein, MsbA family
114	15805807	243230	73	26	1.4738e-05	0	response regulator, OmpR/PhoB family
115	15806161	243230	73	26	1.4738e-05	0	glycosyl hydrolase, family 13
116	15807324	243230	73	26	1.4738e-05	0	NADH oxidase-related protein
117	15806481	243230	79	27	1.68191e-05	0	oxidoreductase, short-chain dehydrogenase/reductase family
118	15807677	243230	79	27	1.68191e-05	0	alcohol dehydrogenase, zinc-containing
119	15806035	243230	79	27	1.68191e-05	0	ABC transporter, ATP-binding protein
120	15805720	243230	79	27	1.68191e-05	0	ammonium transporter
121	15807308	243230	79	27	1.68191e-05	0	potassium channel, beta subunit, putative
122	15807385	243230	41	19	1.23607e-05	0	Na+/H+ antiporter, putative
123	15805745	243230	45	20	1.30081e-05	0	conserved hypothetical protein
124	15807503	243230	63	24	1.60217e-05	0	serine/threonine protein kinase, putative
125	15805449	243230	18	12	1.02469e-05	0	conserved hypothetical protein
126	15806395	243230	93	29	2.35666e-05	0	MsrA-related protein
127	10957402	243230	93	29	2.35666e-05	0	potassium-transporting ATPase, B subunit
128	15806495	243230	93	29	2.35666e-05	0	2-isopropylmalate synthase
129	10957467	243230	86	28	2.27679e-05	0	ABC transporter, ATP-binding protein, putative
130	15805438	243230	74	26	2.13228e-05	0	oxidoreductase, short-chain dehydrogenase/reductase family
131	15806533	243230	74	26	2.13228e-05	0	pyrroline-5-carboxylate reductase
132	15806606	243230	74	26	2.13228e-05	0	protease, putative
133	15805796	243230	21	13	1.23608e-05	0	fimbrial assembly protein PilM, putative
134	15807036	243230	24	14	1.28463e-05	0	conserved hypothetical protein
135	15806183	243230	80	27	2.40964e-05	0	pantoate--beta-alanine ligase
136	10957441	243230	59	23	2.12323e-05	0	cobyric acid synthase
137	15805459	243230	69	25	2.36898e-05	0	DNA-binding response regulator
138	15807191	243230	69	25	2.36898e-05	0	ABC transporter, ATP-binding protein
139	15807480	243230	94	29	3.33235e-05	0	phosphoribosylformimino-5-aminoimidazole carboxamide ribotide isomerase
140	15805966	243230	94	29	3.33235e-05	0	tryptophan synthase, alpha subunit
141	15805758	243230	94	29	3.33235e-05	0	hisF protein
142	15805453	243230	94	29	3.33235e-05	0	amidotransferase HisH
143	15806061	243230	11	9	1.43704e-05	0	conserved hypothetical protein
144	15806314	243230	11	9	1.43704e-05	0	transposase, putative
145	10957539	243230	11	9	1.43704e-05	0	transposase, putative
146	15795178	243230	31	16	1.85657e-05	0	transposase
147	15805738	243230	103	30	4.24204e-05	0	UDP-glucose 4-epimerase, putative
148	15805698	243230	103	30	4.24204e-05	0	aminotransferase, class I
149	15806659	243230	75	26	3.05972e-05	0	Mg(2+) chelatase family protein
150	15807083	243230	81	27	3.4275e-05	0	ferripyochelin-binding protein
151	15805487	243230	81	27	3.4275e-05	0	acetyl-CoA synthase
152	15805839	243230	81	27	3.4275e-05	0	1-pyrroline-5-carboxylate dehydrogenase
153	10957439	243230	55	22	2.60611e-05	0	cobalamin biosynthesis protein CobD, putative
154	15807860	243230	16	11	1.81868e-05	0	conserved hypothetical protein
155	15806277	243230	9	8	1.64946e-05	0	SNF2/Rad54 helicase-related protein
156	15805651	243230	9	8	1.64946e-05	0	conserved hypothetical protein
157	15805528	243230	70	25	3.41805e-05	0	dihydroorotate dehydrogenase
158	15806010	243230	70	25	3.41805e-05	0	DNA-binding response regulator
159	15807861	243230	70	25	3.41805e-05	0	oxidoreductase, short-chain dehydrogenase/reductase family
160	15806704	243230	95	29	4.68755e-05	0	2-hydroxyacid dehydrogenase, putative
161	10957438	243230	51	21	2.98181e-05	0	cobyrinic acid a,c-diamide synthase
162	10957406	243230	65	24	3.43577e-05	0	sensor histidine kinase, copper metabolism, putative
163	15806677	243230	104	30	5.96179e-05	0	isocitrate dehydrogenase, putative
164	15806786	243230	104	30	5.96179e-05	0	3-isopropylmalate dehydrogenase
165	15806726	243230	19	12	2.3641e-05	0	cytochrome P450
166	15807237	243230	76	26	4.35548e-05	0	phosphate regulon transcriptional regulatory protein PhoB
167	15807904	243230	43	19	3.17466e-05	0	nicotinate-nucleotide--dimethylbenzimidazole phosphoribosyltransferase
168	15805080	243230	43	19	3.17466e-05	0	conserved hypothetical protein
169	15807458	243230	82	27	4.84114e-05	0	acetyl-CoA synthase
170	15806152	243230	96	29	6.5603e-05	0	dihydroxy-acid dehydratase
171	15805153	243230	71	25	4.88777e-05	0	oxidoreductase, short-chain dehydrogenase/reductase family
172	15806509	243230	71	25	4.88777e-05	0	NADH dehydrogenase I, I subunit
173	15806505	243230	89	28	6.37157e-05	0	NADH dehydrogenase I, M subunit
174	15806192	243230	66	24	4.95531e-05	0	shikimate 5-dehydrogenase, putative
175	15807429	243230	77	26	6.15167e-05	0	N-acetylglutamate kinase
176	15807252	243230	77	26	6.15167e-05	0	aldo/keto reductase
177	15806810	243230	77	26	6.15167e-05	0	glycine cleavage system P protein
178	15806049	243230	83	27	6.79087e-05	0	oxidoreductase
179	15808031	243230	29	15	4.00011e-05	0	xanthine dehydrogenase, N-terminal subunit
180	15805989	243230	29	15	4.00011e-05	0	GMC oxidoreductase
181	15806052	243230	48	20	4.86273e-05	0	(S)-2-hydroxy-acid oxidase
182	15807709	243230	40	18	4.67799e-05	0	mannosyltransferase
183	10957452	243230	44	19	4.94044e-05	0	arylesterase/monoxygenase
184	15806534	243230	57	22	5.70045e-05	0	cephalosporin acylase
185	15807686	243230	57	22	5.70045e-05	0	adenylylsulfate kinase
186	15806530	243230	97	29	9.13526e-05	0	ketol-acid reductoisomerase
187	15807448	243230	97	29	9.13526e-05	0	histidinol-phosphate aminotransferase
188	15805737	243230	72	25	6.92887e-05	0	mannose-1-phosphate guanyltransferase, putative
189	15807021	243230	90	28	8.87154e-05	0	phosphoribosylglycinamide formyltransferase
190	15806228	243230	90	28	8.87154e-05	0	bacterioferritin comigratory protein
191	15805136	243230	90	28	8.87154e-05	0	ABC transporter, ATP-binding protein
192	15805901	243230	26	14	4.66803e-05	0	zinc metalloprotease, putative
193	15807711	243230	106	30	0.000116412	0	thymidine diphosphoglucose 4,6-dehydratase
194	15805957	243230	67	24	7.07764e-05	0	alpha-amlyase
195	15805916	243230	67	24	7.07764e-05	0	DNA-binding response regulator
196	15807837	243230	67	24	7.07764e-05	0	molybdenum ABC transporter, permease protein, putative
197	15808036	243230	67	24	7.07764e-05	0	long-chain fatty acid--CoA ligase
198	15806964	243230	67	24	7.07764e-05	0	conserved hypothetical protein
199	15807969	243230	67	24	7.07764e-05	0	long-chain fatty acid--CoA ligase
200	15806586	243230	17	11	4.35042e-05	0	conserved hypothetical protein
201	15806990	243230	17	11	4.35042e-05	0	conserved hypothetical protein
202	15806812	243230	78	26	8.62243e-05	0	glycine cleavage system H protein
203	15807407	243230	78	26	8.62243e-05	0	DNA-binding response regulator
204	15806991	243230	23	13	5.06927e-05	0	conserved hypothetical protein
205	15807599	243230	84	27	9.46173e-05	0	cytochrome C oxidase assembly factor
206	15807683	243230	84	27	9.46173e-05	0	uroporphyrin-III C-methyltransferase/uroporphyrinogen-III synthase
207	15807889	243230	20	12	5.01625e-05	0	sulfite oxidase, putative
208	15807175	243230	12	9	4.79768e-05	0	conserved hypothetical protein
209	15807327	243230	37	17	6.5929e-05	0	potassium channel, putative
210	15807899	243230	37	17	6.5929e-05	0	oxidoreductase, iron-sulfur subunit
211	15807897	243230	37	17	6.5929e-05	0	oxidoreductase, iron-sulfur subunit
212	15806839	243230	58	22	8.27699e-05	0	peptidyl-prolyl cis-trans isomerase, FKBP-type
213	15805769	243230	73	25	9.73935e-05	0	response regulator
214	15807405	243230	73	25	9.73935e-05	0	DNA-binding response regulator
215	15806498	243230	45	19	7.55014e-05	0	lipase, putative
216	15806443	243230	91	28	0.000122805	0	indole-3-glycerol phosphate synthase
217	15807115	243230	41	18	7.31792e-05	0	branched-chain amino acid ABC transporter, permease protein
218	15807522	243230	30	15	6.89927e-05	0	cytochrome P450
219	15806695	243230	68	24	0.000100138	0	long-chain fatty acid--CoA ligase
220	15806507	243230	68	24	0.000100138	0	NADH dehydrogenase I, K subunit
221	15807600	243230	79	26	0.000119955	0	cytochrome c oxidase, subunit I
222	15807654	243230	79	26	0.000119955	0	aminomethyltransferase, putative
223	15807235	243230	79	26	0.000119955	0	phosphate transport system regulatory protein PhoU
224	15807844	243230	85	27	0.00013096	0	thiamin biosynthesis ThiC
225	15805756	243230	85	27	0.00013096	0	oxidoreductase, short-chain dehydrogenase/reductase family
226	15807849	243230	54	21	9.72947e-05	0	GGDEF family protein
227	15807519	243230	54	21	9.72947e-05	0	hydrolase, putative
228	15805259	243230	99	29	0.000174548	0	phosphoribosylformylglycinamidine synthase I
229	15805705	243230	99	29	0.000174548	0	argininosuccinate lyase
230	15807578	243230	27	14	8.31012e-05	0	conserved hypothetical protein
231	15806134	243230	27	14	8.31012e-05	0	heat shock protein, HSP20 family
232	15807902	243230	10	8	6.84079e-05	0	conserved hypothetical protein
233	15806909	243230	34	16	8.90117e-05	0	thermoresistant gluconokinase
234	15807972	243230	34	16	8.90117e-05	0	urease accessory protein UreG
235	15807259	243230	74	25	0.00013577	0	aminotransferase, class I
236	15805942	243230	74	25	0.00013577	0	MoxR-related protein
237	15807587	243230	15	10	7.6896e-05	0	conserved hypothetical protein
238	10957409	243230	50	20	0.000108047	0	GGDEF family protein
239	15805783	243230	92	28	0.00016902	0	citrate synthase
240	15806504	243230	92	28	0.00016902	0	NADH dehydrogenase I, N subunit
241	15805872	243230	92	28	0.00016902	0	bacterioferritin comigratory protein
242	15805481	243230	92	28	0.00016902	0	bacitracin resistance protein
243	15806512	243230	59	22	0.000118786	0	NADH dehydrogenase I, F subunit
244	15805138	243230	6	6	6.91076e-05	0	conserved hypothetical protein
245	15805736	243230	6	6	6.91076e-05	0	snoG protein, putative
246	15805278	243230	38	17	0.000103945	0	arginine decarboxylase
247	15806892	243230	64	23	0.000134108	0	conserved hypothetical protein
248	15806202	243230	64	23	0.000134108	0	mazG protein
249	15805604	243230	64	23	0.000134108	0	sensor histidine kinase
250	15807882	243230	24	13	9.42523e-05	0	conserved hypothetical protein
251	15805134	243230	24	13	9.42523e-05	0	phytoene dehydrogenase, putative
252	15807643	243230	80	26	0.000165663	0	acetolactate synthase, small subunit
253	15805983	243230	80	26	0.000165663	0	peptide ABC transporter, permease protein
254	15807555	243230	80	26	0.000165663	0	molybdenum cofactor biosynthesis protein C
255	15806517	243230	86	27	0.000180085	0	NADH dehydrogenase I, B subunit
256	15806515	243230	86	27	0.000180085	0	NADH dehydrogenase I, D subunit
257	15806827	243230	86	27	0.000180085	0	glutamate 5-kinase
258	15805394	243230	86	27	0.000180085	0	peptide ABC transporter, permease protein
259	15806826	243230	86	27	0.000180085	0	gamma-glutamyl phosphate reductase
260	15807799	243230	8	7	8.28715e-05	0	methyltransferase, putative
261	15805947	243230	8	7	8.28715e-05	0	conserved hypothetical protein
262	15805236	243230	31	15	0.000115108	0	transcriptional regulator, Lrp/AsnC family
263	15805815	243230	100	29	0.000239539	0	O-acetylserine (thiol)-lyase
264	15805451	243230	93	28	0.000231315	0	imidazoleglycerol-phosphate dehydratase
265	15805759	243230	93	28	0.000231315	0	phosphoribosyl-AMP cyclohydrolase/phosphoribosyl-ATP pyrophosphohydrolase
266	15807395	243230	93	28	0.000231315	0	ubiquinone/menaquinone biosynthesis methyltransferase
267	15807134	243230	93	28	0.000231315	0	histidinol dehydrogenase
268	15806351	243230	75	25	0.000187744	0	glycosyl hyrolase, family 3
269	15805648	243230	75	25	0.000187744	0	moxR protein
270	15807398	243230	60	22	0.000168564	0	cobW protein, putative
271	15807488	243230	51	20	0.000157555	0	prolyl endopeptidase
272	15807907	243230	51	20	0.000157555	0	flavohemoprotein
273	15806613	243230	51	20	0.000157555	0	sensor histidine kinase
274	15807675	243230	70	24	0.000195052	0	succinate-semialdehyde dehydrogenase
275	15806042	243230	70	24	0.000195052	0	glycerol-3-phosphate dehydrogenase
276	15807350	243230	35	16	0.000141896	0	conserved hypothetical protein
277	15807188	243230	35	16	0.000141896	0	alpha-glucan phosphorylase, putative
278	15807978	243230	35	16	0.000141896	0	urease, alpha subunit
279	15807979	243230	35	16	0.000141896	0	urease, beta/gamma subunit
280	15805433	243230	87	27	0.000246059	0	ABC transporter, ATP-binding protein
281	15806342	243230	28	14	0.000142245	0	transport protein, putative
282	15807847	243230	13	9	0.000129937	0	conserved hypothetical protein
283	15805172	243230	13	9	0.000129937	0	lipase/esterase, putative
284	15805717	243230	13	9	0.000129937	0	type I topoisomerase, putative
285	15805606	243230	101	29	0.000327178	0	DNA/pantothenate metabolism flavoprotein
286	15806528	243230	101	29	0.000327178	0	acetolactate synthase, large subunit
287	15805650	243230	101	29	0.000327178	0	aspartate aminotransferase
288	15806246	243230	56	21	0.00020046	0	two-component sensor histidine kinase
289	15807702	243230	56	21	0.00020046	0	mannose-1-phosphate guanylyltransferase
290	15805271	243230	94	28	0.000314806	0	6-aminohexanoate-cyclic-dimer hydrolase
291	15806167	243230	94	28	0.000314806	0	chorismate mutase/prephenate dehydratase
292	15806927	243230	94	28	0.000314806	0	glycerol kinase
293	15805160	243230	94	28	0.000314806	0	smf protein
294	15807704	243230	76	25	0.000257571	0	UDP-galactose-lipid carrier transferase
295	15807195	243230	110	30	0.000424934	0	UDP-glucose 4-epimerase
296	15806448	243230	110	30	0.000424934	0	phosphoribosylamine--glycine ligase
297	15806122	243230	61	22	0.00023661	0	cation efflux system protein
298	15807795	243230	61	22	0.00023661	0	aldehyde dehydrogenase
299	15807901	243230	32	15	0.000186298	0	oxidoreductase
300	15805103	243230	71	24	0.000268654	0	ABC transporter, ATP-binding protein
301	15805315	243230	71	24	0.000268654	0	branched-chain amino acid ABC transporter, ATP-binding protein
302	15806890	243230	71	24	0.000268654	0	oxidoreductase, putative
303	15807841	243230	71	24	0.000268654	0	thiamin biosynthesis ThiG
304	15805538	243230	71	24	0.000268654	0	ABC transporter, ATP-binding protein
305	15807515	243230	52	20	0.000226598	0	thiosulfate sulfurtransferase
306	15806707	243230	66	23	0.000260771	0	glutamate N-acetyltransferase/N-acetylglutamate synthase
307	15806485	243230	66	23	0.000260771	0	glycosyl hydrolase, family 13
308	15805365	243230	66	23	0.000260771	0	fatty-acid--CoA ligase, putative
309	15807540	243230	82	26	0.000309271	0	response regulator
310	15805874	243230	82	26	0.000309271	0	lipoprotein, putative
311	15807790	243230	88	27	0.00033409	0	aminotransferase, class III
312	15807596	243230	88	27	0.00033409	0	3-methyl-2-oxobutanoate hydroxymethyltransferase
313	15805137	243230	88	27	0.00033409	0	ABC transporter, ATP-binding protein, MsbA family
314	10957431	243230	16	10	0.000171714	0	RNA helicase, putative
315	15805518	243230	16	10	0.000171714	0	conserved hypothetical protein
316	15807873	243230	16	10	0.000171714	0	conserved hypothetical protein
317	15806105	243230	22	12	0.000184649	0	conserved hypothetical protein
318	15807708	243230	19	11	0.000188506	0	rhamnosyltransferase, putative
319	15807486	243230	19	11	0.000188506	0	transcriptional regulator, sugar-binding, putative
320	15805442	243230	19	11	0.000188506	0	carboxylesterase, putative
321	15805052	243230	36	16	0.000220697	0	conserved hypothetical protein
322	15805894	243230	102	29	0.000444797	0	phosphoribosylaminoimidazolecarboxamide formyltransferase/IMP cyclohydrolase
323	15806849	243230	102	29	0.000444797	0	peptide methionine sulfoxide reductase
324	15806309	243230	102	29	0.000444797	0	D-3-phosphoglycerate dehydrogenase
325	15805232	243230	102	29	0.000444797	0	anthranilate synthase component I
326	15806097	243230	44	18	0.000249714	0	chitooligosaccharide deacetylase
327	15806716	243230	40	17	0.000242191	0	leu/phe-tRNA-protein transferase
328	15806187	243230	40	17	0.000242191	0	MutT/nudix family protein
329	15806370	243230	40	17	0.000242191	0	acid tolerance protein Act206-related protein
330	15808007	243230	57	21	0.000282559	0	aldehyde dehydrogenase
331	15807307	243230	77	25	0.000350645	0	ABC transporter, ATP-binding protein
332	15805192	243230	111	30	0.000582317	0	GTP cyclohydrolase II/3,4-dihydroxy-2-butanone-4-phosphate synthase
333	15805157	243230	111	30	0.000582317	0	acetyl-CoA carboxylase, biotin carboxylase subunit
334	15805695	243230	111	30	0.000582317	0	carbamoyl-phosphate synthase, large subunit
335	15807520	243230	29	14	0.000235006	0	conserved hypothetical protein
336	15806278	243230	62	22	0.000328642	0	DNA helicase, SNF2/RAD54 family
337	15807918	243230	11	8	0.000207718	0	aculeacin A acylase
338	15789333	243230	11	8	0.000207718	0	putative transposase
339	15807270	243230	83	26	0.000418175	0	alcohol dehydrogenase, zinc-containing
340	15805117	243230	83	26	0.000418175	0	molybdopterin biosynthesis MoeA
341	15807332	243230	83	26	0.000418175	0	birA bifunctional protein
342	15807682	243230	67	23	0.000358478	0	DNA-binding response regulator
343	15806262	243230	53	20	0.000321613	0	serine/threonine protein kinase, putative
344	15807846	243230	33	15	0.000293215	0	xanthine dehydrogenase, C-terminal subunit
345	15807626	243230	33	15	0.000293215	0	phosphoglucomutase
346	15807994	243230	49	19	0.000349678	0	conserved hypothetical protein
347	15806617	243230	96	28	0.000573544	0	3-isopropylmalate dehydratase, large subunit
348	15806550	243230	96	28	0.000573544	0	isocitrate dehydrogenase
349	15806126	243230	96	28	0.000573544	0	dihydroorotase
350	15805193	243230	96	28	0.000573544	0	riboflavin synthase, beta subunit
351	15808008	243230	96	28	0.000573544	0	ABC transporter, ATP-binding protein
352	10957407	243230	78	25	0.000473745	0	response regulator
353	15805525	243230	78	25	0.000473745	0	virulence factor-related protein
354	15807114	243230	37	16	0.000335476	0	branched-chain amino acid ABC transporter, permease protein
355	15807964	243230	45	18	0.000363059	0	conserved hypothetical protein
356	15806612	243230	45	18	0.000363059	0	oligosaccharide deacetylase, putative
357	15805099	243230	63	22	0.00045183	0	serine/threonine protein kinase, putative
358	15805368	243230	73	24	0.000496905	0	N-acyl-L-amino acid amidohydrolase, putative
359	15806714	243230	73	24	0.000496905	0	N-acyl-L-amino acid amidohydrolase
360	15807647	243230	73	24	0.000496905	0	response regulator
361	15806109	243230	84	26	0.000561586	0	recF protein
362	15807369	243230	90	27	0.000604579	0	ABC transporter, ATP-binding protein, MsbA family
363	15806437	243230	68	23	0.000488293	0	N-acetylglutamate kinase
364	15806058	243230	54	20	0.000450703	0	branched-chain amino acid ABC transporter, permease protein
365	15806301	243230	54	20	0.000450703	0	phosphoenolpyruvate carboxylase
366	15807566	243230	30	14	0.000375956	0	DNA-3-methyladenine glycosidase II, putative
367	15805965	243230	104	29	0.000810803	0	tryptophan synthase, beta subunit
368	15807507	243230	20	11	0.000352018	0	lipase, putative
369	15806703	243230	20	11	0.000352018	0	daunorubicin C-13 ketoreductase
370	15807606	243230	20	11	0.000352018	0	carboxylesterase, type B
371	15807202	243230	17	10	0.000348655	0	SudD-related protein
372	15807843	243230	17	10	0.000348655	0	thiamin-phosphate pyrophosphorylase
373	15807866	243230	97	28	0.000767891	0	oxidoreductase, short-chain dehydrogenase/reductase family
374	15805701	243230	97	28	0.000767891	0	arginosuccinate synthase
375	15805191	243230	97	28	0.000767891	0	riboflavin synthase, alpha subunit
376	15806986	243230	97	28	0.000767891	0	PhoH-related protein
377	15805341	243230	97	28	0.000767891	0	ribosomal protein L4
378	15807914	243230	50	19	0.000494289	0	acyl-CoA dehydrogenase, putative
379	15806005	243230	50	19	0.000494289	0	GGDEF family protein
380	15807181	243230	50	19	0.000494289	0	cyclopropane-fatty-acyl-phospholipid synthase, putative
381	15805447	243230	50	19	0.000494289	0	ATP-dependent helicase
382	15805968	243230	113	30	0.00108284	0	thioredoxin
383	15807484	243230	113	30	0.00108284	0	nucleoside diphosphate kinase
384	15805711	243230	113	30	0.00108284	0	carbamoyl-phosphate synthase, small subunit
385	15806552	243230	59	21	0.000542526	0	propionyl-CoA carboxylase, beta subunit, putative
386	10957460	243230	34	15	0.000449743	0	serine protease, subtilase family
387	15805520	243230	85	26	0.000749135	0	formamidopyrimidine-DNA glycosylase
388	15806589	243230	85	26	0.000749135	0	ABC transporter, ATP-binding protein
389	15808022	243230	74	24	0.000667535	0	oxidoreductase, short-chain dehydrogenase/reductase family
390	15805804	243230	74	24	0.000667535	0	3-dehydroquinate dehydratase
391	15805995	243230	64	22	0.000615062	0	electron transfer flavoprotein, beta subunit
392	15806028	243230	38	16	0.000499137	0	sugE protein
393	15807357	243230	42	17	0.000522085	0	glutathione-regulated potassium-efflux system protein KefB, putative
394	15807524	243230	42	17	0.000522085	0	conserved hypothetical protein
395	15805841	243230	42	17	0.000522085	0	transcriptional regulator, GntR family
396	15806454	243230	69	23	0.000659196	0	ABC transporter, permease protein, MalFG family
397	15805766	243230	69	23	0.000659196	0	drug transport protein, putative
398	15805647	243230	27	13	0.000464389	0	conserved hypothetical protein
399	15806851	243230	27	13	0.000464389	0	serine/threonine-protein kinase-related protein
400	15807212	243230	5	5	0.000367652	0	tellurium resistance protein TerB (terB) putative
401	15805304	243230	5	5	0.000367652	0	hypothetical protein
402	15805489	243230	5	5	0.000367652	0	hypothetical protein
403	15805635	243230	5	5	0.000367652	0	hypothetical protein
404	15807803	243230	5	5	0.000367652	0	hypothetical protein
405	15806072	243230	5	5	0.000367652	0	hypothetical protein
406	15805277	243230	5	5	0.000367652	0	conserved hypothetical protein
407	15805258	243230	105	29	0.00108724	0	phosphoribosylformylglycinamidine synthase II
408	15807128	243230	105	29	0.00108724	0	ABC transporter, ATP-binding protein
409	15807427	243230	105	29	0.00108724	0	nifR3 protein
410	15805478	243230	105	29	0.00108724	0	glutamine synthase
411	15806725	243230	7	6	0.000395798	0	conserved hypothetical protein
412	15806518	243230	7	6	0.000395798	0	NADH dehydrogenase I, A subunit
413	15807381	243230	7	6	0.000395798	0	conserved hypothetical protein
414	15806766	243230	7	6	0.000395798	0	conserved hypothetical protein
415	15807968	243230	7	6	0.000395798	0	transcriptional regulator, TetR family
416	15807072	243230	7	6	0.000395798	0	lipase, putative
417	15807029	243230	7	6	0.000395798	0	conserved hypothetical protein
418	15805496	243230	7	6	0.000395798	0	conserved hypothetical protein
419	15805638	243230	7	6	0.000395798	0	LuxA-related protein
420	15806166	243230	7	6	0.000395798	0	general stress protein 26, putative
421	15806110	243230	55	20	0.000623933	0	GGDEF family protein
422	15807034	243230	55	20	0.000623933	0	chromosome partitioning ATPase, putative, ParA family
423	15806768	243230	98	28	0.00102261	0	anthranilate synthase component II
424	15807827	243230	98	28	0.00102261	0	phosphate ABC transporter, permease protein
425	15806307	243230	80	25	0.000845783	0	DNA helicase RecQ
426	15805096	243230	24	12	0.000550242	0	repressor protein, putative
427	15805847	243230	24	12	0.000550242	0	lipase, putative
428	15807992	243230	60	21	0.000739568	0	protein kinase, putative
429	15806255	243230	31	14	0.000584002	0	conserved hypothetical protein
430	15805466	243230	75	24	0.000889638	0	HesB/YadR/YfhF family protein
431	15805074	243230	12	8	0.000515206	0	conserved hypothetical protein
432	15807420	243230	12	8	0.000515206	0	nitrilase-related protein
433	15805570	243230	47	18	0.000732119	0	oxidoreductase, short-chain dehydrogenase/reductase family
434	15806057	243230	47	18	0.000732119	0	branched-chain amino acid ABC transporter, permease protein
435	15805498	243230	35	15	0.000673534	0	conserved hypothetical protein
436	15806792	243230	106	29	0.00145137	0	anthranilate synthase component I
437	15806548	243230	21	11	0.000620208	0	osmotically inducible protein C
438	15805814	243230	43	17	0.000746523	0	branched-chain amino acid ABC transporter, periplasmic amino acid-binding protein, putative
439	15805395	243230	39	16	0.000727872	0	conserved hypothetical protein
440	15805898	243230	39	16	0.000727872	0	homoserine O-acetyltransferase, putative
441	15807981	243230	39	16	0.000727872	0	urea/short-chain amide ABC transporter, permease protein
442	15805105	243230	39	16	0.000727872	0	conserved hypothetical protein
443	15807352	243230	56	20	0.000853627	0	acyl-CoA dehydrogenase, putative
444	15805312	243230	56	20	0.000853627	0	branched-chain amino acid ABC transporter, permease protein
445	15806723	243230	99	28	0.00135459	0	aconitate hydratase
446	15806560	243230	99	28	0.00135459	0	ftsE protein
447	15805849	243230	15	9	0.000628594	0	ROK family protein
448	15805888	243230	28	13	0.000734097	0	phytoene synthase
449	15807970	243230	115	30	0.00198824	0	carboxylase
450	15805076	243230	115	30	0.00198824	0	adenylosuccinate synthase
451	15807411	243230	61	21	0.000997705	0	large conductance mechanosensitive channel
452	15807498	243230	61	21	0.000997705	0	conserved hypothetical protein
453	15807995	243230	61	21	0.000997705	0	transcriptional regulator, HTH_1 family
454	15807884	243230	61	21	0.000997705	0	aldehyde dehydrogenase
455	15806123	243230	93	27	0.00140658	0	ABC transporter, ATP-binding protein, EF-3 family
456	15807137	243230	93	27	0.00140658	0	conserved hypothetical protein
457	15805802	243230	87	26	0.00130694	0	shikimate kinase
458	15806642	243230	52	19	0.000948841	0	conserved hypothetical protein
459	15805994	243230	66	22	0.00110754	0	electron transfer flavoprotein, alpha subunit
460	15806055	243230	71	23	0.00117056	0	branched-chain amino acid ABC transporter, ATP-binding protein
461	15806056	243230	71	23	0.00117056	0	branched-chain amino acid ABC transporter, ATP-binding protein
462	15807895	243230	32	14	0.000882977	0	oxidoreductase
463	15807712	243230	107	29	0.00192876	0	glucose-1-phosphate thymidylyltransferase
464	15807804	243230	48	18	0.00101692	0	ABC transporter, periplasmic substrate-binding protein, putative
465	15805669	243230	100	28	0.0017849	0	lipopolysaccharide core biosynthesis protein KdtB
466	15807154	243230	100	28	0.0017849	0	delta-aminolevulinic acid dehydratase
467	15807828	243230	100	28	0.0017849	0	phosphate ABC transporter, permease protein
468	15806071	243230	25	12	0.000891079	0	conserved hypothetical protein
469	15806369	243230	25	12	0.000891079	0	dihydrolipoamide acetyltransferase-related protein
470	15807190	243230	57	20	0.00115468	0	ABC transporter, permease protein, CysTW family
471	15807838	243230	44	17	0.00105008	0	molybdenum ABC transporter, periplasmic molybdate-binding protein, putative
472	15807321	243230	44	17	0.00105008	0	ferredoxin
473	15807624	243230	82	25	0.00146714	0	molybdenum cofactor biosynthesis protein A
474	15807735	243230	40	16	0.00104157	0	CoA transferase, subunit B
475	15806494	243230	10	7	0.000840724	0	conserved hypothetical protein
476	15807487	243230	10	7	0.000840724	0	transport protein, putative
477	15807576	243230	10	7	0.000840724	0	magnesium protoporphyrin chelatase, putative
478	15807833	243230	116	30	0.00268181	0	thioredoxin 1
479	15807172	243230	116	30	0.00268181	0	adenylosuccinate lyase
480	15806640	243230	94	27	0.00184185	0	ABC transporter, ATP-binding protein, EF-3 family
481	15806218	243230	62	21	0.00133238	0	protease I
482	15807723	243230	62	21	0.00133238	0	ribokinase
483	15806142	243230	62	21	0.00133238	0	prephenate dehydrogenase
484	15808002	243230	77	24	0.00154372	0	succinic-semialdehyde dehydrogenase, putative
485	15807996	243230	53	19	0.00128989	0	glutaryl-CoA dehydrogenase
486	15805642	243230	53	19	0.00128989	0	transcriptional regulator, LysR family
487	15805314	243230	67	22	0.00146578	0	branched-chain amino acid ABC transporter, ATP-binding protein
488	15806453	243230	67	22	0.00146578	0	ABC transporter, permease protein, MalFG family
489	10957542	243230	22	11	0.00103898	0	nodulation protein-related protein
490	15805856	243230	22	11	0.00103898	0	ion transporter, putative
491	15805106	243230	29	13	0.00112492	0	ATP-dependent helicase, putative
492	15806021	243230	108	29	0.00255173	0	mrp protein
493	15806411	243230	108	29	0.00255173	0	phosphoribosylformylglycinamidine cyclo-ligase
494	15805364	243230	108	29	0.00255173	0	ATP-dependent RNA helicase, putative
495	15805370	243230	101	28	0.00233954	0	ribosomal protein S15
496	15807185	243230	101	28	0.00233954	0	ABC transporter, ATP-binding protein
497	15807495	243230	49	18	0.00139307	0	enoyl-CoA hydratase, putative
498	15807826	243230	49	18	0.00139307	0	phosphate ABC transporter, periplasmic phosphate-binding protein
499	15806232	243230	49	18	0.00139307	0	serine/threonine protein kinase, putative
500	15805987	243230	83	25	0.00191207	0	N-acetyl-gamma-glutamyl-phosphate reductase
501	15807922	243230	58	20	0.00154482	0	catalase
502	15805154	243230	58	20	0.00154482	0	enoyl-CoA hydratase, putative
503	15806994	243230	58	20	0.00154482	0	catalase
504	15806315	243230	19	10	0.00115198	0	conserved hypothetical protein
505	15806546	243230	19	10	0.00115198	0	serine protease, subtilase family
506	15805163	243230	19	10	0.00115198	0	phosphoribosylanthranilate isomerase
507	15805837	243230	19	10	0.00115198	0	hypothetical protein
508	15808015	243230	19	10	0.00115198	0	response regulator
509	15806177	243230	13	8	0.00110565	0	conserved hypothetical protein
510	15807066	243230	13	8	0.00110565	0	conserved hypothetical protein
511	15807085	243230	13	8	0.00110565	0	chalcone synthase, putative
512	15807986	243230	13	8	0.00110565	0	chalcone synthase, putative
513	15807046	243230	89	26	0.00222183	0	ABC transporter, ATP-binding protein, MsbA family
514	15805960	243230	95	27	0.00239773	0	conserved hypothetical protein
515	15806208	243230	37	15	0.0014151	0	methylmalonyl-CoA mutase, alpha subunit, chain A
516	15807026	243230	37	15	0.0014151	0	methylmalonyl-CoA mutase, alpha subunit, chain B
517	15807163	243230	37	15	0.0014151	0	drug transport protein
518	15807944	243230	37	15	0.0014151	0	serine protease, subtilase family
519	15805220	243230	41	16	0.00146415	0	enoyl-CoA hydratase, putative
520	15807586	243230	41	16	0.00146415	0	conserved hypothetical protein
521	15807736	243230	41	16	0.00146415	0	CoA transferase, subunit A
522	15805256	243230	117	30	0.00360657	0	amidophosphoribosyltransferase
523	15806603	243230	78	24	0.00201049	0	6-phosphogluconate dehydrogenase
524	15806296	243230	78	24	0.00201049	0	homoserine dehydrogenase
525	15805982	243230	78	24	0.00201049	0	peptide ABC transporter, permease protein
526	15805118	243230	63	21	0.0017619	0	shikimate 5-dehydrogenase, putative
527	15806895	243230	63	21	0.0017619	0	alanine dehydrogenase
528	15807090	243230	73	23	0.00201034	0	endopeptidase IV-related protein
529	15805424	243230	73	23	0.00201034	0	molybdopterin oxidoreductase
530	15806564	243230	73	23	0.00201034	0	conserved hypothetical protein
531	15807492	243230	68	22	0.00192265	0	medium-chain fatty acid--CoA ligase
532	15806171	243230	68	22	0.00192265	0	3-hydroxybutyryl-CoA dehydratase
533	15807112	243230	68	22	0.00192265	0	branched-chain amino acid ABC transporter, ATP-binding protein
534	15805499	243230	68	22	0.00192265	0	tetracycline-efflux transporter
535	15807984	243230	68	22	0.00192265	0	urea/short-chain amide ABC transporter, ATP-binding protein, putative
536	15805195	243230	26	12	0.00139126	0	branched-chain amino acid dehydrogenase
537	15807389	243230	26	12	0.00139126	0	conserved hypothetical protein
538	15807681	243230	26	12	0.00139126	0	conserved hypothetical protein
539	10957453	243230	54	19	0.00173257	0	GGDEF family protein
540	15807829	243230	109	29	0.00336084	0	phosphate ABC transporter, ATP-binding protein
541	15805956	243230	102	28	0.00305046	0	polyprenyl synthase
542	15807741	243230	102	28	0.00305046	0	cation-transporting P-type ATPase
543	15805785	243230	8	6	0.00129314	0	conserved hypothetical protein
544	15807319	243230	8	6	0.00129314	0	sensor histidine kinase
545	15806121	243230	8	6	0.00129314	0	conserved hypothetical protein
546	15806638	243230	8	6	0.00129314	0	GGDEF family protein
547	15805848	243230	84	25	0.00247479	0	oxidoreductase, short-chain dehydrogenase/reductase family
548	15807526	243230	84	25	0.00247479	0	peptidyl-prolyl cis-trans isomerase, cyclophilin-type
549	15806578	243230	84	25	0.00247479	0	peptide ABC transporter, permease protein
550	15806662	243230	50	18	0.00188319	0	oligopeptidase A
551	15805253	243230	50	18	0.00188319	0	thiosulfate sulfurtransferase
552	15805744	243230	59	20	0.0020449	0	aspartate 1-decarboxylase
553	15808039	243230	59	20	0.0020449	0	serine/threonine protein kinase, putative
554	15806210	243230	59	20	0.0020449	0	tRNA nucleotidyltransferase/poly A polymerase family protein
555	15807920	243230	30	13	0.00167554	0	ankyrin-related protein
556	15806883	243230	30	13	0.00167554	0	conserved hypothetical protein
557	15805791	243230	90	26	0.00286939	0	lipoic acid synthase
558	15805065	243230	90	26	0.00286939	0	phosphoribosylaminoimidazole carboxylase, ATPase subunit
559	15806893	243230	90	26	0.00286939	0	peptidyl-prolyl cis-trans isomerase, cyclophilin-type
560	15806106	243230	96	27	0.00310323	0	alanine racemase
561	15805686	243230	23	11	0.0016652	0	frnE protein
562	15806025	243230	23	11	0.0016652	0	conserved hypothetical protein
563	15807806	243230	79	24	0.00259902	0	amino acid ABC transporter, ATP-binding protein
564	15807659	243230	46	17	0.00198427	0	fructose-1,6-bisphosphatase
565	15807111	243230	118	30	0.00483608	0	adenylate kinase
566	15806129	243230	118	30	0.00483608	0	aspartate carbamoyltransferase
567	15807641	243230	74	23	0.00260283	0	Smc1/Cut3/Cut14 family protein
568	15805467	243230	74	23	0.00260283	0	Holliday junction resolvase
569	15807911	243230	74	23	0.00260283	0	drug transport protein, putative
570	15807020	243230	42	16	0.0020238	0	ArgE/DapE/Acy1 family protein
571	15806040	243230	38	15	0.00199076	0	rRNA methylase
572	15806104	243230	38	15	0.00199076	0	methylmalonyl-CoA mutase, beta subunit
573	15806856	243230	110	29	0.00440672	0	glutamyl-tRNA(Gln) amidotransferase, subunit A
574	15805215	243230	110	29	0.00440672	0	conserved hypothetical protein
575	15806767	243230	110	29	0.00440672	0	anthranilate synthase component II
576	15806116	243230	110	29	0.00440672	0	3-phosphoshikimate-1-carboxyvinyltransferase
577	15806631	243230	110	29	0.00440672	0	amidase, putative
578	15805582	243230	103	28	0.00395656	0	glutamate-1-semialdehyde 2,1-aminomutase
579	15807440	243230	103	28	0.00395656	0	cation-transporting ATPase
580	15806173	243230	85	25	0.00318132	0	allantoinase, putative
581	15807798	243230	20	10	0.00191674	0	conserved hypothetical protein
582	15806258	243230	20	10	0.00191674	0	MaoC-related protein
583	15807218	243230	20	10	0.00191674	0	conserved hypothetical protein
584	15808009	243230	20	10	0.00191674	0	response regulator PilH, putative
585	15805859	243230	27	12	0.00210179	0	histone deacetylase/AcuC/AphA family protein
586	15805946	243230	51	18	0.00251352	0	acyl-CoA dehydrogenase
587	15806554	243230	51	18	0.00251352	0	acyl-CoA dehydrogenase
588	15806336	243230	51	18	0.00251352	0	acyl-CoA dehydrogenase
589	15806513	243230	51	18	0.00251352	0	NADH dehydrogenase I, E subunit
590	15807282	243230	91	26	0.00368238	0	cell wall glycyl-glycine endopeptidase, putative
591	15805077	243230	91	26	0.00368238	0	GTP cyclohydrolase I
592	15805652	243230	11	7	0.00189655	0	conserved hypothetical protein
593	15807248	243230	11	7	0.00189655	0	erythromycin esterase, putative
594	15807785	243230	11	7	0.00189655	0	glycohydrolase, putative
595	15807699	243230	97	27	0.00399304	0	4-aminobutyrate aminotransferase
596	15807627	243230	6	5	0.00179127	0	conserved hypothetical protein
597	15806844	243230	6	5	0.00179127	0	conserved hypothetical protein
598	15807815	243230	6	5	0.00179127	0	conserved hypothetical protein
599	15807206	243230	6	5	0.00179127	0	conserved hypothetical protein
600	15805765	243230	6	5	0.00179127	0	conserved hypothetical protein
601	15805755	243230	6	5	0.00179127	0	hydrolase, CbbY/CbbZ/GpH/YieH family
602	15806579	243230	80	24	0.0033353	0	peptide ABC transporter, permease protein
603	15806226	243230	80	24	0.0033353	0	cell cycle protein MesJ, putative/cytosine deaminase-related protein
604	15806323	243230	65	21	0.00299445	0	spermidine/putrescine ABC transporter, periplasmic spermidine/putrescine-binding protein
605	15807402	243230	17	9	0.00209608	0	hypothetical protein
606	15805631	243230	17	9	0.00209608	0	acetyltransferase, putative
607	10957459	243230	17	9	0.00209608	0	extracellular nuclease, putative
608	15805808	243230	17	9	0.00209608	0	conserved hypothetical protein
609	15805624	243230	17	9	0.00209608	0	conserved hypothetical protein
610	15805801	243230	119	30	0.00646622	0	chorismate synthase
611	15808011	243230	47	17	0.00266942	0	methyl-accepting chemotaxis protein
612	15807933	243230	47	17	0.00266942	0	sugar transporter, putative
613	15807371	243230	75	23	0.00334347	0	aldehyde dehydrogenase
614	15805218	243230	75	23	0.00334347	0	glutamate synthase, small subunit
615	15807650	243230	14	8	0.00212579	0	4-alpha-glucanotransferase
616	15805130	243230	14	8	0.00212579	0	conserved hypothetical protein
617	15807254	243230	31	13	0.00243143	0	DNA-binding stress response protein, Dps family
618	15805887	243230	31	13	0.00243143	0	phytoene dehydrogenase
619	15805689	243230	4	4	0.00189482	0	conserved hypothetical protein
620	15807859	243230	4	4	0.00189482	0	phosphoglycerate mutase-related protein
621	15807801	243230	4	4	0.00189482	0	hypothetical protein
622	15806131	243230	4	4	0.00189482	0	transcriptional regulator, MerR family
623	10957448	243230	4	4	0.00189482	0	TorS-related protein
624	15807544	243230	4	4	0.00189482	0	hypothetical protein
625	15806791	243230	4	4	0.00189482	0	yellow-related protein
626	15806688	243230	4	4	0.00189482	0	chromosome partitioning protein, ParA family
627	15806200	243230	4	4	0.00189482	0	hypothetical protein
628	15805565	243230	4	4	0.00189482	0	hypothetical protein
629	15807500	243230	56	19	0.0030202	0	zinc protease, putative
630	15808029	243230	35	14	0.00264603	0	conserved hypothetical protein
631	15807630	243230	35	14	0.00264603	0	cation transport system protein, putative
632	15807648	243230	111	29	0.00575215	0	RNA helicase
633	15807037	243230	104	28	0.00510486	0	ribosomal protein L7/L12
634	15805205	243230	104	28	0.00510486	0	dihydropteroate synthase
635	10957426	243230	104	28	0.00510486	0	hemolysin, putative
636	15806779	243230	104	28	0.00510486	0	3-isopropylmalate dehydratase, large subunit
637	15807638	243230	104	28	0.00510486	0	cation-transporting ATPase
638	15805870	243230	39	15	0.00274974	0	conserved hypothetical protein
639	15805393	243230	86	25	0.00406202	0	peptide ABC transporter, permease protein, putative
640	15806151	243230	86	25	0.00406202	0	ferrochelatase
641	15807629	243230	24	11	0.00256631	0	lipopolysaccharide glycosyltransferase, putative
642	15807358	243230	24	11	0.00256631	0	conserved hypothetical protein
643	15806809	243230	61	20	0.00347493	0	deoxyguanosinetriphosphate triphosphohydrolase-related protein
644	15808037	243230	92	26	0.00469617	0	ABC transporter, ATP-binding protein
645	15807483	243230	52	18	0.00331397	0	GGDEF family protein
646	15805854	243230	52	18	0.00331397	0	isocitrate lyase
647	15805207	243230	52	18	0.00331397	0	2-amino-4-hydroxy-6-hydroxymethyldihydropteridine pyrophosphokinase
648	15805949	243230	81	24	0.00424933	0	low-affinity inorganic phosphate transporter, putative
649	15807106	243230	71	22	0.00412086	0	ribosomal protein L18
650	15807113	243230	71	22	0.00412086	0	branched-chain amino acid ABC transporter, ATP-binding protein
651	15806382	243230	120	30	0.00862163	0	aspartate kinase
652	15806874	243230	120	30	0.00862163	0	GMP synthase
653	15807961	243230	28	12	0.00308168	0	methylamine utilization protein
654	15806516	243230	48	17	0.00354282	0	NADH dehydrogenase I, C subunit
655	15807925	243230	21	10	0.00303902	0	branched-chain amino acid ABC transporter, permease protein
656	15805907	243230	21	10	0.00303902	0	cation transport system protein, putative
657	15805578	243230	57	19	0.00392258	0	glutaryl-CoA dehydrogenase, putative
658	15805241	243230	87	25	0.00515186	0	ABC transporter, ATP-binding protein
659	15805188	243230	105	28	0.00655169	0	NifS-related protein
660	15807004	243230	112	29	0.00747446	0	aspartate-semialdehyde dehydrogenase
661	15807855	243230	112	29	0.00747446	0	conserved hypothetical protein
662	15807348	243230	112	29	0.00747446	0	phenylalanyl-tRNA synthetase, beta subunit
663	15805313	243230	36	14	0.00365726	0	branched-chain amino acid ABC transporter, permease protein
664	15805225	243230	36	14	0.00365726	0	thiol:disulfide interchange protein
665	15807012	243230	36	14	0.00365726	0	ArgE/DapE/Acy1 family protein
666	15805502	243230	93	26	0.00595173	0	ABC transporter, ATP-binding protein, EF-3 family
667	15806467	243230	51	4	0.00130694	0	5`-methylthioadenosine/S-adenosylhomocysteine nuclosidase
668	15806490	243230	93	26	0.00595173	0	DNA repair protein
669	15807144	243230	62	20	0.00446347	0	conserved hypothetical protein
670	15806500	243230	62	20	0.00446347	0	enoyl-CoA hydratase/3,2-trans-enoyl-CoA isomerase/3-hydroxyacyl-CoA dehydrogenase
671	15807088	243230	62	20	0.00446347	0	rrf2 protein
672	15806432	243230	99	27	0.00649703	0	ornithine aminotransferase, putative
673	15806945	243230	99	27	0.00649703	0	3-oxoacyl-acyl carrier protein synthase III
674	15806944	243230	99	27	0.00649703	0	3-oxoacyl-acyl carrier protein synthase III
675	15807874	243230	82	24	0.00537529	0	peptide ABC transporter, permease protein
676	15807875	243230	82	24	0.00537529	0	peptide ABC transporter, permease protein
677	15806576	243230	82	24	0.00537529	0	peptide ABC transporter, ATP-binding protein
678	15805069	243230	82	24	0.00537529	0	aminotransferase, putative
679	15807862	243230	53	18	0.00431806	0	acyl-CoA dehydrogenase, putative
680	15806274	243230	53	18	0.00431806	0	acyl-CoA dehydrogenase
681	15806608	243230	9	6	0.00316322	0	conserved hypothetical protein
682	15807366	243230	18	9	0.0034646	0	transcriptional regulator, TetR family
683	15806569	243230	18	9	0.0034646	0	conserved hypothetical protein
684	15808033	243230	67	21	0.00490717	0	peptide ABC transporter, periplasmic peptide-binding protein
685	15806316	243230	25	11	0.00381891	0	conserved hypothetical protein
686	15807068	243230	25	11	0.00381891	0	3-methyladenine glycosidase
687	15805297	243230	49	17	0.00464134	0	histidine utilization repressor HutC, putative
688	15806176	243230	49	17	0.00464134	0	transcriptional regulator
689	15807590	243230	15	8	0.00374708	0	brkB protein, putative
690	15805439	243230	15	8	0.00374708	0	pyridine nucleotide-disulphide oxidoreductase, class II
691	15805308	243230	15	8	0.00374708	0	gluconolactonase, putative
692	10957427	243230	106	28	0.00836397	0	hemolysin, putative
693	15805169	243230	106	28	0.00836397	0	coproporphyrinogen III oxidase, putative
694	15805178	243230	106	28	0.00836397	0	GTP-binding protein HflX
695	15805774	243230	113	29	0.0096682	0	RNA methyltransferase, TrmH family
696	15807830	243230	12	7	0.0037274	0	phosphate transport system regulatory protein PhoU, putative
697	15805632	243230	45	16	0.00487132	0	GGDEF family protein
698	15805430	243230	45	16	0.00487132	0	inosine-uridine preferring nucleoside hydrolase
699	15805190	243230	94	26	0.00749606	0	riboflavin-specific deaminase
700	15805463	243230	63	20	0.00567905	0	cytochrome B6
701	15805749	243230	63	20	0.00567905	0	glycosyl hydrolase, family 13
702	15805280	243230	100	27	0.00821543	0	hemK protein
703	15805383	243230	100	27	0.00821543	0	exodeoxyribonuclease III
704	15806604	243230	83	24	0.00675165	0	glucose-6-phosphate 1-dehydrogenase
705	15806153	243230	83	24	0.00675165	0	uroporphyrinogen decarboxylase
706	15805523	243230	41	15	0.0049856	0	ferredoxin/ferredoxin--NADP reductase, putative
707	15806059	243230	41	15	0.0049856	0	branched-chain amino acid ABC transporter, periplasmic amino acid-binding protein
708	15807549	243230	33	13	0.00477183	0	iron-sulfur binding reductase, putative
709	15807059	243230	33	13	0.00477183	0	prepilin peptidase, type IV
710	15807878	243230	33	13	0.00477183	0	trp repressor binding protein WrbA, putative
711	15806225	243230	78	23	0.00676779	0	maf protein
712	15806227	243230	78	23	0.00676779	0	bacterioferritin comigratory protein
713	15805273	243230	73	22	0.00657301	0	peptidyl-prolyl cis-trans isomerase, cyclophilin-type
714	15805742	243230	22	10	0.00461913	0	conserved hypothetical protein
715	15807116	243230	22	10	0.00461913	0	branched-chain amino acid ABC transporter, periplasmic amino acid-binding protein
716	15806936	243230	22	10	0.00461913	0	serine protease, subtilase family
717	15807588	243230	50	17	0.00600514	0	molybdenum cofactor biosynthesis protein D/E
718	15806130	243230	50	17	0.00600514	0	pyrimidine operon regulatory protein PyrR
719	15805603	243230	59	19	0.00641356	0	RNA methyltransferase, putative
720	15805332	243230	122	30	0.0152022	0	glucosamine--fructose-6-phosphate aminotransferase (isomerizing)
721	15807625	243230	107	28	0.0106204	0	serine protease Do, putative
722	15805121	243230	107	28	0.0106204	0	ornithine carbamoyltransferase
723	15805633	243230	107	28	0.0106204	0	chaperonin
724	15807045	243230	95	26	0.00938243	0	ABC transporter, ATP-binding protein, MDR family
725	15807732	243230	26	11	0.00550644	0	serine protease, subtilase family
726	15807421	243230	101	27	0.0103277	0	polypeptide deformylase
727	15805820	243230	101	27	0.0103277	0	acetylornithine aminotransferase
728	15806434	243230	101	27	0.0103277	0	penicillin-binding protein 1B McrB, putative
729	15806482	243230	101	27	0.0103277	0	small protein B
730	15806838	243230	101	27	0.0103277	0	GTP pyrophosphokinase
731	15807807	243230	46	16	0.00634494	0	amino acid ABC transporter, permease protein
732	15806894	243230	46	16	0.00634494	0	transcriptional regulator, AsnC family
733	15807722	243230	46	16	0.00634494	0	succinyl-CoA:3-ketoacid-CoA transferase, putative
734	15806027	243230	19	9	0.00543075	0	sugE protein
735	15808000	243230	19	9	0.00543075	0	serine protease, subtilase family
736	15807318	243230	79	23	0.00843355	0	response regulator
737	15806511	243230	79	23	0.00843355	0	NADH dehydrogenase I, G subunit
738	15805526	243230	69	21	0.00776631	0	3-hydroxyisobutyrate dehydrogenase
739	15806404	243230	55	18	0.00708759	0	N-acetylmuramoyl-L-alanine amidase, putative
740	15805107	243230	7	5	0.00508205	0	aminoglycoside 3`-phosphotransferase
741	15807814	243230	7	5	0.00508205	0	peroxidase, putative
742	15807207	243230	7	5	0.00508205	0	conserved hypothetical protein
743	10957515	243230	7	5	0.00508205	0	hypothetical protein DRB0099
744	15805531	243230	7	5	0.00508205	0	conserved hypothetical protein
745	15805492	243230	7	5	0.00508205	0	conserved hypothetical protein
746	15805380	243230	7	5	0.00508205	0	hypothetical protein
747	15807935	243230	7	5	0.00508205	0	conserved hypothetical protein
748	15807415	243230	7	5	0.00508205	0	conserved hypothetical protein
749	15807605	243230	7	5	0.00508205	0	conserved hypothetical protein
750	15807201	243230	7	5	0.00508205	0	lactoylglutathione lyase, putative
751	15806361	243230	7	5	0.00508205	0	hydrolase
752	15806458	243230	7	5	0.00508205	0	conserved hypothetical protein
753	15805147	243230	42	15	0.0065561	0	conserved hypothetical protein
754	15807789	243230	42	15	0.0065561	0	conserved hypothetical protein
755	15806905	243230	42	15	0.0065561	0	transcriptional regulator, GntR family
756	15806412	243230	74	22	0.00820266	0	geranylgeranyl diphosphate synthase
757	15805264	243230	30	12	0.0061178	0	apaG protein
758	15806080	243230	34	13	0.00647498	0	conserved hypothetical protein
759	15806750	243230	34	13	0.00647498	0	LAO/AO transport system kinase
760	15806348	243230	34	13	0.00647498	0	antibiotic biosynthesis protein, putative
761	15806267	243230	90	25	0.0101002	0	succinyl-CoA synthetase, alpha subunit
762	15805771	243230	90	25	0.0101002	0	periplasmic serine protease, HtrA/DegQ/DegS family
763	15806266	243230	90	25	0.0101002	0	succinyl-CoA synthetase, beta subunit
764	15806031	243230	108	28	0.0134125	0	riboflavin kinase/FMN adenylyltransferase
765	15805234	243230	108	28	0.0134125	0	recR protein
766	15807607	243230	108	28	0.0134125	0	fumarate hydratase
767	15805615	243230	108	28	0.0134125	0	ATP-dependent Clp protease, ATP-binding subunit ClpA
768	15807170	243230	108	28	0.0134125	0	conserved hypothetical protein
769	15805457	243230	51	17	0.00767703	0	rtcB protein
770	15806029	243230	51	17	0.00767703	0	dGTP triphosphohydrolase-related protein
771	15805233	243230	16	8	0.00615373	0	conserved hypothetical protein
772	10957475	243230	16	8	0.00615373	0	iron-chelator utilization protein, putative
773	15807634	243230	16	8	0.00615373	0	Transcription regulator
774	15807065	243230	123	30	0.0201061	0	phosphoglucomutase and phosphomannomutase phosphoserine family protein
775	15806170	243230	115	29	0.0159521	0	conserved hypothetical protein
776	15807840	243230	96	26	0.0116704	0	phosphomethylpyrimidine kinase
777	15807160	243230	59	6	0.00259902	0	purine nucleoside phosphorylase
778	15806461	243230	85	24	0.0104306	0	ATP phosphoribosyltransferase
779	15806393	243230	85	24	0.0104306	0	hypoxanthine-guanine phosphoribosyltransferase
780	15805838	243230	23	10	0.00676329	0	serine protease, subtilase family
781	15806385	243230	65	20	0.00894343	0	conserved hypothetical protein
782	15805506	243230	102	27	0.0129069	0	penicillin-binding protein 1
783	15806822	243230	102	27	0.0129069	0	protein-export membrane protein, putative
784	15806125	243230	102	27	0.0129069	0	DNA repair protein
785	15806993	243230	47	16	0.00815587	0	conserved hypothetical protein
786	15806186	243230	47	16	0.00815587	0	dedA protein
787	15806320	243230	80	23	0.0104322	0	spermidine/putrescine ABC transporter, ATP-binding protein
788	15807241	243230	13	7	0.00660184	0	protein serine-threonine phosphatase, putative
789	15807880	243230	10	6	0.00643679	0	esterase, putative
790	15805892	243230	10	6	0.00643679	0	lipopolysaccharide biosynthesis protein-related protein
791	15806169	243230	10	6	0.00643679	0	Na+/H+ antiporter, putative
792	15805166	243230	10	6	0.00643679	0	hypothetical protein
793	10957500	243230	10	6	0.00643679	0	hypothetical protein DRB0050
794	15806334	243230	70	21	0.00964759	0	propionyl-CoA carboxylase, alpha subunit, putative
795	15806632	243230	75	22	0.0101566	0	branched-chain amino acid aminotransferase
796	15806201	243230	43	15	0.00849512	0	phosphinothricin acetyltransferase
797	15805351	243230	91	25	0.0124755	0	ribosomal protein L24
798	15807805	243230	39	14	0.00866167	0	amino acid ABC transporter, permease protein
799	15805514	243230	39	14	0.00866167	0	conserved hypothetical protein
800	15807817	243230	39	14	0.00866167	0	imidazolonepropionase
801	15805885	243230	31	12	0.00831806	0	S-adenosylmethionine:2-demethylmenaquinone methyltransferase
802	15807017	243230	31	12	0.00831806	0	conserved hypothetical protein
803	15805422	243230	31	12	0.00831806	0	conserved hypothetical protein
804	15807323	243230	31	12	0.00831806	0	DNA polymerase III subunit, putative
805	15806857	243230	35	13	0.00861727	0	organic hydroperoxide resistance protein
806	15806174	243230	35	13	0.00861727	0	N-carbamyl-L-amino acid amidohydrolase
807	15805471	243230	35	13	0.00861727	0	lipopolysaccharide biosynthesis protein, putative
808	15805667	243230	109	28	0.0168457	0	S-adenosylmethionine synthase
809	15806542	243230	109	28	0.0168457	0	transcription-repair coupling factor
810	15806915	243230	109	28	0.0168457	0	DNA helicase RecG
811	15805289	243230	52	17	0.00970155	0	pyruvate dehydrogenase complex, E1 component
812	15806313	243230	20	9	0.00813161	0	PecM-related protein
813	15807061	243230	20	9	0.00813161	0	N-utilization substance protein B
814	15806353	243230	20	9	0.00813161	0	transport protein, putative
815	15806572	243230	97	26	0.0144255	0	uracil phosphoribosyltransferase
816	10957477	243230	86	24	0.0128303	0	chromosome partitioning protein, ParB family
817	15807057	243230	116	29	0.0203448	0	polynucleotide phosphorylase
818	15807701	243230	116	29	0.0203448	0	glucose-1-phosphate thymidylyltransferase, putative
819	15805893	243230	116	29	0.0203448	0	methylenetetrahydrofolate dehydrogenase/methenylenetetrahydrofolate cyclohydrolase
820	15806088	243230	66	20	0.0110741	0	3-hydroxybutyryl-CoA dehydrogenase
821	15807983	243230	66	20	0.0110741	0	urea/short-chain amide ABC transporter, ATP-binding protein, putative
822	15805142	243230	103	27	0.0160345	0	ribosomal protein L9
823	15805064	243230	103	27	0.0160345	0	phosphoribosylaminoimidazole carboxylase, catalytic subunit
824	15805328	243230	103	27	0.0160345	0	UDP-N-acetylmuramoylalanyl-D-glutamate--2,6-diaminopimelate ligase
825	15805247	243230	71	21	0.0118864	0	conserved hypothetical protein
826	15807924	243230	71	21	0.0118864	0	branched-chain amino acid ABC tranpsorter, ATP binding protein
827	15806282	243230	5	4	0.00763586	0	conserved hypothetical protein
828	15807435	243230	5	4	0.00763586	0	transcriptional regulator, MerR family
829	15805482	243230	5	4	0.00763586	0	streptomycin 3-kinase
830	15806727	243230	5	4	0.00763586	0	hypothetical protein
831	15807743	243230	5	4	0.00763586	0	transposase, putative
832	15807582	243230	5	4	0.00763586	0	hypothetical protein
833	15807436	243230	5	4	0.00763586	0	conserved hypothetical protein
834	15805625	243230	5	4	0.00763586	0	conserved hypothetical protein
835	15807010	243230	5	4	0.00763586	0	oxidoreductase, FAD-binding
836	15806257	243230	76	22	0.0124793	0	homocitrate synthase
837	15807387	243230	76	22	0.0124793	0	survival protein SurE
838	15805413	243230	92	25	0.0153081	0	gcpE protein
839	15807100	243230	92	25	0.0153081	0	conserved hypothetical protein
840	15805594	243230	92	25	0.0153081	0	threonine dehydratase, biosynthetic
841	15808034	243230	24	10	0.00957783	0	conserved hypothetical protein
842	15807951	243230	24	10	0.00957783	0	2,4-dihydroxyhept-2-ene-1,7-dioic acid aldolase
843	15806102	243230	44	15	0.010854	0	light-repressed protein A, putative
844	15805375	243230	44	15	0.010854	0	cytochrome c-type biogenesis protein CcmF
845	15806455	243230	17	8	0.00952764	0	ABC transporter, periplasmic substrate-binding protein, solute-binding family 1
846	15805311	243230	17	8	0.00952764	0	branched-chain amino acid ABC transporter, periplasmic amino acid-binding protein
847	15807998	243230	17	8	0.00952764	0	tryptophan 2,3-dioxygenase, putative
848	15807820	243230	40	14	0.011172	0	urocanate hydratase
849	15807674	243230	87	24	0.0156736	0	chromosome partitioning protein, ParB family
850	15805128	243230	87	24	0.0156736	0	conserved hypothetical protein
851	15805053	243230	87	24	0.0156736	0	chromosome partitioning protein
852	15806585	243230	87	24	0.0156736	0	s-adenosylmethionine:tRNA ribosyltransferase-isomerase
853	15807919	243230	28	11	0.010533	0	phenylacetyl-CoA ligase
854	15806652	243230	28	11	0.010533	0	immunogenic protein
855	15806367	243230	67	20	0.0135939	0	aminotransferase, class V
856	15806308	243230	67	20	0.0135939	0	extracellular solute-binding protein, family 5
857	10957416	243230	36	13	0.0112617	0	glycerophosphoryl diester phosphodiesterase
858	15805070	243230	82	23	0.0156183	0	2-oxo acid dehydrogenase, E1 component, alpha subunit
859	15806745	243230	82	23	0.0156183	0	glucose-6-phosphate isomerase
860	15807274	243230	77	22	0.0152167	0	manganese ABC transporter, permease protein, putative
861	15806593	243230	77	22	0.0152167	0	ribonuclease PH
862	10957476	243230	77	22	0.0152167	0	chromosome partitioning ATPase, putative, ParA family
863	15806051	243230	77	22	0.0152167	0	aminotransferase, putative
864	10957521	243230	3	3	0.00947412	0	hypothetical protein DRB0095
865	15795177	243230	3	3	0.00947412	0	transposase
866	15806543	243230	3	3	0.00947412	0	conserved hypothetical protein
867	15805284	243230	3	3	0.00947412	0	oxidoreductase, putative
868	15807937	243230	3	3	0.00947412	0	cytochrome C6, putative
869	15807811	243230	3	3	0.00947412	0	transcriptional regulator, TetR family
870	15806667	243230	3	3	0.00947412	0	hypothetical protein
871	15806179	243230	3	3	0.00947412	0	uricase
872	15807604	243230	3	3	0.00947412	0	hypothetical protein
873	15808030	243230	3	3	0.00947412	0	Heme oxygenase
874	10957508	243230	3	3	0.00947412	0	hypothetical protein DRB0065
875	10957408	243230	3	3	0.00947412	0	DNA-binding stress response protein, Dps family
876	15806599	243230	3	3	0.00947412	0	hypothetical protein
877	15805959	243230	3	3	0.00947412	0	phosphatase, putative
878	15807223	243230	3	3	0.00947412	0	conserved hypothetical protein
879	15806650	243230	3	3	0.00947412	0	nitrogen regulator, putative
880	15806805	243230	3	3	0.00947412	0	conserved hypothetical protein
881	15807490	243230	3	3	0.00947412	0	hypothetical protein
882	15806168	243230	14	7	0.0107742	0	conserved hypothetical protein
883	15805257	243230	14	7	0.0107742	0	conserved hypothetical protein
884	15805209	243230	14	7	0.0107742	0	conserved hypothetical protein
885	15807337	243230	93	25	0.0186604	0	aminotransferase, class II
886	15807481	243230	93	25	0.0186604	0	UDP-N-acetylmuramoylalanine--D-glutamiate ligase
887	15806292	243230	93	25	0.0186604	0	Holliday junction binding protein
888	15805097	243230	21	9	0.0116978	0	benzoate membrane transport protein, putative
889	15807567	243230	21	9	0.0116978	0	conserved hypothetical protein
890	15805754	243230	45	15	0.013683	0	fructokinase
891	15807816	243230	45	15	0.013683	0	histidine ammonia-lyase
892	15805915	243230	63	19	0.0152536	0	conserved hypothetical protein
893	15806785	243230	63	19	0.0152536	0	3-isopropylmalate dehydratase, small subunit
894	15806574	243230	8	5	0.0109658	0	conserved hypothetical protein
895	15807211	243230	8	5	0.0109658	0	hypothetical protein
896	15807215	243230	8	5	0.0109658	0	tellurium resistance protein TerA
897	15805869	243230	8	5	0.0109658	0	conserved hypothetical protein
898	10957400	243230	8	5	0.0109658	0	3-alpha-hydroxysteroid dehydrogenase, putative
899	15806793	243230	8	5	0.0109658	0	hypothetical protein
900	15806623	243230	8	5	0.0109658	0	conserved hypothetical protein
901	15806372	243230	8	5	0.0109658	0	phosphatidylglycerophosphatase B-related protein
902	15806748	243230	8	5	0.0109658	0	conserved hypothetical protein
903	15806637	243230	8	5	0.0109658	0	N-acetylmuramoyl-L-alanine amidase, putative
904	15807210	243230	8	5	0.0109658	0	hypothetical protein
905	15806718	243230	8	5	0.0109658	0	conserved hypothetical protein
906	15806233	243230	88	24	0.0190158	0	acetyl-CoA carboxylase carboxyl transferase, alpha subunit
907	15807536	243230	88	24	0.0190158	0	conserved hypothetical protein
908	15806234	243230	88	24	0.0190158	0	acetyl-CoA carboxylase carboxyl transferase, beta subunit
909	15807147	243230	88	24	0.0190158	0	sugar ABC transportor, ATP-binding protein
910	15805800	243230	11	6	0.0115058	0	general secretion pathway protein D, putative
911	15806903	243230	11	6	0.0115058	0	conserved hypothetical protein
912	15806981	243230	111	28	0.0261272	0	ribosomal protein S1, putative
913	15806970	243230	111	28	0.0261272	0	ATP-dependent Clp protease, proteolytic subunit ClpP
914	15806137	243230	111	28	0.0261272	0	ATP-dependent Clp protease, ATP-binding subunit ClpC
915	15806971	243230	111	28	0.0261272	0	ATP-dependent Clp protease, ATP-binding subunit ClpX
916	15807910	243230	68	20	0.0165456	0	extracellular solute-binding protein, family 5
917	15807565	243230	41	14	0.0141951	0	malate oxidoreductase
918	15806880	243230	41	14	0.0141951	0	hemolysin, putative
919	15805071	243230	83	23	0.0189046	0	2-oxo acid dehydrogenase, E1 component, beta subunit
920	15806373	243230	83	23	0.0189046	0	ABC transporter, ATP-binding protein
921	15806939	243230	105	27	0.0243029	0	3-oxoacyl-acyl carrier protein synthase II
922	15806629	243230	25	10	0.0131625	0	beta-phosphoglucomutase-related protein
923	15806445	243230	73	21	0.0176123	0	acetyl-CoA acetyltransferase
924	15807823	243230	118	29	0.0326028	0	glucosamine--fructose-6-phosphate aminotransferase-related protein
925	15806150	243230	29	11	0.0140387	0	protoporphyrinogen oxidase
926	10957532	243230	29	11	0.0140387	0	resolvase
927	15807975	243230	33	12	0.0144417	0	hydrogenase expression/formation HypB-related protein
928	15806410	243230	50	16	0.0160852	0	phosphoglycerate mutase, putative
929	15805266	243230	50	16	0.0160852	0	conserved hypothetical protein
930	15806675	243230	18	8	0.0140316	0	conserved hypothetical protein
931	15805948	243230	18	8	0.0140316	0	conserved hypothetical protein
932	15806912	243230	126	30	0.0458044	0	DNA gyrase, subunit A
933	15805931	243230	126	30	0.0458044	0	DNA gyrase, subunit B
934	15807434	243230	126	30	0.0458044	0	undecaprenyl diphosphate synthase
935	15808013	243230	46	15	0.017029	0	methyl-accepting chemotaxis protein
936	15806861	243230	46	15	0.017029	0	conserved hypothetical protein
937	15806594	243230	89	24	0.0229126	0	glutamate racemase
938	15807343	243230	100	26	0.0262283	0	porphobilinogen deaminase
939	15805743	243230	100	26	0.0262283	0	leucyl aminopeptidase, putative
940	15806345	243230	69	20	0.0199705	0	multidrug-efflux transporter
941	15807334	243230	55	17	0.0183359	0	conserved hypothetical protein
942	15806817	243230	55	17	0.0183359	0	phospho-2-dehydro-3-deoxyheptonate aldolase
943	15805623	243230	112	28	0.0322559	0	Holliday junction DNA helicase
944	15806143	243230	112	28	0.0322559	0	UDP-N-acetylglucosamine 1-carboxyvinyltransferase
945	15805976	243230	112	28	0.0322559	0	succinate dehydrogenase, flavoprotein subunit
946	15806577	243230	84	23	0.0227194	0	peptide ABC transporter, ATP-binding protein
947	15807531	243230	84	23	0.0227194	0	glutamyl-tRNA reductase
948	15806092	243230	74	21	0.0211859	0	acetyl-CoA acetyltransferase
949	15806958	243230	74	21	0.0211859	0	acetyl-CoA acetyltransferase
950	15805361	243230	74	21	0.0211859	0	conserved hypothetical protein
951	15807721	243230	74	21	0.0211859	0	acetyl-CoA acetyltransferase
952	15807466	243230	74	21	0.0211859	0	acetyl-CoA acetyltransferase
953	15806297	243230	106	27	0.0296445	0	superoxide dismutase (sodA), Mn family
954	15808012	243230	42	14	0.0177805	0	methyl-accepting chemotaxis-related protein
955	15805377	243230	42	14	0.0177805	0	cytochrome c-type biogenesis protein, heme exporter protein C
956	15805613	243230	42	14	0.0177805	0	conserved hypothetical protein
957	15807521	243230	22	9	0.0162431	0	conserved hypothetical protein
958	15806473	243230	22	9	0.0162431	0	serine protease, subtilase family
959	15807812	243230	60	18	0.0204055	0	3-hydroxyacyl-CoA dehydrogenase, putative
960	15807717	243230	60	18	0.0204055	0	phospho-sugar mutase, putative
961	15807848	243230	38	13	0.0182901	0	conserved hypothetical protein
962	15805267	243230	95	25	0.0271822	0	RNA methyltransferase, putative
963	15805054	243230	95	25	0.0271822	0	chromosome partitioning ATPase Soj
964	15806898	243230	95	25	0.0271822	0	conserved hypothetical protein
965	15806265	243230	119	29	0.0409527	0	proline dipeptidase
966	15807854	243230	119	29	0.0409527	0	excinuclease ABC, subunit A
967	15807266	243230	119	29	0.0409527	0	excinuclease ABC, subunit B
968	15806371	243230	119	29	0.0409527	0	excinuclease ABC, subunit C
969	15807360	243230	119	29	0.0409527	0	pyruvate dehydrogenase complex, dihydrolipoamide dehydrogenase E3 component, putative
970	15806772	243230	119	29	0.0409527	0	excinuclease ABC, subunit A
971	15806754	243230	51	16	0.0197096	0	DNA polymerase-related protein
972	15805477	243230	15	7	0.0164546	0	conserved hypothetical protein
973	15805891	243230	15	7	0.0164546	0	ferric uptake regulation protein, putative
974	15807537	243230	15	7	0.0164546	0	carbohydrate kinase, putative
975	15807792	243230	26	10	0.0176034	0	arsenate reductase
976	15806271	243230	26	10	0.0176034	0	conserved hypothetical protein
977	10957442	243230	34	12	0.0184929	0	hemin ABC transporter, periplasmic hemin-binding protein, putative
978	15807594	243230	34	12	0.0184929	0	hydrolase, CbbY/CbbZ/GpH/YieH family
979	15805924	243230	65	19	0.0222702	0	ribonuclease H
980	15806733	243230	65	19	0.0222702	0	glycolate oxidase, iron-sulfur subunit
981	15807377	243230	43	4	0.00938243	0	conserved hypothetical protein
982	15807276	243230	101	26	0.0316028	0	A/G-specific adenine glycosylase
983	15807673	243230	70	20	0.0239067	0	chromosome partitioning ATPase, putative, ParA family
984	15805290	243230	70	20	0.0239067	0	multidrug-efflux transporter, putative
985	15807729	243230	70	20	0.0239067	0	drug transport protein, putative
986	15805386	243230	47	15	0.0209334	0	conserved hypothetical protein
987	15805320	243230	127	30	0.0599707	0	endonuclease III
988	15806947	243230	85	23	0.0271099	0	ribonuclease HII
989	15807103	243230	85	23	0.0271099	0	ribosomal protein S14
990	15807572	243230	80	22	0.0263729	0	iron ABC transporter, ATP-binding protein
991	10957420	243230	80	22	0.0263729	0	iron ABC transporter, ATP-binding protein
992	15807532	243230	113	28	0.0395828	0	conserved hypothetical protein
993	15805356	243230	113	28	0.0395828	0	periplasmic serine protease, HtrA/DegQ/DegS family
994	15806066	243230	113	28	0.0395828	0	ATP-dependent Clp protease, ATP-binding subunit ClpB
995	15807117	243230	107	27	0.0359323	0	initiation factor 1
996	15807482	243230	107	27	0.0359323	0	cell division protein, FtsW/RodA/SpoVE family
997	15806941	243230	107	27	0.0359323	0	3-oxoacyl-acyl carrier protein reductase
998	10957412	243230	43	14	0.0219701	0	hypothetical protein DRB0106
999	10957447	243230	12	6	0.0186629	0	sigma-B regulator RsbT
1000	10957446	243230	12	6	0.0186629	0	sigma-B regulator RsbS
1001	10957435	243230	12	6	0.0186629	0	McrB-related protein
1002	15807977	243230	12	6	0.0186629	0	urease accessory protein UreJ
1003	15806172	243230	12	6	0.0186629	0	conserved hypothetical protein
1004	15807506	243230	12	6	0.0186629	0	conserved hypothetical protein
1005	15805958	243230	19	8	0.0197931	0	transcriptional regulator, MerR family
1006	15806180	243230	19	8	0.0197931	0	conserved hypothetical protein
1007	15807313	243230	19	8	0.0197931	0	serine protease, subtilase family, C-terminal fragment
1008	15807791	243230	19	8	0.0197931	0	2-oxo-hepta-3-ene-1,7-dioate hydratase
1009	15807997	243230	19	8	0.0197931	0	kynureninase, putative
1010	15805114	243230	96	25	0.0324798	0	phosphate acetyltransferase
1011	15807905	243230	6	4	0.0184294	0	beta lactamase-related protein
1012	15806291	243230	6	4	0.0184294	0	conserved hypothetical protein
1013	15795187	243230	6	4	0.0184294	0	amine oxidase-related protein
1014	15805997	243230	6	4	0.0184294	0	gamma-carboxymuconolactone decarboxylase
1015	15807971	243230	6	4	0.0184294	0	urease accessory protein UreD
1016	15805978	243230	6	4	0.0184294	0	succinate dehydrogenase, cytochrome subunit
1017	15806523	243230	120	29	0.0511613	0	uridylate kinase
1018	15805339	243230	120	29	0.0511613	0	ribosomal protein S10
1019	15805621	243230	66	19	0.0265607	0	glycogen synthase
1020	15806520	243230	91	24	0.0325852	0	1-deoxy-D-xylulose-5-phosphate reductoisomerase
1021	15805152	243230	9	5	0.0199283	0	glutamine cyclotransferase
1022	15807580	243230	23	9	0.0218542	0	conserved hypothetical protein
1023	15806740	243230	23	9	0.0218542	0	signal peptidase I
1024	15807287	243230	71	20	0.0283875	0	glucokinase
1025	15805369	243230	102	26	0.037829	0	folyl-polyglutamate synthetase
1026	15805043	243230	102	26	0.037829	0	DNA polymerase III, beta subunit
1027	15806322	243230	86	23	0.0321194	0	spermidine/putrescine ABC transporter, permease protein
1028	15805939	243230	31	11	0.0233781	0	conserved hypothetical protein
1029	10957548	243230	57	17	0.0266254	0	phosphoenolpyruvate synthase-related protein
1030	15808025	243230	27	10	0.0229658	0	UDP-galactopyranose mutase
1031	15807852	243230	27	10	0.0229658	0	pyridoxamine kinase
1032	15806746	243230	27	10	0.0229658	0	fosmidomycin resistance protein, putative
1033	15807041	243230	114	28	0.0482725	0	transcription antitermination protein NusG
1034	15805654	243230	108	27	0.0432733	0	UDP-N-acetylmuramate--alanine ligase
1035	15807667	243230	108	27	0.0432733	0	folyl-polyglutamate synthetase
1036	15805073	243230	108	27	0.0432733	0	2-oxo acid dehydrogenase, E2 component
1037	15805288	243230	108	27	0.0432733	0	pyruvate dehydrogenase complex, dihydrolipoamide acetyltransferase E2 component
1038	15805124	243230	108	27	0.0432733	0	2-oxoglutarate dehydrogenase, dihydrolipoamide succinyltransferase E2 component
1039	15807571	243230	62	18	0.0291353	0	iron ABC transporter, permease protein, putative
1040	15807614	243230	128	30	0.0783291	0	tyrosyl-tRNA synthetase
1041	15807285	243230	44	14	0.0267959	0	periplasmic divalent cation tolerance protein
1042	15806920	243230	44	14	0.0267959	0	exonuclease SbcD, putative
1043	15806649	243230	44	14	0.0267959	0	UDP-N-acetyl-D-mannosaminuronic acid transferase, putative
1044	15806521	243230	44	14	0.0267959	0	phosphatidate cytidylyltransferase
1045	15805921	243230	97	25	0.0385483	0	ribosomal large subunit pseudouridine synthase B
1046	15806609	243230	16	7	0.0237825	0	nodulin 21-related protein
1047	15805342	243230	72	20	0.0334393	0	ribosomal protein L23
1048	15806321	243230	72	20	0.0334393	0	spermidine/putrescine ABC transporter, permease protein
1049	15805350	243230	121	29	0.06355	0	ribosomal protein L14
1050	15807299	243230	121	29	0.06355	0	conserved hypothetical protein
1051	15807615	243230	121	29	0.06355	0	pyruvate kinase
1052	15806532	243230	77	21	0.0352037	0	ribosomal protein L11 methyltransferase, putative
1053	15807585	243230	77	21	0.0352037	0	3-octaprenyl-4-hydroxybenzoate carboxy-lyase
1054	15806835	243230	103	26	0.0449799	0	phospho-N-acetylmuramoyl-pentapeptide-transferase
1055	15806943	243230	103	26	0.0449799	0	malonyl CoA-acyl carrier protein transacylase
1056	15807876	243230	36	12	0.0288061	0	transcriptional regulator, GntR family
1057	15806428	243230	36	12	0.0288061	0	transporter, sodium/sulfate symporter family
1058	15806460	243230	20	8	0.0268898	0	histidyl-tRNA synthetase, putative
1059	15805599	243230	20	8	0.0268898	0	sporulation protein SpoIID-related protein
1060	15806686	243230	20	8	0.0268898	0	transcriptional regulator, putative
1061	15805954	243230	20	8	0.0268898	0	phosphotriesterase, putative
1062	15805391	243230	109	27	0.0517697	0	D-alanine--D-alanine ligase
1063	15806488	243230	109	27	0.0517697	0	1-deoxy-D-xylulose-5-phosphate synthase
1064	15806863	243230	63	18	0.0343489	0	pilin biogenesis protein
1065	15806468	243230	63	18	0.0343489	0	aminotransferase, class I
1066	15806547	243230	24	9	0.0285815	0	lipase, putative
1067	15807636	243230	24	9	0.0285815	0	hydroxypyruvate reductase, putative
1068	15805292	243230	28	10	0.0292877	0	CynX-related transport protein, putative
1069	15806002	243230	28	10	0.0292877	0	transposase, putative
1070	15805214	243230	28	10	0.0292877	0	transposase, putative
1071	15807315	243230	28	10	0.0292877	0	transposase, putative
1072	15806601	243230	28	10	0.0292877	0	transposase, putative
1073	15806932	243230	28	10	0.0292877	0	transposase, putative
1074	15806654	243230	28	10	0.0292877	0	transposase, putative
1075	15806398	243230	28	10	0.0292877	0	transposase, putative
1076	15805693	243230	28	10	0.0292877	0	transposase, putative
1077	15805044	243230	115	28	0.0584912	0	chromosomal replication initiator protein
1078	15807280	243230	115	28	0.0584912	0	guanylate kinase
1079	15806360	243230	115	28	0.0584912	0	glyceraldehyde 3-phosphate dehydrogenase
1080	15806759	243230	115	28	0.0584912	0	periplasmic serine protease Do, putative
1081	15806418	243230	115	28	0.0584912	0	ribulose-phosphate 3-epimerase
1082	15807456	243230	98	25	0.0454388	0	ABC transporter, ATP-binding protein
1083	15805427	243230	98	25	0.0454388	0	cell division protein FtsK, putative
1084	15807364	243230	45	14	0.0322764	0	ribonucleoside-diphosphate reductase-related protein
1085	15807664	243230	45	14	0.0322764	0	3-hydroxyacyl-CoA dehydrogenase
1086	15807159	243230	54	16	0.0340048	0	conserved hypothetical protein
1087	15807661	243230	13	6	0.0280578	0	tellurium resistance protein TerE
1088	15807217	243230	13	6	0.0280578	0	tellurium resistance protein TerD
1089	15805535	243230	13	6	0.0280578	0	mrr restriction system protein
1090	15807499	243230	13	6	0.0280578	0	hypothetical protein
1091	15807406	243230	13	6	0.0280578	0	sensor histidine kinase
1092	15807213	243230	13	6	0.0280578	0	tellurium resistance protein TerD
1093	15805850	243230	13	6	0.0280578	0	hydrolase, putative
1094	15807216	243230	13	6	0.0280578	0	tellurium resistance protein TerZ
1095	15806824	243230	68	19	0.0368363	0	glucose-1-phosphate adenylyltransferase
1096	15805794	243230	93	24	0.0450735	0	UDP-N-acetylmuramoylalanyl-D-glutamyl-2,6-diaminopimelate--D-alanyl-D-alanyl ligase
1097	15805405	243230	73	20	0.0390794	0	L-serine dehydratase, alpha subunit
1098	15806471	243230	129	30	0.102065	0	ribose-phosphate pyrophosphokinase
1099	15806928	243230	78	21	0.0410659	0	glycerol uptake facilitator protein
1100	15805539	243230	41	13	0.0338178	0	conserved hypothetical protein
1101	15805670	243230	41	13	0.0338178	0	N-6 adenine-specific DNA restriction methylase, putative
1102	15806318	243230	41	13	0.0338178	0	cytochrome c-type biogenesis protein, putative
1103	15805251	243230	104	26	0.0531191	0	aminotransferase, class V
1104	15807101	243230	122	29	0.0784628	0	ABC transporter, ATP-binding protein, Ycf16 family
1105	15807733	243230	22	1	0.0203448	0	DNA-binding protein HB
1106	15805245	243230	37	12	0.0351095	0	gid protein
1107	10957399	243230	37	12	0.0351095	0	N-acylamino acid racemase
1108	15806580	243230	64	18	0.0401434	0	peptide ABC transporter, periplasmic peptide-binding protein
1109	15806558	243230	17	7	0.0328082	0	conserved hypothetical protein
1110	15807086	243230	17	7	0.0328082	0	conserved hypothetical protein
1111	15806508	243230	17	7	0.0328082	0	NADH dehydrogenase I, J subunit
1112	15807926	243230	17	7	0.0328082	0	branched-chain amino acid ABC transporter, periplasmic amino acid-binding protein
1113	15805148	243230	17	7	0.0328082	0	conserved hypothetical protein
1114	15806868	243230	110	27	0.0615128	0	penicillin-binding protein 2
1115	15806693	243230	110	27	0.0615128	0	tRNA delta-2-isopentenylpyrophosphate transferase
1116	15805282	243230	4	3	0.0303172	0	holo-acyl carrier protein synthase, putative
1117	15807208	243230	4	3	0.0303172	0	hypothetical protein
1118	15807278	243230	4	3	0.0303172	0	transcriptional regulator, AsnC family
1119	15806885	243230	4	3	0.0303172	0	conserved hypothetical protein
1120	15806386	243230	4	3	0.0303172	0	minicell-associated protein DivIVA
1121	15805239	243230	4	3	0.0303172	0	conserved hypothetical protein
1122	15807730	243230	4	3	0.0303172	0	acetyltransferase, putative
1123	15806286	243230	4	3	0.0303172	0	hypothetical protein
1124	15805697	243230	4	3	0.0303172	0	hypothetical protein
1125	15805201	243230	4	3	0.0303172	0	endo alpha-1,4 polygalactosaminidase, putative
1126	15806607	243230	4	3	0.0303172	0	conserved hypothetical protein
1127	15807835	243230	4	3	0.0303172	0	hypothetical protein
1128	15805222	243230	4	3	0.0303172	0	exodeoxyribonuclease VII large subunit, putative
1129	15805093	243230	4	3	0.0303172	0	hypothetical protein
1130	15807317	243230	4	3	0.0303172	0	hypothetical protein
1131	15807678	243230	4	3	0.0303172	0	conserved hypothetical protein
1132	15807367	243230	4	3	0.0303172	0	conserved hypothetical protein
1133	15807330	243230	4	3	0.0303172	0	2`-5` RNA ligase, putative
1134	15808032	243230	4	3	0.0303172	0	cytochrome P450, putative
1135	15807728	243230	4	3	0.0303172	0	conserved hypothetical protein
1136	15807464	243230	4	3	0.0303172	0	hypothetical protein
1137	15805653	243230	99	25	0.053191	0	UDP-N-acetylglucosamine--N-acetylmuramyl-(pentapeptide) pyrophosphoryl-undecaprenol N-acetylglucosamine transferase
1138	15805985	243230	99	25	0.053191	0	ribosomal large subunit pseudouridine synthase, Rlu family
1139	15805480	243230	10	5	0.0321325	0	guanyl-specific ribonuclease SA
1140	15805198	243230	10	5	0.0321325	0	conserved hypothetical protein
1141	10957419	243230	10	5	0.0321325	0	Na+/H+ antiporter, putative
1142	15805873	243230	10	5	0.0321325	0	ComA-related protein
1143	15806587	243230	10	5	0.0321325	0	conserved hypothetical protein
1144	15805122	243230	10	5	0.0321325	0	conserved hypothetical protein
1145	15807569	243230	10	5	0.0321325	0	conserved hypothetical protein
1146	15805679	243230	10	5	0.0321325	0	Na+/H+ antiporter, putative
1147	15807135	243230	10	5	0.0321325	0	conserved hypothetical protein
1148	10957432	243230	33	11	0.0360698	0	ATP-dependent helicase HepA
1149	15807734	243230	69	19	0.0428458	0	N-acetylglucosamine-6-phosphate deacetylase
1150	15807331	243230	116	28	0.0703975	0	recA protein
1151	15806356	243230	116	28	0.0703975	0	triosephosphate isomerase
1152	15805834	243230	116	28	0.0703975	0	UDP-N-acetylglucosamine pyrophosphorylase
1153	15807016	243230	55	16	0.0399629	0	conserved hypothetical protein
1154	15807180	243230	94	24	0.0524569	0	O-acetylhomoserine (thiol)-lyase/O-acetylserine (thiol)-lyase
1155	15807275	243230	94	24	0.0524569	0	manganese ABC transporter, ATP-binding protein, putative
1156	15805945	243230	94	24	0.0524569	0	trans-sulfuration enzyme
1157	15807193	243230	29	10	0.0365746	0	orotidine 5`-phosphate decarboxylase
1158	15806544	243230	21	8	0.0353388	0	acetyltransferase, putative
1159	15805710	243230	21	8	0.0353388	0	conserved hypothetical protein
1160	15805318	243230	74	20	0.0453143	0	2-oxoglutarate dehydrogenase, E1 component
1161	15807632	243230	25	9	0.036432	0	serine protease Do-related protein
1162	15805504	243230	60	17	0.0433662	0	sodium:solute symporter protein
1163	15807281	243230	105	26	0.0622953	0	pseudouridylate synthase I
1164	10957488	243230	7	4	0.0345318	0	hypothetical protein DRB0144
1165	15807689	243230	7	4	0.0345318	0	conserved hypothetical protein
1166	15805434	243230	7	4	0.0345318	0	cytochrome c-type biogenesis protein, heme exporter protein B
1167	15806756	243230	7	4	0.0345318	0	septum site-determining protein, putative
1168	15805252	243230	7	4	0.0345318	0	conserved hypothetical protein
1169	15807446	243230	7	4	0.0345318	0	oxidoreductase, putative
1170	15807265	243230	7	4	0.0345318	0	conserved hypothetical protein
1171	15805851	243230	7	4	0.0345318	0	ribosomal protein L31
1172	15806590	243230	7	4	0.0345318	0	conserved hypothetical protein
1173	15806712	243230	51	15	0.0426311	0	integral membrane protein, NRAMP family
1174	15806596	243230	65	18	0.0465147	0	aminotransferase, class I, putative
1175	15807291	243230	130	30	0.132685	0	alanyl-tRNA synthetase
1176	15805079	243230	130	30	0.132685	0	serine hydroxymethyltransferase
1177	15806995	243230	38	12	0.0421689	0	conserved hypothetical protein
1178	15805658	243230	123	29	0.0962525	0	cell division protein FtsZ
1179	15807039	243230	123	29	0.0962525	0	ribosomal protein L1
1180	15806776	243230	123	29	0.0962525	0	DNA helicase II
1181	15805330	243230	21	1	0.0258198	0	deoxyguanosine kinase/deoxyadenosine kinase subunit
1182	15805061	243230	56	16	0.046511	0	ribonuclease II family protein
1183	15806295	243230	14	6	0.0396737	0	ABC transporter, periplasmic substrate-binding protein, putative
1184	15805614	243230	14	6	0.0396737	0	mrr restriction system protein
1185	10957445	243230	14	6	0.0396737	0	sigma-B regulator RsbR
1186	15805399	243230	14	6	0.0396737	0	conserved hypothetical protein
1187	15805589	243230	75	20	0.0521372	0	maltose ABC transporter, permease protein
1188	15807149	243230	75	20	0.0521372	0	amino acid ABC transporter, permease protein
1189	15807666	243230	75	20	0.0521372	0	adhesin B
1190	15806117	243230	34	11	0.0436721	0	phosphoglycerate mutase, putative
1191	15806762	243230	117	28	0.0841318	0	tRNA (5-methylaminomethyl-2-thiouridylate)-methyltransferase
1192	15807510	243230	117	28	0.0841318	0	2-oxo acid dehydrogenase, lipoamide dehydrogenase E3 component
1193	15806878	243230	117	28	0.0841318	0	inosine-5`-monophosphate dehydrogenase
1194	15807509	243230	80	21	0.054633	0	C4-dicarboxylate transport protein
1195	15807234	243230	90	23	0.0589295	0	thiol-specific antioxidant protein, putative
1196	15807095	243230	90	23	0.0589295	0	conserved hypothetical protein
1197	15806902	243230	61	17	0.0501011	0	exodeoxyribonuclease V, subunit RecD, putative
1198	15805488	243230	30	10	0.0447955	0	conserved hypothetical protein
1199	15806331	243230	30	10	0.0447955	0	L-allo-threonine aldolase
1200	15805866	243230	52	15	0.049584	0	regulatory protein MocR, putative
1201	15806519	243230	52	15	0.049584	0	conserved hypothetical protein
1202	15806535	243230	18	7	0.0434814	0	carbohydrate kinase, PfkB family
1203	15806451	243230	66	18	0.0534441	0	conserved hypothetical protein
1204	15805529	243230	26	9	0.0453645	0	alanyl-tRNA synthetase-related protein
1205	15806692	243230	71	19	0.0565765	0	glucose-1-phosphate adenylyltransferase
1206	15805167	243230	57	16	0.0536219	0	grpE protein
1207	15807593	243230	39	12	0.0499467	0	DedA family protein
1208	15807541	243230	76	20	0.0595262	0	conserved hypothetical protein
1209	15807592	243230	112	27	0.0850037	0	glutaminyl-tRNA synthetase
1210	15805374	243230	48	14	0.0525888	0	cytochrome c biogenesis protein, thiol:disulfide interchange protein
1211	15806858	243230	48	14	0.0525888	0	conserved hypothetical protein
1212	15806907	243230	48	14	0.0525888	0	fumarate reductase-related protein
1213	15806730	243230	91	23	0.0673609	0	phosphoenolpyruvate synthase
1214	15805329	243230	20	1	0.0326028	0	deoxyguanosine kinase/deoxyadenosine kinase subunit
1215	15805354	243230	35	11	0.0520531	0	malate dehydrogenase
1216	15807936	243230	11	5	0.0474037	0	flavin monoamine oxidase-related protein
1217	15805988	243230	11	5	0.0474037	0	carboxypeptidase-related protein
1218	15808026	243230	11	5	0.0474037	0	conserved hypothetical protein
1219	15806007	243230	11	5	0.0474037	0	tRNA nucleotidyltransferase, putative
1220	15805773	243230	11	5	0.0474037	0	aldose epimerase family protein
1221	15805640	243230	11	5	0.0474037	0	conserved hypothetical protein
1222	15807081	243230	118	28	0.0998008	0	initiation factor 3
1223	15807631	243230	118	28	0.0998008	0	RNA polymerase sigma-A factor
1224	15805345	243230	118	28	0.0998008	0	ribosomal protein L22
1225	15806536	243230	131	30	0.172096	0	dimethyladenosine transferase
1226	15806581	243230	131	30	0.172096	0	CTP synthase
1227	15806834	243230	53	15	0.0570944	0	conserved hypothetical protein
1228	15806697	243230	53	15	0.0570944	0	conserved hypothetical protein
1229	15806531	243230	53	15	0.0570944	0	conserved hypothetical protein
1230	15806238	243230	67	18	0.0608972	0	ferrous iron transport protein B
1231	15807737	243230	44	13	0.0555239	0	cleavage and polyadenylation specificity factor-related protein
1232	15807529	243230	2	2	0.0460171	0	conserved hypothetical protein
1233	15807092	243230	2	2	0.0460171	0	conserved hypothetical protein
1234	15807139	243230	2	2	0.0460171	0	ABC transporter, ATP-binding protein
1235	15806938	243230	2	2	0.0460171	0	conserved hypothetical protein
1236	15807502	243230	2	2	0.0460171	0	hypothetical protein
1237	15807447	243230	2	2	0.0460171	0	hypothetical protein
1238	15805735	243230	2	2	0.0460171	0	hypothetical protein
1239	15807379	243230	2	2	0.0460171	0	transglycosylase associated protein
1240	15807102	243230	2	2	0.0460171	0	molybdate metabolism regulator-related protein
1241	15806157	243230	2	2	0.0460171	0	hypothetical protein
1242	15805406	243230	2	2	0.0460171	0	transcriptional regulator, TetR family
1243	15807242	243230	2	2	0.0460171	0	methoxyneurosporene dehydrogenase
1244	15807198	243230	2	2	0.0460171	0	conserved hypothetical protein
1245	15807156	243230	2	2	0.0460171	0	conserved hypothetical protein
1246	15805909	243230	2	2	0.0460171	0	conserved hypothetical protein
1247	15807297	243230	2	2	0.0460171	0	transcriptional regulator, MerR family
1248	15805630	243230	2	2	0.0460171	0	cytidine/deoxycytidylate deaminase/nudix/methyltransferase domains protein
1249	15806303	243230	2	2	0.0460171	0	transposase, putative
1250	15805868	243230	2	2	0.0460171	0	NimA-related protein
1251	15805734	243230	2	2	0.0460171	0	hypothetical protein
1252	15806077	243230	2	2	0.0460171	0	phosphinothricin acetyltransferase, putative
1253	15805922	243230	2	2	0.0460171	0	hypothetical protein
1254	15806408	243230	2	2	0.0460171	0	conserved hypothetical protein
1255	15808004	243230	2	2	0.0460171	0	hypothetical protein
1256	15805684	243230	2	2	0.0460171	0	serine esterase, putative
1257	15805617	243230	2	2	0.0460171	0	hypothetical protein
1258	15807913	243230	2	2	0.0460171	0	zinc metalloendopeptidase, leishmanolysin family
1259	15807660	243230	2	2	0.0460171	0	putative transposase
1260	15807813	243230	2	2	0.0460171	0	hypothetical protein
1261	15807906	243230	2	2	0.0460171	0	conserved hypothetical protein
1262	15806114	243230	2	2	0.0460171	0	hypothetical protein
1263	15806078	243230	2	2	0.0460171	0	hypothetical protein
1264	15805421	243230	2	2	0.0460171	0	conserved hypothetical protein
1265	15806163	243230	2	2	0.0460171	0	hypothetical protein
1266	15805299	243230	2	2	0.0460171	0	hypothetical protein
1267	15807518	243230	2	2	0.0460171	0	grpB protein
1268	15806804	243230	2	2	0.0460171	0	hypothetical protein
1269	15807454	243230	2	2	0.0460171	0	hypothetical protein
1270	15807947	243230	2	2	0.0460171	0	hypothetical protein
1271	15806916	243230	2	2	0.0460171	0	hypothetical protein
1272	15807019	243230	2	2	0.0460171	0	hypothetical protein
1273	10957560	243230	2	2	0.0460171	0	hypothetical protein DRC0008
1274	15807613	243230	2	2	0.0460171	0	OxrA-related protein
1275	10957510	243230	2	2	0.0460171	0	hypothetical protein DRB0068
1276	15807581	243230	2	2	0.0460171	0	hypothetical protein
1277	15805270	243230	2	2	0.0460171	0	hypothetical protein
1278	15805120	243230	2	2	0.0460171	0	MutT/nudix family protein
1279	15805455	243230	2	2	0.0460171	0	conserved hypothetical protein
1280	15806605	243230	2	2	0.0460171	0	glucose 6-phosphate dehydrogenase assembly protein OpcA, putative
1281	10957481	243230	2	2	0.0460171	0	hypothetical protein DRB0094
1282	15807652	243230	2	2	0.0460171	0	conserved hypothetical protein
1283	15807973	243230	2	2	0.0460171	0	urease accessory protein UreF
1284	15807802	243230	2	2	0.0460171	0	acyl-CoA dehydrogenase, putative
1285	15805986	243230	2	2	0.0460171	0	hypothetical protein
1286	15805855	243230	2	2	0.0460171	0	WD-repeat family protein
1287	15806281	243230	2	2	0.0460171	0	ribonucleoprotein Ro/SS-A-related protein
1288	15807244	243230	2	2	0.0460171	0	conserved hypothetical protein
1289	15807162	243230	58	16	0.0612506	0	sun protein, putative
1290	15807109	243230	102	25	0.0817499	0	ribosomal protein L15
1291	10957443	243230	77	20	0.0674428	0	hemin ABC transporter, permease protein, putative
1292	15805469	243230	77	20	0.0674428	0	twitching motility protein
1293	15806444	243230	27	9	0.055288	0	signal peptidase I
1294	15806501	243230	40	12	0.0583792	0	membrane-bound protein LytR
1295	15805911	243230	15	6	0.0533249	0	conserved hypothetical protein
1296	15807886	243230	15	6	0.0533249	0	TDP-glucose-4,6-dehydratase-related protein
1297	10957464	243230	49	14	0.0605355	0	glycerol-3-phosphate regulon repressor
1298	10957444	243230	87	22	0.0735348	0	hemin ABC transporter, ATP-binding protein
1299	15806561	243230	87	22	0.0735348	0	carboxyl-terminal protease, putative
1300	15805494	243230	23	8	0.0560262	0	conserved hypothetical protein
1301	15805663	243230	113	27	0.0988035	0	conserved hypothetical protein
1302	15805174	243230	19	7	0.0556501	0	conserved hypothetical protein
1303	15806032	243230	19	7	0.0556501	0	conserved hypothetical protein
1304	15805969	243230	19	7	0.0556501	0	conserved hypothetical protein
1305	15806378	243230	19	7	0.0556501	0	endopeptidase-related protein
1306	15805444	243230	8	4	0.0553564	0	ppGpp-regulated growth inhibitor ChpA/MazF, putative
1307	15807316	243230	8	4	0.0553564	0	serine protease, subtilase family, N-terminal fragment
1308	15807864	243230	8	4	0.0553564	0	conserved hypothetical protein
1309	15807999	243230	8	4	0.0553564	0	conserved hypothetical protein
1310	15806407	243230	8	4	0.0553564	0	hypothetical protein
1311	15806305	243230	8	4	0.0553564	0	conserved hypothetical protein
1312	15806013	243230	8	4	0.0553564	0	acetoin utilization protein, putative
1313	15806207	243230	45	13	0.0639595	0	permease, putative
1314	15806206	243230	45	13	0.0639595	0	conserved hypothetical protein
1315	10957428	243230	45	13	0.0639595	0	hypothetical protein DRB0131
1316	15806000	243230	119	28	0.117458	0	peptide chain release factor 1
1317	15807121	243230	119	28	0.117458	0	ribosomal protein S4
1318	15805340	243230	119	28	0.117458	0	ribosomal protein L3
1319	15807620	243230	119	28	0.117458	0	peptide chain release factor 2
1320	15807362	243230	119	28	0.117458	0	peptidyl-tRNA hydrolase
1321	15805628	243230	119	28	0.117458	0	DNA primase
1322	15807422	243230	119	28	0.117458	0	methionyl-tRNA formyltransferase
1323	15805210	243230	119	28	0.117458	0	ribosomal protein L13
1324	15805534	243230	119	28	0.117458	0	DNA polymerase III, alpha subunit
1325	15805803	243230	108	26	0.0961776	0	3-dehydroquinate synthase
1326	15806441	243230	125	29	0.141775	0	dnaJ protein
1327	15805168	243230	125	29	0.141775	0	dnaK protein
1328	15807619	243230	125	29	0.141775	0	dnaJ protein
1329	15806651	243230	78	20	0.0758303	0	amino acid ABC transporter, ATP-binding protein
1330	15805590	243230	78	20	0.0758303	0	maltose ABC transporter, permease protein
1331	15806701	243230	50	14	0.0689621	0	conserved hypothetical protein
1332	15807158	243230	88	22	0.0826666	0	lytB protein
1333	15805899	243230	93	23	0.0860995	0	O-acetylhomoserine (thiol)-lyase
1334	15806699	243230	93	23	0.0860995	0	DNA mismatch repair protein MutL
1335	15807078	243230	41	12	0.0673765	0	glycerophosphoryl diester phosphodiesterase
1336	15805057	243230	64	17	0.0733226	0	conserved hypothetical protein
1337	15807400	243230	132	30	0.222712	0	DNA polymerase III, tau/gamma subunit
1338	15806279	243230	5	3	0.0605212	0	conserved hypothetical protein
1339	15806098	243230	5	3	0.0605212	0	antibiotic biosynthesis protein LmbJ, putative
1340	15807256	243230	5	3	0.0605212	0	hypothetical protein
1341	15806332	243230	5	3	0.0605212	0	conserved hypothetical protein
1342	15805879	243230	5	3	0.0605212	0	gliding motility protein
1343	15805782	243230	5	3	0.0605212	0	conserved hypothetical protein
1344	15805540	243230	5	3	0.0605212	0	integrase, putative
1345	15805730	243230	5	3	0.0605212	0	conserved hypothetical protein
1346	15807174	243230	5	3	0.0605212	0	conserved hypothetical protein
1347	10957537	243230	5	3	0.0605212	0	transposase, putative
1348	15806082	243230	5	3	0.0605212	0	FemA-related protein
1349	15807612	243230	69	18	0.0771505	0	dihydrofolate reductase
1350	15807938	243230	55	15	0.0735317	0	malate oxidoreductase
1351	15806182	243230	74	19	0.0808916	0	twitching motility protein
1352	15806427	243230	24	8	0.0679622	0	carboxynorspermidine decarboxylase
1353	15806034	243230	24	8	0.0679622	0	conserved hypothetical protein
1354	15807946	243230	46	13	0.0728584	0	conserved hypothetical protein
1355	15807725	243230	12	5	0.0652668	0	TerF-related protein
1356	15806022	243230	12	5	0.0652668	0	conserved hypothetical protein
1357	15806591	243230	12	5	0.0652668	0	conserved hypothetical protein
1358	15805460	243230	12	5	0.0652668	0	beta-lactamase, putative
1359	15806886	243230	12	5	0.0652668	0	conserved hypothetical protein
1360	15807601	243230	109	26	0.109465	0	glycerol-3-phosphate dehydrogenase, NAD(+)-dependent
1361	15806341	243230	109	26	0.109465	0	tRNA pseudouridine 55 synthase, putative
1362	15806658	243230	20	7	0.069068	0	ABC transporter, periplasmic substrate-binding protein, putative
1363	15807639	243230	20	7	0.069068	0	putative transposase
1364	15805501	243230	16	6	0.0686721	0	conserved hypothetical protein
1365	15806823	243230	16	6	0.0686721	0	conserved hypothetical protein
1366	15806430	243230	16	6	0.0686721	0	succinyl-diaminopimelate desuccinylase, putative
1367	15807441	243230	16	6	0.0686721	0	transcriptional regulator, PbsX family
1368	15805576	243230	120	28	0.137079	0	replicative DNA helicase
1369	15807122	243230	120	28	0.137079	0	DNA-directed RNA polymerase, alpha subunit
1370	15806866	243230	120	28	0.137079	0	conserved hypothetical protein
1371	15805335	243230	120	28	0.137079	0	ribosomal protein S7
1372	15807105	243230	120	28	0.137079	0	ribosomal protein L6
1373	15806710	243230	120	28	0.137079	0	DNA-directed DNA polymerase
1374	15806563	243230	120	28	0.137079	0	peptide chain release factor 3
1375	15807104	243230	120	28	0.137079	0	ribosomal protein S8
1376	15805211	243230	120	28	0.137079	0	ribosomal protein S9
1377	15805602	243230	120	28	0.137079	0	preprotein translocase, SecA subunit
1378	15805347	243230	120	28	0.137079	0	ribosomal protein L16
1379	15807120	243230	120	28	0.137079	0	ribosomal protein S11
1380	15806524	243230	120	28	0.137079	0	elongation factor Ts
1381	15806525	243230	120	28	0.137079	0	ribosomal protein S2
1382	15806798	243230	120	28	0.137079	0	N-utilization substance protein A
1383	15806522	243230	120	28	0.137079	0	ribosome recycling factor
1384	15805975	243230	89	22	0.0922411	0	succinate dehydrogenase, iron-sulfur subunit
1385	15806452	243230	51	14	0.077773	0	conserved hypothetical protein
1386	15807584	243230	94	23	0.096259	0	acetate kinase
1387	15806008	243230	42	12	0.0768231	0	conserved hypothetical protein
1388	15805932	243230	70	18	0.0857945	0	cold shock protein, CSD family
1389	15806083	243230	29	9	0.0775033	0	peptidyl-prolyl cis-trans isomerase C
1390	15807199	243230	29	9	0.0775033	0	citrate lyase, beta subunit
1391	15807451	243230	47	13	0.0821055	0	peptidyl-prolyl cis-trans isomerase, FKBP-type
1392	15806752	243230	61	16	0.0865238	0	endopeptidase-related protein
1393	15806053	243230	38	11	0.0808853	0	gufA protein
1394	15806865	243230	38	11	0.0808853	0	conserved hypothetical protein
1395	15806989	243230	38	11	0.0808853	0	conserved hypothetical protein
1396	15805683	243230	85	21	0.0978127	0	proton/sodium-glutamate symport protein
1397	15805673	243230	110	26	0.123575	0	GTP-binding protein Era
1398	15807123	243230	110	26	0.123575	0	ribosomal protein L17
1399	15808038	243230	25	8	0.0806569	0	conserved hypothetical protein
1400	15807663	243230	25	8	0.0806569	0	putative transposase
1401	15807669	243230	25	8	0.0806569	0	cytochrome c oxidase, subunit II
1402	15806343	243230	52	14	0.0868536	0	endopeptidase-related protein
1403	15807539	243230	105	25	0.117427	0	glutamyl-tRNA(Gln) amidotransferase, subunit B
1404	15806359	243230	133	30	0.28758	0	phosphoglycerate kinase
1405	15807616	243230	133	30	0.28758	0	enolase
1406	15806953	243230	71	18	0.09465	0	extracellular solute-binding protein, family 5
1407	15807148	243230	71	18	0.09465	0	amino acid ABC transporter, periplasmic amino acid-binding protein
1408	15808018	243230	57	15	0.0912423	0	threonine synthase
1409	15807247	243230	121	28	0.158533	0	transketolase
1410	15805149	243230	9	4	0.0797132	0	hypothetical protein
1411	15807410	243230	9	4	0.0797132	0	conserved hypothetical protein
1412	15806770	243230	9	4	0.0797132	0	serine/threonine protein kinase-related protein
1413	15806978	243230	21	7	0.0834084	0	conserved hypothetical protein
1414	15807136	243230	21	7	0.0834084	0	conserved hypothetical protein
1415	15805223	243230	21	7	0.0834084	0	sanA protein
1416	15806962	243230	76	19	0.0987357	0	general secretion pathway protein E
1417	15806940	243230	86	21	0.107438	0	acyl carrier protein
1418	15807388	243230	13	5	0.0850152	0	conserved hypothetical protein
1419	15807374	243230	13	5	0.0850152	0	phenylacetic acid degradation protein PaaC
1420	15805227	243230	13	5	0.0850152	0	glycogen debranching enzyme-related protein
1421	15807373	243230	13	5	0.0850152	0	phenylacetic acid degradation protein PaaD
1422	15807908	243230	13	5	0.0850152	0	conserved hypothetical protein
1423	15805626	243230	13	5	0.0850152	0	aminoglycoside N3-acetyltransferase
1424	15805325	243230	13	5	0.0850152	0	pre-B cell enhancing factor-related protein
1425	15806259	243230	39	11	0.091256	0	citrate lyase, beta subunit
1426	15805660	243230	39	11	0.091256	0	AzlC family protein
1427	15805877	243230	30	9	0.0893878	0	4-hydroxybenzoate octaprenyltransferase
1428	15806946	243230	67	17	0.0994967	0	trigger factor
1429	15807124	243230	67	17	0.0994967	0	protease, putative
1430	15806120	243230	67	17	0.0994967	0	conserved hypothetical protein
1431	15807380	243230	53	14	0.0960724	0	homoserine kinase
1432	15805382	243230	101	24	0.12356	0	ribonuclease
1433	15806687	243230	106	25	0.130386	0	pseudouridine synthase, putative
1434	15806961	243230	77	19	0.107824	0	twitching mobility protein
1435	15806486	243230	26	8	0.0938221	0	phage shock protein A
1436	15806871	243230	26	8	0.0938221	0	chloromuconate cycloisomerase, putative
1437	15807396	243230	26	8	0.0938221	0	comA protein
1438	15807279	243230	49	13	0.10109	0	conserved hypothetical protein
1439	15806310	243230	49	13	0.10109	0	molybdenum cofactor biosynthesis protein B
1440	15807268	243230	68	17	0.108372	0	amino acid ABC transporter, permease protein
1441	15807119	243230	122	28	0.181549	0	ribosomal protein S13
1442	15807110	243230	122	28	0.181549	0	preprotein translocase, SecY subunit
1443	15806113	243230	122	28	0.181549	0	tryptophanyl-tRNA synthetase
1444	15805432	243230	40	11	0.101713	0	alpha-dextran endo-1,6-alpha-glucosidase
1445	15807378	243230	22	7	0.0982841	0	lipoprotein signal peptidase
1446	15807449	243230	47	7	0.0673609	0	conserved hypothetical protein
1447	15807739	243230	31	9	0.101464	0	transcriptional repressor SmtB
1448	15805825	243230	59	15	0.109254	0	glucose-fructose oxidoreductase
1449	15805055	243230	59	15	0.109254	0	gidB protein
1450	15806788	243230	59	15	0.109254	0	mocR protein
1451	15807129	243230	42	6	0.0695458	0	phosphopentomutase
1452	15806908	243230	6	3	0.0964699	0	conserved hypothetical protein
1453	15807390	243230	6	3	0.0964699	0	conserved hypothetical protein
1454	15806619	243230	6	3	0.0964699	0	conserved hypothetical protein
1455	15806436	243230	6	3	0.0964699	0	antibiotic resistance protein
1456	15806729	243230	6	3	0.0964699	0	hypothetical protein
1457	15806379	243230	6	3	0.0964699	0	streptomycin biosynthesis protein StrI-related protein
1458	15806190	243230	6	3	0.0964699	0	conserved hypothetical protein
1459	15806503	243230	6	3	0.0964699	0	carboxyl-terminal protease, putative
1460	15805643	243230	6	3	0.0964699	0	conserved hypothetical protein
1461	15805173	243230	6	3	0.0964699	0	hypothetical protein
1462	15807583	243230	6	3	0.0964699	0	conserved hypothetical protein
1463	10957466	243230	6	3	0.0964699	0	chromosome partitioning protein, ParB family
1464	15807934	243230	45	12	0.106384	0	conserved hypothetical protein
1465	15806571	243230	45	12	0.106384	0	undecaprenyl-phosphate alpha-N-acetylglucosaminyltransferase, putative
1466	10957451	243230	45	12	0.106384	0	chromosome partitioning ATPase, putative, ParA family
1467	15806294	243230	134	30	0.370536	0	seryl-tRNA synthetase
1468	15805634	243230	134	30	0.370536	0	groEL protein
1469	15807867	243230	61	10	0.0674428	0	NH3-dependent NAD+ synthase
1470	15805779	243230	18	6	0.102513	0	conserved hypothetical protein
1471	15806565	243230	18	6	0.102513	0	two-component sensor, putative
1472	15805510	243230	18	6	0.102513	0	conserved hypothetical protein
1473	15807403	243230	18	6	0.102513	0	chromate transport protein
1474	15806921	243230	36	10	0.107329	0	exonuclease SbcC
1475	15806715	243230	69	17	0.117095	0	extracellular solute-binding protein, family 5
1476	15808003	243230	27	8	0.107137	0	lexA repressor
1477	15807563	243230	27	8	0.107137	0	LytR/CspA/Psr family protein
1478	10957463	243230	55	14	0.114333	0	1-phosphofructokinase
1479	15807523	243230	14	5	0.105797	0	iron dependent repressor, putative
1480	15807376	243230	14	5	0.105797	0	phenylacetic acid degradation protein PaaA
1481	15806312	243230	74	18	0.121217	0	ribosomal protein S16
1482	15805402	243230	10	4	0.106078	0	cation exchanger, putative
1483	15807891	243230	10	4	0.106078	0	5-carboxymethyl-2-hydroxymuconate isomerase
1484	15805112	243230	10	4	0.106078	0	peptidyl-prolyl cis-trans isomerse, putative, PpiC family
1485	15805150	243230	46	7	0.076438	0	conserved hypothetical protein
1486	15807818	243230	60	15	0.118013	0	agmatinase, putative
1487	15806224	243230	79	19	0.125637	0	deoxyribose-phosphate aldolase
1488	15805275	243230	46	12	0.116073	0	conserved hypothetical protein
1489	15806906	243230	46	12	0.116073	0	L-lactate permease, putative
1490	15805085	243230	32	9	0.113462	0	N-acylamino acid racemase
1491	15805090	243230	65	16	0.121698	0	conserved hypothetical protein
1492	15806015	243230	84	20	0.130494	0	NADH oxidase
1493	15805401	243230	123	28	0.205676	0	lysyl-tRNA synthetase
1494	15806366	243230	123	28	0.205676	0	histidyl-tRNA synthetase
1495	15806628	243230	23	7	0.11327	0	Hit family protein
1496	15806175	243230	23	7	0.11327	0	malate synthase, putative
1497	10957421	243230	23	7	0.11327	0	iron ABC transporter, permease protein
1498	15806416	243230	31	4	0.0838421	0	oxidoreductase, putative
1499	15807007	243230	118	27	0.184248	0	tRNA (guanine-N1)-methyltransferase
1500	15805334	243230	118	27	0.184248	0	ribosomal protein S12
1501	15806982	243230	26	3	0.0850037	0	thymidine kinase
1502	15805781	243230	118	27	0.184248	0	ribosomal protein L19
1503	15807063	243230	118	27	0.184248	0	DNA ligase
1504	15805126	243230	118	27	0.184248	0	ribosomal protein L27
1505	15805159	243230	118	27	0.184248	0	elongation factor P
1506	15806633	243230	55	9	0.0792508	0	oligoendopeptidase
1507	15806001	243230	37	10	0.118242	0	phosphoenolpyruvate carboxykinase
1508	15795180	243230	37	10	0.118242	0	alkaline phosphatase
1509	10957547	243230	3	2	0.109629	0	chromosome partitioning protein, putative, ParA family
1510	15806864	243230	3	2	0.109629	0	conserved hypothetical protein
1511	15805146	243230	3	2	0.109629	0	hypothetical protein
1512	15806807	243230	3	2	0.109629	0	conserved hypothetical protein
1513	15807273	243230	3	2	0.109629	0	conserved hypothetical protein
1514	15807209	243230	3	2	0.109629	0	hypothetical protein
1515	15806456	243230	3	2	0.109629	0	hypothetical protein
1516	15805419	243230	3	2	0.109629	0	hypothetical protein
1517	15805860	243230	3	2	0.109629	0	nitrogen regulator, putative
1518	15805587	243230	3	2	0.109629	0	conserved hypothetical protein
1519	15807203	243230	3	2	0.109629	0	hypothetical protein
1520	15806924	243230	3	2	0.109629	0	hypothetical protein
1521	15807535	243230	3	2	0.109629	0	conserved hypothetical protein
1522	15806636	243230	3	2	0.109629	0	conserved hypothetical protein
1523	15805301	243230	3	2	0.109629	0	ElaC family protein
1524	10957424	243230	3	2	0.109629	0	iron ABC transporter, periplasmic substrate-binding protein
1525	10957550	243230	3	2	0.109629	0	hypothetical protein DRC0007
1526	15807418	243230	3	2	0.109629	0	conserved hypothetical protein
1527	15805306	243230	3	2	0.109629	0	conserved hypothetical protein
1528	15806713	243230	3	2	0.109629	0	hypothetical protein
1529	15806095	243230	3	2	0.109629	0	conserved hypothetical protein
1530	10957433	243230	3	2	0.109629	0	hypothetical protein DRB0137
1531	10957551	243230	3	2	0.109629	0	hypothetical protein DRC0009
1532	15805981	243230	75	18	0.129591	0	sugar ABC transporter, ATP-binding protein
1533	15806146	243230	94	22	0.142216	0	single-stranded-DNA-specific exonuclease, putative
1534	15807877	243230	42	11	0.122082	0	conserved hypothetical protein
1535	15805470	243230	61	15	0.1264	0	pyrimidine-nucleoside phosphorylase
1536	15806966	243230	28	8	0.120264	0	nitroreductase
1537	15805852	243230	28	8	0.120264	0	conserved hypothetical protein
1538	15805206	243230	19	6	0.119862	0	dihydroneopterin aldolase
1539	15807204	243230	66	16	0.129834	0	rRNA methylase SpoU
1540	15805918	243230	40	6	0.0895471	0	conserved hypothetical protein
1541	15805662	243230	71	17	0.133481	0	6-phosphofructokinase
1542	15807329	243230	52	13	0.128381	0	cinA protein
1543	15806984	243230	33	9	0.125102	0	degV protein
1544	15807038	243230	57	14	0.131293	0	ribosomal protein L10
1545	15806854	243230	38	10	0.128694	0	competence protein ComEC/Rec2, putative
1546	15807049	243230	49	8	0.0922411	0	oligoendopeptidase F, putative
1547	15807635	243230	95	22	0.151425	0	DNA mismatch repair protein MutS
1548	15805310	243230	62	15	0.134258	0	conserved hypothetical protein
1549	15805454	243230	24	7	0.127929	0	general stress protein Ctc, putative
1550	15805349	243230	114	26	0.183519	0	ribosomal protein S17
1551	15807610	243230	81	19	0.141916	0	thymidylate synthase
1552	15807302	243230	15	5	0.1267	0	conserved hypothetical protein
1553	15807646	243230	15	5	0.1267	0	helicase-related protein
1554	10957436	243230	43	11	0.13158	0	metal binding protein, putative
1555	15805285	243230	43	11	0.13158	0	conserved hypothetical protein
1556	15807945	243230	43	11	0.13158	0	conserved hypothetical protein
1557	15805286	243230	43	11	0.13158	0	conserved hypothetical protein
1558	15806391	243230	135	30	0.476403	0	DNA topoisomerase I
1559	15807107	243230	135	30	0.476403	0	ribosomal protein S5
1560	15806165	243230	135	30	0.476403	0	GTP-binding elongation factor family protein LepA
1561	15806673	243230	135	30	0.476403	0	cysteinyl-tRNA synthetase
1562	15795185	243230	67	16	0.1374	0	amino acid ABC transporter, periplasmic amino acid binding protein
1563	15805125	243230	124	28	0.230243	0	GTP-binding protein Obg
1564	15805585	243230	124	28	0.230243	0	tryptophanyl-tRNA synthetase
1565	15805474	243230	20	2	0.0998008	0	orotate phosphoribosyltransferase
1566	15807688	243230	29	8	0.132863	0	sulfate adenylyltransferase
1567	15806731	243230	53	13	0.136479	0	conserved hypothetical protein
1568	15805591	243230	77	18	0.144679	0	amino acid ABC transporter, periplasmic amino acid-binding protein
1569	15806004	243230	77	18	0.144679	0	glutamate dehydrogenase, putative
1570	15807642	243230	34	9	0.136111	0	conserved hypothetical protein
1571	15807868	243230	34	9	0.136111	0	superoxide dismutase (sodC), Cu-Zn family
1572	15805046	243230	11	4	0.132835	0	MutT/nudix family protein
1573	15806635	243230	11	4	0.132835	0	conserved hypothetical protein
1574	15807694	243230	11	4	0.132835	0	conserved hypothetical protein
1575	15805240	243230	11	4	0.132835	0	conserved hypothetical protein
1576	15807633	243230	82	19	0.149069	0	amino acid ABC transporter, periplasmic amino acid-binding protein
1577	15806656	243230	20	6	0.136697	0	conserved hypothetical protein
1578	15805507	243230	68	16	0.144248	0	conserved hypothetical protein
1579	10957461	243230	7	3	0.134291	0	salicylate monooxygenase-related protein
1580	15806808	243230	7	3	0.134291	0	conserved hypothetical protein
1581	15806417	243230	7	3	0.134291	0	conserved hypothetical protein
1582	15807888	243230	7	3	0.134291	0	homoprotocatechuate 2,3-dioxygenase, putative
1583	15805741	243230	7	3	0.134291	0	G/U mismatch-specific DNA glycosylase
1584	15807227	243230	7	3	0.134291	0	conserved hypothetical protein
1585	15806211	243230	7	3	0.134291	0	conserved hypothetical protein
1586	15806884	243230	54	13	0.143803	0	transcriptional regulator
1587	15806974	243230	101	23	0.168367	0	DNA mismatch repair protein MutS, putative
1588	15807939	243230	25	7	0.141831	0	malate synthase
1589	15807932	243230	25	7	0.141831	0	adenine deaminase
1590	15807269	243230	78	18	0.151083	0	amino acid ABC transporter, periplasmic amino acid-binding protein
1591	15807668	243230	92	21	0.160184	0	primosomal protein n', putative
1592	15806597	243230	92	21	0.160184	0	fructose-bisphosphate aldolase
1593	15806683	243230	30	8	0.144609	0	conserved hypothetical protein
1594	15805344	243230	120	27	0.220112	0	ribosomal protein S19
1595	15806355	243230	97	22	0.167409	0	transcription termination factor Rho
1596	15806440	243230	14	1	0.117259	0	conserved hypothetical protein
1597	15807196	243230	45	11	0.148213	0	conserved hypothetical protein
1598	15806050	243230	74	17	0.153116	0	amino acid ABC transporter, permease protein
1599	15806965	243230	88	20	0.160391	0	enoyl-acyl carrier protein reductase
1600	15807497	243230	88	20	0.160391	0	protein translation inhibitor, putative
1601	15806447	243230	16	5	0.146833	0	metallo-beta-lactamase-related protein
1602	10957455	243230	16	5	0.146833	0	integral membrane protein LmrP
1603	15807649	243230	16	5	0.146833	0	transcriptional activator TipA
1604	15805260	243230	16	5	0.146833	0	conserved hypothetical protein
1605	15807478	243230	16	5	0.146833	0	carboxypeptidase G2
1606	15805569	243230	16	5	0.146833	0	glycerophosphoryl diester phosphodiesterase, putative
1607	15807637	243230	89	17	0.10109	0	asparaginyl-tRNA synthetase
1608	15807662	243230	79	18	0.156532	0	conserved hypothetical protein
1609	15805882	243230	79	15	0.109254	0	DNA polymerase III, epsilon subunit, putative
1610	15805265	243230	42	7	0.117588	0	endoglucanase, putative
1611	15805778	243230	70	16	0.155235	0	septum site-determining protein
1612	15807591	243230	75	17	0.157777	0	amino acid ABC transporter, periplasmic amino acid-binding protein
1613	15806285	243230	75	17	0.157777	0	prolyl-tRNA synthetase
1614	15806030	243230	41	10	0.155073	0	MutT/nudix family protein
1615	15807714	243230	31	8	0.155204	0	dTDP-4-rhamnose reductase-related protein
1616	15807657	243230	88	17	0.110515	0	fatty acid/phospholipid synthesis protein PlsX
1617	15807053	243230	56	13	0.155547	0	glycyl-tRNA synthetase
1618	15806014	243230	56	13	0.155547	0	aminotransferase, class V
1619	15807618	243230	46	8	0.122437	0	single-stranded DNA-binding protein
1620	15805158	243230	80	18	0.160897	0	acetyl-CoA carboxylase, bitoin carboxyl carrier protein
1621	10957531	243230	12	4	0.15846	0	phosphoenolpyruvate synthase-related protein
1622	15806325	243230	12	4	0.15846	0	major facilitator family protein
1623	15807082	243230	12	4	0.15846	0	conserved hypothetical protein
1624	15806329	243230	136	30	0.611235	0	methionine aminopeptidase
1625	15805727	243230	136	30	0.611235	0	v-type ATP synthase, A subunit
1626	15807168	243230	136	30	0.611235	0	leucyl-tRNA synthetase
1627	15807040	243230	136	30	0.611235	0	ribosomal protein L11
1628	15805346	243230	136	30	0.611235	0	ribosomal protein S3
1629	15806980	243230	136	30	0.611235	0	thioredoxin reductase
1630	15805230	243230	23	3	0.130276	0	conserved hypothetical protein
1631	15805141	243230	23	3	0.130276	0	ribosomal protein S18
1632	15805524	243230	23	3	0.130276	0	L-serine dehydratase, beta subunit
1633	15807570	243230	57	13	0.159729	0	iron ABC transporter, periplasmic substrate-binding protein, putative
1634	15805532	243230	52	12	0.159941	0	5`-nucleotidase family protein
1635	15805592	243230	81	18	0.164067	0	amino acid ABC transporter, permease protein
1636	15805127	243230	81	18	0.164067	0	ribosomal protein L21
1637	15805392	243230	54	10	0.130494	0	peptide ABC transporter, periplasmic peptide-binding protein, putative
1638	15805202	243230	42	10	0.161568	0	acyl-peptide hydrolase, putative
1639	15805262	243230	72	14	0.129834	0	phosphoribosylaminoimidazole-succinocarboxamide synthase
1640	15806556	243230	37	9	0.162884	0	superoxide dismutase (sodC), Cu-Zn family
1641	15807384	243230	32	8	0.164391	0	N-acetylmuramoyl-L-alanine amidase
1642	15807707	243230	17	5	0.165388	0	glycosyltransferase
1643	10957454	243230	27	7	0.16583	0	oligopeptide transport periplasmic protein, putative
1644	15806621	243230	27	7	0.16583	0	3-isopropylmalate dehydratase, small subunit
1645	15806138	243230	27	7	0.16583	0	conserved hypothetical protein
1646	15807412	243230	36	6	0.135376	0	carboxypeptidase
1647	15805970	243230	22	6	0.166622	0	conserved hypothetical protein
1648	15806570	243230	68	15	0.162574	0	UDP-N-acetylglucosamine 2-epimerase
1649	15806009	243230	53	12	0.163479	0	extracellular solute binding protein, family 5
1650	15806375	243230	71	14	0.1374	0	outer membrane protein
1651	15806376	243230	71	14	0.1374	0	outer membrane protein
1652	15805952	243230	27	4	0.138321	0	endonuclease III, putative
1653	15807000	243230	117	26	0.221331	0	ribosomal protein L20
1654	15805151	243230	101	20	0.118242	0	thymidylate kinase
1655	15807171	243230	43	10	0.166668	0	cytidine deaminase
1656	15807355	243230	78	17	0.16461	0	L-lactate dehydrogenase
1657	15807931	243230	64	14	0.163487	0	hypothetical protein
1658	15805655	243230	64	14	0.163487	0	UDP-N-acetylenolpyruvoylglucosamine reductase
1659	15807271	243230	59	13	0.1643	0	uracil permease
1660	15805780	243230	13	1	0.141775	0	conserved hypothetical protein
1661	15805809	243230	13	1	0.141775	0	MutT/nudix family protein
1662	15805183	243230	131	29	0.354315	0	conserved hypothetical protein
1663	15807703	243230	38	9	0.169057	0	ExoP-related protein
1664	15805068	243230	106	21	0.113462	0	gidA protein
1665	15805226	243230	8	3	0.17058	0	conserved hypothetical protein
1666	15805458	243230	8	3	0.17058	0	conserved hypothetical protein
1667	15805950	243230	8	3	0.17058	0	sodium extrusion protein NatB
1668	15806096	243230	8	3	0.17058	0	cell wall synthesis protein, putative
1669	10957478	243230	8	3	0.17058	0	HicB-related protein
1670	15807697	243230	49	11	0.167654	0	conserved hypothetical protein
1671	15806790	243230	113	25	0.209276	0	ribosomal large subunit pseudouridine synthase D
1672	15805657	243230	84	17	0.143803	0	cell division protein FtsA
1673	15805196	243230	52	10	0.146994	0	uridine kinase
1674	15806670	243230	44	10	0.17028	0	potassium uptake protein KtrB
1675	15806181	243230	89	18	0.142073	0	transcription elongation factor
1676	15806721	243230	73	15	0.153177	0	glutamate dehydrogenase
1677	10957430	243230	64	13	0.153116	0	Na(+)-linked D-alanine glycine permease
1678	15806354	243230	64	13	0.153116	0	transaldolase
1679	15807851	243230	77	16	0.156319	0	conserved hypothetical protein
1680	15807845	243230	67	14	0.159137	0	xanthine permease, putative
1681	15806374	243230	67	14	0.159137	0	ABC transporter, permease protein
1682	15806795	243230	4	2	0.173782	0	nosX protein, putative
1683	15807929	243230	4	2	0.173782	0	conserved hypothetical protein
1684	15807255	243230	4	2	0.173782	0	zinc metallohydrolase, glyoxalase II family
1685	15807776	243230	4	2	0.173782	0	minor tail protein gp26-related protein
1686	15795189	243230	4	2	0.173782	0	putative transposase
1687	15807693	243230	4	2	0.173782	0	hypothetical protein
1688	15805842	243230	4	2	0.173782	0	Mg(2+) transport ATPase-related protein
1689	15806720	243230	4	2	0.173782	0	Far-related protein
1690	15807253	243230	4	2	0.173782	0	hypothetical protein
1691	15795182	243230	4	2	0.173782	0
1692	15805443	243230	4	2	0.173782	0	ppGpp-regulated growth inhibitor suppressor ChpR/MazE, putative
1693	15805636	243230	4	2	0.173782	0	hypothetical protein
1694	15805805	243230	4	2	0.173782	0	conserved hypothetical protein
1695	10957411	243230	4	2	0.173782	0	integrase/recombinase XerD, putative
1696	15806794	243230	4	2	0.173782	0	hypothetical protein
1697	15806876	243230	4	2	0.173782	0	conserved hypothetical protein
1698	15807226	243230	4	2	0.173782	0	conserved hypothetical protein
1699	15805722	243230	4	2	0.173782	0	v-type ATP synthase, I subunit
1700	15805116	243230	28	7	0.175291	0	conserved hypothetical protein
1701	15808028	243230	63	13	0.157777	0	5'-nucleotidase
1702	15805871	243230	94	19	0.140352	0	ribose 5-phosphate isomerase
1703	15805646	243230	62	13	0.161301	0	conserved hypothetical protein
1704	15807344	243230	62	13	0.161301	0	L-asparaginase
1705	15805729	243230	22	3	0.14765	0	v-type ATP synthase, D subunit
1706	15795184	243230	105	21	0.125102	0	PTS system, multiphosphoryl transfer protein, domains EI, HPr, and fructose
1707	15806299	243230	39	7	0.149575	0	conserved hypothetical protein
1708	10957462	243230	55	11	0.15535	0	PTS system, fructose-specific IIBC component
1709	10957415	243230	55	11	0.15535	0	ribonucleoside-diphosphate reductase, beta chain
1710	15806024	243230	93	20	0.17235	0	phospho-2-dehydro-3-deoxyheptonate aldolase/chorismate mutase
1711	15806757	243230	57	12	0.164067	0	conserved hypothetical protein
1712	15805678	243230	23	6	0.178789	0	arginase
1713	15807219	243230	23	6	0.178789	0	phosphonopyruvate decarboxylase
1714	10957535	243230	51	11	0.169007	0	integrase/recombinase XerD, putative
1715	15805716	243230	90	19	0.164811	0	uracil-DNA N-glycosylase
1716	15807143	243230	90	19	0.164811	0	inner membrane protein, 60 kDa, putative
1717	15805049	243230	52	11	0.167538	0	conserved hypothetical protein
1718	15806669	243230	52	11	0.167538	0	potassium uptake protein KtrA
1719	15805517	243230	34	8	0.177754	0	pyrrolidone carboxyl peptidase
1720	15806094	243230	91	19	0.160566	0	(3R)-hydroxymyristoyl-acyl carrier protein dehydratase
1721	15806384	243230	50	10	0.160391	0	singlet oxygen resistance protein, putative
1722	15807562	243230	13	4	0.181656	0	conserved hypothetical protein
1723	15807146	243230	18	5	0.181685	0	ribosomal protein L34
1724	15807872	243230	26	4	0.153451	0	oligoendopeptidase F, putative
1725	15805784	243230	26	4	0.153451	0	conserved hypothetical protein
1726	15806671	243230	49	10	0.165505	0	potassium uptake protein KtrB
1727	15806739	243230	47	10	0.171849	0	2`,3`-cyclic-nucleotide 2`-phosphodiesterase
1728	15806107	243230	47	10	0.171849	0	conserved hypothetical protein
1729	15807552	243230	102	22	0.183694	0	arginyl-tRNA synthetase
1730	15806383	243230	48	10	0.169365	0	amidotransferase HisH, putative
1731	15807496	243230	30	5	0.156665	0	conserved hypothetical protein
1732	15805586	243230	34	6	0.158433	0	fibronectin/fibrinogen-binding protein, putative
1733	15806972	243230	103	21	0.146229	0	ATP-dependent protease LA
1734	15805588	243230	45	9	0.166423	0	maltose ABC transporter, periplasmic maltose-binding protein
1735	15806934	243230	35	8	0.181679	0	transcriptional regulator
1736	15805416	243230	17	2	0.158533	0	conserved hypothetical protein
1737	15805378	243230	102	21	0.155221	0	ATP-dependent protease LA
1738	15805417	243230	42	9	0.177189	0	conserved hypothetical protein
1739	15807064	243230	44	9	0.171438	0	membrane lipoprotein
1740	15805583	243230	41	8	0.167409	0	conserved hypothetical protein
1741	15807655	243230	43	9	0.175072	0	ferredoxin, putative
1742	15807322	243230	24	6	0.188636	0	conserved hypothetical protein
1743	15806963	243230	24	6	0.188636	0	conserved hypothetical protein
1744	15806140	243230	24	6	0.188636	0	kinase, acetokinase family
1745	15805527	243230	30	7	0.188074	0	conserved hypothetical protein
1746	15805048	243230	33	6	0.169133	0	conserved hypothetical protein
1747	15805768	243230	37	8	0.183819	0	arginine repressor/activator
1748	15807425	243230	38	8	0.18212	0	endonuclease III
1749	15807561	243230	115	25	0.216931	0	queuine tRNA ribosyltransferase
1750	15805833	243230	19	5	0.195203	0	prolipoprotein diacylglyceryl transferase
1751	15805953	243230	19	5	0.195203	0	acylphosphatase, putative
1752	15805858	243230	19	5	0.195203	0	conserved hypothetical protein
1753	15795181	243230	36	7	0.176259	0	dihydroxyacetone kinase
1754	15805294	243230	31	7	0.191194	0	ABC transporter, periplasmic substrate-binding protein, solute-binding family 1
1755	15806344	243230	12	1	0.169996	0	carboxymethylenebutenolidase-related protein
1756	15806664	243230	12	1	0.169996	0	stage V sporulation protein S-related protein
1757	15807187	243230	25	6	0.195951	0	ribosomal protein S6 modification protein
1758	15807345	243230	137	30	0.782609	0	phenylalanyl-tRNA synthetase, alpha subunit
1759	15806043	243230	137	30	0.782609	0	cell division protein FtsH
1760	15806217	243230	137	30	0.782609	0	GTP-binding elongation factor family protein TypA/BipA
1761	15805352	243230	137	30	0.782609	0	ribosomal protein L5
1762	15805512	243230	137	30	0.782609	0	glutamyl-tRNA synthetase
1763	15805343	243230	137	30	0.782609	0	ribosomal protein L2
1764	15806075	243230	137	30	0.782609	0	aspartyl-tRNA synthetase, non-discriminating
1765	15805674	243230	137	30	0.782609	0	cell division cycle protein 48-related protein
1766	15805610	243230	137	30	0.782609	0	cell division protein FtsH
1767	15807950	243230	137	30	0.782609	0	cell division protein FtsH
1768	15806403	243230	137	30	0.782609	0	conserved hypothetical protein
1769	15806039	243230	109	23	0.182752	0	thiophene and furan oxidation protein
1770	10957414	243230	112	23	0.154581	0	ribonucleoside-diphosphate reductase, alpha chain
1771	15807027	243230	14	4	0.201421	0	glutamine synthase
1772	15807452	243230	14	4	0.201421	0	serine-pyruvate aminotransferase
1773	15807264	243230	14	4	0.201421	0	DNA topology modulation protein FlaR-related protein
1774	15805238	243230	9	3	0.202727	0	hypothetical protein
1775	15807476	243230	9	3	0.202727	0	conserved hypothetical protein
1776	15807430	243230	9	3	0.202727	0	ribosomal protein N-acetyltransferase, putative
1777	15805787	243230	9	3	0.202727	0	conserved hypothetical protein
1778	15807473	243230	9	3	0.202727	0	cytochrome C4, putative
1779	15807611	243230	9	3	0.202727	0	deoxycytidylate deaminase, putative
1780	15807559	243230	33	7	0.190938	0	conserved hypothetical protein
1781	15806690	243230	116	25	0.216413	0	glutamyl-tRNA synthetase-related protein
1782	15807718	243230	31	6	0.18737	0	mannose-6-phosphate isomerase, putative
1783	15806196	243230	31	6	0.18737	0	conserved hypothetical protein
1784	15807551	243230	20	5	0.205592	0	N-acetylmuramoyl-L-alanine amidase-related protein
1785	10957457	243230	20	5	0.205592	0	hypothetical protein DRB0052
1786	15807941	243230	16	2	0.181549	0	hypothetical protein
1787	15806380	243230	27	6	0.202681	0	conserved hypothetical protein
1788	15805390	243230	30	6	0.194277	0	competence protein ComEC/Rec2-related protein
1789	15806624	243230	29	6	0.199306	0	xanthine phosphoribosyltransferase
1790	15805963	243230	28	6	0.202183	0	conserved hypothetical protein
1791	15807603	243230	21	5	0.212671	0	conserved hypothetical protein
1792	15806765	243230	21	5	0.212671	0	conserved hypothetical protein
1793	15806843	243230	15	4	0.217073	0	peptide ABC transporter, putative
1794	15805819	243230	15	4	0.217073	0	conserved hypothetical protein
1795	15805511	243230	1	1	0.217391	0	hypothetical protein
1796	15806602	243230	1	1	0.217391	0	hypothetical protein
1797	15805389	243230	1	1	0.217391	0	hypothetical protein
1798	15806711	243230	1	1	0.217391	0	hypothetical protein
1799	15806657	243230	1	1	0.217391	0	hypothetical protein
1800	15805659	243230	1	1	0.217391	0	hypothetical protein
1801	15807754	243230	1	1	0.217391	0	hypothetical protein
1802	10957529	243230	1	1	0.217391	0	hypothetical protein DRB0130
1803	15807097	243230	1	1	0.217391	0	hypothetical protein
1804	15805598	243230	1	1	0.217391	0	hypothetical protein
1805	15805508	243230	1	1	0.217391	0	hypothetical protein
1806	10957556	243230	1	1	0.217391	0	hypothetical protein DRC0027
1807	15805601	243230	1	1	0.217391	0	hypothetical protein
1808	15805094	243230	1	1	0.217391	0	conserved hypothetical protein
1809	15807015	243230	1	1	0.217391	0	hypothetical protein
1810	15806413	243230	1	1	0.217391	0	conserved hypothetical protein
1811	15805503	243230	1	1	0.217391	0	conserved hypothetical protein
1812	15805337	243230	1	1	0.217391	0	hypothetical protein
1813	15805495	243230	1	1	0.217391	0	hypothetical protein
1814	15806016	243230	1	1	0.217391	0	hypothetical protein
1815	15806562	243230	1	1	0.217391	0	hypothetical protein
1816	15806549	243230	1	1	0.217391	0	hypothetical protein
1817	15807894	243230	1	1	0.217391	0	hypothetical protein
1818	15807952	243230	1	1	0.217391	0	hypothetical protein
1819	15805664	243230	1	1	0.217391	0	hypothetical protein
1820	10957552	243230	1	1	0.217391	0	hypothetical protein DRC0015
1821	15807392	243230	1	1	0.217391	0	hypothetical protein
1822	15807930	243230	1	1	0.217391	0	adenine deaminase-related protein
1823	15807048	243230	1	1	0.217391	0	hypothetical protein
1824	15807293	243230	1	1	0.217391	0	hypothetical protein
1825	15805475	243230	1	1	0.217391	0	hypothetical protein
1826	15807764	243230	1	1	0.217391	0	hypothetical protein
1827	15805666	243230	1	1	0.217391	0	hypothetical protein
1828	15806674	243230	1	1	0.217391	0	hypothetical protein
1829	15805682	243230	1	1	0.217391	0	hypothetical protein
1830	15807468	243230	1	1	0.217391	0	hypothetical protein
1831	15807745	243230	1	1	0.217391	0	hypothetical protein
1832	15807740	243230	1	1	0.217391	0	hypothetical protein
1833	15805448	243230	1	1	0.217391	0	hypothetical protein
1834	15807779	243230	1	1	0.217391	0	hypothetical protein
1835	15805688	243230	1	1	0.217391	0	hypothetical protein
1836	15805095	243230	1	1	0.217391	0	conserved hypothetical protein
1837	15805408	243230	1	1	0.217391	0	conserved hypothetical protein
1838	15807142	243230	1	1	0.217391	0	transcriptional regulator, TetR family
1839	15805468	243230	1	1	0.217391	0	conserved hypothetical protein
1840	15806787	243230	1	1	0.217391	0	hypothetical protein
1841	15805461	243230	1	1	0.217391	0	cytochrome C6, putative
1842	15805462	243230	1	1	0.217391	0	cytochrome complex iron-sulfur subunit, putative
1843	15805775	243230	1	1	0.217391	0	hypothetical protein
1844	15805575	243230	1	1	0.217391	0	pilin, type IV, putative
1845	15805680	243230	1	1	0.217391	0	conserved hypothetical protein
1846	15805677	243230	1	1	0.217391	0	hypothetical protein
1847	15805671	243230	1	1	0.217391	0	hypothetical protein
1848	15806724	243230	1	1	0.217391	0	hypothetical protein
1849	15805905	243230	1	1	0.217391	0	hypothetical protein
1850	15805876	243230	1	1	0.217391	0	hypothetical protein
1851	15805572	243230	1	1	0.217391	0	hypothetical protein
1852	15807326	243230	1	1	0.217391	0	hypothetical protein
1853	15807173	243230	1	1	0.217391	0	hypothetical protein
1854	15806825	243230	1	1	0.217391	0	hypothetical protein
1855	15805676	243230	1	1	0.217391	0	hypothetical protein
1856	15805479	243230	1	1	0.217391	0	hypothetical protein
1857	15805574	243230	1	1	0.217391	0	hypothetical protein
1858	15807335	243230	1	1	0.217391	0	hypothetical protein
1859	15805675	243230	1	1	0.217391	0	hypothetical protein
1860	10957511	243230	1	1	0.217391	0	hypothetical protein DRB0071
1861	15807993	243230	1	1	0.217391	0	FraH-related protein
1862	15807295	243230	1	1	0.217391	0	hypothetical protein
1863	15805091	243230	1	1	0.217391	0	hypothetical protein
1864	15805425	243230	1	1	0.217391	0	hypothetical protein
1865	15805161	243230	1	1	0.217391	0	hypothetical protein
1866	15805616	243230	1	1	0.217391	0	hypothetical protein
1867	15805546	243230	1	1	0.217391	0	hypothetical protein
1868	15805618	243230	1	1	0.217391	0	hypothetical protein
1869	15806381	243230	1	1	0.217391	0	hypothetical protein
1870	10957496	243230	1	1	0.217391	0	hypothetical protein DRB0038
1871	15805609	243230	1	1	0.217391	0	hypothetical protein
1872	15805605	243230	1	1	0.217391	0	hypothetical protein
1873	15805550	243230	1	1	0.217391	0	hypothetical protein
1874	15805548	243230	1	1	0.217391	0	hypothetical protein
1875	10957470	243230	1	1	0.217391	0	transposase, putative
1876	15805547	243230	1	1	0.217391	0	hypothetical protein
1877	10957553	243230	1	1	0.217391	0	hypothetical protein DRC0021
1878	15805111	243230	1	1	0.217391	0	hypothetical protein
1879	15805821	243230	1	1	0.217391	0	hypothetical protein
1880	15807463	243230	1	1	0.217391	0	hypothetical protein
1881	10957534	243230	1	1	0.217391	0	transcriptional regulator, GerE family
1882	10957429	243230	1	1	0.217391	0	transposase
1883	15807342	243230	1	1	0.217391	0	conserved hypothetical protein
1884	15806103	243230	1	1	0.217391	0	hypothetical protein
1885	15806749	243230	1	1	0.217391	0	hypothetical protein
1886	15807005	243230	1	1	0.217391	0	conserved hypothetical protein
1887	15807166	243230	1	1	0.217391	0	hypothetical protein
1888	15805556	243230	1	1	0.217391	0	hypothetical protein
1889	15805584	243230	1	1	0.217391	0	hypothetical protein
1890	15805229	243230	1	1	0.217391	0	hypothetical protein
1891	15805619	243230	1	1	0.217391	0	hypothetical protein
1892	15805752	243230	1	1	0.217391	0	hypothetical protein
1893	15805559	243230	1	1	0.217391	0	hypothetical protein
1894	15805560	243230	1	1	0.217391	0	hypothetical protein
1895	15805557	243230	1	1	0.217391	0	hypothetical protein
1896	15805558	243230	1	1	0.217391	0	hypothetical protein
1897	15806067	243230	1	1	0.217391	0	hypothetical protein
1898	15807834	243230	1	1	0.217391	0	hypothetical protein
1899	15806041	243230	1	1	0.217391	0	hypothetical protein
1900	15806997	243230	1	1	0.217391	0	hypothetical protein
1901	15807504	243230	1	1	0.217391	0	transcriptional regulator, MerR family
1902	15805552	243230	1	1	0.217391	0	hypothetical protein
1903	15805554	243230	1	1	0.217391	0	hypothetical protein
1904	15806230	243230	1	1	0.217391	0	hypothetical protein
1905	10957469	243230	1	1	0.217391	0	transposase, putative
1906	15806833	243230	1	1	0.217391	0	hypothetical protein
1907	10957509	243230	1	1	0.217391	0	hypothetical protein DRB0066
1908	15805596	243230	1	1	0.217391	0	hypothetical protein
1909	15805555	243230	1	1	0.217391	0	hypothetical protein
1910	15806685	243230	1	1	0.217391	0	hypothetical protein
1911	15806867	243230	1	1	0.217391	0	hypothetical protein
1912	15806741	243230	1	1	0.217391	0	hypothetical protein
1913	15805597	243230	1	1	0.217391	0	conserved hypothetical protein
1914	15806475	243230	1	1	0.217391	0	hypothetical protein
1915	15806239	243230	1	1	0.217391	0	ferrous iron transport protein A
1916	15805533	243230	1	1	0.217391	0	hypothetical protein
1917	15805536	243230	1	1	0.217391	0	hypothetical protein
1918	15805519	243230	1	1	0.217391	0	conserved hypothetical protein
1919	15806538	243230	1	1	0.217391	0	hypothetical protein
1920	15805637	243230	1	1	0.217391	0	hypothetical protein
1921	15808035	243230	1	1	0.217391	0	putative transposase
1922	15806646	243230	1	1	0.217391	0	hypothetical protein
1923	15805940	243230	1	1	0.217391	0	hypothetical protein
1924	15807794	243230	1	1	0.217391	0	hypothetical protein
1925	15805649	243230	1	1	0.217391	0	hypothetical protein
1926	15806489	243230	1	1	0.217391	0	hypothetical protein
1927	15805516	243230	1	1	0.217391	0	hypothetical protein
1928	15806438	243230	1	1	0.217391	0	hypothetical protein
1929	15805566	243230	1	1	0.217391	0	hypothetical protein
1930	15807943	243230	1	1	0.217391	0	hypothetical protein
1931	15805564	243230	1	1	0.217391	0	hypothetical protein
1932	15805326	243230	1	1	0.217391	0	phosphoprotein phosphatase
1933	15805928	243230	1	1	0.217391	0	hypothetical protein
1934	15805062	243230	1	1	0.217391	0	hypothetical protein
1935	15805627	243230	1	1	0.217391	0	hypothetical protein
1936	15805544	243230	1	1	0.217391	0	hypothetical protein
1937	15806732	243230	1	1	0.217391	0	hypothetical protein
1938	10957473	243230	1	1	0.217391	0	transposase, putative
1939	10957423	243230	1	1	0.217391	0	iron-chelator utilization protein, putative
1940	10957514	243230	1	1	0.217391	0	hypothetical protein DRB0070
1941	15806185	243230	1	1	0.217391	0	hypothetical protein
1942	15805622	243230	1	1	0.217391	0	hypothetical protein
1943	15805709	243230	1	1	0.217391	0	hypothetical protein
1944	15806256	243230	1	1	0.217391	0	hypothetical protein
1945	15805542	243230	1	1	0.217391	0	hypothetical protein
1946	15805485	243230	1	1	0.217391	0	hypothetical protein
1947	10957523	243230	1	1	0.217391	0	hypothetical protein DRB0127
1948	15805537	243230	1	1	0.217391	0	sensory box protein
1949	15806160	243230	1	1	0.217391	0	hypothetical protein
1950	15806778	243230	1	1	0.217391	0	hypothetical protein
1951	15805543	243230	1	1	0.217391	0	hypothetical protein
1952	15807346	243230	1	1	0.217391	0	acetyltransferase, putative
1953	15805661	243230	1	1	0.217391	0	hypothetical protein
1954	15805577	243230	1	1	0.217391	0	MutT/nudix family protein
1955	15806065	243230	1	1	0.217391	0	hypothetical protein
1956	15805541	243230	1	1	0.217391	0	hypothetical protein
1957	15806783	243230	1	1	0.217391	0	hypothetical protein
1958	15805110	243230	1	1	0.217391	0	hypothetical protein
1959	15807696	243230	1	1	0.217391	0	hypothetical protein
1960	15806470	243230	1	1	0.217391	0	conserved hypothetical protein
1961	15805109	243230	1	1	0.217391	0	hypothetical protein
1962	15805440	243230	1	1	0.217391	0	hypothetical protein
1963	15806198	243230	1	1	0.217391	0	hypothetical protein
1964	15805132	243230	1	1	0.217391	0	conserved hypothetical protein
1965	10957493	243230	1	1	0.217391	0	hypothetical protein DRB0023
1966	15807461	243230	1	1	0.217391	0	hypothetical protein
1967	15805115	243230	1	1	0.217391	0	transcriptional regulator, TetR family
1968	15807096	243230	1	1	0.217391	0	plasmid stability protein, putative
1969	15805980	243230	1	1	0.217391	0	hypothetical protein
1970	15806070	243230	1	1	0.217391	0	hypothetical protein
1971	15805938	243230	1	1	0.217391	0	hypothetical protein
1972	15805113	243230	1	1	0.217391	0	hypothetical protein
1973	15807296	243230	1	1	0.217391	0	hypothetical protein
1974	15805087	243230	1	1	0.217391	0	conserved hypothetical protein
1975	15805081	243230	1	1	0.217391	0	hypothetical protein
1976	15805092	243230	1	1	0.217391	0	HesB/YadR/YfhF family protein
1977	15806037	243230	1	1	0.217391	0	vanadium chloroperoxidase-related protein
1978	15806248	243230	1	1	0.217391	0	hypothetical protein
1979	15805573	243230	1	1	0.217391	0	hypothetical protein
1980	15805733	243230	1	1	0.217391	0	hypothetical protein
1981	15805078	243230	1	1	0.217391	0	hypothetical protein
1982	15807903	243230	1	1	0.217391	0	cobalamin synthase
1983	15806304	243230	1	1	0.217391	0	hypothetical protein
1984	10957506	243230	1	1	0.217391	0	hypothetical protein DRB0063
1985	15805836	243230	1	1	0.217391	0	dehydrogenase, putative
1986	15805691	243230	1	1	0.217391	0	hypothetical protein
1987	15805665	243230	1	1	0.217391	0	hypothetical protein
1988	15805101	243230	1	1	0.217391	0	hypothetical protein
[truncated: 1,188 more rows]
