# Supplementary material for: A computational approach to discovering the functions of bacterial phytochromes by analysis of homolog distributions
Source: BMC Bioinformatics. 2006 Mar 16;7:141. doi: 10.1186/1471-2105-7-141 (PMC1552090; doi:10.1186/1471-2105-7-141)
Supplement: Additional File 12 — Sorted list of co-distribution results based on a high E-value global BLAST analysis, D. radiodurans phytochrome BphP as query and all D. radiodurans proteins as target. [file 1471-2105-7-141-S12.xls]

## Sheet: deira_bphp_2ndrun
Query protein BphP from Deinococcus radiodurans (deira_bphp)
global BLAST run with default E value of 10
gi 15807720 taxid 243230, BLAST homologs found in k=57 species
a: sorting range							57
b: gi of target protein							138
c: taxid of target protein							(above values for k and n for calculation of p)
l: number of species in which BLAST homologs were found
m: number of species identical with query protein
p: probability for co-distribution
e: 1 if the target protein is a direct BLAST homolog of the query protein
f: protein annotation as
a	b	c	l	m	p	e	f
1	15807720	243230	57	57	3.39617e-40	1	photoreceptor histidine kinase
2	15806193	243230	58	47	1.2732e-16	1	sensory box sensor histidine kinase
3	15807236	243230	74	53	3.26815e-16	0	sensory transduction histidine kinase
4	10957456	243230	49	41	2.70333e-14	0	GGDEF family protein
5	15805358	243230	86	55	1.04504e-13	0	MutT/nudix family protein
6	15807871	243230	58	45	6.45656e-14	0	sensor histidine kinase
7	15807014	243230	35	33	3.60517e-14	0	conserved hypothetical protein
8	15806401	243230	66	48	1.97975e-13	0	transcriptional regulator, TetR family
9	10957425	243230	69	49	3.28359e-13	0	transcriptional regulator, TetR family
10	15805161	243230	64	47	3.36543e-13	0	hypothetical protein
11	15806081	243230	64	47	3.36543e-13	0	NADPH quinone oxidoreductase, putative
12	15807725	243230	57	44	3.12124e-13	0	TerF-related protein
13	15805219	243230	88	55	6.99942e-13	0	glutamate synthase, large subunit
14	15805375	243230	88	55	6.99942e-13	0	cytochrome c-type biogenesis protein CcmF
15	15806368	243230	72	50	4.73766e-13	0	hydrolase, alpha/beta hydrolase fold family
16	15807230	243230	72	50	4.73766e-13	0	carbonic anhydrase
17	15805809	243230	97	57	9.87968e-13	0	MutT/nudix family protein
18	15807515	243230	62	46	5.31662e-13	0	thiosulfate sulfurtransferase
19	15805458	243230	67	48	6.10856e-13	0	conserved hypothetical protein
20	10957449	243230	47	39	5.04509e-13	0	sensor histidine kinase/response regulator
21	15806369	243230	70	49	9.67627e-13	0	dihydrolipoamide acetyltransferase-related protein
22	10957450	243230	60	45	7.84607e-13	0	sensor histidine kinase/response regulator
23	15807366	243230	65	47	1.05107e-12	0	transcriptional regulator, TetR family
24	15805426	243230	33	31	5.37467e-13	0	osteoblast specific factor 2-related protein
25	15806476	243230	38	34	6.23343e-13	0	hypothetical protein
26	15806613	243230	68	48	1.81364e-12	0	sensor histidine kinase
27	10957534	243230	68	48	1.81364e-12	0	transcriptional regulator, GerE family
28	15807142	243230	63	46	1.68511e-12	0	transcriptional regulator, TetR family
29	15805171	243230	54	42	1.72532e-12	0	conserved hypothetical protein
30	15807656	243230	71	49	2.75541e-12	0	polyphosphate kinase
31	15806829	243230	66	47	3.15092e-12	0	conserved hypothetical protein
32	15807939	243230	48	39	2.15848e-12	0	malate synthase
33	15806194	243230	77	51	4.37656e-12	0	sensor histidine kinase/response regulator
34	15807576	243230	87	54	7.43689e-12	0	magnesium protoporphyrin chelatase, putative
35	15805052	243230	69	48	5.19293e-12	0	conserved hypothetical protein
36	15805293	243230	91	55	1.05094e-11	0	MutT/nudix family protein
37	10957483	243230	72	49	7.5957e-12	0	hypothetical protein DRB0097
38	15806605	243230	39	34	3.7438e-12	0	glucose 6-phosphate dehydrogenase assembly protein OpcA, putative
39	15806295	243230	55	42	5.99596e-12	0	ABC transporter, periplasmic substrate-binding protein, putative
40	15807805	243230	78	51	1.13998e-11	0	amino acid ABC transporter, permease protein
41	15806026	243230	62	45	7.7925e-12	0	transcriptional regulator
42	15807408	243230	62	45	7.7925e-12	0	sensory box sensor histidine kinase
43	15806144	243230	53	41	7.12892e-12	1	SLH family protein
44	15807853	243230	88	54	1.81161e-11	0	exopolyphosphatase
45	15806638	243230	51	40	8.00167e-12	1	GGDEF family protein
46	15806236	243230	51	40	8.00167e-12	0	transcriptional regulator, IclR family
47	15806475	243230	45	37	7.78661e-12	0	hypothetical protein
48	15807665	243230	45	37	7.78661e-12	0	conserved hypothetical protein
49	15807533	243230	60	44	1.12033e-11	0	epoxide hydrolase-related protein
50	15805708	243230	70	48	1.43678e-11	0	hypothetical protein
51	15806930	243230	85	53	2.4906e-11	0	conserved hypothetical protein
52	15805719	243230	82	52	2.88237e-11	0	nitrogen regulatory protein P-II
53	15805620	243230	76	50	2.56747e-11	0	beta-ketoadipate enol-lactone hydrolase, putative
54	15807577	243230	68	47	2.52873e-11	0	oxidoreductase, short-chain dehydrogenase/reductase family
55	15805374	243230	89	54	4.33028e-11	0	cytochrome c biogenesis protein, thiol:disulfide interchange protein
56	15805757	243230	71	48	3.84825e-11	0	response regulator
57	10957403	243230	61	44	3.35e-11	0	potassium-transporting ATPase, A subunit
58	15807522	243230	52	40	2.78985e-11	0	cytochrome P450
59	15807201	243230	52	40	2.78985e-11	0	lactoylglutathione lyase, putative
60	15805284	243230	66	46	4.17354e-11	0	oxidoreductase, putative
61	15806396	243230	66	46	4.17354e-11	0	transcriptional repressor, TetR family
62	15805449	243230	74	49	5.27007e-11	0	conserved hypothetical protein
63	15805858	243230	83	52	7.02827e-11	0	conserved hypothetical protein
64	15806105	243230	83	52	7.02827e-11	0	conserved hypothetical protein
65	15806325	243230	83	52	7.02827e-11	0	major facilitator family protein
66	15806634	243230	48	38	3.19001e-11	0	c-di-GMP phosphodiesterase A
67	10957423	243230	35	31	3.00757e-11	0	iron-chelator utilization protein, putative
68	15807679	243230	94	55	1.34893e-10	0	ABC transporter, ATP-binding protein, putative
69	15795186	243230	64	45	6.49855e-11	0	sensor histidine kinase
70	15807687	243230	72	48	9.99397e-11	0	phosphoadenosine phosphosulfate reductase
71	15805406	243230	72	48	9.99397e-11	0	transcriptional regulator, TetR family
72	15805172	243230	72	48	9.99397e-11	0	lipase/esterase, putative
73	15805253	243230	72	48	9.99397e-11	0	thiosulfate sulfurtransferase
74	15807319	243230	62	44	9.59077e-11	0	sensor histidine kinase
75	15805435	243230	75	49	1.33019e-10	0	response regulator
76	15805892	243230	84	52	1.6772e-10	0	lipopolysaccharide biosynthesis protein-related protein
77	15805115	243230	67	46	1.12813e-10	0	transcriptional regulator, TetR family
78	15807685	243230	78	50	1.60178e-10	0	ferredoxin-nitrite reductase
79	15807936	243230	81	51	1.73645e-10	0	flavin monoamine oxidase-related protein
80	15808025	243230	99	56	2.87768e-10	0	UDP-galactopyranose mutase
81	15805537	243230	51	39	1.03725e-10	0	sensory box protein
82	15805810	243230	95	55	3.05809e-10	0	MutT/nudix family protein
83	15806549	243230	41	34	8.58856e-11	0	hypothetical protein
84	15805456	243230	70	47	1.76911e-10	0	cytochrome-related protein
85	15806565	243230	70	47	1.76911e-10	0	two-component sensor, putative
86	15806766	243230	49	38	1.12102e-10	0	conserved hypothetical protein
87	15807010	243230	43	35	1.0125e-10	0	oxidoreductase, FAD-binding
88	15807957	243230	47	37	1.14907e-10	0	GGDEF family protein
89	15807915	243230	65	45	1.76954e-10	0	NADPH quinone oxidoreductase, putative
90	10957406	243230	65	45	1.76954e-10	0	sensor histidine kinase, copper metabolism, putative
91	15805720	243230	88	53	3.2842e-10	0	ammonium transporter
92	15807026	243230	88	53	3.2842e-10	0	methylmalonyl-CoA mutase, alpha subunit, chain B
93	15807799	243230	73	48	2.5203e-10	0	methyltransferase, putative
94	15805807	243230	73	48	2.5203e-10	0	response regulator, OmpR/PhoB family
95	15806616	243230	85	52	3.92006e-10	0	2-hydroxyhepta-2,4-diene-1,7-dioate isomerase/5-carboxymethyl-2-oxo-hex-3-ene-1,7-dioate decarboxylase-related protein
96	15807890	243230	85	52	3.92006e-10	0	2-hydroxyhepta-2,4-diene-1,7-dioate isomerase/5-carboxymethyl-2-oxo-hex-3-ene-1,7-dioate decarboxylase
97	15806495	243230	100	56	6.37248e-10	0	2-isopropylmalate synthase
98	15805130	243230	82	51	4.1097e-10	0	conserved hypothetical protein
99	15807398	243230	82	51	4.1097e-10	0	cobW protein, putative
100	15807968	243230	63	44	2.63613e-10	0	transcriptional regulator, TetR family
101	15805225	243230	79	50	3.85441e-10	0	thiol:disulfide interchange protein
102	15805278	243230	96	55	6.82737e-10	0	arginine decarboxylase
103	15807260	243230	96	55	6.82737e-10	0	molybdopterin biosynthesis MoeB
104	15805613	243230	71	47	4.46397e-10	0	conserved hypothetical protein
105	15805764	243230	38	32	2.2738e-10	0	hypothetical protein
106	15807389	243230	89	53	7.46973e-10	0	conserved hypothetical protein
107	15806964	243230	89	53	7.46973e-10	0	conserved hypothetical protein
108	15805365	243230	66	45	4.6472e-10	0	fatty-acid--CoA ligase, putative
109	10957452	243230	66	45	4.6472e-10	0	arylesterase/monoxygenase
110	15807386	243230	66	45	4.6472e-10	0	transcriptional repressor, TetR family
111	15805438	243230	74	48	6.17995e-10	0	oxidoreductase, short-chain dehydrogenase/reductase family
112	15805531	243230	74	48	6.17995e-10	0	conserved hypothetical protein
113	15806698	243230	74	48	6.17995e-10	0	lactoylglutathione lyase-related protein
114	15807036	243230	40	33	2.90824e-10	0	conserved hypothetical protein
115	15807290	243230	50	38	3.67374e-10	0	GGDEF family protein
116	15807711	243230	106	57	1.57918e-09	0	thymidine diphosphoglucose 4,6-dehydratase
117	15805377	243230	86	52	8.98002e-10	0	cytochrome c-type biogenesis protein, heme exporter protein C
118	15807346	243230	86	52	8.98002e-10	0	acetyltransferase, putative
119	15806257	243230	101	56	1.39263e-09	0	homocitrate synthase
120	15805776	243230	48	37	3.91211e-10	0	sensory box/GGDEF family protein
121	15807796	243230	48	37	3.91211e-10	0	GMC oxidoreductase
122	15805298	243230	48	37	3.91211e-10	0	conserved hypothetical protein
123	15806025	243230	48	37	3.91211e-10	0	conserved hypothetical protein
124	15807948	243230	42	34	3.43985e-10	0	hypothetical protein
125	15806286	243230	59	42	5.08145e-10	0	hypothetical protein
126	15807980	243230	59	42	5.08145e-10	0	urea/short-chain amide ABC transporter, periplasmic urea/short-chain amide-binding protein
127	15807307	243230	77	49	7.82924e-10	0	ABC transporter, ATP-binding protein
128	15807134	243230	93	54	1.1839e-09	0	histidinol dehydrogenase
129	15807246	243230	46	36	3.96295e-10	0	hypothetical protein
130	15806733	243230	83	51	9.51745e-10	0	glycolate oxidase, iron-sulfur subunit
131	15807669	243230	80	50	9.05895e-10	0	cytochrome c oxidase, subunit II
132	15806895	243230	80	50	9.05895e-10	0	alanine dehydrogenase
133	15805886	243230	69	46	7.45095e-10	0	sensor histidine kinase
134	15807191	243230	69	46	7.45095e-10	0	ABC transporter, ATP-binding protein
135	15807406	243230	69	46	7.45095e-10	0	sensor histidine kinase
136	15807700	243230	69	46	7.45095e-10	0	1-pyrroline-5-carboxylate dehydrogenase, putative
137	15807868	243230	64	44	6.97345e-10	0	superoxide dismutase (sodC), Cu-Zn family
138	15806101	243230	64	44	6.97345e-10	0	transcriptional regulator, TetR family
139	10957405	243230	57	41	6.60613e-10	0	KdpD-related protein
140	15806830	243230	57	41	6.60613e-10	0	hypothetical protein
141	15807643	243230	90	53	1.66864e-09	0	acetolactate synthase, small subunit
142	15806826	243230	90	53	1.66864e-09	0	gamma-glutamyl phosphate reductase
143	15805046	243230	90	53	1.66864e-09	0	MutT/nudix family protein
144	15805292	243230	72	47	1.09374e-09	0	CynX-related transport protein, putative
145	15807512	243230	72	47	1.09374e-09	0	hypothetical protein
146	15805447	243230	55	40	8.23545e-10	0	ATP-dependent helicase
147	15806318	243230	107	57	3.37945e-09	0	cytochrome c-type biogenesis protein, putative
148	15807969	243230	67	45	1.1794e-09	0	long-chain fatty acid--CoA ligase
149	15805917	243230	67	45	1.1794e-09	0	sensor histidine kinase
150	15808036	243230	67	45	1.1794e-09	0	long-chain fatty acid--CoA ligase
151	15805232	243230	102	56	3.00454e-09	0	anthranilate synthase component I
152	15806049	243230	87	52	2.01754e-09	0	oxidoreductase
153	15805990	243230	87	52	2.01754e-09	0	5-methyltetrahydrofolate--homocysteine methyltransferase
154	15806734	243230	87	52	2.01754e-09	0	glycolate oxidase subunit GlcD
155	15806080	243230	94	54	2.5967e-09	0	conserved hypothetical protein
156	15805451	243230	94	54	2.5967e-09	0	imidazoleglycerol-phosphate dehydratase
157	10957440	243230	94	54	2.5967e-09	0	histidinol-phosphate aminotransferase
158	15805661	243230	53	39	9.84992e-10	0	hypothetical protein
159	15807581	243230	30	27	6.08055e-10	0	hypothetical protein
160	15807407	243230	78	49	1.82962e-09	0	DNA-binding response regulator
161	15807488	243230	78	49	1.82962e-09	0	prolyl endopeptidase
162	15805860	243230	84	51	2.15834e-09	0	nitrogen regulator, putative
163	15807480	243230	98	55	3.25555e-09	0	phosphoribosylformimino-5-aminoimidazole carboxamide ribotide isomerase
164	15807546	243230	81	50	2.08134e-09	0	3-demethylubiquinone-9 3-methyltransferase, putative
165	15805490	243230	81	50	2.08134e-09	0	maltooligosyltrehalose synthase
166	15806183	243230	81	50	2.08134e-09	0	pantoate--beta-alanine ligase
167	15806392	243230	81	50	2.08134e-09	0	glycosyl hydrolase, family 13
168	15807420	243230	81	50	2.08134e-09	0	nitrilase-related protein
169	15807889	243230	51	38	1.13006e-09	0	sulfite oxidase, putative
170	15806301	243230	60	42	1.3722e-09	0	phosphoenolpyruvate carboxylase
171	15805761	243230	70	46	1.82674e-09	0	transcriptional regulator, TetR family
172	15806214	243230	39	32	9.50122e-10	0	hypothetical protein
173	15807183	243230	49	37	1.24246e-09	0	conserved hypothetical protein
174	15806313	243230	49	37	1.24246e-09	1	PecM-related protein
175	15805493	243230	49	37	1.24246e-09	0	sensory box/GGDEF family protein
176	15808034	243230	49	37	1.24246e-09	0	conserved hypothetical protein
177	15805792	243230	47	36	1.30675e-09	0	hypothetical protein
178	15807743	243230	47	36	1.30675e-09	0	transposase, putative
179	15806225	243230	91	53	3.66295e-09	0	maf protein
180	15807519	243230	91	53	3.66295e-09	0	hydrolase, putative
181	15806679	243230	58	41	1.80865e-09	0	hypothetical protein
182	15805746	243230	58	41	1.80865e-09	0	transcriptional regulator, TetR family
183	15807919	243230	73	47	2.6056e-09	0	phenylacetyl-CoA ligase
184	15806773	243230	32	28	1.09055e-09	0	hypothetical protein
185	15807991	243230	32	28	1.09055e-09	0	conserved hypothetical protein
186	15805738	243230	103	56	6.40152e-09	0	UDP-glucose 4-epimerase, putative
187	15806761	243230	103	56	6.40152e-09	0	diaminopimelate decarboxylase
188	15807419	243230	88	52	4.44827e-09	0	conserved hypothetical protein
189	15807237	243230	76	48	3.43221e-09	0	phosphate regulon transcriptional regulatory protein PhoB
190	15806201	243230	76	48	3.43221e-09	0	phosphinothricin acetyltransferase
191	15806027	243230	76	48	3.43221e-09	0	sugE protein
192	15806498	243230	63	43	2.56835e-09	0	lipase, putative
193	15805759	243230	95	54	5.6065e-09	0	phosphoribosyl-AMP cyclohydrolase/phosphoribosyl-ATP pyrophosphohydrolase
194	15806100	243230	95	54	5.6065e-09	0	rfbJ protein/conserved hypothetical protein
195	15806420	243230	68	45	2.89759e-09	0	hydrolase-related protein
196	15805372	243230	68	45	2.89759e-09	0	cytochrome c family protein
197	15807811	243230	68	45	2.89759e-09	0	transcriptional regulator, TetR family
198	15806695	243230	68	45	2.89759e-09	0	long-chain fatty acid--CoA ligase
199	15805672	243230	68	45	2.89759e-09	0	molybdopterin-guanine dinucleotide biosynthesis protein A, putative
200	15806560	243230	99	55	6.95875e-09	0	ftsE protein
201	15807844	243230	85	51	4.7963e-09	0	thiamin biosynthesis ThiC
202	15808015	243230	79	49	4.17561e-09	0	response regulator
203	15806202	243230	79	49	4.17561e-09	0	mazG protein
204	15805642	243230	54	39	2.79506e-09	0	transcriptional regulator, LysR family
205	15805885	243230	54	39	2.79506e-09	0	S-adenosylmethionine:2-demethylmenaquinone methyltransferase
206	15805538	243230	71	46	4.34872e-09	0	ABC transporter, ATP-binding protein
207	15805216	243230	71	46	4.34872e-09	0	RNA polymerase sigma-E factor
208	15807884	243230	61	42	3.55829e-09	0	aldehyde dehydrogenase
209	15807795	243230	61	42	3.55829e-09	0	aldehyde dehydrogenase
210	15806307	243230	92	53	7.90542e-09	0	DNA helicase RecQ
211	15807797	243230	29	26	1.9242e-09	0	hypothetical protein
212	15806319	243230	29	26	1.9242e-09	0	hypothetical protein
213	15805436	243230	66	44	4.38722e-09	0	hypothetical protein
214	15807460	243230	36	30	2.3543e-09	0	cytochrome P450
215	15807284	243230	36	30	2.3543e-09	0	conserved hypothetical protein
216	15808032	243230	36	30	2.3543e-09	0	cytochrome P450, putative
217	15807588	243230	74	47	6.04262e-09	0	molybdenum cofactor biosynthesis protein D/E
218	15806677	243230	104	56	1.34737e-08	0	isocitrate dehydrogenase, putative
219	15806550	243230	104	56	1.34737e-08	0	isocitrate dehydrogenase
220	10957461	243230	59	41	4.74268e-09	0	salicylate monooxygenase-related protein
221	10957484	243230	59	41	4.74268e-09	0	hypothetical protein DRB0098
222	15806703	243230	59	41	4.74268e-09	0	daunorubicin C-13 ketoreductase
223	15807730	243230	89	52	9.62989e-09	0	acetyltransferase, putative
224	15807683	243230	89	52	9.62989e-09	0	uroporphyrin-III C-methyltransferase/uroporphyrinogen-III synthase
225	15805106	243230	96	54	1.19208e-08	0	ATP-dependent helicase, putative
226	15805783	243230	96	54	1.19208e-08	0	citrate synthase
227	15805498	243230	77	48	7.79024e-09	0	conserved hypothetical protein
228	15805966	243230	100	55	1.46709e-08	0	tryptophan synthase, alpha subunit
229	15805309	243230	100	55	1.46709e-08	0	phosphoglycerate mutase, putative
230	15805481	243230	100	55	1.46709e-08	0	bacitracin resistance protein
231	15807953	243230	46	35	4.18566e-09	0	hypothetical protein
232	15806938	243230	42	33	3.95264e-09	0	conserved hypothetical protein
233	10957467	243230	86	51	1.0451e-08	0	ABC transporter, ATP-binding protein, putative
234	15806720	243230	44	34	4.16753e-09	0	Far-related protein
235	15806263	243230	64	43	6.36624e-09	0	conserved hypothetical protein
236	15806544	243230	80	49	9.31465e-09	0	acetyltransferase, putative
237	15805983	243230	80	49	9.31465e-09	0	peptide ABC transporter, permease protein
238	15805957	243230	80	49	9.31465e-09	0	alpha-amlyase
239	15805817	243230	80	49	9.31465e-09	0	chloride peroxidase, putative
240	15806161	243230	80	49	9.31465e-09	0	glycosyl hydrolase, family 13
241	15806637	243230	80	49	9.31465e-09	0	N-acetylmuramoyl-L-alanine amidase, putative
242	15805570	243230	83	50	1.02961e-08	0	oxidoreductase, short-chain dehydrogenase/reductase family
243	15806547	243230	83	50	1.02961e-08	0	lipase, putative
244	15805754	243230	83	50	1.02961e-08	0	fructokinase
245	15805519	243230	57	40	6.09181e-09	0	conserved hypothetical protein
246	15808007	243230	57	40	6.09181e-09	0	aldehyde dehydrogenase
247	15805402	243230	57	40	6.09181e-09	0	cation exchanger, putative
248	15805212	243230	57	40	6.09181e-09	0	D-alanyl-D-alanine carboxypeptidase, putative
249	15807487	243230	23	22	3.08956e-09	0	transport protein, putative
250	15805577	243230	93	53	1.67818e-08	0	MutT/nudix family protein
251	15806117	243230	93	53	1.67818e-08	0	phosphoglycerate mutase, putative
252	15805500	243230	93	53	1.67818e-08	0	ABC transporter, ATP-binding protein
253	10957402	243230	93	53	1.67818e-08	0	potassium-transporting ATPase, B subunit
254	15806805	243230	72	46	1.00655e-08	0	conserved hypothetical protein
255	15806518	243230	72	46	1.00655e-08	0	NADH dehydrogenase I, A subunit
256	15807944	243230	72	46	1.00655e-08	0	serine protease, subtilase family
257	15806538	243230	72	46	1.00655e-08	0	hypothetical protein
258	15807431	243230	72	46	1.00655e-08	0	nucleic acid-binding protein, putative, HRDC family
259	15806905	243230	55	39	7.54916e-09	0	transcriptional regulator, GntR family
260	15807195	243230	110	57	3.11343e-08	0	UDP-glucose 4-epimerase
261	15806246	243230	67	44	1.04726e-08	0	two-component sensor histidine kinase
262	15807925	243230	67	44	1.04726e-08	0	branched-chain amino acid ABC transporter, permease protein
263	10957401	243230	67	44	1.04726e-08	0	DNA-binding response regulator
264	15806594	243230	105	56	2.8023e-08	0	glutamate racemase
265	15806786	243230	105	56	2.8023e-08	0	3-isopropylmalate dehydrogenase
266	15805975	243230	105	56	2.8023e-08	0	succinate dehydrogenase, iron-sulfur subunit
267	15807873	243230	33	28	5.22846e-09	0	conserved hypothetical protein
268	15805598	243230	75	47	1.36566e-08	0	hypothetical protein
269	15806152	243230	97	54	2.49703e-08	0	dihydroxy-acid dehydratase
270	15806533	243230	97	54	2.49703e-08	0	pyrroline-5-carboxylate reductase
271	15806385	243230	97	54	2.49703e-08	0	conserved hypothetical protein
272	15805551	243230	53	38	9.03083e-09	0	hypothetical protein
273	15806556	243230	53	38	9.03083e-09	0	superoxide dismutase (sodC), Cu-Zn family
274	15806528	243230	101	55	3.05167e-08	0	acetolactate synthase, large subunit
275	15806410	243230	101	55	3.05167e-08	0	phosphoglycerate mutase, putative
276	15807429	243230	101	55	3.05167e-08	0	N-acetylglutamate kinase
277	15807807	243230	78	48	1.72662e-08	0	amino acid ABC transporter, permease protein
278	15807642	243230	78	48	1.72662e-08	0	conserved hypothetical protein
279	15807035	243230	28	25	5.93019e-09	0	conserved hypothetical protein
280	15806534	243230	60	41	1.19436e-08	0	cephalosporin acylase
281	15805587	243230	60	41	1.19436e-08	0	conserved hypothetical protein
282	15805495	243230	60	41	1.19436e-08	0	hypothetical protein
283	15807139	243230	87	51	2.23424e-08	0	ABC transporter, ATP-binding protein
284	15807163	243230	87	51	2.23424e-08	0	drug transport protein
285	15807520	243230	51	37	1.04288e-08	0	conserved hypothetical protein
286	15806176	243230	51	37	1.04288e-08	0	transcriptional regulator
287	15806485	243230	81	49	2.03256e-08	0	glycosyl hydrolase, family 13
288	15807030	243230	81	49	2.03256e-08	0	trehalose synthase, putative
289	15805487	243230	81	49	2.03256e-08	0	acetyl-CoA synthase
290	15807507	243230	81	49	2.03256e-08	0	lipase, putative
291	15806907	243230	81	49	2.03256e-08	0	fumarate reductase-related protein
292	15807675	243230	70	45	1.59657e-08	0	succinate-semialdehyde dehydrogenase
293	15807353	243230	84	50	2.22e-08	0	transcriptional regulator
294	15807600	243230	84	50	2.22e-08	0	cytochrome c oxidase, subunit I
295	15807181	243230	84	50	2.22e-08	0	cyclopropane-fatty-acyl-phospholipid synthase, putative
296	15808040	243230	84	50	2.22e-08	0	CheA-related protein
297	15808021	243230	84	50	2.22e-08	0	P49 secreted protein
298	15806967	243230	84	50	2.22e-08	0	conserved hypothetical protein
299	15805117	243230	84	50	2.22e-08	0	molybdopterin biosynthesis MoeA
300	15806121	243230	84	50	2.22e-08	0	conserved hypothetical protein
301	15807613	243230	65	43	1.52508e-08	0	OxrA-related protein
302	15807691	243230	49	36	1.1619e-08	0	cobinamide kinase/cobinamide phosphate guanylyltransferase
303	15805273	243230	94	53	3.50554e-08	0	peptidyl-prolyl cis-trans isomerase, cyclophilin-type
304	15807526	243230	94	53	3.50554e-08	0	peptidyl-prolyl cis-trans isomerase, cyclophilin-type
305	15806461	243230	94	53	3.50554e-08	0	ATP phosphoribosyltransferase
306	15806386	243230	94	53	3.50554e-08	0	minicell-associated protein DivIVA
307	15806893	243230	94	53	3.50554e-08	0	peptidyl-prolyl cis-trans isomerase, cyclophilin-type
308	15805832	243230	94	53	3.50554e-08	0	Sec-independent protein translocase protein TatC, putative
309	15807639	243230	58	40	1.55095e-08	0	putative transposase
310	15806716	243230	47	35	1.24736e-08	0	leu/phe-tRNA-protein transferase
311	15807647	243230	73	46	2.26784e-08	0	response regulator
312	15806413	243230	73	46	2.26784e-08	0	conserved hypothetical protein
313	15805129	243230	73	46	2.26784e-08	0	oxidoreductase, short-chain dehydrogenase/reductase family
314	15807405	243230	73	46	2.26784e-08	0	DNA-binding response regulator
315	15805631	243230	73	46	2.26784e-08	0	acetyltransferase, putative
316	15805455	243230	45	34	1.28774e-08	0	conserved hypothetical protein
317	15806119	243230	25	23	8.60687e-09	0	conserved hypothetical protein
318	15806245	243230	25	23	8.60687e-09	0	hypothetical protein
319	15805453	243230	106	56	5.76085e-08	0	amidotransferase HisH
320	15806785	243230	106	56	5.76085e-08	0	3-isopropylmalate dehydratase, small subunit
321	15806617	243230	106	56	5.76085e-08	0	3-isopropylmalate dehydratase, large subunit
322	15806864	243230	63	42	2.13866e-08	0	conserved hypothetical protein
323	15807492	243230	68	44	2.42395e-08	0	medium-chain fatty acid--CoA ligase
324	15807681	243230	68	44	2.42395e-08	0	conserved hypothetical protein
325	15806186	243230	98	54	5.15463e-08	0	dedA protein
326	15807303	243230	91	52	4.28096e-08	0	carbohydrate kinase, PfkB family
327	15807837	243230	91	52	4.28096e-08	0	molybdenum ABC transporter, permease protein, putative
328	10957404	243230	56	39	1.94748e-08	0	potassium-transporting ATPase, C subunit
329	15806995	243230	56	39	1.94748e-08	0	conserved hypothetical protein
330	15807649	243230	76	47	3.01088e-08	0	transcriptional activator TipA
331	15805703	243230	76	47	3.01088e-08	0	acetyltransferase, putative
332	15805758	243230	102	55	6.26479e-08	0	hisF protein
333	15806632	243230	102	55	6.26479e-08	0	branched-chain amino acid aminotransferase
334	15806309	243230	102	55	6.26479e-08	0	D-3-phosphoglycerate dehydrogenase
335	15806150	243230	79	48	3.74009e-08	0	protoporphyrinogen oxidase
336	15806481	243230	79	48	3.74009e-08	0	oxidoreductase, short-chain dehydrogenase/reductase family
337	15806042	243230	88	51	4.68871e-08	0	glycerol-3-phosphate dehydrogenase
338	15806310	243230	88	51	4.68871e-08	0	molybdenum cofactor biosynthesis protein B
339	15806627	243230	88	51	4.68871e-08	0	ketoacyl reductase, putative
340	15807790	243230	88	51	4.68871e-08	0	aminotransferase, class III
341	15806153	243230	88	51	4.68871e-08	0	uroporphyrinogen decarboxylase
342	15806665	243230	82	49	4.34175e-08	0	threonine 3-dehydrogenase
343	15807458	243230	82	49	4.34175e-08	0	acetyl-CoA synthase
344	15807710	243230	85	50	4.69255e-08	0	first mannosyl transferase
345	15806639	243230	32	27	1.56748e-08	0	hypothetical protein
346	15807402	243230	32	27	1.56748e-08	0	hypothetical protein
347	15806917	243230	61	41	2.89556e-08	0	aminoglycoside acetyltransferase (6') type I
348	15805315	243230	71	45	3.59048e-08	0	branched-chain amino acid ABC transporter, ATP-binding protein
349	15807870	243230	71	45	3.59048e-08	0	response regulator
350	15805103	243230	71	45	3.59048e-08	0	ABC transporter, ATP-binding protein
351	15807689	243230	66	43	3.53703e-08	0	conserved hypothetical protein
352	15805770	243230	66	43	3.53703e-08	0	sensor histidine kinase
353	15805736	243230	95	53	7.20836e-08	0	snoG protein, putative
354	15805523	243230	95	53	7.20836e-08	0	ferredoxin/ferredoxin--NADP reductase, putative
355	15805621	243230	95	53	7.20836e-08	0	glycogen synthase
356	15806704	243230	95	53	7.20836e-08	0	2-hydroxyacid dehydrogenase, putative
357	15806650	243230	52	37	2.78422e-08	0	nitrogen regulator, putative
358	15807446	243230	52	37	2.78422e-08	0	oxidoreductase, putative
359	15808001	243230	52	37	2.78422e-08	0	GGDEF family protein
360	15806669	243230	112	57	1.30324e-07	0	potassium uptake protein KtrA
361	15805157	243230	112	57	1.30324e-07	0	acetyl-CoA carboxylase, biotin carboxylase subunit
362	15805097	243230	27	24	1.78098e-08	0	benzoate membrane transport protein, putative
363	15806792	243230	107	56	1.17088e-07	0	anthranilate synthase component I
364	15806621	243230	107	56	1.17088e-07	0	3-isopropylmalate dehydratase, small subunit
365	15807025	243230	34	28	2.1445e-08	0	hypothetical protein
366	15806276	243230	34	28	2.1445e-08	0	L-sorbosone dehydrogenase
367	15805224	243230	50	36	3.17052e-08	0	conserved hypothetical protein
368	15806990	243230	99	54	1.04897e-07	0	conserved hypothetical protein
369	15805200	243230	92	52	8.79874e-08	0	ABC transporter, ATP-binding protein, MsbA family
370	15807596	243230	92	52	8.79874e-08	0	3-methyl-2-oxobutanoate hydroxymethyltransferase
371	15807997	243230	92	52	8.79874e-08	0	kynureninase, putative
372	15805697	243230	36	29	2.70264e-08	0	hypothetical protein
373	15807865	243230	48	35	3.49218e-08	0	nodulation protein N-related protein
374	15807904	243230	48	35	3.49218e-08	0	nicotinate-nucleotide--dimethylbenzimidazole phosphoribosyltransferase
375	15806849	243230	103	55	1.26964e-07	0	peptide methionine sulfoxide reductase
376	15807440	243230	103	55	1.26964e-07	0	cation-transporting ATPase
377	15805698	243230	103	55	1.26964e-07	0	aminotransferase, class I
378	15807379	243230	77	47	6.48148e-08	0	transglycosylase associated protein
379	15805790	243230	77	47	6.48148e-08	0	lipoate-protein ligase B
380	15805092	243230	77	47	6.48148e-08	0	HesB/YadR/YfhF family protein
381	15807252	243230	77	47	6.48148e-08	0	aldo/keto reductase
382	15805840	243230	69	44	5.44765e-08	0	proline dehydrogenase, putative
383	15805422	243230	69	44	5.44765e-08	0	conserved hypothetical protein
384	15805459	243230	69	44	5.44765e-08	0	DNA-binding response regulator
385	15808014	243230	46	34	3.71553e-08	0	hypothetical protein
386	15805264	243230	46	34	3.71553e-08	0	apaG protein
387	15807630	243230	89	51	9.66368e-08	0	cation transport system protein, putative
388	15807822	243230	89	51	9.66368e-08	0	conserved hypothetical protein
389	15807347	243230	89	51	9.66368e-08	0	MutT/nudix family protein
390	15805984	243230	57	39	4.81328e-08	0	hypothetical protein
391	15806168	243230	80	48	7.92392e-08	0	conserved hypothetical protein
392	15805749	243230	80	48	7.92392e-08	0	glycosyl hydrolase, family 13
393	15806020	243230	80	48	7.92392e-08	0	transcriptional regulator, FNR/CRP family
394	15806022	243230	44	33	3.81077e-08	0	conserved hypothetical protein
395	15807869	243230	44	33	3.81077e-08	0	oxidoreductase, putative
396	15805969	243230	40	31	3.54489e-08	0	conserved hypothetical protein
397	15805149	243230	42	32	3.75659e-08	0	hypothetical protein
398	15805067	243230	86	50	9.72941e-08	0	methyltransferase, putative
399	15808003	243230	86	50	9.72941e-08	0	lexA repressor
400	15807537	243230	86	50	9.72941e-08	0	carbohydrate kinase, putative
401	15806102	243230	86	50	9.72941e-08	0	light-repressed protein A, putative
402	15807324	243230	86	50	9.72941e-08	0	NADH oxidase-related protein
403	15806810	243230	86	50	9.72941e-08	0	glycine cleavage system P protein
404	15805816	243230	86	50	9.72941e-08	0	conserved hypothetical protein
405	15805324	243230	83	49	9.08483e-08	0	hydrolase, haloacid dehalogenase-like family
406	10957460	243230	72	45	7.85977e-08	0	serine protease, subtilase family
407	15807158	243230	96	53	1.45961e-07	0	lytB protein
408	15805607	243230	96	53	1.45961e-07	0	acetyltransferase, putative
409	15807385	243230	96	53	1.45961e-07	0	Na+/H+ antiporter, putative
410	15805942	243230	96	53	1.45961e-07	0	MoxR-related protein
411	15805947	243230	21	20	2.87427e-08	0	conserved hypothetical protein
412	15807932	243230	62	41	6.77242e-08	0	adenine deaminase
413	15806187	243230	55	38	5.92481e-08	0	MutT/nudix family protein
414	15807821	243230	55	38	5.92481e-08	0	transcriptional regulator, IclR family
415	15805364	243230	108	56	2.35338e-07	0	ATP-dependent RNA helicase, putative
416	15806508	243230	75	46	1.06641e-07	0	NADH dehydrogenase I, J subunit
417	15806435	243230	75	46	1.06641e-07	0	response regulator
418	15806770	243230	53	37	7.07791e-08	0	serine/threonine protein kinase-related protein
419	15806948	243230	53	37	7.07791e-08	0	ferredoxin, putative
420	15806443	243230	100	54	2.10495e-07	0	indole-3-glycerol phosphate synthase
421	15807624	243230	93	52	1.77887e-07	0	molybdenum cofactor biosynthesis protein A
422	15805999	243230	93	52	1.77887e-07	0	MutT/nudix family protein
423	15806723	243230	104	55	2.54075e-07	0	aconitate hydratase
424	15805594	243230	104	55	2.54075e-07	0	threonine dehydratase, biosynthetic
425	10957437	243230	60	40	8.9296e-08	0	cob(I)alamin adenosyltransferase
426	10957407	243230	78	47	1.36348e-07	0	response regulator
427	15807265	243230	78	47	1.36348e-07	0	conserved hypothetical protein
428	15805742	243230	51	36	8.20733e-08	0	conserved hypothetical protein
429	15805632	243230	51	36	8.20733e-08	0	GGDEF family protein
430	15805136	243230	90	51	1.95701e-07	0	ABC transporter, ATP-binding protein
431	15806428	243230	90	51	1.95701e-07	0	transporter, sodium/sulfate symporter family
432	15805651	243230	65	42	1.12149e-07	0	conserved hypothetical protein
433	15807719	243230	65	42	1.12149e-07	0	response regulator
434	15807923	243230	65	42	1.12149e-07	0	branched-chain amino acid ABC transporter, ATP-binding protein
435	10957500	243230	26	23	5.2149e-08	0	hypothetical protein DRB0050
436	15806415	243230	33	27	6.1812e-08	0	hypothetical protein
437	15807989	243230	33	27	6.1812e-08	0	glycosyltransferase, putative
438	15807791	243230	33	27	6.1812e-08	0	2-oxo-hepta-3-ene-1,7-dioate hydratase
439	15805740	243230	33	27	6.1812e-08	0	hypothetical protein
440	15805995	243230	81	48	1.64316e-07	0	electron transfer flavoprotein, beta subunit
441	15807263	243230	87	50	1.97976e-07	0	MutT/nudix family protein
442	15805433	243230	87	50	1.97976e-07	0	ABC transporter, ATP-binding protein
443	15807240	243230	84	49	1.86322e-07	0	dipeptidyl peptidase IV-related protein
444	15806620	243230	84	49	1.86322e-07	0	transcriptional regulator, ArsR family
445	15807555	243230	84	49	1.86322e-07	0	molybdenum cofactor biosynthesis protein C
446	15808009	243230	84	49	1.86322e-07	0	response regulator PilH, putative
447	15806535	243230	84	49	1.86322e-07	0	carbohydrate kinase, PfkB family
448	15807826	243230	84	49	1.86322e-07	0	phosphate ABC transporter, periplasmic phosphate-binding protein
449	15806032	243230	49	35	9.23487e-08	0	conserved hypothetical protein
450	15805484	243230	58	39	1.1428e-07	0	biopolymer transport protein, putative
451	15806120	243230	97	53	2.91131e-07	0	conserved hypothetical protein
452	15807699	243230	97	53	2.91131e-07	0	4-aminobutyrate aminotransferase
453	15807918	243230	35	28	7.73257e-08	0	aculeacin A acylase
454	10957475	243230	35	28	7.73257e-08	0	iron-chelator utilization protein, putative
455	15805262	243230	114	57	5.25949e-07	0	phosphoribosylaminoimidazole-succinocarboxamide synthase
456	15805705	243230	114	57	5.25949e-07	0	argininosuccinate lyase
457	15805769	243230	73	45	1.67658e-07	0	response regulator
458	15805386	243230	73	45	1.67658e-07	0	conserved hypothetical protein
459	15807798	243230	47	34	1.00748e-07	0	conserved hypothetical protein
460	15806701	243230	109	56	4.67863e-07	0	conserved hypothetical protein
461	15805855	243230	37	29	9.06843e-08	0	WD-repeat family protein
462	15806925	243230	37	29	9.06843e-08	0	hypothetical protein
463	15807732	243230	63	41	1.53108e-07	0	serine protease, subtilase family
464	15807133	243230	68	43	1.73693e-07	0	hypothetical protein
465	15805165	243230	68	43	1.73693e-07	0	acetyltransferase, putative
466	15806567	243230	68	43	1.73693e-07	0	DNA-binding response regulator
467	15806178	243230	56	38	1.42132e-07	0	transcriptional regulator, MarR family
468	15806936	243230	56	38	1.42132e-07	0	serine protease, subtilase family
469	15807017	243230	56	38	1.42132e-07	0	conserved hypothetical protein
470	15806122	243230	101	54	4.16629e-07	0	cation efflux system protein
471	10957431	243230	101	54	4.16629e-07	0	RNA helicase, putative
472	15807666	243230	101	54	4.16629e-07	0	adhesin B
473	15807002	243230	23	21	7.55225e-08	0	hypothetical protein
474	15806486	243230	76	46	2.22987e-07	0	phage shock protein A
475	15806707	243230	76	46	2.22987e-07	0	glutamate N-acetyltransferase/N-acetylglutamate synthase
476	15807135	243230	28	24	8.7605e-08	0	conserved hypothetical protein
477	15806691	243230	28	24	8.7605e-08	0	hypothetical protein
478	15806718	243230	28	24	8.7605e-08	0	conserved hypothetical protein
479	15805987	243230	94	52	3.53893e-07	0	N-acetyl-gamma-glutamyl-phosphate reductase
480	15806296	243230	105	55	5.02172e-07	0	homoserine dehydrogenase
481	15806530	243230	105	55	5.02172e-07	0	ketol-acid reductoisomerase
482	15806824	243230	105	55	5.02172e-07	0	glucose-1-phosphate adenylyltransferase
483	15807448	243230	105	55	5.02172e-07	0	histidinol-phosphate aminotransferase
484	15805737	243230	105	55	5.02172e-07	0	mannose-1-phosphate guanyltransferase, putative
485	15806354	243230	105	55	5.02172e-07	0	transaldolase
486	15806779	243230	105	55	5.02172e-07	0	3-isopropylmalate dehydratase, large subunit
487	15807308	243230	79	47	2.80507e-07	0	potassium channel, beta subunit, putative
488	15807806	243230	79	47	2.80507e-07	0	amino acid ABC transporter, ATP-binding protein
489	15806378	243230	91	51	3.89567e-07	0	endopeptidase-related protein
490	15805951	243230	91	51	3.89567e-07	0	sodium extrusion protein NatA
491	15806057	243230	61	40	2.02851e-07	0	branched-chain amino acid ABC transporter, permease protein
492	15807995	243230	61	40	2.02851e-07	0	transcriptional regulator, HTH_1 family
493	15805153	243230	71	44	2.53175e-07	0	oxidoreductase, short-chain dehydrogenase/reductase family
494	15807316	243230	71	44	2.53175e-07	0	serine protease, subtilase family, N-terminal fragment
495	15806056	243230	71	44	2.53175e-07	0	branched-chain amino acid ABC transporter, ATP-binding protein
496	15806569	243230	71	44	2.53175e-07	0	conserved hypothetical protein
497	15806658	243230	71	44	2.53175e-07	0	ABC transporter, periplasmic substrate-binding protein, putative
498	15807298	243230	71	44	2.53175e-07	0	multidrug-efflux transporter, putative
499	15806419	243230	71	44	2.53175e-07	0	transcriptional repressor, TetR family
500	15807540	243230	82	48	3.33719e-07	0	response regulator
501	15807184	243230	82	48	3.33719e-07	0	NADH-dependent flavin oxidoreductase, putative
502	15805901	243230	82	48	3.33719e-07	0	zinc metalloprotease, putative
503	15807188	243230	82	48	3.33719e-07	0	alpha-glucan phosphorylase, putative
504	15805137	243230	88	50	3.95544e-07	0	ABC transporter, ATP-binding protein, MsbA family
505	15806517	243230	88	50	3.95544e-07	0	NADH dehydrogenase I, B subunit
506	15805710	243230	88	50	3.95544e-07	0	conserved hypothetical protein
507	15806134	243230	88	50	3.95544e-07	0	heat shock protein, HSP20 family
508	15807079	243230	88	50	3.95544e-07	0	glutaredoxin, putative
509	15806708	243230	88	50	3.95544e-07	0	hydrolase family protein
510	15805499	243230	88	50	3.95544e-07	0	tetracycline-efflux transporter
511	15807843	243230	88	50	3.95544e-07	0	thiamin-phosphate pyrophosphorylase
512	15805604	243230	66	42	2.45037e-07	0	sensor histidine kinase
513	15807310	243230	66	42	2.45037e-07	0	hypothetical protein
514	15806848	243230	85	49	3.74752e-07	0	1,4-alpha-glucan branching enzyme, putative
515	15806344	243230	85	49	3.74752e-07	0	carboxymethylenebutenolidase-related protein
516	15805564	243230	85	49	3.74752e-07	0	hypothetical protein
517	15805535	243230	30	25	1.29218e-07	0	mrr restriction system protein
518	15807248	243230	30	25	1.29218e-07	0	erythromycin esterase, putative
519	15805223	243230	52	36	2.02353e-07	0	sanA protein
520	15807560	243230	52	36	2.02353e-07	0	S-layer protein, putative
521	15807593	243230	98	53	5.72164e-07	0	DedA family protein
522	15805629	243230	98	53	5.72164e-07	0	phosphoglycerate mutase-related protein
523	15805478	243230	115	57	1.04283e-06	0	glutamine synthase
524	15805711	243230	115	57	1.04283e-06	0	carbamoyl-phosphate synthase, small subunit
525	15807970	243230	115	57	1.04283e-06	0	carboxylase
526	15805258	243230	110	56	9.20191e-07	0	phosphoribosylformylglycinamidine synthase II
527	15805064	243230	110	56	9.20191e-07	0	phosphoribosylaminoimidazole carboxylase, catalytic subunit
528	15807911	243230	74	45	3.48835e-07	0	drug transport protein, putative
529	15808022	243230	74	45	3.48835e-07	0	oxidoreductase, short-chain dehydrogenase/reductase family
530	15805709	243230	74	45	3.48835e-07	0	hypothetical protein
531	15807912	243230	74	45	3.48835e-07	0	transcriptional regulator, MarR family
532	15807878	243230	59	39	2.61273e-07	0	trp repressor binding protein WrbA, putative
533	15807116	243230	59	39	2.61273e-07	0	branched-chain amino acid ABC transporter, periplasmic amino acid-binding protein
534	15807436	243230	59	39	2.61273e-07	0	conserved hypothetical protein
535	15808019	243230	59	39	2.61273e-07	0	cation transporter, putative
536	15806675	243230	59	39	2.61273e-07	0	conserved hypothetical protein
537	15807114	243230	59	39	2.61273e-07	0	branched-chain amino acid ABC transporter, permease protein
538	10957409	243230	50	35	2.31736e-07	0	GGDEF family protein
539	15807864	243230	50	35	2.31736e-07	0	conserved hypothetical protein
540	15805277	243230	25	22	1.4894e-07	0	conserved hypothetical protein
541	15805762	243230	25	22	1.4894e-07	0	hypothetical protein
542	15806061	243230	25	22	1.4894e-07	0	conserved hypothetical protein
543	15807098	243230	32	26	1.72929e-07	0	conserved hypothetical protein
544	15806474	243230	32	26	1.72929e-07	0	hypothetical protein
545	15806768	243230	102	54	8.13553e-07	0	anthranilate synthase component II
546	15807741	243230	102	54	8.13553e-07	0	cation-transporting P-type ATPase
547	15805847	243230	69	43	3.68764e-07	0	lipase, putative
548	15807504	243230	69	43	3.68764e-07	0	transcriptional regulator, MerR family
549	15805085	243230	64	41	3.35152e-07	0	N-acylamino acid racemase
550	15806097	243230	64	41	3.35152e-07	0	chitooligosaccharide deacetylase
551	15805313	243230	64	41	3.35152e-07	0	branched-chain amino acid ABC transporter, permease protein
552	15806603	243230	95	52	6.93008e-07	0	6-phosphogluconate dehydrogenase
553	15805065	243230	95	52	6.93008e-07	0	phosphoribosylaminoimidazole carboxylase, ATPase subunit
554	15807439	243230	95	52	6.93008e-07	0	conserved hypothetical protein
555	15807713	243230	77	46	4.55604e-07	0	lipopolysaccharide biosynthesis protein, putative
556	15808002	243230	77	46	4.55604e-07	0	succinic-semialdehyde dehydrogenase, putative
557	15805518	243230	77	46	4.55604e-07	0	conserved hypothetical protein
558	15807598	243230	48	34	2.58117e-07	0	cytochrome AA3-controlling protein CtaA, putative
559	15807399	243230	48	34	2.58117e-07	0	conserved hypothetical protein
560	15805246	243230	48	34	2.58117e-07	0	conserved hypothetical protein
561	15805156	243230	48	34	2.58117e-07	0	hypothetical protein
562	15806198	243230	34	27	2.1445e-07	0	hypothetical protein
563	15805093	243230	34	27	2.1445e-07	0	hypothetical protein
564	15807704	243230	80	47	5.64759e-07	0	UDP-galactose-lipid carrier transferase
565	15807838	243230	80	47	5.64759e-07	0	molybdenum ABC transporter, periplasmic molybdate-binding protein, putative
566	15807409	243230	80	47	5.64759e-07	0	response regulator
567	15806505	243230	92	51	7.62557e-07	0	NADH dehydrogenase I, M subunit
568	15805906	243230	92	51	7.62557e-07	0	NADH-ubiquinone/plastoquinone subunit, putative
569	15805134	243230	92	51	7.62557e-07	0	phytoene dehydrogenase, putative
570	15806504	243230	92	51	7.62557e-07	0	NADH dehydrogenase I, N subunit
571	15806506	243230	92	51	7.62557e-07	0	NADH dehydrogenase I, L subunit
572	15807587	243230	92	51	7.62557e-07	0	conserved hypothetical protein
573	15806791	243230	36	28	2.49995e-07	0	yellow-related protein
574	15807847	243230	44	32	2.93429e-07	0	conserved hypothetical protein
575	15807499	243230	44	32	2.93429e-07	0	hypothetical protein
576	15806726	243230	44	32	2.93429e-07	0	cytochrome P450
577	15806516	243230	83	48	6.64202e-07	0	NADH dehydrogenase I, C subunit
578	15807723	243230	83	48	6.64202e-07	0	ribokinase
579	15807270	243230	83	48	6.64202e-07	0	alcohol dehydrogenase, zinc-containing
580	15805838	243230	72	44	5.24704e-07	0	serine protease, subtilase family
581	15807415	243230	72	44	5.24704e-07	0	conserved hypothetical protein
582	15805779	243230	72	44	5.24704e-07	0	conserved hypothetical protein
583	15806028	243230	89	50	7.7628e-07	0	sugE protein
584	10957549	243230	38	29	2.76742e-07	0	cytochrome P450-related protein
585	15805231	243230	42	31	2.98426e-07	0	hypothetical protein
586	15806284	243230	16	16	1.72936e-07	0	hypothetical protein
587	15805302	243230	16	16	1.72936e-07	0	hypothetical protein
588	15805593	243230	40	30	2.93044e-07	0	conserved hypothetical protein
589	15807349	243230	40	30	2.93044e-07	0	hypothetical protein
590	15805830	243230	40	30	2.93044e-07	0	sigma factor, putative
591	15807213	243230	40	30	2.93044e-07	0	tellurium resistance protein TerD
592	15805419	243230	40	30	2.93044e-07	0	hypothetical protein
593	15805467	243230	86	49	7.39567e-07	0	Holliday junction resolvase
594	15807354	243230	86	49	7.39567e-07	0	conserved hypothetical protein
595	15806682	243230	86	49	7.39567e-07	0	N-methyl-transferase-related protein
596	15805394	243230	86	49	7.39567e-07	0	peptide ABC transporter, permease protein
597	15807654	243230	86	49	7.39567e-07	0	aminomethyltransferase, putative
598	15806059	243230	62	40	4.45458e-07	0	branched-chain amino acid ABC transporter, periplasmic amino acid-binding protein
599	15806157	243230	55	37	4.00254e-07	0	hypothetical protein
600	15806348	243230	55	37	4.00254e-07	0	antibiotic biosynthesis protein, putative
601	15806882	243230	55	37	4.00254e-07	0	hypothetical protein
602	15807659	243230	55	37	4.00254e-07	0	fructose-1,6-bisphosphatase
603	15805080	243230	55	37	4.00254e-07	0	conserved hypothetical protein
604	15806844	243230	55	37	4.00254e-07	0	conserved hypothetical protein
605	15807762	243230	22	20	2.16184e-07	0	conserved hypothetical protein
606	15807682	243230	67	42	5.19887e-07	0	DNA-binding response regulator
607	15805916	243230	67	42	5.19887e-07	0	DNA-binding response regulator
608	15805827	243230	67	42	5.19887e-07	0	lycopene cyclase
609	15807789	243230	67	42	5.19887e-07	0	conserved hypothetical protein
610	15805891	243230	99	53	1.10826e-06	0	ferric uptake regulation protein, putative
611	15807357	243230	99	53	1.10826e-06	0	glutathione-regulated potassium-efflux system protein KefB, putative
612	15806437	243230	99	53	1.10826e-06	0	N-acetylglutamate kinase
613	15806432	243230	99	53	1.10826e-06	0	ornithine aminotransferase, putative
614	15805286	243230	99	53	1.10826e-06	0	conserved hypothetical protein
615	15805872	243230	116	57	2.05031e-06	0	bacterioferritin comigratory protein
616	15807027	243230	111	56	1.79079e-06	0	glutamine synthase
617	15807712	243230	111	56	1.79079e-06	0	glucose-1-phosphate thymidylyltransferase
618	15807648	243230	111	56	1.79079e-06	0	RNA helicase
619	15805259	243230	111	56	1.79079e-06	0	phosphoribosylformylglycinamidine synthase I
620	10957457	243230	75	45	7.08572e-07	0	hypothetical protein DRB0052
621	15807907	243230	75	45	7.08572e-07	0	flavohemoprotein
622	15807476	243230	53	36	4.76817e-07	0	conserved hypothetical protein
623	15807728	243230	53	36	4.76817e-07	0	conserved hypothetical protein
624	15805542	243230	53	36	4.76817e-07	0	hypothetical protein
625	15805638	243230	53	36	4.76817e-07	0	LuxA-related protein
626	15806619	243230	53	36	4.76817e-07	0	conserved hypothetical protein
627	15805430	243230	53	36	4.76817e-07	0	inosine-uridine preferring nucleoside hydrolase
628	15805536	243230	19	18	2.46401e-07	0	hypothetical protein
629	15805894	243230	103	54	1.56761e-06	0	phosphoribosylaminoimidazolecarboxamide formyltransferase/IMP cyclohydrolase
630	15805582	243230	103	54	1.56761e-06	0	glutamate-1-semialdehyde 2,1-aminomutase
631	10957432	243230	103	54	1.56761e-06	0	ATP-dependent helicase HepA
632	15807703	243230	103	54	1.56761e-06	0	ExoP-related protein
633	15805974	243230	103	54	1.56761e-06	0	NADH dehydrogenase II
634	15806151	243230	96	52	1.3362e-06	0	ferrochelatase
635	15807827	243230	107	55	1.89142e-06	0	phosphate ABC transporter, permease protein
636	15807235	243230	107	55	1.89142e-06	0	phosphate transport system regulatory protein PhoU
637	15807828	243230	107	55	1.89142e-06	0	phosphate ABC transporter, permease protein
638	15805965	243230	107	55	1.89142e-06	0	tryptophan synthase, beta subunit
639	15807740	243230	70	43	7.62072e-07	0	hypothetical protein
640	15806010	243230	70	43	7.62072e-07	0	DNA-binding response regulator
641	15806379	243230	70	43	7.62072e-07	0	streptomycin biosynthesis protein StrI-related protein
642	15807634	243230	78	46	9.10275e-07	0	Transcription regulator
643	15805556	243230	29	24	3.55676e-07	0	hypothetical protein
644	15806960	243230	29	24	3.55676e-07	0	hypothetical protein
645	15807623	243230	29	24	3.55676e-07	0	putative transposase
646	15807521	243230	29	24	3.55676e-07	0	conserved hypothetical protein
647	15805457	243230	65	41	7.11443e-07	0	rtcB protein
648	15807880	243230	65	41	7.11443e-07	0	esterase, putative
649	15806747	243230	51	35	5.53995e-07	0	hypothetical protein
650	15806084	243230	51	35	5.53995e-07	0	hypothetical protein
651	15805841	243230	51	35	5.53995e-07	0	transcriptional regulator, GntR family
652	15805163	243230	93	51	1.46828e-06	0	phosphoribosylanthranilate isomerase
653	15806293	243230	81	47	1.11348e-06	0	Glu-tRNA(Gln) amidotransferase, subunit C
654	15806351	243230	81	47	1.11348e-06	0	glycosyl hyrolase, family 3
655	15807897	243230	81	47	1.11348e-06	0	oxidoreductase, iron-sulfur subunit
656	10957495	243230	58	38	7.27184e-07	0	hypothetical protein DRB0037
657	15805240	243230	49	34	6.27703e-07	0	conserved hypothetical protein
658	15807658	243230	49	34	6.27703e-07	0	Uncharacterized conserved protein
659	15807859	243230	49	34	6.27703e-07	0	phosphoglycerate mutase-related protein
660	15807369	243230	90	50	1.49711e-06	0	ABC transporter, ATP-binding protein, MsbA family
661	15806515	243230	90	50	1.49711e-06	0	NADH dehydrogenase I, D subunit
662	15806243	243230	84	48	1.2962e-06	0	glycosyl transferase-related protein
663	15806361	243230	84	48	1.2962e-06	0	hydrolase
664	15805491	243230	84	48	1.2962e-06	0	maltooligosyltrehalose trehalohydrolase, putative
665	15807394	243230	84	48	1.2962e-06	0	ABC transporter, ATP-binding protein, MsbA family
666	15807578	243230	31	25	4.69812e-07	0	conserved hypothetical protein
667	15805714	243230	31	25	4.69812e-07	0	hypothetical protein
668	15805296	243230	87	49	1.43272e-06	0	glycogen operon protein GlgX
669	15805524	243230	87	49	1.43272e-06	0	L-serine dehydratase, beta subunit
670	15806890	243230	73	44	1.06065e-06	0	oxidoreductase, putative
671	15805898	243230	73	44	1.06065e-06	0	homoserine O-acetyltransferase, putative
672	15806416	243230	73	44	1.06065e-06	0	oxidoreductase, putative
673	15806406	243230	100	53	2.11615e-06	0	competence protein ComF, putative
674	15806207	243230	100	53	2.11615e-06	0	permease, putative
675	15805098	243230	47	33	6.93243e-07	0	conserved hypothetical protein
676	15805635	243230	47	33	6.93243e-07	0	hypothetical protein
677	15805387	243230	68	42	1.07244e-06	0	conserved hypothetical protein
678	15807984	243230	68	42	1.07244e-06	0	urea/short-chain amide ABC transporter, ATP-binding protein, putative
679	15806767	243230	112	56	3.44892e-06	0	anthranilate synthase component II
680	15806411	243230	112	56	3.44892e-06	0	phosphoribosylformylglycinamidine cyclo-ligase
681	15806757	243230	112	56	3.44892e-06	0	conserved hypothetical protein
682	15806706	243230	112	56	3.44892e-06	0	inositol monophosphatase family protein
683	15805267	243230	112	56	3.44892e-06	0	RNA methyltransferase, putative
684	15806997	243230	33	26	5.76817e-07	0	hypothetical protein
685	15807990	243230	56	37	8.95431e-07	0	hypothetical protein
686	15805180	243230	56	37	8.95431e-07	0	hypothetical protein
687	15807486	243230	56	37	8.95431e-07	0	transcriptional regulator, sugar-binding, putative
688	15805060	243230	45	32	7.45578e-07	0	hypothetical protein
689	15805421	243230	45	32	7.45578e-07	0	conserved hypothetical protein
690	15807896	243230	45	32	7.45578e-07	0	oxidoreductase
691	15807817	243230	76	45	1.40626e-06	0	imidazolonepropionase
692	15806340	243230	76	45	1.40626e-06	0	conserved hypothetical protein
693	15807988	243230	76	45	1.40626e-06	0	oxidoreductase, putative
694	15807852	243230	35	27	6.67578e-07	0	pyridoxamine kinase
695	15807999	243230	43	31	7.79741e-07	0	conserved hypothetical protein
696	15807638	243230	104	54	2.98115e-06	0	cation-transporting ATPase
697	15807021	243230	104	54	2.98115e-06	0	phosphoribosylglycinamide formyltransferase
698	15805119	243230	104	54	2.98115e-06	0	N-acetyl-gamma-glutamyl-phosphate reductase
699	15805207	243230	97	52	2.53737e-06	0	2-amino-4-hydroxy-6-hydroxymethyldihydropteridine pyrophosphokinase
700	15807562	243230	97	52	2.53737e-06	0	conserved hypothetical protein
701	15805205	243230	108	55	3.60555e-06	0	dihydropteroate synthase
702	15805802	243230	108	55	3.60555e-06	0	shikimate kinase
703	15807395	243230	108	55	3.60555e-06	0	ubiquinone/menaquinone biosynthesis methyltransferase
704	15805611	243230	108	55	3.60555e-06	0	formyltetrahydrofolate deformylase
705	10957552	243230	39	29	7.77091e-07	0	hypothetical protein DRC0015
706	15807849	243230	54	36	1.07705e-06	0	GGDEF family protein
707	15805297	243230	61	39	1.2294e-06	0	histidine utilization repressor HutC, putative
708	15805679	243230	79	46	1.77963e-06	0	Na+/H+ antiporter, putative
709	15807621	243230	79	46	1.77963e-06	0	conserved hypothetical protein
710	15807313	243230	79	46	1.77963e-06	0	serine protease, subtilase family, C-terminal fragment
711	15806390	243230	79	46	1.77963e-06	0	metal binding protein, putative
712	15805702	243230	79	46	1.77963e-06	0	hypothetical protein
713	15807963	243230	15	15	5.06457e-07	0	hypothetical protein
714	15805925	243230	15	15	5.06457e-07	0	hypothetical protein
715	15805226	243230	71	43	1.53455e-06	0	conserved hypothetical protein
716	15806055	243230	71	43	1.53455e-06	0	branched-chain amino acid ABC transporter, ATP-binding protein
717	15807808	243230	71	43	1.53455e-06	0	response regulator
718	15805905	243230	21	19	6.05109e-07	0	hypothetical protein
719	15806537	243230	21	19	6.05109e-07	0	hypothetical protein
720	10957399	243230	66	41	1.46655e-06	0	N-acylamino acid racemase
721	10957493	243230	66	41	1.46655e-06	0	hypothetical protein DRB0023
722	15807981	243230	66	41	1.46655e-06	0	urea/short-chain amide ABC transporter, permease protein
723	15807983	243230	66	41	1.46655e-06	0	urea/short-chain amide ABC transporter, ATP-binding protein, putative
724	15807916	243230	66	41	1.46655e-06	0	transcriptional regulator, MerR family
725	15807714	243230	82	47	2.15106e-06	0	dTDP-4-rhamnose reductase-related protein
726	15807874	243230	82	47	2.15106e-06	0	peptide ABC transporter, permease protein
727	15805057	243230	82	47	2.15106e-06	0	conserved hypothetical protein
728	15807231	243230	82	47	2.15106e-06	0	acetylornithine deacetylase, putative
729	15807174	243230	52	35	1.26606e-06	0	conserved hypothetical protein
730	15805239	243230	52	35	1.26606e-06	0	conserved hypothetical protein
731	15805715	243230	52	35	1.26606e-06	0	conserved hypothetical protein
732	15805252	243230	52	35	1.26606e-06	0	conserved hypothetical protein
733	15808038	243230	52	35	1.26606e-06	0	conserved hypothetical protein
734	15806510	243230	91	50	2.83828e-06	0	NADH dehydrogenase I, H subunit
735	15805209	243230	91	50	2.83828e-06	0	conserved hypothetical protein
736	10957540	243230	91	50	2.83828e-06	0	coenzyme PQQ synthesis protein, putative
737	15806752	243230	91	50	2.83828e-06	0	endopeptidase-related protein
738	15806978	243230	85	48	2.48147e-06	0	conserved hypothetical protein
739	15806589	243230	85	48	2.48147e-06	0	ABC transporter, ATP-binding protein
740	15807629	243230	85	48	2.48147e-06	0	lipopolysaccharide glycosyltransferase, putative
741	15806777	243230	88	49	2.7257e-06	0	MutT/nudix family protein
742	15805958	243230	88	49	2.7257e-06	0	transcriptional regulator, MerR family
743	15806812	243230	88	49	2.7257e-06	0	glycine cleavage system H protein
744	15805466	243230	88	49	2.7257e-06	0	HesB/YadR/YfhF family protein
745	10957498	243230	18	17	7.00298e-07	0	hypothetical protein DRB0041
746	15806106	243230	101	53	3.98402e-06	0	alanine racemase
747	15805960	243230	101	53	3.98402e-06	0	conserved hypothetical protein
748	15805820	243230	101	53	3.98402e-06	0	acetylornithine aminotransferase
749	15807531	243230	101	53	3.98402e-06	0	glutamyl-tRNA reductase
750	15807185	243230	101	53	3.98402e-06	0	ABC transporter, ATP-binding protein
751	15807876	243230	59	38	1.55782e-06	0	transcriptional regulator, GntR family
752	15805442	243230	59	38	1.55782e-06	0	carboxylesterase, putative
753	15807825	243230	59	38	1.55782e-06	0	conserved hypothetical protein
754	15807072	243230	59	38	1.55782e-06	0	lipase, putative
755	15805854	243230	59	38	1.55782e-06	0	isocitrate lyase
756	15805997	243230	59	38	1.55782e-06	0	gamma-carboxymuconolactone decarboxylase
757	15807978	243230	74	44	2.09301e-06	0	urease, alpha subunit
758	10957438	243230	74	44	2.09301e-06	0	cobyrinic acid a,c-diamide synthase
759	15807089	243230	74	44	2.09301e-06	0	c-type cytochrome, putative
760	15807452	243230	74	44	2.09301e-06	0	serine-pyruvate aminotransferase
761	15805096	243230	74	44	2.09301e-06	0	repressor protein, putative
762	15807136	243230	74	44	2.09301e-06	0	conserved hypothetical protein
763	15807297	243230	74	44	2.09301e-06	0	transcriptional regulator, MerR family
764	15806116	243230	118	57	7.73404e-06	0	3-phosphoshikimate-1-carboxyvinyltransferase
765	15806021	243230	118	57	7.73404e-06	0	mrp protein
766	15807332	243230	118	57	7.73404e-06	0	birA bifunctional protein
767	15805391	243230	118	57	7.73404e-06	0	D-alanine--D-alanine ligase
768	15805828	243230	28	23	9.52318e-07	0	hypothetical protein
769	15807102	243230	28	23	9.52318e-07	0	molybdate metabolism regulator-related protein
770	15805045	243230	28	23	9.52318e-07	0	hypothetical protein
771	10957497	243230	28	23	9.52318e-07	0	hypothetical protein DRB0039
772	15806448	243230	113	56	6.57437e-06	0	phosphoribosylamine--glycine ligase
773	15806883	243230	50	34	1.45465e-06	0	conserved hypothetical protein
774	15807320	243230	50	34	1.45465e-06	0	hypothetical protein
775	15806005	243230	50	34	1.45465e-06	0	GGDEF family protein
776	15805522	243230	64	40	1.95341e-06	0	pyridoxamine 5-phosphate oxidase
777	15806513	243230	64	40	1.95341e-06	0	NADH dehydrogenase I, E subunit
778	15806131	243230	64	40	1.95341e-06	0	transcriptional regulator, MerR family
779	15806163	243230	69	42	2.1534e-06	0	hypothetical protein
780	15805765	243230	69	42	2.1534e-06	0	conserved hypothetical protein
781	15806746	243230	69	42	2.1534e-06	0	fosmidomycin resistance protein, putative
782	15807327	243230	105	54	5.5961e-06	0	potassium channel, putative
783	15807289	243230	77	45	2.72888e-06	0	conserved hypothetical protein
784	15807901	243230	48	33	1.63331e-06	0	oxidoreductase
785	15806493	243230	57	37	1.92954e-06	0	AlgP-related protein
786	15806607	243230	57	37	1.92954e-06	0	conserved hypothetical protein
787	15805441	243230	98	52	4.74647e-06	0	hydrolase, CbbY/CbbZ/GpH/YieH family
788	15805526	243230	98	52	4.74647e-06	0	3-hydroxyisobutyrate dehydrogenase
789	15806167	243230	98	52	4.74647e-06	0	chorismate mutase/prephenate dehydratase
790	15805902	243230	98	52	4.74647e-06	0	hypothetical protein
791	15807829	243230	109	55	6.79268e-06	0	phosphate ABC transporter, ATP-binding protein
792	15805193	243230	109	55	6.79268e-06	0	riboflavin synthase, beta subunit
793	15805198	243230	23	20	1.12876e-06	0	conserved hypothetical protein
794	15806540	243230	23	20	1.12876e-06	0	hypothetical protein
795	15808017	243230	23	20	1.12876e-06	0	hypothetical protein
796	15808011	243230	46	32	1.79122e-06	0	methyl-accepting chemotaxis protein
797	15806071	243230	46	32	1.79122e-06	0	conserved hypothetical protein
798	15807677	243230	80	46	3.40668e-06	0	alcohol dehydrogenase, zinc-containing
799	15805432	243230	80	46	3.40668e-06	0	alpha-dextran endo-1,6-alpha-glucosidase
800	15807709	243230	80	46	3.40668e-06	0	mannosyltransferase
801	15807273	243230	72	43	3.01382e-06	0	conserved hypothetical protein
802	15806473	243230	72	43	3.01382e-06	0	serine protease, subtilase family
803	10957532	243230	72	43	3.01382e-06	0	resolvase
804	15807190	243230	72	43	3.01382e-06	0	ABC transporter, permease protein, CysTW family
805	15806500	243230	62	39	2.53933e-06	0	enoyl-CoA hydratase/3,2-trans-enoyl-CoA isomerase/3-hydroxyacyl-CoA dehydrogenase
806	15805462	243230	62	39	2.53933e-06	0	cytochrome complex iron-sulfur subunit, putative
807	15806994	243230	62	39	2.53933e-06	0	catalase
808	15806395	243230	95	51	5.18706e-06	0	MsrA-related protein
809	15805755	243230	95	51	5.18706e-06	0	hydrolase, CbbY/CbbZ/GpH/YieH family
810	15807972	243230	95	51	5.18706e-06	0	urease accessory protein UreG
811	15806909	243230	95	51	5.18706e-06	0	thermoresistant gluconokinase
812	15805120	243230	32	25	1.50541e-06	0	MutT/nudix family protein
813	15807913	243230	32	25	1.50541e-06	0	zinc metalloendopeptidase, leishmanolysin family
814	15806983	243230	32	25	1.50541e-06	0	beta-lactamase, putative
815	15805373	243230	44	31	1.91684e-06	0	cytochrome c-type biogenesis protein CcmH
816	15806223	243230	55	36	2.33832e-06	0	4-carboxymuconolactone decarboxylase
817	15806656	243230	55	36	2.33832e-06	0	conserved hypothetical protein
818	15805814	243230	67	41	2.93936e-06	0	branched-chain amino acid ABC transporter, periplasmic amino acid-binding protein, putative
819	15807069	243230	67	41	2.93936e-06	0	ferredoxin
820	10957455	243230	83	47	4.07377e-06	0	integral membrane protein LmrP
821	15806559	243230	83	47	4.07377e-06	0	conserved hypothetical protein
822	15806373	243230	83	47	4.07377e-06	0	ABC transporter, ATP-binding protein
823	15808018	243230	92	50	5.29121e-06	0	threonine synthase
824	15806629	243230	92	50	5.29121e-06	0	beta-phosphoglucomutase-related protein
825	15807830	243230	92	50	5.29121e-06	0	phosphate transport system regulatory protein PhoU, putative
826	15808037	243230	92	50	5.29121e-06	0	ABC transporter, ATP-binding protein
827	15806358	243230	34	26	1.7277e-06	0	hypothetical protein
828	15795189	243230	34	26	1.7277e-06	0	putative transposase
829	15807210	243230	34	26	1.7277e-06	0	hypothetical protein
830	15805461	243230	42	30	1.99872e-06	0	cytochrome C6, putative
831	15807505	243230	42	30	1.99872e-06	0	hypothetical protein
832	15807848	243230	86	48	4.6623e-06	0	conserved hypothetical protein
833	15807046	243230	89	49	5.09434e-06	0	ABC transporter, ATP-binding protein, MsbA family
834	15805815	243230	102	53	7.39669e-06	0	O-acetylserine (thiol)-lyase
835	15807154	243230	102	53	7.39669e-06	0	delta-aminolevulinic acid dehydratase
836	15807220	243230	40	29	2.02657e-06	0	hypothetical protein
837	15805812	243230	40	29	2.02657e-06	0	uroporphyrinogen-III synthase, putative
838	15807056	243230	40	29	2.02657e-06	0	WD-repeat family protein
839	15805836	243230	40	29	2.02657e-06	0	dehydrogenase, putative
840	15807879	243230	40	29	2.02657e-06	0	hypothetical protein
841	15806794	243230	36	27	1.89255e-06	0	hypothetical protein
842	15806463	243230	36	27	1.89255e-06	0	hypothetical protein
843	15805363	243230	36	27	1.89255e-06	0	lipase, putative
844	15807974	243230	36	27	1.89255e-06	0	urease accessory protein UreE
845	15805741	243230	36	27	1.89255e-06	0	G/U mismatch-specific DNA glycosylase
846	15807573	243230	36	27	1.89255e-06	0	hypothetical protein
847	15805166	243230	36	27	1.89255e-06	0	hypothetical protein
848	15807172	243230	119	57	1.48444e-05	0	adenylosuccinate lyase
849	15805712	243230	75	44	4.03517e-06	0	hypothetical protein
850	15807371	243230	75	44	4.03517e-06	0	aldehyde dehydrogenase
851	15805424	243230	75	44	4.03517e-06	0	molybdopterin oxidoreductase
852	15807842	243230	53	35	2.77421e-06	0	conserved hypothetical protein
853	15806574	243230	53	35	2.77421e-06	0	conserved hypothetical protein
854	15805606	243230	114	56	1.24052e-05	0	DNA/pantothenate metabolism flavoprotein
855	15807717	243230	114	56	1.24052e-05	0	phospho-sugar mutase, putative
856	15806827	243230	114	56	1.24052e-05	0	glutamate 5-kinase
857	15805429	243230	60	38	3.22678e-06	0	conserved hypothetical protein
858	15807232	243230	25	21	1.77487e-06	0	hypothetical protein
859	15805549	243230	25	21	1.77487e-06	0	hypothetical protein
860	15806353	243230	25	21	1.77487e-06	0	transport protein, putative
861	15806853	243230	25	21	1.77487e-06	0	hypothetical protein
862	15806199	243230	20	18	1.65648e-06	0	hypothetical protein
863	15806502	243230	20	18	1.65648e-06	0	hypothetical protein
864	15806610	243230	20	18	1.65648e-06	0	hypothetical protein
865	15808004	243230	20	18	1.65648e-06	0	hypothetical protein
866	15806741	243230	20	18	1.65648e-06	0	hypothetical protein
867	15805619	243230	14	14	1.46048e-06	0	hypothetical protein
868	15805146	243230	14	14	1.46048e-06	0	hypothetical protein
869	15805539	243230	70	42	4.21317e-06	0	conserved hypothetical protein
870	15805291	243230	70	42	4.21317e-06	0	conserved hypothetical protein
871	15807861	243230	70	42	4.21317e-06	0	oxidoreductase, short-chain dehydrogenase/reductase family
872	15806030	243230	106	54	1.03704e-05	0	MutT/nudix family protein
873	15805648	243230	106	54	1.03704e-05	0	moxR protein
874	15807358	243230	65	40	3.9121e-06	0	conserved hypothetical protein
875	15807566	243230	65	40	3.9121e-06	0	DNA-3-methyladenine glycosidase II, putative
876	15805982	243230	78	45	5.18121e-06	0	peptide ABC transporter, permease protein
877	15805321	243230	78	45	5.18121e-06	0	conserved hypothetical protein
878	15805849	243230	78	45	5.18121e-06	0	ROK family protein
879	15807430	243230	78	45	5.18121e-06	0	ribosomal protein N-acetyltransferase, putative
880	15806014	243230	99	52	8.74815e-06	0	aminotransferase, class V
881	15805819	243230	51	34	3.22337e-06	0	conserved hypothetical protein
882	15807541	243230	110	55	1.26484e-05	0	conserved hypothetical protein
883	15805154	243230	58	37	4.01336e-06	0	enoyl-CoA hydratase, putative
884	15807396	243230	58	37	4.01336e-06	0	comA protein
885	15807922	243230	58	37	4.01336e-06	0	catalase
886	15805839	243230	81	46	6.38878e-06	0	1-pyrroline-5-carboxylate dehydrogenase
887	15807218	243230	81	46	6.38878e-06	0	conserved hypothetical protein
888	15805804	243230	81	46	6.38878e-06	0	3-dehydroquinate dehydratase
889	15806136	243230	17	16	1.95191e-06	0	hypothetical protein
890	15806414	243230	17	16	1.95191e-06	0	hypothetical protein
891	15807678	243230	17	16	1.95191e-06	0	conserved hypothetical protein
892	15805811	243230	17	16	1.95191e-06	0	hypothetical protein
893	15807530	243230	17	16	1.95191e-06	0	conserved hypothetical protein
894	15807212	243230	27	22	2.48089e-06	0	tellurium resistance protein TerB (terB) putative
895	15805319	243230	27	22	2.48089e-06	0	hypothetical protein
896	15807554	243230	49	33	3.66814e-06	0	conserved hypothetical protein
897	15806927	243230	96	51	9.52168e-06	0	glycerol kinase
898	15807586	243230	96	51	9.52168e-06	0	conserved hypothetical protein
899	15807259	243230	96	51	9.52168e-06	0	aminotransferase, class I
900	15806509	243230	96	51	9.52168e-06	0	NADH dehydrogenase I, I subunit
901	15808008	243230	96	51	9.52168e-06	0	ABC transporter, ATP-binding protein
902	15807085	243230	73	43	5.77801e-06	0	chalcone synthase, putative
903	15806578	243230	84	47	7.56701e-06	0	peptide ABC transporter, permease protein
904	15805787	243230	84	47	7.56701e-06	0	conserved hypothetical protein
905	15806681	243230	63	39	5.08701e-06	0	conserved hypothetical protein
906	15805312	243230	63	39	5.08701e-06	0	branched-chain amino acid ABC transporter, permease protein
907	15805311	243230	63	39	5.08701e-06	0	branched-chain amino acid ABC transporter, periplasmic amino acid-binding protein
908	15805502	243230	93	50	9.70234e-06	0	ABC transporter, ATP-binding protein, EF-3 family
909	15806520	243230	93	50	9.70234e-06	0	1-deoxy-D-xylulose-5-phosphate reductoisomerase
910	15807047	243230	93	50	9.70234e-06	0	phosphate transport system regulatory protein PhoU, putative
911	15806721	243230	93	50	9.70234e-06	0	glutamate dehydrogenase
912	15806640	243230	93	50	9.70234e-06	0	ABC transporter, ATP-binding protein, EF-3 family
913	15806123	243230	93	50	9.70234e-06	0	ABC transporter, ATP-binding protein, EF-3 family
914	15806171	243230	68	41	5.7346e-06	0	3-hydroxybutyryl-CoA dehydratase
915	15805873	243230	68	41	5.7346e-06	0	ComA-related protein
916	15807910	243230	68	41	5.7346e-06	0	extracellular solute-binding protein, family 5
917	15805241	243230	87	48	8.60042e-06	0	ABC transporter, ATP-binding protein
918	15807886	243230	87	48	8.60042e-06	0	TDP-glucose-4,6-dehydratase-related protein
919	15806073	243230	87	48	8.60042e-06	0	hydrolase, putative
920	15805269	243230	47	32	4.08736e-06	0	transcriptional regulator, ArsR family
921	10957426	243230	103	53	1.35442e-05	0	hemolysin, putative
922	15807352	243230	56	36	4.89076e-06	0	acyl-CoA dehydrogenase, putative
923	15807595	243230	29	23	3.18017e-06	0	hypothetical protein
924	15805801	243230	120	57	2.8275e-05	0	chorismate synthase
925	15807975	243230	76	44	7.60597e-06	0	hydrogenase expression/formation HypB-related protein
926	15806170	243230	115	56	2.31721e-05	0	conserved hypothetical protein
927	15807427	243230	115	56	2.31721e-05	0	nifR3 protein
928	15805178	243230	115	56	2.31721e-05	0	GTP-binding protein HflX
929	15805190	243230	115	56	2.31721e-05	0	riboflavin-specific deaminase
930	15807484	243230	115	56	2.31721e-05	0	nucleoside diphosphate kinase
931	15805986	243230	45	31	4.45708e-06	0	hypothetical protein
932	15805989	243230	45	31	4.45708e-06	0	GMC oxidoreductase
933	15807696	243230	22	19	2.99624e-06	0	hypothetical protein
934	15806177	243230	31	24	3.81341e-06	0	conserved hypothetical protein
935	15805511	243230	43	30	4.75176e-06	0	hypothetical protein
936	10957453	243230	54	35	5.84388e-06	0	GGDEF family protein
937	15795180	243230	54	35	5.84388e-06	0	alkaline phosphatase
938	15807113	243230	71	42	8.03964e-06	0	branched-chain amino acid ABC transporter, ATP-binding protein
939	15806455	243230	71	42	8.03964e-06	0	ABC transporter, periplasmic substrate-binding protein, solute-binding family 1
940	15805160	243230	100	52	1.58887e-05	0	smf protein
941	15807964	243230	100	52	1.58887e-05	0	conserved hypothetical protein
942	15806107	243230	100	52	1.58887e-05	0	conserved hypothetical protein
943	15806255	243230	100	52	1.58887e-05	0	conserved hypothetical protein
944	15806659	243230	100	52	1.58887e-05	0	Mg(2+) chelatase family protein
945	15806963	243230	100	52	1.58887e-05	0	conserved hypothetical protein
946	15807318	243230	79	45	9.63096e-06	0	response regulator
947	15805959	243230	79	45	9.63096e-06	0	phosphatase, putative
948	15806035	243230	79	45	9.63096e-06	0	ABC transporter, ATP-binding protein
949	15805514	243230	111	55	2.32802e-05	0	conserved hypothetical protein
950	15806822	243230	111	55	2.32802e-05	0	protein-export membrane protein, putative
951	15806175	243230	41	29	4.9458e-06	0	malate synthase, putative
952	15805744	243230	66	40	7.61809e-06	0	aspartate 1-decarboxylase
953	15806587	243230	66	40	7.61809e-06	0	conserved hypothetical protein
954	15806728	243230	33	25	4.33514e-06	0	WD-repeat family protein
955	15808030	243230	33	25	4.33514e-06	0	Heme oxygenase
956	15807976	243230	33	25	4.33514e-06	0	hydrogenase expression/formation HypA-related protein
957	15807947	243230	33	25	4.33514e-06	0	hypothetical protein
958	15795177	243230	39	28	5.01577e-06	0	transposase
959	15805599	243230	39	28	5.01577e-06	0	sporulation protein SpoIID-related protein
960	15808026	243230	39	28	5.01577e-06	0	conserved hypothetical protein
961	15807900	243230	37	27	4.9429e-06	0	oxidoreductase
962	15805994	243230	82	46	1.17439e-05	0	electron transfer flavoprotein, alpha subunit
963	15806532	243230	97	51	1.721e-05	0	ribosomal protein L11 methyltransferase, putative
964	15805266	243230	97	51	1.721e-05	0	conserved hypothetical protein
965	15807993	243230	59	37	8.07233e-06	0	FraH-related protein
966	15805859	243230	59	37	8.07233e-06	0	histone deacetylase/AcuC/AphA family protein
967	15806258	243230	59	37	8.07233e-06	0	MaoC-related protein
968	15807792	243230	74	43	1.08219e-05	0	arsenate reductase
969	15806612	243230	74	43	1.08219e-05	0	oligosaccharide deacetylase, putative
970	15805326	243230	74	43	1.08219e-05	0	phosphoprotein phosphatase
971	15807329	243230	85	47	1.37917e-05	0	cinA protein
972	15806750	243230	85	47	1.37917e-05	0	LAO/AO transport system kinase
973	15805504	243230	85	47	1.37917e-05	0	sodium:solute symporter protein
974	15806676	243230	85	47	1.37917e-05	0	oxidoreductase, putative
975	15805756	243230	85	47	1.37917e-05	0	oxidoreductase, short-chain dehydrogenase/reductase family
976	15807856	243230	24	20	4.59355e-06	0	hypothetical protein
977	15805162	243230	24	20	4.59355e-06	0	hypothetical protein
978	10957489	243230	24	20	4.59355e-06	0	hypothetical protein DRB0145
979	15805659	243230	24	20	4.59355e-06	0	hypothetical protein
980	15806736	243230	24	20	4.59355e-06	0	conserved hypothetical protein
981	15806489	243230	24	20	4.59355e-06	0	hypothetical protein
982	15806357	243230	24	20	4.59355e-06	0	conserved hypothetical protein
983	15807384	243230	94	50	1.75034e-05	0	N-acetylmuramoyl-L-alanine amidase
984	15807451	243230	94	50	1.75034e-05	0	peptidyl-prolyl cis-trans isomerase, FKBP-type
985	15805501	243230	94	50	1.75034e-05	0	conserved hypothetical protein
986	15806404	243230	94	50	1.75034e-05	0	N-acetylmuramoyl-L-alanine amidase, putative
987	15807124	243230	88	48	1.55819e-05	0	protease, putative
988	10957436	243230	88	48	1.55819e-05	0	metal binding protein, putative
989	15805856	243230	88	48	1.55819e-05	0	ion transporter, putative
990	15806380	243230	88	48	1.55819e-05	0	conserved hypothetical protein
991	15806220	243230	19	17	4.43522e-06	0	hypothetical protein
992	15807763	243230	19	17	4.43522e-06	0	hypothetical protein
993	15805385	243230	91	49	1.68945e-05	0	methyltransferase, putative, BioC family
994	15807497	243230	104	53	2.4463e-05	0	protein translation inhibitor, putative
995	15805660	243230	64	39	9.89728e-06	0	AzlC family protein
996	15806345	243230	69	41	1.09016e-05	0	multidrug-efflux transporter
997	15806095	243230	69	41	1.09016e-05	0	conserved hypothetical protein
998	15806454	243230	69	41	1.09016e-05	0	ABC transporter, permease protein, MalFG family
999	15805766	243230	69	41	1.09016e-05	0	drug transport protein, putative
1000	15805869	243230	50	33	7.87935e-06	0	conserved hypothetical protein
1001	15805950	243230	50	33	7.87935e-06	0	sodium extrusion protein NatB
1002	15808005	243230	13	13	4.14909e-06	0	DNA damage repair protein
1003	15806519	243230	121	57	5.34574e-05	0	conserved hypothetical protein
1004	15805588	243230	77	44	1.40261e-05	0	maltose ABC transporter, periplasmic maltose-binding protein
1005	15806142	243230	77	44	1.40261e-05	0	prephenate dehydrogenase
1006	15806062	243230	77	44	1.40261e-05	0	Pex-related protein
1007	15806051	243230	77	44	1.40261e-05	0	aminotransferase, putative
1008	15805630	243230	116	56	4.28515e-05	0	cytidine/deoxycytidylate deaminase/nudix/methyltransferase domains protein
1009	15806915	243230	116	56	4.28515e-05	0	DNA helicase RecG
1010	15806238	243230	116	56	4.28515e-05	0	ferrous iron transport protein B
1011	15806226	243230	116	56	4.28515e-05	0	cell cycle protein MesJ, putative/cytosine deaminase-related protein
1012	15806252	243230	57	36	9.87524e-06	0	pilin, type IV, putative
1013	15807312	243230	57	36	9.87524e-06	0	phenylacetic acid degradation protein PaaI, putative
1014	15807418	243230	57	36	9.87524e-06	0	conserved hypothetical protein
1015	15805578	243230	57	36	9.87524e-06	0	glutaryl-CoA dehydrogenase, putative
1016	15806514	243230	57	36	9.87524e-06	0	hypothetical protein
1017	15805706	243230	57	36	9.87524e-06	0	conserved hypothetical protein
1018	15806128	243230	48	32	8.89337e-06	0	hypothetical protein
1019	15807905	243230	48	32	8.89337e-06	0	beta lactamase-related protein
1020	15806942	243230	26	21	6.28899e-06	0	hypothetical protein
1021	15806367	243230	108	54	3.4275e-05	0	aminotransferase, class V
1022	15806040	243230	108	54	3.4275e-05	0	rRNA methylase
1023	15806531	243230	101	52	2.8441e-05	0	conserved hypothetical protein
1024	15807343	243230	101	52	2.8441e-05	0	porphobilinogen deaminase
1025	15805650	243230	101	52	2.8441e-05	0	aspartate aminotransferase
1026	15806735	243230	72	42	1.49753e-05	0	glycolate oxidase subunit GlcE
1027	15806579	243230	80	45	1.75363e-05	0	peptide ABC transporter, permease protein
1028	15807535	243230	80	45	1.75363e-05	0	conserved hypothetical protein
1029	15805434	243230	62	38	1.25964e-05	0	cytochrome c-type biogenesis protein, heme exporter protein B
1030	15807606	243230	62	38	1.25964e-05	0	carboxylesterase, type B
1031	15805961	243230	62	38	1.25964e-05	0	tetratricopeptide repeat family protein
1032	15805954	243230	46	31	9.84712e-06	0	phosphotriesterase, putative
1033	15807945	243230	46	31	9.84712e-06	0	conserved hypothetical protein
1034	15807094	243230	46	31	9.84712e-06	0	conserved hypothetical protein
1035	15805314	243230	67	40	1.44407e-05	0	branched-chain amino acid ABC transporter, ATP-binding protein
1036	15807059	243230	67	40	1.44407e-05	0	prepilin peptidase, type IV
1037	15806694	243230	67	40	1.44407e-05	0	heat shock protein-related protein
1038	15807951	243230	55	35	1.18617e-05	0	2,4-dihydroxyhept-2-ene-1,7-dioic acid aldolase
1039	15807524	243230	55	35	1.18617e-05	0	conserved hypothetical protein
1040	15807178	243230	55	35	1.18617e-05	0	hypothetical protein
1041	15807946	243230	55	35	1.18617e-05	0	conserved hypothetical protein
1042	15806807	243230	55	35	1.18617e-05	0	conserved hypothetical protein
1043	15806110	243230	55	35	1.18617e-05	0	GGDEF family protein
1044	10957539	243230	28	22	7.92691e-06	0	transposase, putative
1045	15806314	243230	28	22	7.92691e-06	0	transposase, putative
1046	15806564	243230	83	46	2.11696e-05	0	conserved hypothetical protein
1047	10957441	243230	98	51	3.06332e-05	0	cobyric acid synthase
1048	15805202	243230	98	51	3.06332e-05	0	acyl-peptide hydrolase, putative
1049	15806405	243230	44	30	1.06897e-05	0	hypothetical protein
1050	15805174	243230	44	30	1.06897e-05	0	conserved hypothetical protein
1051	15805308	243230	44	30	1.06897e-05	0	gluconolactonase, putative
1052	15807780	243230	44	30	1.06897e-05	0	hypothetical protein
1053	15806696	243230	21	18	7.76298e-06	0	hypothetical protein
1054	15806221	243230	21	18	7.76298e-06	0	hypothetical protein
1055	15807277	243230	21	18	7.76298e-06	0	hypothetical protein
1056	15806558	243230	42	29	1.13663e-05	0	conserved hypothetical protein
1057	15806889	243230	42	29	1.13663e-05	0	conserved hypothetical protein
1058	15807321	243230	95	50	3.1073e-05	0	ferredoxin
1059	15806111	243230	30	23	9.37795e-06	0	hypothetical protein
1060	10957505	243230	30	23	9.37795e-06	0	hypothetical protein DRB0062
1061	15806871	243230	60	37	1.5727e-05	0	chloromuconate cycloisomerase, putative
1062	15806642	243230	60	37	1.5727e-05	0	conserved hypothetical protein
1063	15806857	243230	60	37	1.5727e-05	0	organic hydroperoxide resistance protein
1064	15805568	243230	60	37	1.5727e-05	0	conserved hypothetical protein
1065	15805483	243230	60	37	1.5727e-05	0	biopolymer transport protein, putative
1066	15807739	243230	89	48	2.77359e-05	0	transcriptional repressor SmtB
1067	15806343	243230	89	48	2.77359e-05	0	endopeptidase-related protein
1068	15805913	243230	89	48	2.77359e-05	0	hypothetical protein
1069	15807734	243230	89	48	2.77359e-05	0	N-acetylglucosamine-6-phosphate deacetylase
1070	15805520	243230	92	49	2.99938e-05	0	formamidopyrimidine-DNA glycosylase
1071	15805077	243230	92	49	2.99938e-05	0	GTP cyclohydrolase I
1072	15806224	243230	92	49	2.99938e-05	0	deoxyribose-phosphate aldolase
1073	15807255	243230	105	53	4.3585e-05	0	zinc metallohydrolase, glyoxalase II family
1074	15806007	243230	105	53	4.3585e-05	0	tRNA nucleotidyltransferase, putative
1075	15808029	243230	40	28	1.18217e-05	0	conserved hypothetical protein
1076	15806588	243230	40	28	1.18217e-05	0	hypothetical protein
1077	15806078	243230	40	28	1.18217e-05	0	hypothetical protein
1078	15807229	243230	40	28	1.18217e-05	0	hypothetical protein
1079	15807973	243230	32	24	1.05492e-05	0	urease accessory protein UreF
1080	15806686	243230	32	24	1.05492e-05	0	transcriptional regulator, putative
1081	15806387	243230	32	24	1.05492e-05	0	hypothetical protein
1082	15807096	243230	32	24	1.05492e-05	0	plasmid stability protein, putative
1083	15805795	243230	32	24	1.05492e-05	0	hypothetical protein
1084	15807982	243230	70	41	2.02123e-05	0	urea/short chain-amide ABC transporter, permease protein
1085	15807729	243230	70	41	2.02123e-05	0	drug transport protein, putative
1086	15807882	243230	70	41	2.02123e-05	0	conserved hypothetical protein
1087	15805290	243230	70	41	2.02123e-05	0	multidrug-efflux transporter, putative
1088	15806091	243230	38	27	1.20035e-05	0	conserved hypothetical protein
1089	15805972	243230	38	27	1.20035e-05	0	hypothetical protein
1090	15806058	243230	65	39	1.87246e-05	0	branched-chain amino acid ABC transporter, permease protein
1091	15805509	243230	65	39	1.87246e-05	0	B-cell receptor associated protein-related protein
1092	15805996	243230	34	25	1.13861e-05	0	conserved hypothetical protein
1093	15806911	243230	34	25	1.13861e-05	0	protein-tyrosine phosphatase, putative
1094	15805530	243230	36	26	1.18681e-05	0	hypothetical protein
1095	15807906	243230	78	44	2.532e-05	0	conserved hypothetical protein
1096	15806651	243230	78	44	2.532e-05	0	amino acid ABC transporter, ATP-binding protein
1097	15805825	243230	78	44	2.532e-05	0	glucose-fructose oxidoreductase
1098	15805206	243230	78	44	2.532e-05	0	dihydroneopterin aldolase
1099	15805332	243230	122	57	0.000100335	0	glucosamine--fructose-6-phosphate aminotransferase (isomerizing)
1100	15805256	243230	122	57	0.000100335	0	amidophosphoribosyltransferase
1101	15807607	243230	122	57	0.000100335	0	fumarate hydratase
1102	15806874	243230	122	57	0.000100335	0	GMP synthase
1103	15806971	243230	117	56	7.84546e-05	0	ATP-dependent Clp protease, ATP-binding subunit ClpX
1104	15805076	243230	117	56	7.84546e-05	0	adenylosuccinate synthase
1105	15805695	243230	117	56	7.84546e-05	0	carbamoyl-phosphate synthase, large subunit
1106	15807820	243230	51	33	1.62362e-05	0	urocanate hydratase
1107	15807187	243230	109	54	6.11342e-05	0	ribosomal protein S6 modification protein
1108	15807841	243230	109	54	6.11342e-05	0	thiamin biosynthesis ThiG
1109	15805228	243230	58	36	1.9285e-05	0	MutT/nudix family protein
1110	15806649	243230	58	36	1.9285e-05	0	UDP-N-acetyl-D-mannosaminuronic acid transferase, putative
1111	15806370	243230	102	52	5.01791e-05	0	acid tolerance protein Act206-related protein
1112	15805525	243230	102	52	5.01791e-05	0	virulence factor-related protein
1113	15805791	243230	102	52	5.01791e-05	0	lipoic acid synthase
1114	15806852	243230	23	19	1.15846e-05	0	hypothetical protein
1115	15807548	243230	23	19	1.15846e-05	0	hypothetical protein
1116	15807029	243230	23	19	1.15846e-05	0	conserved hypothetical protein
1117	15805247	243230	113	55	7.6172e-05	0	conserved hypothetical protein
1118	15805118	243230	113	55	7.6172e-05	0	shikimate 5-dehydrogenase, putative
1119	15806906	243230	73	42	2.72498e-05	0	L-lactate permease, putative
1120	15807502	243230	49	32	1.85133e-05	0	hypothetical protein
1121	15807493	243230	63	38	2.38072e-05	0	hexagonally packed intermediate-layer surface protein
1122	15806582	243230	63	38	2.38072e-05	0	conserved hypothetical protein
1123	15806053	243230	63	38	2.38072e-05	0	gufA protein
1124	15807112	243230	68	40	2.66731e-05	0	branched-chain amino acid ABC transporter, ATP-binding protein
1125	15806991	243230	68	40	2.66731e-05	0	conserved hypothetical protein
1126	15807464	243230	68	40	2.66731e-05	0	hypothetical protein
1127	15805580	243230	18	16	1.16147e-05	0	hypothetical protein
1128	15805922	243230	18	16	1.16147e-05	0	hypothetical protein
1129	15807461	243230	18	16	1.16147e-05	0	hypothetical protein
1130	15807088	243230	84	46	3.74368e-05	0	rrf2 protein
1131	15807501	243230	84	46	3.74368e-05	0	hypothetical protein
1132	15806468	243230	99	51	5.37039e-05	0	aminotransferase, class I
1133	15805784	243230	56	35	2.3247e-05	0	conserved hypothetical protein
1134	15805471	243230	87	47	4.33461e-05	0	lipopolysaccharide biosynthesis protein, putative
1135	15805413	243230	96	50	5.42913e-05	0	gcpE protein
1136	10957548	243230	96	50	5.42913e-05	0	phosphoenolpyruvate synthase-related protein
1137	15807388	243230	25	20	1.55133e-05	0	conserved hypothetical protein
1138	15807239	243230	25	20	1.55133e-05	0	hypothetical protein
1139	15806956	243230	25	20	1.55133e-05	0	ADP-ribosylglycohydrolase, putative
1140	15807937	243230	25	20	1.55133e-05	0	cytochrome C6, putative
1141	15806727	243230	25	20	1.55133e-05	0	hypothetical protein
1142	15806256	243230	25	20	1.55133e-05	0	hypothetical protein
1143	15807779	243230	25	20	1.55133e-05	0	hypothetical protein
1144	15806206	243230	90	48	4.85175e-05	0	conserved hypothetical protein
1145	15806937	243230	90	48	4.85175e-05	0	oxidoreductase, short-chain dehydrogenase/reductase family
1146	15807987	243230	93	49	5.23706e-05	0	hypothetical protein
1147	15807551	243230	93	49	5.23706e-05	0	N-acetylmuramoyl-L-alanine amidase-related protein
1148	15806048	243230	93	49	5.23706e-05	0	MutT/nudix family protein
1149	15805701	243230	106	53	7.6604e-05	0	arginosuccinate synthase
1150	10957427	243230	106	53	7.6604e-05	0	hemolysin, putative
1151	15806986	243230	106	53	7.6604e-05	0	PhoH-related protein
1152	15805773	243230	45	30	2.28577e-05	0	aldose epimerase family protein
1153	15808013	243230	45	30	2.28577e-05	0	methyl-accepting chemotaxis protein
1154	15806801	243230	61	37	2.97234e-05	0	acetyltransferase, putative
1155	15807225	243230	61	37	2.97234e-05	0	conserved hypothetical protein
1156	15807924	243230	71	41	3.65804e-05	0	branched-chain amino acid ABC tranpsorter, ATP binding protein
1157	15807435	243230	54	34	2.75678e-05	0	transcriptional regulator, MerR family
1158	15808000	243230	54	34	2.75678e-05	0	serine protease, subtilase family
1159	15807914	243230	54	34	2.75678e-05	0	acyl-CoA dehydrogenase, putative
1160	15806680	243230	15	14	1.43103e-05	0	hypothetical protein
1161	15807164	243230	15	14	1.43103e-05	0	hypothetical protein
1162	10957508	243230	66	39	3.44852e-05	0	hypothetical protein DRB0065
1163	10957419	243230	66	39	3.44852e-05	0	Na+/H+ antiporter, putative
1164	15805866	243230	79	44	4.47681e-05	0	regulatory protein MocR, putative
1165	15807846	243230	43	29	2.47285e-05	0	xanthine dehydrogenase, C-terminal subunit
1166	15806174	243230	43	29	2.47285e-05	0	N-carbamyl-L-amino acid amidohydrolase
1167	15805528	243230	118	56	0.000142207	0	dihydroorotate dehydrogenase
1168	15806993	243230	118	56	0.000142207	0	conserved hypothetical protein
1169	15807015	243230	27	21	1.92039e-05	0	hypothetical protein
1170	15807208	243230	27	21	1.92039e-05	0	hypothetical protein
1171	15807652	243230	27	21	1.92039e-05	0	conserved hypothetical protein
1172	15805279	243230	27	21	1.92039e-05	0	hypothetical protein
1173	15807660	243230	27	21	1.92039e-05	0	putative transposase
1174	15806143	243230	123	57	0.000186989	0	UDP-N-acetylglucosamine 1-carboxyvinyltransferase
1175	15806130	243230	110	54	0.000107662	0	pyrimidine operon regulatory protein PyrR
1176	15807337	243230	110	54	0.000107662	0	aminotransferase, class II
1177	15805383	243230	103	52	8.72669e-05	0	exodeoxyribonuclease III
1178	15806173	243230	103	52	8.72669e-05	0	allantoinase, putative
1179	15807083	243230	103	52	8.72669e-05	0	ferripyochelin-binding protein
1180	15806184	243230	41	28	2.62508e-05	0	conserved hypothetical protein
1181	15807483	243230	52	33	3.21778e-05	0	GGDEF family protein
1182	15807816	243230	52	33	3.21778e-05	0	histidine ammonia-lyase
1183	15806180	243230	29	22	2.2391e-05	0	conserved hypothetical protein
1184	15807198	243230	29	22	2.2391e-05	0	conserved hypothetical protein
1185	15805614	243230	29	22	2.2391e-05	0	mrr restriction system protein
1186	15807387	243230	82	45	5.47519e-05	0	survival protein SurE
1187	15807875	243230	82	45	5.47519e-05	0	peptide ABC transporter, permease protein
1188	15805236	243230	59	36	3.64843e-05	0	transcriptional regulator, Lrp/AsnC family
1189	15806546	243230	59	36	3.64843e-05	0	serine protease, subtilase family
1190	15805192	243230	114	55	0.000135405	0	GTP cyclohydrolase II/3,4-dihydroxy-2-butanone-4-phosphate synthase
1191	15805086	243230	20	17	1.96293e-05	0	hypothetical protein
1192	15807138	243230	20	17	1.96293e-05	0	hypothetical protein
1193	15805574	243230	20	17	1.96293e-05	0	hypothetical protein
1194	15805735	243230	20	17	1.96293e-05	0	hypothetical protein
1195	15805597	243230	39	27	2.73081e-05	0	conserved hypothetical protein
1196	15805475	243230	39	27	2.73081e-05	0	hypothetical protein
1197	15807961	243230	39	27	2.73081e-05	0	methylamine utilization protein
1198	15806408	243230	74	42	4.84732e-05	0	conserved hypothetical protein
1199	15807898	243230	31	23	2.48993e-05	0	hypothetical protein
1200	15807582	243230	31	23	2.48993e-05	0	hypothetical protein
1201	15795178	243230	31	23	2.48993e-05	0	transposase
1202	10957512	243230	33	24	2.66385e-05	0	hypothetical protein DRB0077
1203	15806197	243230	33	24	2.66385e-05	0	hypothetical protein
1204	15807066	243230	33	24	2.66385e-05	0	conserved hypothetical protein
1205	15807256	243230	35	25	2.75893e-05	0	hypothetical protein
1206	15806652	243230	64	38	4.37564e-05	0	immunogenic protein
1207	15807933	243230	64	38	4.37564e-05	0	sugar transporter, putative
1208	15805116	243230	64	38	4.37564e-05	0	conserved hypothetical protein
1209	15805800	243230	64	38	4.37564e-05	0	general secretion pathway protein D, putative
1210	15805195	243230	100	51	9.27383e-05	0	branched-chain amino acid dehydrogenase
1211	15805191	243230	100	51	9.27383e-05	0	riboflavin synthase, alpha subunit
1212	15806434	243230	100	51	9.27383e-05	0	penicillin-binding protein 1B McrB, putative
1213	15805603	243230	100	51	9.27383e-05	0	RNA methyltransferase, putative
1214	15805074	243230	85	46	6.49722e-05	0	conserved hypothetical protein
1215	15806604	243230	85	46	6.49722e-05	0	glucose-6-phosphate 1-dehydrogenase
1216	15807549	243230	85	46	6.49722e-05	0	iron-sulfur binding reductase, putative
1217	15806809	243230	85	46	6.49722e-05	0	deoxyguanosinetriphosphate triphosphohydrolase-related protein
1218	15806447	243230	85	46	6.49722e-05	0	metallo-beta-lactamase-related protein
1219	15805877	243230	85	46	6.49722e-05	0	4-hydroxybenzoate octaprenyltransferase
1220	15806526	243230	85	46	6.49722e-05	0	2-phosphoglycerate kinase, putative
1221	15807664	243230	69	40	4.8051e-05	0	3-hydroxyacyl-CoA dehydrogenase
1222	15805647	243230	69	40	4.8051e-05	0	conserved hypothetical protein
1223	15807317	243230	50	32	3.69804e-05	0	hypothetical protein
1224	15807590	243230	50	32	3.69804e-05	0	brkB protein, putative
1225	10957463	243230	88	47	7.47933e-05	0	1-phosphofructokinase
1226	15807411	243230	88	47	7.47933e-05	0	large conductance mechanosensitive channel
1227	15807147	243230	88	47	7.47933e-05	0	sugar ABC transportor, ATP-binding protein
1228	15806242	243230	88	47	7.47933e-05	0	multidrug resistance protein-related protein
1229	15806858	243230	97	50	9.33733e-05	0	conserved hypothetical protein
1230	15807070	243230	97	50	9.33733e-05	0	conserved hypothetical protein
1231	15807866	243230	97	50	9.33733e-05	0	oxidoreductase, short-chain dehydrogenase/reductase family
1232	15806241	243230	57	35	4.40713e-05	0	polysaccharide deacetylase, putative
1233	15806788	243230	77	43	6.22333e-05	0	mocR protein
1234	15806507	243230	91	48	8.34248e-05	0	NADH dehydrogenase I, K subunit
1235	15807594	243230	91	48	8.34248e-05	0	hydrolase, CbbY/CbbZ/GpH/YieH family
1236	15805625	243230	94	49	8.99481e-05	0	conserved hypothetical protein
1237	15806920	243230	94	49	8.99481e-05	0	exonuclease SbcD, putative
1238	10957547	243230	94	49	8.99481e-05	0	chromosome partitioning protein, putative, ParA family
1239	15807602	243230	94	49	8.99481e-05	0	conserved hypothetical protein
1240	15807998	243230	22	18	2.84643e-05	0	tryptophan 2,3-dioxygenase, putative
1241	15807690	243230	22	18	2.84643e-05	0	hypothetical protein
1242	15806273	243230	22	18	2.84643e-05	0	hypothetical protein
1243	15807076	243230	22	18	2.84643e-05	0	hypothetical protein
1244	15806896	243230	22	18	2.84643e-05	0	hypothetical protein
1245	15806615	243230	22	18	2.84643e-05	0	hypothetical protein
1246	15805868	243230	22	18	2.84643e-05	0	NimA-related protein
1247	15805550	243230	22	18	2.84643e-05	0	hypothetical protein
1248	15807322	243230	72	41	6.46717e-05	0	conserved hypothetical protein
1249	15805704	243230	80	44	7.75643e-05	0	acetyltransferase, putative
1250	15807498	243230	80	44	7.75643e-05	0	conserved hypothetical protein
1251	15806320	243230	80	44	7.75643e-05	0	spermidine/putrescine ABC transporter, ATP-binding protein
1252	15806008	243230	80	44	7.75643e-05	0	conserved hypothetical protein
1253	15806452	243230	67	39	6.18886e-05	0	conserved hypothetical protein
1254	15805822	243230	67	39	6.18886e-05	0	acetyltransferase, putative
1255	15805175	243230	67	39	6.18886e-05	0	conserved hypothetical protein
1256	15806880	243230	67	39	6.18886e-05	0	hemolysin, putative
1257	15806453	243230	67	39	6.18886e-05	0	ABC transporter, permease protein, MalFG family
1258	15806308	243230	67	39	6.18886e-05	0	extracellular solute-binding protein, family 5
1259	15805842	243230	55	34	5.2432e-05	0	Mg(2+) transport ATPase-related protein
1260	15805684	243230	55	34	5.2432e-05	0	serine esterase, putative
1261	15807194	243230	55	34	5.2432e-05	0	conserved hypothetical protein
1262	15806624	243230	119	56	0.000255182	0	xanthine phosphoribosyltransferase
1263	15807855	243230	119	56	0.000255182	0	conserved hypothetical protein
1264	15806808	243230	46	30	4.66371e-05	0	conserved hypothetical protein
1265	15807417	243230	46	30	4.66371e-05	0	hypothetical protein
1266	15806412	243230	124	57	0.000346069	0	geranylgeranyl diphosphate synthase
1267	15807065	243230	124	57	0.000346069	0	phosphoglucomutase and phosphomannomutase phosphoserine family protein
1268	15807585	243230	111	54	0.000187195	0	3-octaprenyl-4-hydroxybenzoate carboxy-lyase
1269	15805778	243230	111	54	0.000187195	0	septum site-determining protein
1270	15806006	243230	111	54	0.000187195	0	conserved hypothetical protein
1271	15806093	243230	17	15	2.97435e-05	0	hypothetical protein
1272	15806988	243230	17	15	2.97435e-05	0	hypothetical protein
1273	15805503	243230	17	15	2.97435e-05	0	conserved hypothetical protein
1274	15807009	243230	17	15	2.97435e-05	0	hypothetical protein
1275	15807775	243230	17	15	2.97435e-05	0	hypothetical protein
1276	15806060	243230	17	15	2.97435e-05	0	hypothetical protein
1277	15806323	243230	83	45	9.39634e-05	0	spermidine/putrescine ABC transporter, periplasmic spermidine/putrescine-binding protein
1278	15806289	243230	83	45	9.39634e-05	0	conserved hypothetical protein
1279	15807627	243230	24	19	3.72319e-05	0	conserved hypothetical protein
1280	15808016	243230	24	19	3.72319e-05	0	hypothetical protein
1281	15807770	243230	24	19	3.72319e-05	0	hypothetical protein
1282	15806108	243230	24	19	3.72319e-05	0	conserved hypothetical protein
1283	15806208	243230	44	29	5.11577e-05	0	methylmalonyl-CoA mutase, alpha subunit, chain A
1284	15807149	243230	75	42	8.43462e-05	0	amino acid ABC transporter, permease protein
1285	15805818	243230	75	42	8.43462e-05	0	conserved hypothetical protein
1286	15806147	243230	60	36	6.69648e-05	0	hypothetical protein
1287	15807862	243230	53	33	6.14746e-05	0	acyl-CoA dehydrogenase, putative
1288	15806274	243230	53	33	6.14746e-05	0	acyl-CoA dehydrogenase
1289	15805393	243230	86	46	0.000110698	0	peptide ABC transporter, permease protein, putative
1290	15805953	243230	86	46	0.000110698	0	acylphosphatase, putative
1291	10957544	243230	86	46	0.000110698	0	multidrug-efflux transporter, putative
1292	15805853	243230	86	46	0.000110698	0	hydrolase, CbbY/CbbZ/GpH/YieH family
1293	15806104	243230	65	38	7.82929e-05	0	methylmalonyl-CoA mutase, beta subunit
1294	15805680	243230	65	38	7.82929e-05	0	conserved hypothetical protein
1295	15806662	243230	65	38	7.82929e-05	0	oligopeptidase A
1296	15806545	243230	11	11	3.20743e-05	0	conserved hypothetical protein
1297	15805249	243230	11	11	3.20743e-05	0	hypothetical protein
1298	10957459	243230	42	28	5.52079e-05	0	extracellular nuclease, putative
1299	15807881	243230	42	28	5.52079e-05	0	conserved hypothetical protein
1300	15806797	243230	89	47	0.000126792	0	conserved hypothetical protein
1301	15806692	243230	98	50	0.000158089	0	glucose-1-phosphate adenylyltransferase
1302	15806169	243230	26	20	4.52128e-05	0	Na+/H+ antiporter, putative
1303	15807338	243230	26	20	4.52128e-05	0	hypothetical protein
1304	15806478	243230	26	20	4.52128e-05	0	hypothetical protein
1305	15805926	243230	92	48	0.000141031	0	ribosome-binding factor A, putative
1306	15805644	243230	95	49	0.000151987	0	metalloprotease, putative
1307	10957543	243230	78	43	0.000106861	0	conserved hypothetical protein
1308	15805482	243230	14	13	3.76406e-05	0	streptomycin 3-kinase
1309	15806623	243230	14	13	3.76406e-05	0	conserved hypothetical protein
1310	15806240	243230	14	13	3.76406e-05	0	hypothetical protein
1311	15807863	243230	14	13	3.76406e-05	0	hypothetical protein
1312	15805615	243230	108	53	0.00022715	0	ATP-dependent Clp protease, ATP-binding subunit ClpA
1313	15807170	243230	108	53	0.00022715	0	conserved hypothetical protein
1314	15805439	243230	108	53	0.00022715	0	pyridine nucleotide-disulphide oxidoreductase, class II
1315	15806935	243230	58	35	8.09512e-05	0	hypothetical protein
1316	15807495	243230	58	35	8.09512e-05	0	enoyl-CoA hydratase, putative
1317	15795182	243230	28	21	5.19024e-05	0
1318	15805304	243230	28	21	5.19024e-05	0	hypothetical protein
1319	15806804	243230	28	21	5.19024e-05	0	hypothetical protein
1320	15805808	243230	28	21	5.19024e-05	0	conserved hypothetical protein
1321	15806072	243230	38	26	6.09858e-05	0	hypothetical protein
1322	15805777	243230	38	26	6.09858e-05	0	conserved hypothetical protein
1323	15807473	243230	36	25	6.22403e-05	0	cytochrome C4, putative
1324	15807979	243230	36	25	6.22403e-05	0	urease, beta/gamma subunit
1325	15806608	243230	36	25	6.22403e-05	0	conserved hypothetical protein
1326	15806590	243230	36	25	6.22403e-05	0	conserved hypothetical protein
1327	15805303	243230	30	22	5.70045e-05	0	conserved hypothetical protein
1328	15806260	243230	30	22	5.70045e-05	0	hypothetical protein
1329	15806645	243230	19	16	4.84268e-05	0	hypothetical protein
1330	15806350	243230	19	16	4.84268e-05	0	hypothetical protein
1331	15805187	243230	19	16	4.84268e-05	0	hypothetical protein
1332	15807367	243230	19	16	4.84268e-05	0	conserved hypothetical protein
1333	15806402	243230	19	16	4.84268e-05	0	hypothetical protein
1334	10957520	243230	19	16	4.84268e-05	0	hypothetical protein DRB0142
1335	15807971	243230	34	24	6.21057e-05	0	urease accessory protein UreD
1336	15807161	243230	34	24	6.21057e-05	0	hypothetical protein
1337	15806458	243230	32	23	6.03996e-05	0	conserved hypothetical protein
1338	15807646	243230	81	44	0.000131744	0	helicase-related protein
1339	15806342	243230	81	44	0.000131744	0	transport protein, putative
1340	15806077	243230	63	37	9.74264e-05	0	phosphinothricin acetyltransferase, putative
1341	15805745	243230	63	37	9.74264e-05	0	conserved hypothetical protein
1342	10957454	243230	68	39	0.000108328	0	oligopeptide transport periplasmic protein, putative
1343	15807494	243230	68	39	0.000108328	0	conserved hypothetical protein
1344	15806719	243230	68	39	0.000108328	0	conserved hypothetical protein
1345	15807115	243230	68	39	0.000108328	0	branched-chain amino acid ABC transporter, permease protein
1346	15807129	243230	68	39	0.000108328	0	phosphopentomutase
1347	15805624	243230	49	31	8.10156e-05	0	conserved hypothetical protein
1348	15807671	243230	49	31	8.10156e-05	0	Uncharacterized conserved protein
1349	15805121	243230	120	56	0.000453283	0	ornithine carbamoyltransferase
1350	15806572	243230	120	56	0.000453283	0	uracil phosphoribosyltransferase
1351	15805215	243230	120	56	0.000453283	0	conserved hypothetical protein
1352	15807204	243230	112	54	0.000321315	0	rRNA methylase SpoU
1353	15805655	243230	112	54	0.000321315	0	UDP-N-acetylenolpyruvoylglucosamine reductase
1354	15806382	243230	125	57	0.000636156	0	aspartate kinase
1355	15807833	243230	125	57	0.000636156	0	thioredoxin 1
1356	15807276	243230	125	57	0.000636156	0	A/G-specific adenine glycosylase
1357	15805251	243230	116	55	0.00041306	0	aminotransferase, class V
1358	15807701	243230	116	55	0.00041306	0	glucose-1-phosphate thymidylyltransferase, putative
1359	15805322	243230	76	42	0.000143648	0	conserved hypothetical protein
1360	15806172	243230	47	30	9.10973e-05	0	conserved hypothetical protein
1361	15807926	243230	47	30	9.10973e-05	0	branched-chain amino acid ABC transporter, periplasmic amino acid-binding protein
1362	15806483	243230	47	30	9.10973e-05	0	hypothetical protein
1363	15805122	243230	47	30	9.10973e-05	0	conserved hypothetical protein
1364	15806029	243230	102	51	0.000264342	0	dGTP triphosphohydrolase-related protein
1365	15805506	243230	102	51	0.000264342	0	penicillin-binding protein 1
1366	15806244	243230	87	46	0.000185206	0	mannosyltransferase, putative
1367	15807736	243230	61	36	0.000119403	0	CoA transferase, subunit A
1368	15805510	243230	71	40	0.000145141	0	conserved hypothetical protein
1369	15807920	243230	71	40	0.000145141	0	ankyrin-related protein
1370	15806261	243230	21	17	6.81202e-05	0	hypothetical protein
1371	15806315	243230	21	17	6.81202e-05	0	conserved hypothetical protein
1372	15806877	243230	21	17	6.81202e-05	0	conserved hypothetical protein
1373	15807977	243230	21	17	6.81202e-05	0	urease accessory protein UreJ
1374	15807205	243230	21	17	6.81202e-05	0	hypothetical protein
1375	15805128	243230	90	47	0.00021122	0	conserved hypothetical protein
1376	15805477	243230	45	29	0.000101023	0	conserved hypothetical protein
1377	15807895	243230	45	29	0.000101023	0	oxidoreductase
1378	15805368	243230	93	48	0.000234439	0	N-acyl-L-amino acid amidohydrolase, putative
1379	15807282	243230	93	48	0.000234439	0	cell wall glycyl-glycine endopeptidase, putative
1380	15807686	243230	93	48	0.000234439	0	adenylylsulfate kinase
1381	15806203	243230	96	49	0.000252686	0	MutT/nudix family protein
1382	15805521	243230	109	53	0.00038318	0	DNA topology modulation protein FlaR-related protein
1383	15806542	243230	109	53	0.00038318	0	transcription-repair coupling factor
1384	15806339	243230	109	53	0.00038318	0	signal peptidase I
1385	10957435	243230	43	28	0.000110454	0	McrB-related protein
1386	15806159	243230	43	28	0.000110454	0	hypothetical protein
1387	15805837	243230	43	28	0.000110454	0	hypothetical protein
1388	15805618	243230	16	14	7.44603e-05	0	hypothetical protein
1389	10957418	243230	16	14	7.44603e-05	0	dessication-associated protein
1390	15807286	243230	16	14	7.44603e-05	0	hypothetical protein
1391	15806164	243230	16	14	7.44603e-05	0	hypothetical protein
1392	15807372	243230	16	14	7.44603e-05	0	hypothetical protein
1393	15806305	243230	52	32	0.000131672	0	conserved hypothetical protein
1394	15806897	243230	52	32	0.000131672	0	hypothetical protein
1395	15807802	243230	52	32	0.000131672	0	acyl-CoA dehydrogenase, putative
1396	15807764	243230	23	18	8.69142e-05	0	hypothetical protein
1397	15806016	243230	23	18	8.69142e-05	0	hypothetical protein
1398	15806407	243230	23	18	8.69142e-05	0	hypothetical protein
1399	15807165	243230	23	18	8.69142e-05	0	hypothetical protein
1400	15807609	243230	82	44	0.000219451	0	conserved hypothetical protein
1401	15807254	243230	82	44	0.000219451	0	DNA-binding stress response protein, Dps family
1402	15806013	243230	82	44	0.000219451	0	acetoin utilization protein, putative
1403	15805318	243230	82	44	0.000219451	0	2-oxoglutarate dehydrogenase, E1 component
1404	15805473	243230	41	27	0.000119004	0	conserved hypothetical protein
1405	15805204	243230	41	27	0.000119004	0	hypothetical protein
1406	15806251	243230	64	37	0.000169354	0	pilin, type IV, putative
1407	15806894	243230	64	37	0.000169354	0	transcriptional regulator, AsnC family
1408	15808033	243230	69	39	0.000185085	0	peptide ABC transporter, periplasmic peptide-binding protein
1409	15806943	243230	106	52	0.000421038	0	malonyl CoA-acyl carrier protein transacylase
1410	15805921	243230	106	52	0.000421038	0	ribosomal large subunit pseudouridine synthase B
1411	15807599	243230	106	52	0.000421038	0	cytochrome C oxidase assembly factor
1412	15805669	243230	113	54	0.000544393	0	lipopolysaccharide core biosynthesis protein KdtB
1413	15806227	243230	113	54	0.000544393	0	bacterioferritin comigratory protein
1414	15806129	243230	121	56	0.000796927	0	aspartate carbamoyltransferase
1415	15807823	243230	121	56	0.000796927	0	glucosamine--fructose-6-phosphate aminotransferase-related protein
1416	15806328	243230	39	26	0.000126241	0	regulatory protein RecX, putative
1417	15808031	243230	39	26	0.000126241	0	xanthine dehydrogenase, N-terminal subunit
1418	10957442	243230	85	45	0.000261513	0	hemin ABC transporter, periplasmic hemin-binding protein, putative
1419	15805431	243230	25	19	0.000103422	0	hypothetical protein
1420	15807769	243230	25	19	0.000103422	0	hypothetical protein
1421	15807413	243230	25	19	0.000103422	0	hypothetical protein
1422	15805929	243230	25	19	0.000103422	0	hypothetical protein
1423	15789334	243230	50	31	0.000150916	0	modification methylase, putative
1424	15806586	243230	57	34	0.000172036	0	conserved hypothetical protein
1425	15805460	243230	57	34	0.000172036	0	beta-lactamase, putative
1426	15805382	243230	126	57	0.00116168	0	ribonuclease
1427	15807004	243230	126	57	0.00116168	0	aspartate-semialdehyde dehydrogenase
1428	15807994	243230	77	42	0.000239569	0	conserved hypothetical protein
1429	15805158	243230	117	55	0.000708623	0	acetyl-CoA carboxylase, bitoin carboxyl carrier protein
1430	15806192	243230	117	55	0.000708623	0	shikimate 5-dehydrogenase, putative
1431	15806672	243230	103	51	0.000436334	0	conserved hypothetical protein
1432	15806928	243230	103	51	0.000436334	0	glycerol uptake facilitator protein
1433	15806267	243230	103	51	0.000436334	0	succinyl-CoA synthetase, alpha subunit
1434	15806688	243230	103	51	0.000436334	0	chromosome partitioning protein, ParA family
1435	15805793	243230	10	10	8.73512e-05	0	hypothetical protein
1436	15805967	243230	35	24	0.000134906	0	hypothetical protein
1437	15807382	243230	29	21	0.000126571	0	hypothetical protein
1438	15807778	243230	13	12	9.70887e-05	0	hypothetical protein
1439	15806089	243230	13	12	9.70887e-05	0	hypothetical protein
1440	10957526	243230	13	12	9.70887e-05	0	hypothetical protein DRB0032
1441	15807296	243230	13	12	9.70887e-05	0	hypothetical protein
1442	15806775	243230	13	12	9.70887e-05	0	hypothetical protein
1443	15806213	243230	13	12	9.70887e-05	0	hypothetical protein
1444	15807891	243230	33	23	0.000135386	0	5-carboxymethyl-2-hydroxymuconate isomerase
1445	15807244	243230	33	23	0.000135386	0	conserved hypothetical protein
1446	15806539	243230	91	47	0.000345834	0	conserved hypothetical protein
1447	15807278	243230	62	36	0.000207077	0	transcriptional regulator, AsnC family
1448	15807655	243230	62	36	0.000207077	0	ferredoxin, putative
1449	10957424	243230	72	40	0.000243708	0	iron ABC transporter, periplasmic substrate-binding protein
1450	15805371	243230	48	30	0.000170849	0	cytochrome complex iron-sulfur subunit, putative
1451	15806096	243230	94	48	0.000383257	0	cell wall synthesis protein, putative
1452	15806839	243230	94	48	0.000383257	0	peptidyl-prolyl cis-trans isomerase, FKBP-type
1453	15805470	243230	97	49	0.000413372	0	pyrimidine-nucleoside phosphorylase
1454	15806966	243230	97	49	0.000413372	0	nitroreductase
1455	10957420	243230	80	43	0.000296481	0	iron ABC transporter, ATP-binding protein
1456	15807572	243230	80	43	0.000296481	0	iron ABC transporter, ATP-binding protein
1457	15806160	243230	18	15	0.000116516	0	hypothetical protein
1458	15806156	243230	18	15	0.000116516	0	hypothetical protein
1459	15807471	243230	18	15	0.000116516	0	hypothetical protein
1460	10957513	243230	18	15	0.000116516	0	hypothetical protein DRB0040
1461	15806424	243230	18	15	0.000116516	0	hypothetical protein
1462	15806934	243230	55	33	0.000202578	0	transcriptional regulator
1463	15805220	243230	55	33	0.000202578	0	enoyl-CoA hydratase, putative
1464	15805234	243230	110	53	0.000637475	0	recR protein
1465	15806885	243230	46	29	0.000191055	0	conserved hypothetical protein
1466	10957445	243230	46	29	0.000191055	0	sigma-B regulator RsbR
1467	15807241	243230	75	41	0.000312577	0	protein serine-threonine phosphatase, putative
1468	15806088	243230	75	41	0.000312577	0	3-hydroxybutyryl-CoA dehydrogenase
1469	15807141	243230	75	41	0.000312577	0	hypothetical protein
1470	15805589	243230	75	41	0.000312577	0	maltose ABC transporter, permease protein
1471	10957439	243230	60	35	0.000249839	0	cobalamin biosynthesis protein CobD, putative
1472	15805323	243230	53	32	0.000235711	0	conserved hypothetical protein
1473	15807996	243230	53	32	0.000235711	0	glutaryl-CoA dehydrogenase
1474	15805887	243230	44	28	0.000211025	0	phytoene dehydrogenase
1475	15805888	243230	44	28	0.000211025	0	phytoene synthase
1476	15807731	243230	44	28	0.000211025	0	conserved hypothetical protein
1477	15805927	243230	70	39	0.000308908	0	conserved hypothetical protein
1478	15806976	243230	65	37	0.000286887	0	acetyltransferase, putative
1479	15806232	243230	65	37	0.000286887	0	serine/threonine protein kinase, putative
1480	15807641	243230	107	52	0.000691124	0	Smc1/Cut3/Cut14 family protein
1481	15807668	243230	107	52	0.000691124	0	primosomal protein n', putative
1482	15807264	243230	107	52	0.000691124	0	DNA topology modulation protein FlaR-related protein
1483	15807454	243230	114	54	0.000910225	0	hypothetical protein
1484	15806846	243230	86	45	0.000424342	0	conserved hypothetical protein
1485	15807738	243230	20	16	0.00015871	0	hypothetical protein
1486	15807568	243230	20	16	0.00015871	0	hypothetical protein
1487	15805197	243230	20	16	0.00015871	0	hypothetical protein
1488	15806462	243230	20	16	0.00015871	0	hypothetical protein
1489	15806070	243230	20	16	0.00015871	0	hypothetical protein
1490	15805359	243230	20	16	0.00015871	0	hypothetical protein
1491	15807101	243230	122	56	0.00138645	0	ABC transporter, ATP-binding protein, Ycf16 family
1492	10957400	243230	78	42	0.000391426	0	3-alpha-hydroxysteroid dehydrogenase, putative
1493	15807287	243230	78	42	0.000391426	0	glucokinase
1494	15808012	243230	42	27	0.000230156	0	methyl-accepting chemotaxis-related protein
1495	15807193	243230	42	27	0.000230156	0	orotidine 5`-phosphate decarboxylase
1496	15807567	243230	42	27	0.000230156	0	conserved hypothetical protein
1497	15806973	243230	42	27	0.000230156	0	hypothetical protein
1498	15807092	243230	42	27	0.000230156	0	conserved hypothetical protein
1499	15806098	243230	89	46	0.000491354	0	antibiotic biosynthesis protein LmbJ, putative
1500	15807042	243230	89	46	0.000491354	0	preprotein translocase, SecE subunit
1501	15805354	243230	104	51	0.000709426	0	malate dehydrogenase
1502	15806921	243230	104	51	0.000709426	0	exonuclease SbcC
1503	15806465	243230	58	34	0.000297701	0	conserved hypothetical protein
1504	15806901	243230	58	34	0.000297701	0	hypothetical protein
1505	15806554	243230	51	31	0.000271134	0	acyl-CoA dehydrogenase
1506	15806336	243230	51	31	0.000271134	0	acyl-CoA dehydrogenase
1507	15807676	243230	51	31	0.000271134	0	conserved hypothetical protein
1508	15805946	243230	51	31	0.000271134	0	acyl-CoA dehydrogenase
1509	15805663	243230	127	57	0.00210761	0	conserved hypothetical protein
1510	15807434	243230	127	57	0.00210761	0	undecaprenyl diphosphate synthase
1511	15806360	243230	127	57	0.00210761	0	glyceraldehyde 3-phosphate dehydrogenase
1512	15805956	243230	127	57	0.00210761	0	polyprenyl synthase
1513	15807383	243230	40	26	0.000247745	0	conserved hypothetical protein
1514	15807045	243230	95	48	0.000616214	0	ABC transporter, ATP-binding protein, MDR family
1515	15805949	243230	95	48	0.000616214	0	low-affinity inorganic phosphate transporter, putative
1516	15806331	243230	63	36	0.00034967	0	L-allo-threonine aldolase
1517	15807294	243230	22	17	0.000197257	0	chloramphenicol acetyltransferase
1518	15805565	243230	22	17	0.000197257	0	hypothetical protein
1519	15805747	243230	22	17	0.000197257	0	conserved hypothetical protein
1520	15806661	243230	22	17	0.000197257	0	hypothetical protein
1521	15806303	243230	22	17	0.000197257	0	transposase, putative
1522	15806774	243230	22	17	0.000197257	0	conserved hypothetical protein
1523	15805233	243230	68	38	0.000385418	0	conserved hypothetical protein
1524	15805656	243230	68	38	0.000385418	0	cell division protein FtsQ-related protein
1525	10957408	243230	81	43	0.000479428	0	DNA-binding stress response protein, Dps family
1526	10957560	243230	15	13	0.000182132	0	hypothetical protein DRC0008
1527	15805554	243230	15	13	0.000182132	0	hypothetical protein
1528	15806743	243230	15	13	0.000182132	0	hypothetical protein
1529	15806881	243230	15	13	0.000182132	0	conserved hypothetical protein
1530	15805508	243230	15	13	0.000182132	0	hypothetical protein
1531	15807438	243230	15	13	0.000182132	0	conserved hypothetical protein
1532	15806137	243230	111	53	0.00104571	0	ATP-dependent Clp protease, ATP-binding subunit ClpC
1533	15806886	243230	49	30	0.000308428	0	conserved hypothetical protein
1534	15807804	243230	56	33	0.000350612	0	ABC transporter, periplasmic substrate-binding protein, putative
1535	15805379	243230	56	33	0.000350612	0	conserved hypothetical protein
1536	15807361	243230	24	18	0.000229756	0	hypothetical protein
1537	15805091	243230	24	18	0.000229756	0	hypothetical protein
1538	15807544	243230	24	18	0.000229756	0	hypothetical protein
1539	15805876	243230	24	18	0.000229756	0	hypothetical protein
1540	10957447	243230	36	24	0.000275052	0	sigma-B regulator RsbT
1541	15807018	243230	36	24	0.000275052	0	hypothetical protein
1542	15805405	243230	84	44	0.000575092	0	L-serine dehydratase, alpha subunit
1543	15805848	243230	84	44	0.000575092	0	oxidoreductase, short-chain dehydrogenase/reductase family
1544	15806596	243230	76	41	0.000506361	0	aminotransferase, class I, putative
1545	15807860	243230	34	23	0.000282963	0	conserved hypothetical protein
1546	15805543	243230	26	19	0.000254959	0	hypothetical protein
1547	15805294	243230	61	35	0.000420834	0	ABC transporter, periplasmic substrate-binding protein, solute-binding family 1
1548	15805488	243230	61	35	0.000420834	0	conserved hypothetical protein
1549	15806646	243230	32	22	0.000285776	0	hypothetical protein
1550	15805914	243230	30	21	0.000282559	0	hypothetical protein
1551	15806998	243230	30	21	0.000282559	0	hypothetical protein
1552	15805782	243230	108	52	0.0011179	0	conserved hypothetical protein
1553	15806869	243230	71	39	0.000503963	0	polyferredoxin, putative
1554	15805850	243230	66	37	0.000474035	0	hydrolase, putative
1555	10957444	243230	87	45	0.000676149	0	hemin ABC transporter, ATP-binding protein
1556	15805299	243230	54	32	0.000408398	0	hypothetical protein
1557	15806393	243230	115	54	0.0015015	0	hypoxanthine-guanine phosphoribosyltransferase
1558	15806109	243230	115	54	0.0015015	0	recF protein
1559	15806228	243230	115	54	0.0015015	0	bacterioferritin comigratory protein
1560	15806125	243230	115	54	0.0015015	0	DNA repair protein
1561	15805845	243230	45	28	0.000386264	0	hypothetical protein
1562	15806571	243230	90	46	0.000779421	0	undecaprenyl-phosphate alpha-N-acetylglucosaminyltransferase, putative
1563	15805169	243230	123	56	0.0023862	0	coproporphyrinogen III oxidase, putative
1564	15805505	243230	123	56	0.0023862	0	peptidase-related protein
1565	15806878	243230	123	56	0.0023862	0	inosine-5`-monophosphate dehydrogenase
1566	15805474	243230	123	56	0.0023862	0	orotate phosphoribosyltransferase
1567	15805609	243230	12	11	0.000245482	0	hypothetical protein
1568	15805548	243230	12	11	0.000245482	0	hypothetical protein
1569	15805750	243230	12	11	0.000245482	0	hypothetical protein
1570	15806433	243230	12	11	0.000245482	0	hypothetical protein
1571	15807967	243230	12	11	0.000245482	0	hypothetical protein
1572	15806778	243230	12	11	0.000245482	0	hypothetical protein
1573	15807363	243230	12	11	0.000245482	0	hypothetical protein
1574	10957492	243230	12	11	0.000245482	0	hypothetical protein DRB0022
1575	15805108	243230	12	11	0.000245482	0	hypothetical protein
1576	15805367	243230	12	11	0.000245482	0	hypothetical protein
1577	10957504	243230	12	11	0.000245482	0	hypothetical protein DRB0061
1578	15807959	243230	17	14	0.000273225	0	copper resistance protein, putative
1579	15806543	243230	17	14	0.000273225	0	conserved hypothetical protein
1580	15806249	243230	17	14	0.000273225	0	hypothetical protein
1581	15807262	243230	17	14	0.000273225	0	hypothetical protein
1582	15807575	243230	17	14	0.000273225	0	hypothetical protein
1583	15805617	243230	17	14	0.000273225	0	hypothetical protein
1584	15807534	243230	17	14	0.000273225	0	hypothetical protein
1585	15806845	243230	9	9	0.000234756	0	hypothetical protein
1586	15807962	243230	9	9	0.000234756	0	hypothetical protein
1587	15806593	243230	119	55	0.00200956	0	ribonuclease PH
1588	15807360	243230	119	55	0.00200956	0	pyruvate dehydrogenase complex, dihydrolipoamide dehydrogenase E3 component, putative
1589	15807078	243230	93	47	0.000880676	0	glycerophosphoryl diester phosphodiesterase
1590	15806714	243230	93	47	0.000880676	0	N-acyl-L-amino acid amidohydrolase
1591	15806914	243230	59	34	0.000500584	0	conserved hypothetical protein
1592	15806884	243230	59	34	0.000500584	0	transcriptional regulator
1593	15805218	243230	96	48	0.000974477	0	glutamate synthase, small subunit
1594	15806891	243230	74	40	0.000643296	0	tetratricopeptide repeat family protein
1595	15806512	243230	74	40	0.000643296	0	NADH dehydrogenase I, F subunit
1596	15806511	243230	99	49	0.00105404	0	NADH dehydrogenase I, G subunit
1597	15807403	243230	43	27	0.000425248	0	chromate transport protein
1598	15805952	243230	128	57	0.00379964	0	endonuclease III, putative
1599	15805320	243230	128	57	0.00379964	0	endonuclease III
1600	15806576	243230	82	43	0.000760442	0	peptide ABC transporter, ATP-binding protein
1601	15807336	243230	64	36	0.000575456	0	conserved hypothetical protein
1602	15805561	243230	64	36	0.000575456	0	serine/threonine protein kinase-related protein
1603	15806548	243230	64	36	0.000575456	0	osmotically inducible protein C
1604	15806854	243230	69	38	0.000625016	0	competence protein ComEC/Rec2, putative
1605	15805823	243230	69	38	0.000625016	0	hypothetical protein
1606	15806444	243230	112	53	0.00169099	0	signal peptidase I
1607	15805595	243230	112	53	0.00169099	0	purine/pyrimidine phosphoribosyltransferase-related protein
1608	15806838	243230	112	53	0.00169099	0	GTP pyrophosphokinase
1609	15805794	243230	112	53	0.00169099	0	UDP-N-acetylmuramoylalanyl-D-glutamyl-2,6-diaminopimelate--D-alanyl-D-alanyl ligase
1610	15806233	243230	112	53	0.00169099	0	acetyl-CoA carboxylase carboxyl transferase, alpha subunit
1611	15805939	243230	112	53	0.00169099	0	conserved hypothetical protein
1612	15807060	243230	41	26	0.000462963	0	conserved hypothetical protein
1613	15805301	243230	85	44	0.000905238	0	ElaC family protein
1614	15806196	243230	57	33	0.000588986	0	conserved hypothetical protein
1615	15807735	243230	57	33	0.000588986	0	CoA transferase, subunit B
1616	15807330	243230	57	33	0.000588986	0	2`-5` RNA ligase, putative
1617	15805444	243230	57	33	0.000588986	0	ppGpp-regulated growth inhibitor ChpA/MazF, putative
1618	15807744	243230	50	30	0.000537149	0	hypothetical protein
1619	15807474	243230	77	41	0.000803553	0	ABC transporter, permease protein, CysTW family
1620	15806451	243230	77	41	0.000803553	0	conserved hypothetical protein
1621	15805717	243230	19	15	0.000359742	0	type I topoisomerase, putative
1622	15807221	243230	19	15	0.000359742	0	hypothetical protein
1623	15806389	243230	19	15	0.000359742	0	hypothetical protein
1624	10957511	243230	19	15	0.000359742	0	hypothetical protein DRB0071
1625	15806222	243230	39	25	0.000498199	0	LmbE-related protein
1626	15807702	243230	62	35	0.000690257	0	mannose-1-phosphate guanylyltransferase
1627	15805105	243230	72	39	0.000804153	0	conserved hypothetical protein
1628	15806823	243230	72	39	0.000804153	0	conserved hypothetical protein
1629	15806334	243230	109	52	0.00178145	0	propionyl-CoA carboxylase, alpha subunit, putative
1630	15805915	243230	67	37	0.000764601	0	conserved hypothetical protein
1631	15807073	243230	67	37	0.000764601	0	conserved hypothetical protein
1632	15806377	243230	48	29	0.000606964	0	conserved hypothetical protein
1633	15805976	243230	116	54	0.00244283	0	succinate dehydrogenase, flavoprotein subunit
1634	15806745	243230	116	54	0.00244283	0	glucose-6-phosphate isomerase
1635	15807625	243230	116	54	0.00244283	0	serine protease Do, putative
1636	15806981	243230	116	54	0.00244283	0	ribosomal protein S1, putative
1637	15805653	243230	116	54	0.00244283	0	UDP-N-acetylglucosamine--N-acetylmuramyl-(pentapeptide) pyrophosphoryl-undecaprenol N-acetylglucosamine transferase
1638	15807234	243230	116	54	0.00244283	0	thiol-specific antioxidant protein, putative
1639	15805055	243230	116	54	0.00244283	0	gidB protein
1640	15807022	243230	21	16	0.000434972	0	hypothetical protein
1641	15806584	243230	21	16	0.000434972	0	hypothetical protein
1642	15807908	243230	55	32	0.000685948	0	conserved hypothetical protein
1643	15805569	243230	91	46	0.00121496	0	glycerophosphoryl diester phosphodiesterase, putative
1644	15806374	243230	91	46	0.00121496	0	ABC transporter, permease protein
1645	15805282	243230	91	46	0.00121496	0	holo-acyl carrier protein synthase, putative
1646	10957416	243230	91	46	0.00121496	0	glycerophosphoryl diester phosphodiesterase
1647	15807162	243230	106	51	0.00179133	0	sun protein, putative
1648	15807840	243230	106	51	0.00179133	0	phosphomethylpyrimidine kinase
1649	15806815	243230	106	51	0.00179133	0	conserved hypothetical protein
1650	15806738	243230	35	23	0.000555496	0	hypothetical protein
1651	15807275	243230	94	47	0.00136994	0	manganese ABC transporter, ATP-binding protein, putative
1652	15806372	243230	94	47	0.00136994	0	phosphatidylglycerophosphatase B-related protein
1653	10957546	243230	94	47	0.00136994	0	N-acetylmuramoyl-L-alanine amidase, putative
1654	15805670	243230	124	56	0.00406122	0	N-6 adenine-specific DNA restriction methylase, putative
1655	15806126	243230	103	50	0.00173946	0	dihydroorotase
1656	15805331	243230	23	17	0.000495411	0	hypothetical protein
1657	15805411	243230	23	17	0.000495411	0	hypothetical protein
1658	15807309	243230	23	17	0.000495411	0	hypothetical protein
1659	15805409	243230	23	17	0.000495411	0	hypothetical protein
1660	15807815	243230	23	17	0.000495411	0	conserved hypothetical protein
1661	15807207	243230	23	17	0.000495411	0	conserved hypothetical protein
1662	10957551	243230	23	17	0.000495411	0	hypothetical protein DRC0009
1663	15807485	243230	23	17	0.000495411	0	hypothetical protein
1664	15805222	243230	97	48	0.0015157	0	exodeoxyribonuclease VII large subunit, putative
1665	15806282	243230	14	12	0.000434957	0	conserved hypothetical protein
1666	15805748	243230	14	12	0.000434957	0	hypothetical protein
1667	15806189	243230	14	12	0.000434957	0	hypothetical protein
1668	15805155	243230	14	12	0.000434957	0	hypothetical protein
1669	15805552	243230	14	12	0.000434957	0	hypothetical protein
1670	15807746	243230	33	22	0.000574249	0	hypothetical protein
1671	15806472	243230	33	22	0.000574249	0	hypothetical protein
1672	15807342	243230	100	49	0.00164279	0	conserved hypothetical protein
1673	15807006	243230	100	49	0.00164279	0	16S rRNA processing protein RimM, putative
1674	15806580	243230	75	40	0.00101233	0	peptide ABC transporter, periplasmic peptide-binding protein
1675	15805492	243230	46	28	0.000679307	0	conserved hypothetical protein
1676	15806892	243230	120	55	0.00331943	0	conserved hypothetical protein
1677	15806970	243230	120	55	0.00331943	0	ATP-dependent Clp protease, proteolytic subunit ClpP
1678	15807532	243230	120	55	0.00331943	0	conserved hypothetical protein
1679	15807992	243230	60	34	0.000818872	0	protein kinase, putative
1680	15806017	243230	31	21	0.000583956	0	hypothetical protein
1681	15807742	243230	31	21	0.000583956	0	hypothetical protein
1682	15807189	243230	25	18	0.00053984	0	hypothetical protein
1683	15805558	243230	25	18	0.00053984	0	hypothetical protein
1684	15806018	243230	25	18	0.00053984	0	conserved hypothetical protein
1685	15805699	243230	25	18	0.00053984	0	hypothetical protein
1686	15807813	243230	25	18	0.00053984	0	hypothetical protein
1687	15806384	243230	70	38	0.000990742	0	singlet oxygen resistance protein, putative
1688	15805992	243230	65	36	0.000923787	0	5,10-methylenetetrahydrofolate reductase-related protein
1689	15806277	243230	65	36	0.000923787	0	SNF2/Rad54 helicase-related protein
1690	15807285	243230	65	36	0.000923787	0	periplasmic divalent cation tolerance protein
1691	15805357	243230	29	20	0.000582683	0	conserved hypothetical protein
1692	15807426	243230	27	19	0.000568536	0	conserved hypothetical protein
1693	15807203	243230	27	19	0.000568536	0	hypothetical protein
1694	15805257	243230	27	19	0.000568536	0	conserved hypothetical protein
1695	15807605	243230	27	19	0.000568536	0	conserved hypothetical protein
1696	15806490	243230	113	53	0.00269475	0	DNA repair protein
1697	15806066	243230	113	53	0.00269475	0	ATP-dependent Clp protease, ATP-binding subunit ClpB
1698	15807425	243230	129	57	0.00680769	0	endonuclease III
1699	15807694	243230	44	27	0.000753071	0	conserved hypothetical protein
1700	15807571	243230	78	41	0.00124965	0	iron ABC transporter, permease protein, putative
1701	15806712	243230	78	41	0.00124965	0	integral membrane protein, NRAMP family
1702	15806316	243230	78	41	0.00124965	0	conserved hypothetical protein
1703	15805590	243230	78	41	0.00124965	0	maltose ABC transporter, permease protein
1704	15806918	243230	58	33	0.000961574	0	conserved hypothetical protein
1705	15806279	243230	51	30	0.00090426	0	conserved hypothetical protein
1706	15805943	243230	42	26	0.000826889	0	conserved hypothetical protein
1707	10957510	243230	42	26	0.000826889	0	hypothetical protein DRB0068
1708	15805173	243230	42	26	0.000826889	0	hypothetical protein
1709	15806445	243230	73	39	0.00125568	0	acetyl-CoA acetyltransferase
1710	10957428	243230	73	39	0.00125568	0	hypothetical protein DRB0131
1711	15806868	243230	110	52	0.0027961	0	penicillin-binding protein 2
1712	15806631	243230	110	52	0.0027961	0	amidase, putative
1713	10957464	243230	63	35	0.0011035	0	glycerol-3-phosphate regulon repressor
1714	15806262	243230	63	35	0.0011035	0	serine/threonine protein kinase, putative
1715	15805260	243230	68	37	0.00120474	0	conserved hypothetical protein
1716	15806383	243230	68	37	0.00120474	0	amidotransferase HisH, putative
1717	15807490	243230	16	13	0.000623887	0	hypothetical protein
1718	15806103	243230	16	13	0.000623887	0	hypothetical protein
1719	15807091	243230	16	13	0.000623887	0	hypothetical protein
1720	15806287	243230	16	13	0.000623887	0	hypothetical protein
1721	15805113	243230	16	13	0.000623887	0	hypothetical protein
1722	15805798	243230	16	13	0.000623887	0	hypothetical protein
1723	15805799	243230	16	13	0.000623887	0	hypothetical protein
1724	15807050	243230	16	13	0.000623887	0	hypothetical protein
1725	15807375	243230	16	13	0.000623887	0	phenylacetic acid degradation protein PaaB, putative
1726	10957501	243230	16	13	0.000623887	0	hypothetical protein DRB0051
1727	15806819	243230	16	13	0.000623887	0	UV damage endonuclease, putative
1728	15806426	243230	16	13	0.000623887	0	hypothetical protein
1729	15807785	243230	16	13	0.000623887	0	glycohydrolase, putative
1730	15806855	243230	81	42	0.00151532	0	competence protein ComEA-related protein
1731	15807506	243230	92	46	0.00186121	0	conserved hypothetical protein
1732	15806045	243230	40	25	0.000899107	0	conserved hypothetical protein
1733	15807410	243230	40	25	0.000899107	0	conserved hypothetical protein
1734	15805833	243230	107	51	0.00278095	0	prolipoprotein diacylglyceryl transferase
1735	15806487	243230	11	10	0.000608046	0	hypothetical protein
1736	15805665	243230	11	10	0.000608046	0	hypothetical protein
1737	15807921	243230	11	10	0.000608046	0	hypothetical protein
1738	15807787	243230	11	10	0.000608046	0	conserved hypothetical protein
1739	15807750	243230	11	10	0.000608046	0	hypothetical protein
1740	10957499	243230	11	10	0.000608046	0	hypothetical protein DRB0048
1741	15807525	243230	11	10	0.000608046	0	hypothetical protein
1742	15806717	243230	11	10	0.000608046	0	hypothetical protein
1743	15806595	243230	11	10	0.000608046	0	hypothetical protein
1744	15805281	243230	56	32	0.00111845	0	Jag-related protein
1745	15807211	243230	49	29	0.00102442	0	hypothetical protein
1746	15807931	243230	95	47	0.00209513	0	hypothetical protein
1747	15807635	243230	104	50	0.00268005	0	DNA mismatch repair protein MutS
1748	15806606	243230	104	50	0.00268005	0	protease, putative
1749	15806697	243230	98	48	0.00231864	0	conserved hypothetical protein
1750	15807456	243230	98	48	0.00231864	0	ABC transporter, ATP-binding protein
1751	15806965	243230	101	49	0.00251906	0	enoyl-acyl carrier protein reductase
1752	15806756	243230	76	40	0.00156045	0	septum site-determining protein, putative
1753	15805463	243230	76	40	0.00156045	0	cytochrome B6
1754	15806577	243230	84	43	0.00180743	0	peptide ABC transporter, ATP-binding protein
1755	15805083	243230	8	8	0.000622823	0	hypothetical protein
1756	15807155	243230	8	8	0.000622823	0	protein-tyrosine phosphatase-related protein
1757	15807024	243230	8	8	0.000622823	0	hypothetical protein
1758	15806583	243230	8	8	0.000622823	0	hypothetical protein
1759	15807604	243230	8	8	0.000622823	0	hypothetical protein
1760	15806959	243230	38	24	0.000967753	0	ankyrin-related protein
1761	15806765	243230	38	24	0.000967753	0	conserved hypothetical protein
1762	15807266	243230	125	56	0.00683176	0	excinuclease ABC, subunit B
1763	15806371	243230	125	56	0.00683176	0	excinuclease ABC, subunit C
1764	15805968	243230	125	56	0.00683176	0	thioredoxin
1765	15807611	243230	121	55	0.00540944	0	deoxycytidylate deaminase, putative
1766	15807854	243230	121	55	0.00540944	0	excinuclease ABC, subunit A
1767	15807751	243230	18	14	0.000792578	0	hypothetical protein
1768	10957537	243230	18	14	0.000792578	0	transposase, putative
1769	15807954	243230	18	14	0.000792578	0	hypothetical protein
1770	15807661	243230	18	14	0.000792578	0	tellurium resistance protein TerE
1771	15807227	243230	47	28	0.0011507	0	conserved hypothetical protein
1772	15807182	243230	47	28	0.0011507	0	aminopeptidase
1773	15807636	243230	36	23	0.00103051	0	hydroxypyruvate reductase, putative
1774	15807831	243230	54	31	0.00128939	0	hypothetical protein
1775	15806740	243230	114	53	0.00423031	0	signal peptidase I
1776	15806552	243230	87	44	0.00212279	0	propionyl-CoA carboxylase, beta subunit, putative
1777	15805935	243230	87	44	0.00212279	0	cell wall protein, putative
1778	15805881	243230	20	15	0.000931097	0	hypothetical protein
1779	15805988	243230	20	15	0.000931097	0	carboxypeptidase-related protein
1780	15806212	243230	20	15	0.000931097	0	hypothetical protein
1781	15805132	243230	20	15	0.000931097	0	conserved hypothetical protein
1782	15806678	243230	20	15	0.000931097	0	hypothetical protein
1783	15807776	243230	59	33	0.00152742	0	minor tail protein gp26-related protein
1784	15807708	243230	90	45	0.00245662	0	rhamnosyltransferase, putative
1785	15806912	243230	130	57	0.0121233	0	DNA gyrase, subunit A
1786	15806471	243230	130	57	0.0121233	0	ribose-phosphate pyrophosphokinase
1787	15807466	243230	74	39	0.00191968	0	acetyl-CoA acetyltransferase
1788	15807818	243230	74	39	0.00191968	0	agmatinase, putative
1789	15806092	243230	74	39	0.00191968	0	acetyl-CoA acetyltransferase
1790	15806865	243230	74	39	0.00191968	0	conserved hypothetical protein
1791	15805147	243230	74	39	0.00191968	0	conserved hypothetical protein
1792	15806958	243230	74	39	0.00191968	0	acetyl-CoA acetyltransferase
1793	15807721	243230	74	39	0.00191968	0	acetyl-CoA acetyltransferase
1794	15805654	243230	111	52	0.00432108	0	UDP-N-acetylmuramate--alanine ligase
1795	15806024	243230	111	52	0.00432108	0	phospho-2-dehydro-3-deoxyheptonate aldolase/chorismate mutase
1796	15806146	243230	111	52	0.00432108	0	single-stranded-DNA-specific exonuclease, putative
1797	15807482	243230	111	52	0.00432108	0	cell division protein, FtsW/RodA/SpoVE family
1798	15805328	243230	111	52	0.00432108	0	UDP-N-acetylmuramoylalanyl-D-glutamate--2,6-diaminopimelate ligase
1799	15806992	243230	52	30	0.00147403	0	hypothetical protein
1800	15807986	243230	52	30	0.00147403	0	chalcone synthase, putative
1801	15807175	243230	64	35	0.00172096	0	conserved hypothetical protein
1802	15806715	243230	69	37	0.00185552	0	extracellular solute-binding protein, family 5
1803	15807470	243230	22	16	0.001036	0	WD-repeat family protein
1804	15805152	243230	22	16	0.001036	0	glutamine cyclotransferase
1805	15806566	243230	22	16	0.001036	0	hypothetical protein
1806	15806253	243230	22	16	0.001036	0	hypothetical protein
1807	15807902	243230	22	16	0.001036	0	conserved hypothetical protein
1808	15805971	243230	30	20	0.00115468	0	hypothetical protein
1809	15806769	243230	30	20	0.00115468	0	hypothetical protein
1810	15805270	243230	28	19	0.00116325	0	hypothetical protein
1811	15806069	243230	28	19	0.00116325	0	hypothetical protein
1812	15806814	243230	28	19	0.00116325	0	hypothetical protein
1813	15805479	243230	28	19	0.00116325	0	hypothetical protein
1814	15806899	243230	24	17	0.00110775	0	hypothetical protein
1815	15806200	243230	24	17	0.00110775	0	hypothetical protein
1816	15806787	243230	24	17	0.00110775	0	hypothetical protein
1817	15806653	243230	26	18	0.00114895	0	hypothetical protein
1818	15806332	243230	26	18	0.00114895	0	conserved hypothetical protein
1819	15805369	243230	108	51	0.00424933	0	folyl-polyglutamate synthetase
1820	15805271	243230	108	51	0.00424933	0	6-aminohexanoate-cyclic-dimer hydrolase
1821	15807800	243230	108	51	0.00424933	0	conserved hypothetical protein
1822	15807043	243230	108	51	0.00424933	0	ribosomal protein L33
1823	15807095	243230	96	47	0.00315015	0	conserved hypothetical protein
1824	15807536	243230	96	47	0.00315015	0	conserved hypothetical protein
1825	15805774	243230	118	54	0.00619191	0	RNA methyltransferase, TrmH family
1826	15805238	243230	118	54	0.00619191	0	hypothetical protein
1827	15807782	243230	13	11	0.0010131	0	hypothetical protein
1828	15805380	243230	13	11	0.0010131	0	hypothetical protein
1829	15805567	243230	13	11	0.0010131	0	hypothetical protein
1830	15807019	243230	13	11	0.0010131	0	hypothetical protein
1831	15806910	243230	13	11	0.0010131	0	conserved hypothetical protein
1832	15806725	243230	13	11	0.0010131	0	conserved hypothetical protein
1833	15806409	243230	13	11	0.0010131	0	hypothetical protein
1834	15806989	243230	57	32	0.00177261	0	conserved hypothetical protein
1835	15806939	243230	105	50	0.00406307	0	3-oxoacyl-acyl carrier protein synthase II
1836	15807558	243230	77	40	0.002357	0	transcriptional regulator, HTH_3 family
1837	15805361	243230	77	40	0.002357	0	conserved hypothetical protein
1838	15805785	243230	77	40	0.002357	0	conserved hypothetical protein
1839	10957443	243230	77	40	0.002357	0	hemin ABC transporter, permease protein, putative
1840	15805743	243230	102	49	0.00379979	0	leucyl aminopeptidase, putative
1841	15806427	243230	50	29	0.00167174	0	carboxynorspermidine decarboxylase
1842	15807570	243230	85	43	0.00270956	0	iron ABC transporter, periplasmic substrate-binding protein, putative
1843	15807051	243230	41	25	0.00155165	0	hypothetical protein
1844	15806924	243230	41	25	0.00155165	0	hypothetical protein
1845	15806851	243230	62	34	0.00202575	0	serine/threonine-protein kinase-related protein
1846	10957422	243230	67	36	0.00221629	0	iron ABC transporter, permease protein
1847	15807422	243230	122	55	0.0086912	0	methionyl-tRNA formyltransferase
1848	15805834	243230	122	55	0.0086912	0	UDP-N-acetylglucosamine pyrophosphorylase
1849	15807626	243230	126	56	0.0113512	0	phosphoglucomutase
1850	15806288	243230	39	24	0.00168583	0	hypothetical protein
1851	15805532	243230	80	41	0.00284824	0	5`-nucleotidase family protein
1852	15806944	243230	115	53	0.00653878	0	3-oxoacyl-acyl carrier protein synthase III
1853	15806683	243230	115	53	0.00653878	0	conserved hypothetical protein
1854	15805356	243230	115	53	0.00653878	0	periplasmic serine protease, HtrA/DegQ/DegS family
1855	15806759	243230	115	53	0.00653878	0	periplasmic serine protease Do, putative
1856	15807137	243230	115	53	0.00653878	0	conserved hypothetical protein
1857	15806322	243230	91	45	0.00364488	0	spermidine/putrescine ABC transporter, permease protein
1858	15806876	243230	91	45	0.00364488	0	conserved hypothetical protein
1859	15806585	243230	91	45	0.00364488	0	s-adenosylmethionine:tRNA ribosyltransferase-isomerase
1860	15805924	243230	75	39	0.00287452	0	ribonuclease H
1861	15807226	243230	60	33	0.0023631	0	conserved hypothetical protein
1862	15805686	243230	37	23	0.00181566	0	frnE protein
1863	15807381	243230	37	23	0.00181566	0	conserved hypothetical protein
1864	15807302	243230	37	23	0.00181566	0	conserved hypothetical protein
1865	15807644	243230	37	23	0.00181566	0	putative transposase
1866	15807684	243230	15	12	0.00138555	0	hypothetical protein
1867	15805553	243230	15	12	0.00138555	0	hypothetical protein
1868	15806832	243230	15	12	0.00138555	0	hypothetical protein
1869	15807542	243230	15	12	0.00138555	0	hypothetical protein
1870	15805389	243230	15	12	0.00138555	0	hypothetical protein
1871	15806782	243230	15	12	0.00138555	0	hypothetical protein
1872	15806952	243230	70	37	0.00279509	0	conserved hypothetical protein
1873	15807722	243230	65	35	0.0026202	0	succinyl-CoA:3-ketoacid-CoA transferase, putative
1874	15807697	243230	65	35	0.0026202	0	conserved hypothetical protein
1875	15805112	243230	83	42	0.00339252	0	peptidyl-prolyl cis-trans isomerse, putative, PpiC family
1876	15807061	243230	112	52	0.00657232	0	N-utilization substance protein B
1877	15807527	243230	112	52	0.00657232	0	cytidylate kinase
1878	15805139	243230	112	52	0.00657232	0	ribosomal protein S6
1879	15805667	243230	112	52	0.00657232	0	S-adenosylmethionine synthase
1880	15807481	243230	112	52	0.00657232	0	UDP-N-acetylmuramoylalanine--D-glutamiate ligase
1881	15806210	243230	112	52	0.00657232	0	tRNA nucleotidyltransferase/poly A polymerase family protein
1882	15805348	243230	112	52	0.00657232	0	ribosomal protein L29
1883	15807180	243230	94	46	0.00414614	0	O-acetylhomoserine (thiol)-lyase/O-acetylserine (thiol)-lyase
1884	15805945	243230	94	46	0.00414614	0	trans-sulfuration enzyme
1885	15795179	243230	94	46	0.00414614	0	oxidoreductase
1886	15806190	243230	94	46	0.00414614	0	conserved hypothetical protein
1887	15807888	243230	46	27	0.00210228	0	homoprotocatechuate 2,3-dioxygenase, putative
1888	15806259	243230	46	27	0.00210228	0	citrate lyase, beta subunit
1889	15806908	243230	53	30	0.00233028	0	conserved hypothetical protein
1890	15805681	243230	53	30	0.00233028	0	proline iminopeptidase-related protein
1891	15805347	243230	131	57	0.0214615	0	ribosomal protein L16
1892	15806687	243230	109	51	0.00638865	0	pseudouridine synthase, putative
1893	15806561	243230	109	51	0.00638865	0	carboxyl-terminal protease, putative
1894	15807674	243230	100	48	0.00516005	0	chromosome partitioning protein, ParB family
1895	15807565	243230	100	48	0.00516005	0	malate oxidoreductase
1896	15807416	243230	10	9	0.00147405	0	hypothetical protein
1897	15807772	243230	10	9	0.00147405	0	hypothetical protein
1898	15805189	243230	10	9	0.00147405	0	conserved hypothetical protein
1899	15806442	243230	10	9	0.00147405	0	hypothetical protein
1900	10957482	243230	10	9	0.00147405	0	hypothetical protein DRB0096
1901	15805547	243230	10	9	0.00147405	0	hypothetical protein
1902	15807545	243230	10	9	0.00147405	0	conserved hypothetical protein
1903	15807748	243230	10	9	0.00147405	0	hypothetical protein
1904	15807781	243230	10	9	0.00147405	0	hypothetical protein
1905	15806667	243230	10	9	0.00147405	0	hypothetical protein
1906	15806783	243230	10	9	0.00147405	0	hypothetical protein
1907	15807177	243230	10	9	0.00147405	0	hypothetical protein
1908	15807087	243230	10	9	0.00147405	0	diacylglycerol kinase
1909	15805410	243230	10	9	0.00147405	0	S-layer-like array-related protein
1910	15807334	243230	78	40	0.00348975	0	conserved hypothetical protein
1911	15805407	243230	86	43	0.00398765	0	outer membrane protein
1912	15807618	243230	119	54	0.00963557	0	single-stranded DNA-binding protein
1913	15806521	243230	119	54	0.00963557	0	phosphatidate cytidylyltransferase
1914	15807500	243230	103	49	0.00563713	0	zinc protease, putative
1915	15806278	243230	103	49	0.00563713	0	DNA helicase, SNF2/RAD54 family
1916	15806004	243230	103	49	0.00563713	0	glutamate dehydrogenase, putative
1917	15806862	243230	103	49	0.00563713	0	SUA5-related protein
1918	15806799	243230	33	21	0.00204709	0	conserved hypothetical protein
1919	15806591	243230	33	21	0.00204709	0	conserved hypothetical protein
1920	15807428	243230	33	21	0.00204709	0	hypothetical protein
1921	15807759	243230	17	13	0.00169524	0	hypothetical protein
1922	15806114	243230	17	13	0.00169524	0	hypothetical protein
1923	15807414	243230	17	13	0.00169524	0	hypothetical protein
1924	15805835	243230	17	13	0.00169524	0	conserved hypothetical protein
1925	15806496	243230	17	13	0.00169524	0	hypothetical protein
1926	10957536	243230	17	13	0.00169524	0	transposase-related
1927	15805186	243230	17	13	0.00169524	0	MutT/nudix family protein
1928	10957541	243230	73	38	0.00346115	0	oxidative cyclase, putative
1929	15806009	243230	73	38	0.00346115	0	extracellular solute binding protein, family 5
1930	15805099	243230	63	34	0.00306896	0	serine/threonine protein kinase, putative
1931	15806742	243230	63	34	0.00306896	0	conserved hypothetical protein
1932	15807268	243230	68	36	0.00331663	0	amino acid ABC transporter, permease protein
1933	15805874	243230	89	44	0.00462978	0	lipoprotein, putative
1934	15805362	243230	19	14	0.00193257	0	hypothetical protein
1935	10957417	243230	19	14	0.00193257	0	transposase
1936	15806076	243230	19	14	0.00193257	0	hypothetical protein
1937	15805084	243230	19	14	0.00193257	0	hypothetical protein
1938	15805919	243230	29	19	0.00220806	0	hypothetical protein
1939	15805713	243230	29	19	0.00220806	0	conserved hypothetical protein
1940	15805408	243230	42	25	0.00256883	0	conserved hypothetical protein
1941	15807538	243230	7	7	0.0016318	0	hypothetical protein
1942	15805412	243230	7	7	0.0016318	0	hypothetical protein
1943	15805452	243230	7	7	0.0016318	0	hypothetical protein
1944	15807257	243230	7	7	0.0016318	0	hypothetical protein
1945	15807333	243230	7	7	0.0016318	0	hypothetical protein
1946	15806469	243230	7	7	0.0016318	0	hypothetical protein
1947	15806158	243230	7	7	0.0016318	0	hypothetical protein
1948	10957555	243230	7	7	0.0016318	0	hypothetical protein DRC0039
1949	10957527	243230	7	7	0.0016318	0	hypothetical protein DRB0045
1950	10957480	243230	7	7	0.0016318	0	hypothetical protein DRB0089
1951	15805075	243230	27	18	0.00224661	0	hypothetical protein
1952	15807080	243230	27	18	0.00224661	0	hypothetical protein
1953	15805640	243230	21	15	0.00209891	0	conserved hypothetical protein
1954	15806987	243230	21	15	0.00209891	0	conserved hypothetical protein
1955	15807376	243230	21	15	0.00209891	0	phenylacetic acid degradation protein PaaA
1956	15806776	243230	123	55	0.0137557	0	DNA helicase II
1957	15806947	243230	123	55	0.0137557	0	ribonuclease HII
1958	15806265	243230	123	55	0.0137557	0	proline dipeptidase
1959	15805188	243230	123	55	0.0137557	0	NifS-related protein
1960	15806968	243230	116	53	0.00994581	0	transcription elongation factor
1961	15806292	243230	116	53	0.00994581	0	Holliday junction binding protein
1962	15807632	243230	116	53	0.00994581	0	serine protease Do-related protein
1963	15806052	243230	116	53	0.00994581	0	(S)-2-hydroxy-acid oxidase
1964	15806946	243230	116	53	0.00994581	0	trigger factor
1965	15805094	243230	25	17	0.00224708	0	conserved hypothetical protein
1966	15807810	243230	25	17	0.00224708	0	hypothetical protein
1967	15807032	243230	25	17	0.00224708	0	hypothetical protein
1968	15806400	243230	25	17	0.00224708	0	hypothetical protein
1969	15805862	243230	23	16	0.00220087	0	conserved hypothetical protein
1970	15807801	243230	23	16	0.00220087	0	hypothetical protein
1971	10957434	243230	23	16	0.00220087	0	hypothetical protein DRB0138
1972	15805472	243230	23	16	0.00220087	0	hypothetical protein
1973	15806522	243230	127	56	0.0186123	0	ribosome recycling factor
1974	15805633	243230	127	56	0.0186123	0	chaperonin
1975	15805489	243230	40	24	0.00280971	0	hypothetical protein
1976	10957448	243230	40	24	0.00280971	0	TorS-related protein
1977	15806953	243230	71	37	0.0041201	0	extracellular solute-binding protein, family 5
1978	15806460	243230	113	52	0.00983361	0	histidyl-tRNA synthetase, putative
1979	15805771	243230	113	52	0.00983361	0	periplasmic serine protease, HtrA/DegQ/DegS family
1980	15805289	243230	113	52	0.00983361	0	pyruvate dehydrogenase complex, E1 component
1981	15806218	243230	98	47	0.00676499	0	protease I
1982	15805053	243230	98	47	0.00676499	0	chromosome partitioning protein
1983	15806503	243230	98	47	0.00676499	0	carboxyl-terminal protease, putative
1984	15807242	243230	38	23	0.00305127	0	methoxyneurosporene dehydrogenase
1985	15805114	243230	110	51	0.0094467	0	phosphate acetyltransferase
1986	15806234	243230	110	51	0.0094467	0	acetyl-CoA carboxylase carboxyl transferase, beta subunit
1987	10957531	243230	110	51	0.0094467	0	phosphoenolpyruvate synthase-related protein
1988	15807938	243230	101	48	0.00750437	0	malate oxidoreductase
[truncated: 1,194 more rows]
