# Supplementary material for: A computational approach to discovering the functions of bacterial phytochromes by analysis of homolog distributions
Source: BMC Bioinformatics. 2006 Mar 16;7:141. doi: 10.1186/1471-2105-7-141 (PMC1552090; doi:10.1186/1471-2105-7-141)
Supplement: Additional File 13 — Sorted list of co-distribution results based on a low E-value global BLAST analysis, P. aeruginosa phytochrome BphP as query and all P. aeruginosa proteins as target. [file 1471-2105-7-141-S13.xls]

## Sheet: pseae_bphp_1strun
Query protein BphP from Pseudomonas aeeuginosa (pseae_bphp)
global BLAST run with E value of 0.000001
gi 15599312 taxid 208964, BLAST homologs found in k=63 species
a: sorting range							63
b: gi of target protein							138
c: taxid of target protein							(above values for k and n for calculation of p)
l: number of species in which BLAST homologs were found
m: number of species identical with query protein
p: probability for co-distribution
e: 1 if the target protein is a direct BLAST homolog of the query protein
f: protein annotation as
a	b	c	l	m	p	e	f
1	15599312	208964	63	63	7.11019e-41	1	bacteriophytochrome two-component sensor
2	15600554	208964	86	63	3.36087e-20	0	two-component sensor PhoR
3	15596833	208964	82	61	2.00715e-18	0	two-component sensor KdpD
4	15599227	208964	78	59	2.32739e-17	0	probable two-component response regulator
5	15597720	208964	76	58	5.76455e-17	0	probable two-component sensor
6	15600079	208964	79	59	8.5803e-17	0	probable two-component sensor
7	15596355	208964	75	57	4.61923e-16	0	probable two-component sensor
8	15596593	208964	68	54	5.69837e-16	0	probable two-component sensor
9	15596995	208964	73	56	8.74966e-16	0	probable two-component sensor
10	15600553	208964	84	60	1.13216e-15	0	two-component response regulator PhoB
11	15596834	208964	76	57	1.67172e-15	0	two-component response regulator KdpE
12	15595954	208964	72	55	5.53746e-15	0	probable two-component sensor
13	15596634	208964	77	57	5.81327e-15	0	probable two-component response regulator
14	15596635	208964	77	57	5.81327e-15	1	probable two-component sensor
15	15597719	208964	80	58	8.82546e-15	0	probable two-component response regulator
16	15595605	208964	73	55	1.97353e-14	0	twitching motility protein PilG
17	15599576	208964	64	51	2.0497e-14	0	probable two-component sensor
18	15596500	208964	60	49	2.49449e-14	0	probable signal peptidase
19	15597040	208964	69	53	4.62557e-14	0	methionine synthase
20	15600537	208964	67	52	6.29528e-14	0	probable transcriptional regulator
21	15600025	208964	74	55	6.74038e-14	0	probable short-chain dehydrogenase
22	15597172	208964	53	45	7.60302e-14	0	probable two-component sensor
23	15598005	208964	82	58	8.85265e-14	0	probable two-component response regulator
24	15598763	208964	46	41	9.00398e-14	0	probable oxidoreductase
25	15599577	208964	77	56	1.23977e-13	0	probable two-component response regulator
26	15600078	208964	77	56	1.23977e-13	0	two-component response regulator
27	15596594	208964	70	53	1.62861e-13	0	probable two-component response regulator
28	15599231	208964	70	53	1.62861e-13	0	probable two-component sensor
29	15600561	208964	92	61	2.19311e-13	0	membrane protein component of ABC phosphate transporter
30	15598800	208964	68	52	2.26098e-13	0	probable two-component response regulator
31	15597396	208964	52	44	2.92192e-13	0	conserved hypothetical protein
32	15595590	208964	96	62	3.18743e-13	0	pyrroline-5-carboxylate reductase
33	15595571	208964	96	62	3.18743e-13	0	cell division protein FtsE
34	15596767	208964	64	50	3.56107e-13	0	probable transcriptional regulator
35	15599384	208964	54	45	3.59578e-13	0	probable aldehyde dehydrogenase
36	15599970	208964	78	56	3.89114e-13	0	probable two-component response regulator
37	15596334	208964	60	48	4.34595e-13	0	probable oxidoreductase
38	15597295	208964	60	48	4.34595e-13	0	probable short-chain dehydrogenase
39	15598141	208964	58	47	4.36436e-13	0	conserved hypothetical protein
40	15595660	208964	81	57	5.94855e-13	0	two-component response regulator CreB
41	15599975	208964	69	52	7.73484e-13	0	probable two-component response regulator
42	15597763	208964	49	42	7.95736e-13	0	hypothetical protein
43	15600314	208964	36	34	1.08966e-12	0	hypothetical protein
44	15598526	208964	74	54	1.15335e-12	0	probable short chain dehydrogenase
45	15598452	208964	61	48	1.64709e-12	0	probable oxidoreductase
46	15599800	208964	59	47	1.71665e-12	0	conserved hypothetical protein
47	15600728	208964	59	47	1.71665e-12	0	conserved hypothetical protein
48	15596141	208964	98	62	2.29023e-12	0	phosphoribosylaminoimidazole synthetase
49	15596734	208964	70	52	2.52846e-12	0	probable short-chain dehydrogenase
50	15598203	208964	70	52	2.52846e-12	0	repressor protein LexA
51	15600488	208964	48	41	2.79024e-12	0	hypothetical protein
52	15598507	208964	48	41	2.79024e-12	0	conserved hypothetical protein
53	15597268	208964	48	41	2.79024e-12	0	conserved hypothetical protein
54	15595482	208964	48	41	2.79024e-12	0	conserved hypothetical protein
55	15598046	208964	32	31	2.9964e-12	0	organic hydroperoxide resistance protein
56	15597853	208964	68	51	3.40034e-12	0	probable two-component response regulator
57	15597883	208964	68	51	3.40034e-12	0	two-component sensor PfeS
58	15598312	208964	80	56	3.46841e-12	0	probable aspartate-semialdehyde dehydrogenase
59	15597887	208964	35	33	3.53331e-12	0	conserved hypothetical protein
60	15597882	208964	75	54	3.53987e-12	0	two-component response regulator PfeR
61	15598014	208964	50	42	3.79986e-12	0	hypothetical protein
62	15600026	208964	66	50	4.31274e-12	0	conserved hypothetical protein
63	15595797	208964	66	50	4.31274e-12	0	probable two-component sensor
64	15595661	208964	54	44	5.62078e-12	0	two-component sensor CreC
65	15599268	208964	54	44	5.62078e-12	0	probable aldehyde dehydrogenase
66	15595416	208964	56	45	6.19514e-12	0	probable aldehyde dehydrogenase
67	15599202	208964	86	58	6.24698e-12	0	gamma-glutamyl phosphate reductase
68	15599761	208964	86	58	6.24698e-12	0	glutamate 5-kinase
69	15600100	208964	86	58	6.24698e-12	0	probable short-chain dehydrogenase
70	15599971	208964	78	55	6.27658e-12	0	probable two-component sensor
71	15597194	208964	60	47	6.31834e-12	0	probable transcriptional regulator
72	15599797	208964	47	40	9.42971e-12	0	conserved hypothetical protein
73	15597711	208964	76	54	1.04817e-11	0	cis-1,2-dihydroxycyclohexa-3,4-diene carboxylate dehydrogenase
74	15598594	208964	69	51	1.08001e-11	0	probable transcriptional regulator
75	15599074	208964	69	51	1.08001e-11	0	two-component response regulator NarL
76	15600635	208964	49	41	1.29126e-11	0	conserved hypothetical protein
77	15599563	208964	49	41	1.29126e-11	0	conserved hypothetical protein
78	15600152	208964	49	41	1.29126e-11	0	hypothetical protein
79	15600210	208964	49	41	1.29126e-11	0	conserved hypothetical protein
80	15598798	208964	84	57	1.37916e-11	0	conserved hypothetical protein
81	15600229	208964	84	57	1.37916e-11	0	glutamate synthase large chain precursor
82	15598273	208964	84	57	1.37916e-11	0	probable two-component response regulator
83	15597504	208964	74	53	1.63117e-11	0	probable ATP-binding component of ABC transporter
84	15595377	208964	74	53	1.63117e-11	0	probable two-component response regulator
85	15599142	208964	51	42	1.63941e-11	0	probable two-component response regulator
86	15595610	208964	87	58	1.69389e-11	0	still frameshift probable component of chemotactic signal transduction system
87	15595389	208964	65	49	1.70363e-11	0	probable transcriptional regulator
88	15600394	208964	79	55	1.79057e-11	0	conserved hypothetical protein
89	15599297	208964	79	55	1.79057e-11	0	probable two-component sensor
90	15599152	208964	53	43	1.94645e-11	0	probable short-chain dehydrogenase
91	15596127	208964	55	44	2.1747e-11	0	two-component sensor
92	15595936	208964	55	44	2.1747e-11	0	probable transcriptional regulator
93	15598700	208964	57	45	2.29674e-11	0	probable aldehyde dehydrogenase
94	15598006	208964	72	52	2.3831e-11	0	probable two-component sensor
95	15596846	208964	72	52	2.3831e-11	0	probable short-chain dehydrogenase
96	15597315	208964	82	56	2.73372e-11	0	alcohol dehydrogenase (Zn-dependent)
97	15596620	208964	36	33	3.00503e-11	0	probable chemotaxis transducer
98	15595380	208964	70	51	3.287e-11	0	probable short-chain dehydrogenase
99	15596037	208964	70	51	3.287e-11	0	probable oxidoreductase
100	15598021	208964	33	31	3.45152e-11	0	probable transcriptional regulator
101	15596117	208964	33	31	3.45152e-11	0	hypothetical protein
102	15596669	208964	33	31	3.45152e-11	0	conserved hypothetical protein
103	15599338	208964	85	57	3.72155e-11	0	probable toxin transporter
104	15597572	208964	68	50	4.29838e-11	0	probable transcriptional regulator
105	15598424	208964	88	58	4.48162e-11	0	probable ATP-binding/permease fusion ABC transporter
106	15598388	208964	75	53	4.69194e-11	0	two-component response regulator GltR
107	15596354	208964	75	53	4.69194e-11	0	probable two-component response regulator
108	15599924	208964	80	55	4.95289e-11	0	pantoate--beta-alanine ligase
109	15599393	208964	66	49	5.34562e-11	0	probable AMP-binding enzyme
110	15595655	208964	66	49	5.34562e-11	0	probable MFS transporter
111	15595772	208964	50	41	5.40041e-11	0	conserved hypothetical protein
112	15600575	208964	64	48	6.33574e-11	0	probable transcriptional regulator
113	15599398	208964	52	42	6.46719e-11	0	probable transcriptional regulator
114	15595232	208964	73	52	6.90342e-11	0	probable two-component response regulator
115	15598766	208964	62	47	7.16542e-11	0	methylmalonate-semialdehyde dehydrogenase
116	15600411	208964	54	43	7.30701e-11	0	probable transcriptional regulator
117	15600143	208964	54	43	7.30701e-11	0	conserved hypothetical protein
118	15595515	208964	83	56	7.35319e-11	0	conserved hypothetical protein
119	15599510	208964	83	56	7.35319e-11	0	formyltetrahydrofolate deformylase
120	15599091	208964	98	61	7.48347e-11	0	probable 2-hydroxyacid dehydrogenase
121	15599822	208964	98	61	7.48347e-11	0	glycerate dehydrogenase
122	15599643	208964	98	61	7.48347e-11	0	histidinol-phosphate aminotransferase
123	15596258	208964	60	46	7.73599e-11	0	conserved hypothetical protein
124	15595273	208964	60	46	7.73599e-11	0	probable phosphoprotein phosphatase
125	15597311	208964	56	44	7.82544e-11	0	probable transcriptional regulator
126	15600505	208964	58	45	7.96987e-11	0	probable aldehyde dehydrogenase
127	15599275	208964	58	45	7.96987e-11	0	probable response regulator
128	15597321	208964	58	45	7.96987e-11	0	probable aldehyde dehydrogenase
129	15599217	208964	58	45	7.96987e-11	0	probable aldehyde dehydrogenase
130	15597687	208964	58	45	7.96987e-11	0	probable oxidoreductase
131	15599630	208964	71	51	9.60963e-11	0	probable oxidoreductase
132	15599742	208964	71	51	9.60963e-11	0	two-component sensor PilS
133	15600614	208964	71	51	9.60963e-11	0	glutathione-independent formaldehyde dehydrogenase
134	15595606	208964	86	57	9.78693e-11	0	twitching motility protein PilH
135	15595596	208964	95	60	1.0542e-10	0	cystathionine beta-synthase
136	15596126	208964	76	53	1.30429e-10	0	two-component response regulator
137	15600613	208964	81	55	1.33019e-10	0	formyltetrahydrofolate deformylase
138	15596132	208964	67	49	1.60286e-10	0	conserved hypothetical protein
139	15599424	208964	67	49	1.60286e-10	0	pyochelin biosynthesis protein PchD
140	15597174	208964	67	49	1.60286e-10	0	probable transcriptional regulator
141	15597188	208964	49	40	1.71357e-10	0	probable two-component sensor
142	15596058	208964	49	40	1.71357e-10	0	hypothetical protein
143	15596831	208964	99	61	1.85216e-10	0	potassium-transporting ATPase, B chain
144	15597459	208964	99	61	1.85216e-10	0	probable 2-hydroxyacid dehydrogenase
145	15597667	208964	84	56	1.9252e-10	0	conserved hypothetical protein
146	15598288	208964	74	52	1.9291e-10	0	2,4-dienoyl-CoA reductase FadH1
147	15600007	208964	74	52	1.9291e-10	0	2,4-dienoyl-CoA reductase FadH2
148	15599143	208964	74	52	1.9291e-10	0	probable two-component response regulator
149	15598241	208964	74	52	1.9291e-10	0	probable two-component response regulator
150	15599734	208964	74	52	1.9291e-10	0	NADH dehydrogenase
151	15596924	208964	51	41	2.06566e-10	0	conserved hypothetical protein
152	15595725	208964	63	47	2.22741e-10	0	probable transcriptional regulator
153	15600454	208964	55	43	2.55165e-10	0	alginate biosynthesis regulatory protein AlgR
154	15598909	208964	55	43	2.55165e-10	0	probable two-component response regulator
155	15596013	208964	55	43	2.55165e-10	0	probable transcriptional regulator
156	15598318	208964	59	45	2.60302e-10	0	probable transcriptional regulator
157	15600566	208964	59	45	2.60302e-10	0	betaine aldehyde dehydrogenase
158	15599318	208964	59	45	2.60302e-10	0	5-carboxy-2-hydroxymuconate semialdehyde dehydrogenase
159	15597180	208964	59	45	2.60302e-10	0	probable aldehyde dehydrogenase
160	15597300	208964	96	60	2.61507e-10	0	probable cysteine synthase
161	15597876	208964	57	44	2.63613e-10	0	probable quinone oxidoreductase
162	15597495	208964	57	44	2.63613e-10	0	probable transcriptional regulator
163	15597706	208964	57	44	2.63613e-10	0	transcriptional regulator CatR
164	15597797	208964	57	44	2.63613e-10	0	probable transcriptional regulator
165	15600222	208964	57	44	2.63613e-10	0	probable transcriptional regulator
166	15599055	208964	72	51	2.70463e-10	0	probable AMP-binding enzyme
167	15598899	208964	72	51	2.70463e-10	0	probable chemotaxis sensor/effector fusion protein
168	15596057	208964	90	58	2.92452e-10	0	probable ATP-binding/permease fusion ABC transporter
169	15600287	208964	82	55	3.47283e-10	0	probable ATP-binding component of ABC transporter
170	15598114	208964	39	34	3.60729e-10	0	probable short-chain dehydrogenase
171	15598496	208964	70	50	3.61064e-10	0	long-chain-fatty-acid--CoA ligase
172	15595798	208964	70	50	3.61064e-10	0	probable two-component response regulator
173	15599119	208964	70	50	3.61064e-10	0	probable medium-chain acyl-CoA ligase
174	15595953	208964	70	50	3.61064e-10	0	probable two-component response regulator
175	15600630	208964	70	50	3.61064e-10	0	probable transcriptional regulator
176	15597176	208964	70	50	3.61064e-10	0	probable two-component response regulator
177	15598088	208964	70	50	3.61064e-10	0	probable short-chain dehydrogenase
178	15596378	208964	46	38	4.07925e-10	0	conserved hypothetical protein
179	15598361	208964	100	61	4.50558e-10	0	histidinol-phosphate aminotransferase
180	15597753	208964	68	49	4.60541e-10	0	probable AMP-binding enzyme
181	15599419	208964	85	56	4.91135e-10	0	probable ATP-binding component of ABC transporter
182	15599552	208964	75	52	5.20935e-10	0	xenobiotic reductase
183	15595514	208964	75	52	5.20935e-10	0	hypothetical protein
184	15598918	208964	75	52	5.20935e-10	0	probable FMN oxidoreductase
185	15596531	208964	75	52	5.20935e-10	0	probable oxidoreductase
186	15600677	208964	75	52	5.20935e-10	1	probable two-component sensor
187	15598990	208964	75	52	5.20935e-10	0	probable oxidoreductase
188	15598128	208964	75	52	5.20935e-10	0	morphinone reductase
189	15599078	208964	75	52	5.20935e-10	0	probable short-chain dehydrogenase
190	15595339	208964	48	39	5.24564e-10	0	conserved hypothetical protein
191	15599020	208964	48	39	5.24564e-10	0	hypothetical protein
192	15597624	208964	48	39	5.24564e-10	0	hypothetical protein
193	15598651	208964	48	39	5.24564e-10	0	conserved hypothetical protein
194	15599963	208964	48	39	5.24564e-10	0	probable transcriptional regulator
195	15600393	208964	80	54	5.82071e-10	0	two-component response regulator OmpR
196	15598400	208964	80	54	5.82071e-10	0	probable two-component response regulator
197	15597994	208964	80	54	5.82071e-10	0	probable two-component response regulator
198	15598669	208964	41	35	5.8944e-10	0	hypothetical protein
199	15596951	208964	64	47	6.59662e-10	0	transcriptional regulator CysB
200	15595328	208964	64	47	6.59662e-10	0	probable aldehyde dehydrogenase
201	15600232	208964	91	58	7.22453e-10	0	shikimate kinase
202	15597155	208964	91	58	7.22453e-10	0	bacitracin resistance protein
203	15596979	208964	52	41	7.29564e-10	0	probable serine/threonine-protein kinase
204	15599073	208964	52	41	7.29564e-10	0	two-component sensor NarX
205	15600335	208964	94	59	7.32393e-10	0	glutamine amidotransferase
206	15598347	208964	94	59	7.32393e-10	0	imidazoleglycerol-phosphate synthase, cyclase subunit
207	15598348	208964	94	59	7.32393e-10	0	glutamine amidotransferase
208	15600333	208964	94	59	7.32393e-10	0	imidazoleglycerol-phosphate synthase, cyclase subunit
209	15595563	208964	73	51	7.34273e-10	0	probable aldehyde dehydrogenase
210	15596513	208964	54	42	7.97972e-10	0	probable MFS transporter
211	15595415	208964	60	45	8.0397e-10	0	probable transcriptional regulator
212	15596867	208964	60	45	8.0397e-10	0	serine/threonine phosphoprotein phosphatase Stp1
213	15596868	208964	60	45	8.0397e-10	0	serine-threonine kinase Stk1
214	15595688	208964	56	43	8.34313e-10	0	probable transcriptional regulator
215	15598790	208964	58	44	8.35937e-10	0	probable transcriptional regulator
216	15599284	208964	83	55	8.82383e-10	0	probable short-chain dehydrogenase
217	15600288	208964	78	53	9.15502e-10	0	probable permease of ABC transporter
218	15598540	208964	78	53	9.15502e-10	0	ATP-dependent DNA helicase RecQ
219	15597731	208964	78	53	9.15502e-10	0	probable oxidoreductase
220	15600619	208964	109	63	9.41022e-10	0	phosphoribosylaminoimidazole carboxylase, catalytic subunit
221	15600470	208964	101	61	1.07778e-09	0	diaminopimelate decarboxylase
222	15600047	208964	101	61	1.07778e-09	0	phosphoribosylaminoimidazolecarboxamide formyltransferase
223	15597727	208964	86	56	1.22197e-09	0	probable aminotransferase
224	15597807	208964	86	56	1.22197e-09	0	siroheme synthase
225	15598829	208964	69	49	1.27109e-09	0	conserved hypothetical protein
226	15597146	208964	69	49	1.27109e-09	0	ribokinase
227	15599283	208964	105	62	1.33456e-09	0	probable aminotransferase
228	15596653	208964	76	52	1.3616e-09	0	two-component response regulator CheY
229	15596667	208964	76	52	1.3616e-09	0	probable short-chain dehydrogenase
230	15600480	208964	76	52	1.3616e-09	0	ammonium transporter AmtB
231	15600548	208964	76	52	1.3616e-09	0	glycolate oxidase subunit GlcD
232	15597912	208964	76	52	1.3616e-09	0	probable FMN oxidoreductase
233	15597905	208964	98	60	1.52164e-09	0	cysteine synthase A
234	15596622	208964	89	57	1.53916e-09	0	probable ATP-binding component of ABC transporter
235	15597860	208964	47	38	1.5514e-09	0	flavohemoprotein
236	15597523	208964	47	38	1.5514e-09	0	probable permease of ABC transporter
237	15595443	208964	67	48	1.5708e-09	0	probable MFS transporter
238	15598045	208964	35	31	1.64744e-09	0	probable transcriptional regulator
239	15599367	208964	92	58	1.74691e-09	0	probable nuclease
240	15598780	208964	65	47	1.86706e-09	0	glycerol-3-phosphate dehydrogenase
241	15597348	208964	74	51	1.9263e-09	0	probable trehalose synthase
242	15600558	208964	74	51	1.9263e-09	0	phosphate uptake regulatory protein PhoU
243	15596448	208964	26	25	2.10981e-09	0	probable chemotaxis transducer
244	15596295	208964	51	40	2.17588e-09	0	two-component sensor
245	15597025	208964	84	55	2.18411e-09	0	probable short-chain dehydrogenase
246	15597199	208964	84	55	2.18411e-09	0	3-hydroxybutyrate dehydrogenase
247	15595707	208964	84	55	2.18411e-09	0	probable uroporphyrin-III c-methyltransferase
248	15598948	208964	84	55	2.18411e-09	0	conserved hypothetical protein
249	15598144	208964	84	55	2.18411e-09	0	precorrin-3 methylase
250	15599418	208964	84	55	2.18411e-09	0	probable ATP-binding component of ABC transporter
251	15600048	208964	110	63	2.20239e-09	0	phosphoribosylamine--glycine ligase
252	15595979	208964	79	53	2.3181e-09	0	proline dehydrogenase PutA
253	15599086	208964	79	53	2.3181e-09	0	probable ATP-binding component of ABC transporter
254	15595775	208964	53	41	2.39795e-09	0	conserved hypothetical protein
255	15596074	208964	59	44	2.50712e-09	0	probable transcriptional regulator
256	15597490	208964	59	44	2.50712e-09	0	probable ATP-binding component of ABC transporter
257	15596682	208964	42	35	2.51576e-09	0	probable amino acid permease
258	15599951	208964	42	35	2.51576e-09	0	conserved hypothetical protein
259	15595682	208964	42	35	2.51576e-09	0	conserved hypothetical protein
260	15598962	208964	102	61	2.53638e-09	0	conserved hypothetical protein
261	15600211	208964	102	61	2.53638e-09	0	peptide methionine sulfoxide reductase
262	15598495	208964	72	50	2.60439e-09	0	long-chain-fatty-acid--CoA ligase
263	15595638	208964	72	50	2.60439e-09	0	dihydropyrimidinase
264	15596835	208964	37	32	2.96595e-09	0	conserved hypothetical protein
265	15596576	208964	87	56	2.96775e-09	0	probable short-chain dehydrogenase
266	15597059	208964	70	49	3.3773e-09	0	molybdenum transport protein ModB
267	15595805	208964	70	49	3.3773e-09	0	probable phosphoglycolate phosphatase
268	15598643	208964	70	49	3.3773e-09	0	probable ATP-binding component of ABC transporter
269	15600591	208964	77	52	3.44967e-09	0	probable FMN oxidoreductase
270	15600228	208964	77	52	3.44967e-09	0	glutamate synthase small chain
271	15600179	208964	77	52	3.44967e-09	0	probable oxidoreductase
272	15600456	208964	99	60	3.57293e-09	0	argininosuccinate lyase
273	15599296	208964	82	54	3.63821e-09	0	probable two-component response regulator
274	15600557	208964	82	54	3.63821e-09	0	probable two-component response regulator
275	15597354	208964	82	54	3.63821e-09	0	probable alcohol dehydrogenase (Zn-dependent)
276	15598987	208964	90	57	3.68372e-09	0	2-isopropylmalate synthase
277	15600516	208964	90	57	3.68372e-09	0	acetylglutamate kinase
278	15600206	208964	96	59	4.13464e-09	0	branched-chain amino acid transferase
279	15596572	208964	96	59	4.13464e-09	0	erythronate-4-phosphate dehydrogenase
280	15599644	208964	93	58	4.13724e-09	0	histidinol dehydrogenase
281	15599957	208964	93	58	4.13724e-09	0	DNA repair protein RecN
282	15598053	208964	93	58	4.13724e-09	0	probable ATP-binding component of ABC transporter
283	15600334	208964	93	58	4.13724e-09	0	phosphoribosylformimino-5-aminoimidazole carboxamide
284	15600259	208964	93	58	4.13724e-09	0	phosphoribosyl-AMP cyclohydrolase
285	15600336	208964	93	58	4.13724e-09	0	imidazoleglycerol-phosphate dehydratase
286	15596224	208964	68	48	4.21241e-09	0	probable aldehyde dehydrogenase
287	15596317	208964	46	37	4.43837e-09	0	conserved hypothetical protein
288	15597023	208964	46	37	4.43837e-09	0	probable transcriptional regulator
289	15600621	208964	39	33	4.76963e-09	0	probable transcriptional regulator
290	15596936	208964	75	51	4.891e-09	0	probable oxidoreductase
291	15598221	208964	66	47	5.06409e-09	0	probable FAD-dependent glycerol-3-phosphate dehydrogenase
292	15598384	208964	66	47	5.06409e-09	0	probable permease of ABC sugar transporter
293	15596975	208964	85	55	5.27152e-09	0	uroporphyrin-III C-methyltransferase
294	15596672	208964	85	55	5.27152e-09	0	heme exporter protein CcmA
295	15598042	208964	48	38	5.40091e-09	0	probable transcriptional regulator
296	15596125	208964	48	38	5.40091e-09	0	sensor/response regulator hybrid
297	15598473	208964	80	53	5.70429e-09	0	probable short-chain dehydrogenase
298	15595513	208964	103	61	5.8746e-09	0	D-3-phosphoglycerate dehydrogenase
299	15595382	208964	64	46	5.8766e-09	0	probable ATP-binding component of ABC transporter
300	15595221	208964	64	46	5.8766e-09	0	quinone oxidoreductase
301	15597501	208964	64	46	5.8766e-09	0	probable non-ribosomal peptide synthetase
302	15597913	208964	25	24	5.87791e-09	0	chloroperoxidase precursor
303	15599371	208964	31	28	6.19523e-09	0	peptidyl-prolyl cis-trans isomerase C2
304	15596830	208964	50	39	6.25743e-09	0	potassium-transporting ATPase, A chain
305	15596610	208964	50	39	6.25743e-09	0	probable transcriptional regulator
306	15598454	208964	50	39	6.25743e-09	0	hypothetical protein
307	15595306	208964	62	45	6.58886e-09	0	cytochrome c oxidase, subunit III
308	15600353	208964	73	50	6.63793e-09	0	drug efflux transporter
309	15597695	208964	52	40	6.93614e-09	0	probable deaminase
310	15599488	208964	52	40	6.93614e-09	0	probable phosphate transporter
311	15597671	208964	28	26	6.93802e-09	0	probable cytochrome P450
312	15598083	208964	88	56	7.04112e-09	0	probable short-chain dehydrogenase
313	15598668	208964	60	44	7.14052e-09	0	hypothetical protein
314	15600392	208964	60	44	7.14052e-09	0	two-component sensor EnvZ
315	15598954	208964	107	62	7.18141e-09	0	probable aminotransferase
316	15595959	208964	58	43	7.47885e-09	0	sigma factor AlgU
317	15599432	208964	58	43	7.47885e-09	0	catalase
318	15597343	208964	58	43	7.47885e-09	0	catalase HPII
319	15599809	208964	58	43	7.47885e-09	0	catalase
320	15599131	208964	56	42	7.56557e-09	0	probable permease of ABC taurine transporter
321	15596982	208964	21	21	8.09795e-09	0	conserved hypothetical protein
322	15596699	208964	100	60	8.24521e-09	0	glyoxylate carboligase
323	15596614	208964	100	60	8.24521e-09	0	probable decarboxylase
324	15598008	208964	91	57	8.62694e-09	0	probable ATP-binding component of ABC transporter
325	15599343	208964	91	57	8.62694e-09	0	probable short-chain dehydrogenase
326	15599864	208964	91	57	8.62694e-09	0	isopentenyl monophosphate kinase
327	15595578	208964	71	49	8.65545e-09	0	thiamine biosynthesis protein, thiazole moiety
328	15597525	208964	71	49	8.65545e-09	0	probable ATP-binding component of ABC transporter
329	15597782	208964	71	49	8.65545e-09	0	response regulator GacA
330	15595264	208964	83	54	8.73931e-09	0	conserved hypothetical protein
331	15598510	208964	83	54	8.73931e-09	0	probable ATP-binding component of ABC transporter
332	15595591	208964	97	59	9.54906e-09	0	conserved hypothetical protein
333	15596476	208964	43	35	9.57822e-09	0	nicotinate-nucleotide--dimethylbenzimidazole phosphoribosyltransferase
334	15597030	208964	43	35	9.57822e-09	0	probable oxidoreductase
335	15595219	208964	94	58	9.60248e-09	0	conserved hypothetical protein
336	15598235	208964	69	48	1.08749e-08	0	probable transporter
337	15600513	208964	112	63	1.16412e-08	0	DNA/pantothenate metabolism flavoprotein
338	15600434	208964	76	51	1.20365e-08	0	exopolyphosphatase
339	15595637	208964	76	51	1.20365e-08	0	probable oxidoreductase
340	15596832	208964	45	36	1.22966e-08	0	potassium-transporting ATPase, C chain
341	15600182	208964	45	36	1.22966e-08	0	probable transcriptional regulator
342	15595519	208964	45	36	1.22966e-08	0	probable transporter
343	15598823	208964	86	55	1.24168e-08	0	conserved hypothetical protein
344	15599818	208964	33	29	1.25307e-08	0	probable MFS transporter
345	15597124	208964	33	29	1.25307e-08	0	ribosomal protein alanine acetyltransferase
346	15600435	208964	67	47	1.31948e-08	0	polyphosphate kinase
347	15600317	208964	67	47	1.31948e-08	0	two-component sensor NtrB
348	15600716	208964	104	61	1.33964e-08	0	probable aminotransferase
349	15596124	208964	104	61	1.33964e-08	0	D-lactate dehydrogenase (fermentative)
350	15598108	208964	81	53	1.36566e-08	0	probable ATP-binding component of ABC transporter
351	15598703	208964	81	53	1.36566e-08	0	probable short-chain dehydrogenase
352	15599530	208964	47	37	1.4965e-08	0	probable transport protein
353	15595944	208964	65	46	1.54856e-08	0	probable aldehyde dehydrogenase
354	15600559	208964	108	62	1.63168e-08	0	ATP-binding component of ABC phosphate transporter
355	15596142	208964	108	62	1.63168e-08	0	phosphoribosylaminoimidazole synthetase
356	15600696	208964	89	56	1.63311e-08	0	probable ATP-binding component of ABC transporter
357	15598071	208964	74	50	1.63736e-08	0	conserved hypothetical protein
358	15596996	208964	74	50	1.63736e-08	0	probable two-component response regulator
359	15597320	208964	30	27	1.67871e-08	0	probable dehydrogenase
360	15598905	208964	30	27	1.67871e-08	0	probable GMC-type oxidoreductase
361	15599790	208964	101	60	1.87078e-08	0	probable ATP-binding component of ABC transporter
362	15600490	208964	101	60	1.87078e-08	0	pyruvate dehydrogenase (cytochrome)
363	15597304	208964	101	60	1.87078e-08	0	probable decarboxylase
364	15596129	208964	101	60	1.87078e-08	0	cysteine synthase B
365	15597231	208964	101	60	1.87078e-08	0	probable decarboxylase
366	15595560	208964	101	60	1.87078e-08	0	phosphopantetheine adenylyltransferase
367	15599263	208964	101	60	1.87078e-08	0	probable epimerase
368	15599890	208964	101	60	1.87078e-08	0	acetolactate synthase large subunit
369	15598063	208964	27	25	1.88187e-08	0	probable chemotaxis transducer
370	15596158	208964	40	33	1.89959e-08	0	probable cold-shock protein
371	15598240	208964	51	39	1.93412e-08	0	probable two-component sensor
372	15595598	208964	92	57	1.97816e-08	0	noncatalytic dihydroorotase-like protein
373	15600176	208964	79	52	2.02697e-08	0	probable two-component response regulator
374	15598224	208964	84	54	2.04659e-08	0	molybdenum cofactor biosynthesis protein A2
375	15598764	208964	84	54	2.04659e-08	0	probable acetyl-coa synthetase
376	15599109	208964	84	54	2.04659e-08	0	molybdenum cofactor biosynthetic protein A1
377	15595479	208964	84	54	2.04659e-08	0	sulfate transport protein CysT
378	15596218	208964	53	40	2.07154e-08	0	probable enoyl-CoA hydratase/isomerase
379	15599919	208964	53	40	2.07154e-08	0	probable two-component sensor
380	15595430	208964	53	40	2.07154e-08	0	probable transcriptional regulator
381	15595568	208964	57	42	2.13866e-08	0	hypothetical protein
382	15595315	208964	55	41	2.14071e-08	0	probable short chain dehydrogenase
383	15596459	208964	55	41	2.14071e-08	0	probable MFS transporter
384	15596412	208964	55	41	2.14071e-08	0	hypothetical protein
385	15598316	208964	72	49	2.14336e-08	0	3-isopropylmalate dehydratase small subunit
386	15595616	208964	72	49	2.14336e-08	0	conserved hypothetical protein
387	15600495	208964	98	59	2.16541e-08	0	catabolic alanine racemase
388	15600216	208964	42	34	2.58082e-08	0	conserved hypothetical protein
389	15596597	208964	113	63	2.63091e-08	0	probable pyruvate carboxylase
390	15598304	208964	113	63	2.63091e-08	0	amidophosphoribosyltransferase
391	15597675	208964	70	48	2.70798e-08	0	probable two-component response regulator
392	15600764	208964	70	48	2.70798e-08	0	NAD/NADP transhydrogenase, NAD(H)-binding dI subunit
393	15598794	208964	70	48	2.70798e-08	0	conserved hypothetical protein
394	15595201	208964	87	55	2.85646e-08	0	RecF protein
395	15596433	208964	77	51	2.87473e-08	0	probable MFS transporter
396	15597751	208964	82	53	3.18406e-08	0	probable AMP-binding enzyme
397	15599013	208964	82	53	3.18406e-08	0	extragenic suppressor protein SuhB
398	15595478	208964	82	53	3.18406e-08	0	sulfate transport protein CysW
399	15599927	208964	82	53	3.18406e-08	0	acetyl-coenzyme A synthetase
400	15597679	208964	44	35	3.30252e-08	0	conserved hypothetical protein
401	15600427	208964	68	47	3.30975e-08	0	probable oxidoreductase
402	15599149	208964	32	28	3.335e-08	0	hypothetical protein
403	15595301	208964	32	28	3.335e-08	0	probable sulfate transporter
404	15598535	208964	32	28	3.335e-08	0	hypothetical protein
405	15597850	208964	32	28	3.335e-08	0	probable chemotaxis transducer
406	15596489	208964	37	31	3.46027e-08	0	probable 3-mercaptopyruvate sulfurtransferase
407	15600098	208964	37	31	3.46027e-08	0	vanillate O-demethylase oxidoreductase
408	15595859	208964	90	56	3.70538e-08	0	N-acetyl-gamma-glutamyl-phosphate reductase
409	15598572	208964	75	50	3.9143e-08	0	probable ATP-binding component of ABC transporter
410	15596851	208964	75	50	3.9143e-08	0	probable aminotransferase
411	15598266	208964	75	50	3.9143e-08	0	conserved hypothetical protein
412	15599518	208964	75	50	3.9143e-08	0	conserved hypothetical protein
413	15595462	208964	66	46	3.9202e-08	0	succinate-semialdehyde dehydrogenase
414	15596095	208964	66	46	3.9202e-08	0	succinylglutamate 5-semialdehyde dehydrogenase
415	15599661	208964	66	46	3.9202e-08	0	conserved hypothetical protein
416	15596006	208964	46	36	4.01426e-08	0	probable transporter
417	15600367	208964	102	60	4.17496e-08	0	probable beta-ketoacyl synthase
418	15600356	208964	102	60	4.17496e-08	0	glucose-1-phosphate thymidylyltransferase
419	15597511	208964	23	22	4.32285e-08	0	hypothetical protein
420	15599114	208964	93	57	4.4437e-08	0	conserved hypothetical protein
421	15598702	208964	93	57	4.4437e-08	0	probable decarboxylase
422	15595271	208964	93	57	4.4437e-08	0	probable ATP-binding component of ABC transporter
423	15596062	208964	29	26	4.45084e-08	0	4-hydroxyphenylpyruvate dioxygenase
424	15599141	208964	48	37	4.66442e-08	0	probable two-component sensor
425	15600298	208964	48	37	4.66442e-08	0	histidine utilization repressor HutC
426	15598467	208964	48	37	4.66442e-08	0	probable two-component sensor
427	15600122	208964	48	37	4.66442e-08	0	hypothetical protein
428	15598707	208964	85	54	4.67634e-08	0	probable short-chain dehydrogenase
429	15600170	208964	99	59	4.82345e-08	0	probable acetolactate synthase large subunit
430	15596583	208964	99	59	4.82345e-08	0	probable ATP-binding component of ABC transporter
431	15600123	208964	99	59	4.82345e-08	0	biosynthetic alanine racemase
432	15597299	208964	96	58	4.87888e-08	0	probable molybdopterin biosynthesis protein MoeB
433	15598408	208964	96	58	4.87888e-08	0	probable ATP-binding component of ABC transporter
434	15600643	208964	96	58	4.87888e-08	0	ABC subunit of A-band LPS efflux transporter
435	15596310	208964	96	58	4.87888e-08	0	probable ATP-binding/permease fusion ABC transporter
436	15598060	208964	26	24	5.00403e-08	0	conserved hypothetical protein
437	15598111	208964	39	32	5.00482e-08	0	hypothetical protein
438	15600604	208964	39	32	5.00482e-08	0	probable ferredoxin
439	15597906	208964	39	32	5.00482e-08	0	hypothetical protein
440	15598952	208964	50	38	5.20619e-08	0	probable transcriptional regulator
441	15596630	208964	50	38	5.20619e-08	0	conserved hypothetical protein
442	15600739	208964	50	38	5.20619e-08	0	conserved hypothetical protein
443	15596860	208964	52	39	5.60227e-08	0	probable transcriptional regulator
444	15600149	208964	52	39	5.60227e-08	0	thiosulfate sulfurtransferase
445	15595647	208964	58	42	5.74269e-08	0	probable phosphate transporter
446	15596396	208964	58	42	5.74269e-08	0	probable lipoprotein
447	15599526	208964	58	42	5.74269e-08	0	probable enoyl-CoA hydratase/isomerase
448	15599164	208964	34	29	5.76172e-08	0	conserved hypothetical protein
449	15595608	208964	34	29	5.76172e-08	0	twitching motility protein PilJ
450	15596026	208964	34	29	5.76172e-08	0	probable hydrolase
451	15597665	208964	54	40	5.82815e-08	0	probable transcriptional regulator
452	15596395	208964	54	40	5.82815e-08	0	conserved hypothetical protein
453	15597621	208964	19	19	6.01012e-08	0	probable thioesterase
454	15596795	208964	88	55	6.42236e-08	0	conserved hypothetical protein
455	15599923	208964	88	55	6.42236e-08	0	3-methyl-2-oxobutanoate hydroxymethyltransferase
456	15599252	208964	88	55	6.42236e-08	0	conserved hypothetical protein
457	15597024	208964	88	55	6.42236e-08	0	probable short-chain dehydrogenase
458	15598710	208964	71	48	6.51542e-08	0	probable ATP-binding component of ABC transporter
459	15596613	208964	71	48	6.51542e-08	0	conserved hypothetical protein
460	15599427	208964	106	61	6.6579e-08	0	salicylate biosynthesis isochorismate synthase
461	15596198	208964	106	61	6.6579e-08	0	anthranilate synthase component I
462	15599172	208964	106	61	6.6579e-08	0	glutamate-1-semialdehyde 2,1-aminomutase
463	15595569	208964	78	51	6.67104e-08	0	probable zinc protease
464	15599317	208964	78	51	6.67104e-08	0	conserved hypothetical protein
465	15596814	208964	78	51	6.67104e-08	0	probable AMP-binding enzyme
466	15597228	208964	78	51	6.67104e-08	0	probable transcriptional regulator
467	15597338	208964	78	51	6.67104e-08	0	probable short-chain dehydrogenase
468	15599410	208964	41	33	6.75519e-08	0	probable phenazine biosynthesis protein
469	15597101	208964	41	33	6.75519e-08	0	probable phenazine biosynthesis protein
470	15595414	208964	41	33	6.75519e-08	0	probable transcriptional regulator
471	15595849	208964	41	33	6.75519e-08	0	transcriptional regulator Vfr
472	15596443	208964	83	53	7.23615e-08	0	alkaline protease secretion protein AprD
473	15598355	208964	83	53	7.23615e-08	0	probable UDP-glucose/GDP-mannose dehydrogenase WbpA
474	15599065	208964	83	53	7.23615e-08	0	molybdopterin biosynthetic protein A1
475	15596702	208964	83	53	7.23615e-08	0	molybdopterin biosynthetic protein A2
476	15596376	208964	69	47	8.00788e-08	0	two-component response regulator PhoP
477	15597759	208964	69	47	8.00788e-08	0	probable sulfate transporter
478	15600041	208964	110	62	8.09379e-08	0	biotin carboxylase
479	15598087	208964	110	62	8.09379e-08	0	probable biotin carboxylase/biotin carboxyl carrier protein
480	15595691	208964	110	62	8.09379e-08	0	probable acyl-CoA carboxylase subunit
481	15596626	208964	91	56	8.22904e-08	0	probable cation-transporting P-type ATPase
482	15596044	208964	43	34	8.60571e-08	0	hypothetical protein
483	15597491	208964	43	34	8.60571e-08	0	probable permease of ABC transporter
484	15598903	208964	43	34	8.60571e-08	0	probable chemotaxis transducer
485	15599506	208964	31	27	8.67332e-08	0	chemotactic transducer PctB
486	15600565	208964	31	27	8.67332e-08	0	choline dehydrogenase
487	15599295	208964	31	27	8.67332e-08	0	probable dehydrogenase
488	15599901	208964	76	50	9.0808e-08	0	probable permease of ABC transporter
489	15597427	208964	76	50	9.0808e-08	0	probable glycosyl transferase
490	15597750	208964	94	57	9.78415e-08	0	probable short-chain dehydrogenase
491	15598958	208964	94	57	9.78415e-08	0	phosphoribosylformylglycinamidine synthase
492	15599259	208964	94	57	9.78415e-08	0	probable ATP-binding component of ABC transporter
493	15598623	208964	94	57	9.78415e-08	0	probable short-chain dehydrogenases
494	15600620	208964	86	54	1.04335e-07	0	alcohol dehydrogenase
495	15598436	208964	45	35	1.04346e-07	0	conserved hypothetical protein
496	15597631	208964	100	59	1.05579e-07	0	probable cation-transporting P-type ATPase
497	15599375	208964	100	59	1.05579e-07	0	probable acetolactate synthase large subunit
498	15599011	208964	81	52	1.06641e-07	0	O-acetylserine synthase
499	15598324	208964	81	52	1.06641e-07	0	probable short-chain dehydrogenase
500	15599113	208964	81	52	1.06641e-07	0	molybdopterin biosynthetic protein C
501	15596084	208964	81	52	1.06641e-07	0	acetyl-coenzyme A synthetase
502	15595304	208964	81	52	1.06641e-07	0	cytochrome c oxidase, subunit I
503	15597301	208964	81	52	1.06641e-07	0	probable acetyltransferase
504	15595233	208964	97	58	1.06901e-07	0	tryptophan synthase alpha chain
505	15598721	208964	97	58	1.06901e-07	0	argininosuccinate synthase
506	15599888	208964	97	58	1.06901e-07	0	ketol-acid reductoisomerase
507	15599327	208964	65	45	1.10808e-07	0	conserved hypothetical protein
508	15598638	208964	65	45	1.10808e-07	0	probable ATP-binding component of ABC transporter
509	15599132	208964	65	45	1.10808e-07	0	probable ATP-binding component of ABC taurine transporter
510	15600272	208964	65	45	1.10808e-07	0	conserved hypothetical protein
511	15597820	208964	28	25	1.15512e-07	0	isocitrate dehydrogenase
512	15595442	208964	74	49	1.19293e-07	0	3-dehydroquinate dehydratase
513	15598302	208964	74	49	1.19293e-07	0	probable short-chain dehydrogenase
514	15600039	208964	74	49	1.19293e-07	0	3-dehydroquinate dehydratase
515	15600611	208964	74	49	1.19293e-07	0	sarcosine oxidase alpha subunit
516	15598532	208964	47	36	1.21181e-07	0	probable MFS transporter
517	15595272	208964	63	44	1.25047e-07	0	serine/threonine protein kinase PpkA
518	15597769	208964	38	31	1.28329e-07	0	probable chemotaxis transducer
519	15595599	208964	115	63	1.30058e-07	0	aspartate carbamoyltransferase
520	15600237	208964	25	23	1.3049e-07	0	type 4 fimbrial biogenesis protein PilM
521	15600037	208964	25	23	1.3049e-07	0	probable chemotaxis transducer
522	15598020	208964	49	37	1.35441e-07	1	probable sensor/response regulator hybrid
523	15597620	208964	49	37	1.35441e-07	0	probable non-ribosomal peptide synthetase
524	15597596	208964	61	43	1.37387e-07	0	probable non-ribosomal peptide synthetase
525	15596192	208964	89	55	1.41216e-07	0	methylated-DNA--protein-cysteine methyltransferase
526	15595499	208964	89	55	1.41216e-07	0	polyamine transport protein PotG
527	15595806	208964	107	61	1.45189e-07	0	anthranilate synthetase component I
528	15596955	208964	107	61	1.45189e-07	0	para-aminobenzoate synthase component I
529	15598973	208964	51	38	1.46219e-07	0	probable transcriptional regulator
530	15596493	208964	51	38	1.46219e-07	0	probable 2-hydroxyacid dehydrogenase
531	15599342	208964	51	38	1.46219e-07	0	transcriptional regulator AcoR
532	15596953	208964	59	42	1.46988e-07	0	3'-phosphoadenosine-5'-phosphosulfate reductase
533	15596474	208964	59	42	1.46988e-07	0	cobyric acid synthase
534	15597280	208964	59	42	1.46988e-07	0	probable asparagine synthetase
535	15599925	208964	59	42	1.46988e-07	0	aspartate 1-decarboxylase precursor
536	15599273	208964	59	42	1.46988e-07	0	probable nonribosomal peptide synthetase
537	15596506	208964	59	42	1.46988e-07	0	probable transcriptional regulator
538	15597079	208964	59	42	1.46988e-07	0	probable transporter
539	15597192	208964	33	28	1.47432e-07	0	peptidyl-prolyl cis-trans isomerase C1
540	15597193	208964	79	51	1.50575e-07	0	probable AMP-binding enzyme
541	15600125	208964	79	51	1.50575e-07	0	50S ribosomal protein L9
542	15596515	208964	79	51	1.50575e-07	0	cytochrome o ubiquinol oxidase subunit I
543	15595547	208964	72	48	1.51702e-07	0	dihydrofolate reductase
544	15600092	208964	72	48	1.51702e-07	0	probable aldehyde dehydrogenase
545	15597048	208964	53	39	1.52899e-07	0	hypothetical protein
546	15597516	208964	57	41	1.53108e-07	0	transcriptional regulator GntR
547	15597071	208964	57	41	1.53108e-07	0	hypothetical protein
548	15597967	208964	55	40	1.55186e-07	0	conserved hypothetical protein
549	15598249	208964	18	18	1.6027e-07	0	probable hydrolytic enzyme
550	15598419	208964	40	32	1.71883e-07	0	acyl carrier protein phosphodiesterase
551	15599397	208964	40	32	1.71883e-07	0	hypothetical protein
552	15599325	208964	40	32	1.71883e-07	0	probable sulfite or nitrite reductase
553	15597158	208964	40	32	1.71883e-07	0	conserved hypothetical protein
554	15597235	208964	40	32	1.71883e-07	0	hypothetical protein
555	15598949	208964	40	32	1.71883e-07	0	hypothetical protein
556	15599606	208964	111	62	1.76801e-07	0	D-alanine--D-alanine ligase
557	15599396	208964	111	62	1.76801e-07	0	D-alanine-D-alanine ligase A
558	15600354	208964	104	60	1.98105e-07	0	dTDP-D-glucose 4,6-dehydratase
559	15599944	208964	104	60	1.98105e-07	0	dihydropteroate synthase
560	15599292	208964	77	50	2.04671e-07	0	probable alcohol dehydrogenase (Zn-dependent)
561	15598775	208964	95	57	2.11249e-07	0	probable carbohydrate kinase
562	15598778	208964	95	57	2.11249e-07	0	glycerol kinase
563	15600059	208964	42	33	2.17745e-07	0	conserved hypothetical protein
564	15596883	208964	42	33	2.17745e-07	0	DNA-3-methyladenine glycosidase II
565	15597712	208964	42	33	2.17745e-07	0	toluate 1,2-dioxygenase electron transfer component
566	15598527	208964	30	26	2.205e-07	0	cytochrome P450
567	15599056	208964	101	59	2.27167e-07	0	ATP-dependent RNA helicase RhlB
568	15595463	208964	101	59	2.27167e-07	0	4-aminobutyrate aminotransferase
569	15597732	208964	87	54	2.27459e-07	0	probable phosphatidate cytidylyltransferase
570	15600263	208964	87	54	2.27459e-07	0	transport protein TatC
571	15597741	208964	98	58	2.29966e-07	0	exodeoxyribonuclease III
572	15595575	208964	98	58	2.29966e-07	0	probable transglycosylase
573	15598168	208964	82	52	2.35234e-07	0	conserved hypothetical protein
574	15598868	208964	82	52	2.35234e-07	0	probable ATP-binding component of ABC transporter
575	15600717	208964	82	52	2.35234e-07	0	probable short-chain dehydrogenase
576	15599598	208964	66	45	2.62384e-07	0	glutamate N-acetyltransferase
577	15598147	208964	66	45	2.62384e-07	0	electron transfer flavoprotein alpha-subunit
578	15599303	208964	44	34	2.63063e-07	0	hypothetical protein
579	15600734	208964	75	49	2.68839e-07	0	probable dihydroorotase
580	15597400	208964	75	49	2.68839e-07	0	probable binding protein component of ABC transporter
581	15600481	208964	75	49	2.68839e-07	0	nitrogen regulatory protein P-II 2
582	15598219	208964	27	24	2.9354e-07	0	conserved hypothetical protein
583	15596805	208964	27	24	2.9354e-07	0	probable chemotaxis transducer
584	15599139	208964	27	24	2.9354e-07	0	conserved hypothetical protein
585	15600108	208964	21	20	2.96611e-07	0	probable chemotaxis transducer
586	15596980	208964	21	20	2.96611e-07	0	nitrate transporter
587	15598393	208964	64	44	2.98779e-07	0	hypothetical protein
588	15596656	208964	64	44	2.98779e-07	0	probable methyltransferase
589	15600593	208964	64	44	2.98779e-07	0	probable electron transfer flavoprotein alpha subunit
590	15600618	208964	90	55	3.03842e-07	0	phosphoribosylaminoimidazole carboxylase
591	15595341	208964	46	35	3.04979e-07	0	probable nucleoside hydrolase
592	15597767	208964	46	35	3.04979e-07	0	probable two-component sensor
593	15596581	208964	108	61	3.12102e-07	0	UDP-glucose 4-epimerase
594	15598677	208964	108	61	3.12102e-07	0	conserved hypothetical protein
595	15598024	208964	108	61	3.12102e-07	0	probable aminotransferase
596	15600045	208964	108	61	3.12102e-07	0	conserved hypothetical protein
597	15598629	208964	37	30	3.20412e-07	0	probable transcriptional regulator
598	15597004	208964	80	51	3.30895e-07	0	probable ATP-binding component of ABC transporter
599	15600624	208964	62	43	3.3187e-07	0	probable transcriptional regulator
600	15598957	208964	24	22	3.33799e-07	0	hypothetical protein
601	15595675	208964	24	22	3.33799e-07	0	probable N-acetyltransferase
602	15599169	208964	48	36	3.40906e-07	0	probable two-component sensor
603	15597998	208964	48	36	3.40906e-07	0	probable transcriptional regulator
604	15598093	208964	73	48	3.42296e-07	0	probable transcriptional regulator
605	15599360	208964	73	48	3.42296e-07	0	probable transcriptional regulator
606	15598333	208964	73	48	3.42296e-07	0	probable MFS transporter
607	15595465	208964	73	48	3.42296e-07	0	probable transcriptional regulator
608	15598157	208964	73	48	3.42296e-07	0	DNA polymerase III, delta prime subunit
609	15597384	208964	85	53	3.47219e-07	0	probable alcohol dehydrogenase (Zn-dependent)
610	15600714	208964	85	53	3.47219e-07	0	probable short-chain dehydrogenase
611	15595249	208964	60	42	3.59716e-07	0	probable glutamine amidotransferase
612	15598655	208964	60	42	3.59716e-07	0	probable glutamine amidotransferase
613	15597425	208964	32	27	3.68332e-07	0	conserved hypothetical protein
614	15599503	208964	32	27	3.68332e-07	0	chemotactic transducer PctC
615	15599486	208964	32	27	3.68332e-07	0	probable chemotaxis transducer
616	15599505	208964	32	27	3.68332e-07	0	chemotactic transducer PctA
617	15597373	208964	50	37	3.68746e-07	0	probable sensor/response regulator hybrid
618	15599671	208964	58	41	3.80492e-07	0	conserved hypothetical protein
619	15599421	208964	58	41	3.80492e-07	0	pyochelin synthetase
620	15597208	208964	112	62	3.81366e-07	0	probable acyl-CoA carboxylase alpha chain
621	15599950	208964	112	62	3.81366e-07	0	carbamoylphosphate synthetase large subunit
622	15599952	208964	112	62	3.81366e-07	0	carbamoyl-phosphate synthase small chain
623	15600629	208964	112	62	3.81366e-07	0	probable biotin carboxylase subunit of a transcarboxylase
624	15599725	208964	93	56	3.81404e-07	0	conserved hypothetical protein
625	15600142	208964	93	56	3.81404e-07	0	conserved hypothetical protein
626	15600506	208964	93	56	3.81404e-07	0	probable pyridoxal-dependent aminotransferase
627	15596684	208964	93	56	3.81404e-07	0	probable carbohydrate kinase
628	15597586	208964	93	56	3.81404e-07	0	probable ATP-binding/permease fusion ABC transporter
629	15599855	208964	52	38	3.87037e-07	0	deoxyribodipyrimidine photolyase
630	15599010	208964	52	38	3.87037e-07	0	conserved hypothetical protein
631	15598901	208964	56	40	3.9264e-07	0	probable protein methyltransferase
632	15595705	208964	56	40	3.9264e-07	0	probable acyl-CoA dehydrogenase
633	15598037	208964	56	40	3.9264e-07	0	probable enoyl-CoA hydratase/isomerase
634	15595644	208964	54	39	3.95019e-07	0	glutaryl-CoA dehydrogenase
635	15599551	208964	54	39	3.95019e-07	0	probable MFS transporter
636	15599072	208964	17	17	4.21579e-07	0	nitrite extrusion protein 1
637	15598978	208964	17	17	4.21579e-07	0	hypothetical protein
638	15599105	208964	17	17	4.21579e-07	0	hypothetical protein
639	15595351	208964	17	17	4.21579e-07	0	protocatechuate 3,4-dioxygenase, beta subunit
640	15595594	208964	71	47	4.23503e-07	0	probable cation efflux system protein
641	15595905	208964	39	31	4.2541e-07	0	probable transcriptional regulator
642	15598390	208964	96	57	4.47439e-07	0	phosphogluconate dehydratase
643	15595550	208964	96	57	4.47439e-07	0	dihydroxy-acid dehydratase
644	15598325	208964	96	57	4.47439e-07	0	conserved hypothetical protein
645	15596516	208964	78	50	4.48646e-07	0	cytochrome o ubiquinol oxidase subunit III
646	15600238	208964	102	59	4.80605e-07	0	penicillin-binding protein 1A
647	15597005	208964	88	54	4.84825e-07	0	probable permease of ABC transporter
648	15600018	208964	88	54	4.84825e-07	0	Mg(2+) transport ATPase, P-type 2
649	15596092	208964	99	58	4.85874e-07	0	N-succinylglutamate 5-semialdehyde dehydrogenase
650	15596659	208964	83	52	5.06106e-07	0	probable plasmid partitioning protein
651	15596130	208964	69	46	5.10169e-07	0	probable RNA methyltransferase
652	15596541	208964	69	46	5.10169e-07	0	probable short-chain dehydrogenase
653	15600116	208964	41	32	5.35331e-07	0	conserved hypothetical protein
654	15597530	208964	41	32	5.35331e-07	0	probable transcriptional regulator
655	15595724	208964	34	28	5.56966e-07	0	transcriptional regulator Dnr
656	15600476	208964	76	49	5.8857e-07	0	probable transcriptional regulator
657	15596193	208964	76	49	5.8857e-07	0	probable coenzyme A ligase
658	15597536	208964	67	45	5.99308e-07	0	probable binding-protein-dependent maltose/mannitol transport protein
659	15598634	208964	91	55	6.40037e-07	0	GTP cyclohydrolase I precursor
660	15596523	208964	91	55	6.40037e-07	0	threonine dehydratase, biosynthetic
661	15596871	208964	91	55	6.40037e-07	0	GTP cyclohydrolase I precursor
662	15600145	208964	91	55	6.40037e-07	0	conserved hypothetical protein
663	15595528	208964	91	55	6.40037e-07	0	threonine dehydratase, biosynthetic
664	15595846	208964	109	61	6.61483e-07	0	anthranilate synthase component II
665	15598148	208964	65	44	6.87345e-07	0	electron transfer flavoprotein beta-subunit
666	15597209	208964	65	44	6.87345e-07	0	probable enoyl-CoA hydratase/isomerase
667	15599900	208964	81	51	7.08572e-07	0	probable ATP-binding component of ABC transporter
668	15597100	208964	81	51	7.08572e-07	0	phenazine biosynthesis protein PhzE
669	15596201	208964	81	51	7.08572e-07	0	quinolinate synthetase A
670	15599409	208964	81	51	7.08572e-07	0	phenazine biosynthesis protein PhzE
671	15597642	208964	81	51	7.08572e-07	0	glycine cleavage system protein H2
672	15598520	208964	86	53	7.34142e-07	0	probable short-chain dehydrogenase
673	15598583	208964	86	53	7.34142e-07	0	beta-ketoacyl reductase
674	15600735	208964	20	19	7.57578e-07	0	hypothetical protein
675	15599543	208964	20	19	7.57578e-07	0	hypothetical protein
676	15597424	208964	20	19	7.57578e-07	0	hypothetical protein
677	15598432	208964	36	29	7.79381e-07	0	probable glycine betaine-binding protein precursor
678	15599137	208964	36	29	7.79381e-07	0	acyl-CoA thioesterase II
679	15598023	208964	94	56	7.9671e-07	0	conserved hypothetical protein
680	15600745	208964	113	62	8.12488e-07	0	glucosamine-1-phosphate acetyltransferase/N-acetylglucosamine-1-phosphate uridyltransferase
681	15598170	208964	47	35	8.30958e-07	0	probable hydrolase
682	15599777	208964	47	35	8.30958e-07	0	transcriptional regulator RtcR
683	15595303	208964	47	35	8.30958e-07	0	cytochrome c oxidase, subunit II
684	15598078	208964	47	35	8.30958e-07	0	probable two-component sensor
685	15599830	208964	23	21	8.37809e-07	0	hypothetical protein
686	15598069	208964	23	21	8.37809e-07	0	hypothetical protein
687	15596199	208964	106	60	8.82896e-07	0	anthranilate synthase component II
688	15600136	208964	106	60	8.82896e-07	0	probable GTP-binding protein
689	15598713	208964	106	60	8.82896e-07	0	probable lyase
690	15595941	208964	31	26	8.98744e-07	0	probable enoyl-CoA hydratase/isomerase
691	15597207	208964	31	26	8.98744e-07	0	hydroxymethylglutaryl-CoA lyase
692	15599382	208964	49	36	8.99467e-07	0	probable MFS transporter
693	15600680	208964	49	36	8.99467e-07	0	hypothetical protein
694	15600743	208964	49	36	8.99467e-07	0	probable transcriptional regulator
695	15597415	208964	49	36	8.99467e-07	0	membrane protein OpdE
696	15596066	208964	59	41	9.04196e-07	0	D-alanyl-D-alanine-endopeptidase
697	15598759	208964	59	41	9.04196e-07	0	fructose transport system repressor FruR
698	15597455	208964	59	41	9.04196e-07	0	transcriptional regulator PtxS
699	15598765	208964	72	47	9.28419e-07	0	3-hydroxyisobutyrate dehydrogenase
700	15600445	208964	97	57	9.30034e-07	0	probable ATP-binding component of ABC transporter
701	15599176	208964	97	57	9.30034e-07	0	conserved hypothetical protein
702	15595215	208964	97	57	9.30034e-07	0	conserved hypothetical protein
703	15599724	208964	51	37	9.46408e-07	0	type 4 prepilin peptidase PilD
704	15599978	208964	51	37	9.46408e-07	0	probable transcriptional regulator
705	15599366	208964	51	37	9.46408e-07	0	probable protease
706	15595227	208964	51	37	9.46408e-07	0	probable sulfate transporter
707	15597597	208964	51	37	9.46408e-07	0	probable non-ribosomal peptide synthetase
708	15598523	208964	57	40	9.47236e-07	0	probable non-ribosomal peptide synthetase
709	15596294	208964	57	40	9.47236e-07	0	transcriptional regulator FleQ
710	15596590	208964	57	40	9.47236e-07	0	adenosine 5'-phosphosulfate (APS) kinase
711	15597638	208964	79	50	9.57368e-07	0	glycine cleavage system protein T2
712	15596324	208964	79	50	9.57368e-07	0	probable oxidoreductase
713	15600408	208964	79	50	9.57368e-07	0	glycine-cleavage system protein T1
714	15597257	208964	79	50	9.57368e-07	0	probable ATP-binding component of ABC transporter
715	15595703	208964	55	39	9.69913e-07	0	probable acyl-CoA dehydrogenase
716	15596966	208964	55	39	9.69913e-07	0	conserved hypothetical protein
717	15598789	208964	55	39	9.69913e-07	0	probable acyl-CoA dehydrogenase
718	15595704	208964	55	39	9.69913e-07	0	probable acyl-CoA dehydrogenase
719	15597498	208964	55	39	9.69913e-07	0	probable non-ribosomal peptide synthetase
720	15596481	208964	55	39	9.69913e-07	0	probable acyl-CoA dehydrogenase
721	15599394	208964	55	39	9.69913e-07	0	probable acyl-CoA dehydrogenase
722	15599422	208964	55	39	9.69913e-07	0	dihydroaeruginoic acid synthetase
723	15600213	208964	55	39	9.69913e-07	0	probable acyl-CoA dehydrogenase
724	15600380	208964	55	39	9.69913e-07	0	probable acyl-CoA dehydrogenase
725	15595558	208964	53	38	9.69992e-07	0	probable gamma-glutamyltranspeptidase precursor
726	15600188	208964	53	38	9.69992e-07	0	probable acyl-CoA dehydrogenase
727	15599216	208964	53	38	9.69992e-07	0	probable transcriptional regulator
728	15598085	208964	53	38	9.69992e-07	0	probable acyl-CoA dehydrogenase
729	15596384	208964	53	38	9.69992e-07	0	probable acyl-CoA dehydrogenase
730	15595625	208964	103	59	1.00005e-06	0	probable ATP-dependent RNA helicase
731	15599115	208964	103	59	1.00005e-06	0	probable metal transporting P-type ATPase
732	15598847	208964	103	59	1.00005e-06	0	phosphatidate cytidylyltransferase
733	15598215	208964	100	58	1.00853e-06	0	probable ATP-binding component of ABC transporter
734	15599145	208964	100	58	1.00853e-06	0	probable ATP-dependent RNA helicase
735	15600436	208964	100	58	1.00853e-06	0	delta-aminolevulinic acid dehydratase
736	15595727	208964	100	58	1.00853e-06	0	probable class III pyridoxal phosphate-dependent aminotransferase
737	15596131	208964	100	58	1.00853e-06	0	GTP pyrophosphokinase
738	15599293	208964	89	54	1.01093e-06	0	probable short-chain dehydrogenase
739	15597546	208964	89	54	1.01093e-06	0	probable ATP-binding component of ABC transporter
740	15599858	208964	89	54	1.01093e-06	0	molybdopterin biosynthesis MoeB protein
741	15600725	208964	38	30	1.02468e-06	0	hypothetical protein
742	15597966	208964	38	30	1.02468e-06	0	hypothetical protein
743	15595982	208964	38	30	1.02468e-06	0	probable acyl carrier protein phosphodiesterase
744	15597142	208964	38	30	1.02468e-06	0	binding protein component precursor of ABC ribose transporter
745	15596923	208964	38	30	1.02468e-06	0	periplasmic beta-glucosidase
746	15600227	208964	84	52	1.06282e-06	0	uroporphyrinogen decarboxylase
747	15597991	208964	84	52	1.06282e-06	0	conserved hypothetical protein
748	15595403	208964	84	52	1.06282e-06	0	probable ATP-binding component of ABC transporter
749	15599357	208964	84	52	1.06282e-06	0	probable short-chain dehydrogenase
750	15595444	208964	16	16	1.09431e-06	0	p-hydroxybenzoate hydroxylase
751	15598792	208964	70	46	1.12139e-06	0	probable methylated-DNA--protein-cysteine methyltransferase
752	15600406	208964	77	49	1.25309e-06	0	glycine cleavage system protein P1
753	15595862	208964	77	49	1.25309e-06	0	conserved hypothetical protein
754	15597641	208964	77	49	1.25309e-06	0	glycine cleavage system protein P2
755	15600293	208964	40	31	1.27957e-06	0	urocanase
756	15596339	208964	40	31	1.27957e-06	0	probable transcriptional regulator
757	15597035	208964	40	31	1.27957e-06	0	sulfite reductase
758	15597609	208964	92	55	1.32056e-06	0	probable class III aminotransferase
759	15596394	208964	68	45	1.32266e-06	0	hypothetical protein
760	15600570	208964	68	45	1.32266e-06	0	probable permease of ABC transporter
761	15596845	208964	28	24	1.33283e-06	0	probable oxidoreductase
762	15597794	208964	28	24	1.33283e-06	0	hypothetical protein
763	15598422	208964	33	27	1.33781e-06	0	probable hydrolase
764	15596402	208964	33	27	1.33781e-06	0	conserved hypothetical protein
765	15596175	208964	33	27	1.33781e-06	0	conserved hypothetical protein
766	15597134	208964	33	27	1.33781e-06	0	conserved hypothetical protein
767	15600407	208964	82	51	1.4797e-06	0	glycine cleavage system protein H1
768	15600569	208964	87	53	1.51728e-06	0	probable ATP-binding component of ABC transporter
769	15600471	208964	87	53	1.51728e-06	0	diaminopimelate epimerase
770	15595411	208964	87	53	1.51728e-06	0	probable acyl transferase
771	15600755	208964	87	53	1.51728e-06	0	chromosome partitioning protein Spo0J
772	15598704	208964	42	32	1.52983e-06	0	probable transcriptional regulator
773	15596837	208964	42	32	1.52983e-06	0	conserved hypothetical protein
774	15598814	208964	75	48	1.59379e-06	0	conserved hypothetical protein
775	15599966	208964	75	48	1.59379e-06	0	probable ferredoxin
776	15598590	208964	75	48	1.59379e-06	0	NosF protein
777	15600256	208964	95	56	1.63195e-06	0	ubiquinone biosynthesis methyltransferase UbiE
778	15598639	208964	64	43	1.72153e-06	0	probable permease of ABC transporter
779	15600374	208964	64	43	1.72153e-06	0	probable oxidoreductase
780	15596655	208964	64	43	1.72153e-06	0	probable two-component sensor
781	15595376	208964	64	43	1.72153e-06	0	probable two-component sensor
782	15599083	208964	44	33	1.76173e-06	0	probable permease of ABC transporter
783	15599085	208964	44	33	1.76173e-06	0	probable permease of ABC transporter
784	15597548	208964	44	33	1.76173e-06	0	probable glycerophosphoryl diester phosphodiesterase
785	15597848	208964	25	22	1.78124e-06	0	probable chemotaxis transducer
786	15596570	208964	107	60	1.82156e-06	0	3-oxoacyl-acyl carrier protein synthase II
787	15598161	208964	107	60	1.82156e-06	0	beta-ketoacyl-acyl carrier protein synthase II
788	15599757	208964	107	60	1.82156e-06	0	riboflavin kinase/FAD synthase
789	15596146	208964	35	28	1.84763e-06	0	Trp repressor binding protein WrbA
790	15596196	208964	98	57	1.89769e-06	0	3-oxoacyl-[acyl-carrier-protein
791	15595848	208964	98	57	1.89769e-06	0	indole-3-glycerol-phosphate synthase
792	15597811	208964	98	57	1.89769e-06	0	cell division protein FtsK
793	15600119	208964	19	18	1.9032e-06	0	conserved hypothetical protein
794	15599104	208964	19	18	1.9032e-06	0	hypothetical protein
795	15597015	208964	46	34	1.96308e-06	0	probable Orn/Arg/Lys decarboxylase
796	15598658	208964	46	34	1.96308e-06	0	probable sensor/response regulator hybrid
797	15597779	208964	46	34	1.96308e-06	0	probable sensor/response regulator hybrid
798	15599084	208964	46	34	1.96308e-06	0	probable binding protein component of ABC transporter
799	15595653	208964	73	47	1.97478e-06	0	probable cold-shock protein
800	15595855	208964	73	47	1.97478e-06	0	probable short-chain dehydrogenase
801	15599158	208964	73	47	1.97478e-06	0	probable transporter
802	15598201	208964	73	47	1.97478e-06	0	beta-N-acetyl-D-glucosaminidase
803	15596089	208964	73	47	1.97478e-06	0	arginine/ornithine transport protein AotP
804	15599353	208964	80	50	1.99046e-06	0	ferric enterobactin transport protein FepC
805	15599889	208964	80	50	1.99046e-06	0	acetolactate synthase isozyme III small subunit
806	15599613	208964	104	59	2.04708e-06	0	UDP-N-acetylmuramoylalanyl-D-glutamate-2, 6-diaminopimelate ligase
807	15596220	208964	104	59	2.04708e-06	0	probable short-chain dehydrogenase
808	15598886	208964	104	59	2.04708e-06	0	probable metal-transporting P-type ATPase
809	15599198	208964	104	59	2.04708e-06	0	penicillin-binding protein 2
810	15600531	208964	101	58	2.05718e-06	0	guanosine-3',5'-bis(diphosphate) 3'-pyrophosphohydrolase
811	15596163	208964	101	58	2.05718e-06	0	Holliday junction DNA helicase RuvA
812	15599894	208964	101	58	2.05718e-06	0	penicillin-binding protein 1B
813	15596826	208964	60	41	2.06019e-06	0	probable enoyl-CoA hydratase/isomerase
814	15597471	208964	60	41	2.06019e-06	0	probable alcohol dehydrogenase (Zn-dependent)
815	15596983	208964	22	20	2.0636e-06	0	conserved hypothetical protein
816	15598984	208964	22	20	2.0636e-06	0	hypothetical protein
817	15597607	208964	22	20	2.0636e-06	0	probable thioesterase
818	15600265	208964	22	20	2.0636e-06	0	probable chemotaxis transducer
819	15600487	208964	48	35	2.1241e-06	0	hypothetical protein
820	15597442	208964	48	35	2.1241e-06	0	transcriptional regulator BkdR
821	15599308	208964	48	35	2.1241e-06	0	probable MFS transporter
822	15600562	208964	30	25	2.14234e-06	0	hypothetical protein
823	15599861	208964	85	52	2.17992e-06	0	glutamyl-tRNA reductase
824	15595373	208964	58	40	2.18553e-06	0	probable chemotaxis protein methyltransferase
825	15599528	208964	50	36	2.23784e-06	0	hypothetical protein
826	15598783	208964	50	36	2.23784e-06	0	transcriptional regulator MetR
827	15596219	208964	50	36	2.23784e-06	0	probable acyl-CoA dehydrogenase
828	15595487	208964	50	36	2.23784e-06	0	hypothetical protein
829	15598186	208964	50	36	2.23784e-06	0	probable phosphodiesterase
830	15595600	208964	50	36	2.23784e-06	0	transcriptional regulator PyrR
831	15595230	208964	50	36	2.23784e-06	0	probable transcriptional regulator
832	15597598	208964	56	39	2.27115e-06	0	probable non-ribosomal peptide synthetase
833	15597351	208964	56	39	2.27115e-06	0	probable phospholipase
834	15599111	208964	56	39	2.27115e-06	0	molybdopterin converting factor, large subunit
835	15597018	208964	56	39	2.27115e-06	0	probable enoyl-CoA hydratase/isomerase
836	15598897	208964	56	39	2.27115e-06	0	probable two-component response regulator
837	15597595	208964	56	39	2.27115e-06	0	pyoverdine synthetase D
838	15600036	208964	56	39	2.27115e-06	0	probable two-component response regulator
839	15596304	208964	52	37	2.30039e-06	0	conserved hypothetical protein
840	15596393	208964	52	37	2.30039e-06	0	probable transcriptional regulator
841	15596469	208964	52	37	2.30039e-06	0	cob(I)alamin adenosyltransferase
842	15599851	208964	52	37	2.30039e-06	0	conserved hypothetical protein
843	15596418	208964	54	38	2.31086e-06	0	hypothetical protein
844	15595943	208964	54	38	2.31086e-06	0	probable acyl-CoA dehydrogenase
845	15598757	208964	54	38	2.31086e-06	0	1-phosphofructokinase
846	15598539	208964	54	38	2.31086e-06	0	hypothetical protein
847	15600290	208964	54	38	2.31086e-06	0	probable amino acid permease
848	15598787	208964	54	38	2.31086e-06	0	probable enoyl-CoA hydratase/isomerase
849	15596697	208964	71	46	2.38855e-06	0	probable oxidoreductase
850	15598644	208964	71	46	2.38855e-06	0	probable permease of ABC transporter
851	15596773	208964	71	46	2.38855e-06	0	probable 3-hydroxyisobutyrate dehydrogenase
852	15595544	208964	37	29	2.40309e-06	0	glycerophosphoryl diester phosphodiesterase, periplasmic
853	15598545	208964	37	29	2.40309e-06	0	probable chemotaxis protein
854	15598963	208964	37	29	2.40309e-06	0	probable metallo-oxidoreductase
855	15598492	208964	37	29	2.40309e-06	0	alkaline phosphatase
856	15595352	208964	15	15	2.80418e-06	0	protocatechuate 3,4-dioxygenase, alpha subunit
857	15596719	208964	15	15	2.80418e-06	0	hypothetical protein
858	15596156	208964	15	15	2.80418e-06	0	hypothetical protein
859	15596878	208964	119	63	2.81183e-06	0	chorismate synthase
860	15598953	208964	69	45	2.82483e-06	0	probable N-acetylglucosamine-6-phosphate deacetylase
861	15595584	208964	111	61	2.85003e-06	0	conserved hypothetical protein
862	15599659	208964	39	30	2.975e-06	0	conserved hypothetical protein
863	15595318	208964	39	30	2.975e-06	0	probable transcriptional regulator
864	15600285	208964	39	30	2.975e-06	0	imidazolone-5-propionate hydrolase HutI
865	15595994	208964	39	30	2.975e-06	0	probable transcriptional regulator
866	15598445	208964	39	30	2.975e-06	0	probable transcriptional regulator
867	15595383	208964	39	30	2.975e-06	0	probable permease of ABC transporter
868	15600424	208964	83	51	3.01555e-06	0	probable ATP-binding/permease fusion ABC transporter
869	15600632	208964	83	51	3.01555e-06	0	probable glucose-6-phosphate dehydrogenase
870	15599715	208964	83	51	3.01555e-06	0	probable ornithine decarboxylase
871	15598379	208964	83	51	3.01555e-06	0	glucose-6-phosphate 1-dehydrogenase
872	15595800	208964	83	51	3.01555e-06	0	probable ATP-binding component of ABC transporter
873	15598220	208964	88	53	3.06686e-06	0	probable carbohydrate kinase
874	15598497	208964	32	26	3.1358e-06	0	hypothetical protein
875	15599829	208964	27	23	3.17023e-06	0	probable chemotaxis transducer
876	15597796	208964	27	23	3.17023e-06	0	hypothetical protein
877	15599305	208964	27	23	3.17023e-06	0	beta-lactamase precursor
878	15599554	208964	67	44	3.27082e-06	0	probable ferrous iron transport protein
879	15597395	208964	67	44	3.27082e-06	0	probable dehydrogenase
880	15600453	208964	96	56	3.27909e-06	0	porphobilinogen deaminase
881	15598122	208964	76	48	3.29599e-06	0	histidine transport protein HisP
882	15600267	208964	76	48	3.29599e-06	0	probable ATP-binding component of ABC transporter
883	15598075	208964	41	31	3.53318e-06	0	probable transcriptional regulator
884	15597614	208964	41	31	3.53318e-06	0	hypothetical protein
885	15597020	208964	41	31	3.53318e-06	0	conserved hypothetical protein
886	15596731	208964	108	60	3.70188e-06	0	recombination protein RecR
887	15599909	208964	99	57	3.80216e-06	0	probable aminotransferase
888	15596205	208964	99	57	3.80216e-06	0	bacterioferritin comigratory protein
889	15598402	208964	43	32	4.04913e-06	0	probable two-component sensor
890	15595480	208964	43	32	4.04913e-06	0	sulfate-binding protein precursor
891	15596407	208964	43	32	4.04913e-06	0	conserved hypothetical protein
892	15595587	208964	43	32	4.04913e-06	0	homoserine O-acetyltransferase
893	15596690	208964	43	32	4.04913e-06	0	sulfate-binding protein of ABC transporter
894	15600355	208964	74	47	4.08009e-06	0	dTDP-4-dehydrorhamnose reductase
895	15599540	208964	74	47	4.08009e-06	0	probable hydrolase
896	15598118	208964	74	47	4.08009e-06	0	probable hydrolase
897	15596453	208964	74	47	4.08009e-06	0	probable ATP-binding component of ABC transporter
898	15599007	208964	74	47	4.08009e-06	0	probable iron-binding protein IscA
899	15600703	208964	74	47	4.08009e-06	0	probable transporter
900	15596976	208964	74	47	4.08009e-06	0	assimilatory nitrate reductase
901	15598159	208964	91	54	4.12276e-06	0	conserved hypothetical protein
902	15600312	208964	105	59	4.12296e-06	0	glutamine synthetase
903	15599610	208964	105	59	4.12296e-06	0	UDP-N-acetylmuramoylalanine--D-glutamate ligase
904	15599612	208964	105	59	4.12296e-06	0	UDP-N-acetylmuramoylalanyl-D-glutamyl-2, 6-diaminopimelate--D-alanyl-D-alanyl ligase
905	15599791	208964	102	58	4.12447e-06	0	probable ATP-binding component of ABC transporter
906	15599626	208964	63	42	4.13091e-06	0	probable cytochrome b
907	15596934	208964	63	42	4.13091e-06	0	probable 3-hydroxyacyl-CoA dehydrogenase
908	15597286	208964	24	21	4.25461e-06	0	hypothetical protein
909	15600431	208964	24	21	4.25461e-06	0	probable O-antigen acetylase
910	15600641	208964	34	27	4.27007e-06	0	glycosyltransferase WbpY
911	15597830	208964	34	27	4.27007e-06	0	probable isocitrate lyase
912	15600571	208964	34	27	4.27007e-06	0	hypothetical protein
913	15597517	208964	34	27	4.27007e-06	0	gluconokinase
914	15599816	208964	34	27	4.27007e-06	0	hypothetical protein
915	15595554	208964	86	52	4.36952e-06	0	formamidopyrimidine-DNA glycosylase
916	15598313	208964	86	52	4.36952e-06	0	aspartate semialdehyde dehydrogenase
917	15600291	208964	45	33	4.49802e-06	0	histidine ammonia-lyase
918	15600631	208964	45	33	4.49802e-06	0	probable transcriptional regulator
919	15600286	208964	45	33	4.49802e-06	0	probable histidine/phenylalanine ammonia-lyase
920	15598769	208964	61	41	4.5113e-06	0	probable MFS transporter
921	15596687	208964	61	41	4.5113e-06	0	probable transcriptional regulator
922	15597296	208964	61	41	4.5113e-06	0	probable transcriptional regulator
923	15598387	208964	61	41	4.5113e-06	0	probable two-component sensor
924	15598231	208964	18	17	4.70357e-06	0	probable glutathione S-transferase
925	15598239	208964	59	40	4.83548e-06	0	conserved hypothetical protein
926	15600173	208964	59	40	4.83548e-06	0	probable enoyl-CoA hydratase/isomerase
927	15598544	208964	59	40	4.83548e-06	0	probable chemotaxis protein methyltransferase
928	15596440	208964	47	34	4.86011e-06	0	probable sensor/response regulator hybrid
929	15595552	208964	47	34	4.86011e-06	0	protease PfpI
930	15597251	208964	47	34	4.86011e-06	0	probable MFS transporter
931	15596808	208964	47	34	4.86011e-06	0	probable sensor/response regulator hybrid
932	15598508	208964	72	46	4.93616e-06	0	probable 3-hydroxyisobutyrate dehydrogenase
933	15599201	208964	72	46	4.93616e-06	0	hypothetical protein
934	15599124	208964	72	46	4.93616e-06	0	cyanide insensitive terminal oxidase
935	15598793	208964	72	46	4.93616e-06	0	probable amino acid permease
936	15597492	208964	21	19	4.98846e-06	0	hypothetical protein
937	15599716	208964	21	19	4.98846e-06	0	probable chemotaxis transducer
938	15599425	208964	21	19	4.98846e-06	0	pyochelin biosynthetic protein PchC
939	15597791	208964	21	19	4.98846e-06	0	conserved hypothetical protein
940	15596426	208964	29	24	4.98963e-06	0	probable transcriptional regulator
941	15595726	208964	29	24	4.98963e-06	0	conserved hypothetical protein
942	15596306	208964	29	24	4.98963e-06	0	probable transcriptional regulator
943	15595988	208964	29	24	4.98963e-06	0	probable transcriptional regulator
944	15599484	208964	29	24	4.98963e-06	0	probable transcriptional regulator
945	15596035	208964	57	39	5.08701e-06	0	probable glutathione peroxidase
946	15598022	208964	57	39	5.08701e-06	0	probable glutathione peroxidase
947	15596484	208964	57	39	5.08701e-06	0	probable glutathione peroxidase
948	15596518	208964	79	49	5.24273e-06	0	cytochrome o ubiquinol oxidase protein CyoE
949	15595965	208964	79	49	5.24273e-06	0	signal peptidase I
950	15597073	208964	79	49	5.24273e-06	0	probable ATP-binding/permease fusion ABC transporter
951	15596732	208964	55	38	5.25123e-06	0	probable acyl-CoA dehydrogenase
952	15600172	208964	55	38	5.25123e-06	0	probable acyl-CoA dehydrogenase
953	15600187	208964	55	38	5.25123e-06	0	probable acyl-CoA dehydrogenase
954	15596076	208964	55	38	5.25123e-06	0	probable acyl-CoA dehydrogenase
955	15597211	208964	55	38	5.25123e-06	0	probable acyl-CoA dehydrogenase
956	15597748	208964	51	36	5.27418e-06	0	probable acyl-CoA dehydrogenase
957	15598129	208964	51	36	5.27418e-06	0	probable MFS transporter
958	15598622	208964	51	36	5.27418e-06	0	probable enoyl CoA-hydratase/isomerase
959	15599631	208964	51	36	5.27418e-06	0	probable acyl-CoA dehydrogenase
960	15596828	208964	51	36	5.27418e-06	0	probable acyl-CoA dehydrogenase
961	15598736	208964	94	55	5.29097e-06	0	GDP-mannose 6-dehydrogenase AlgD
962	15598755	208964	94	55	5.29097e-06	0	probable nucleotide sugar dehydrogenase
963	15597809	208964	94	55	5.29097e-06	0	conserved hypothetical protein
964	15597218	208964	94	55	5.29097e-06	0	probable nucleotide sugar dehydrogenase
965	15599163	208964	94	55	5.29097e-06	0	probable pseudouridine synthase
966	15595367	208964	53	37	5.3163e-06	0	hypothetical protein
967	15598377	208964	53	37	5.3163e-06	0	2-keto-3-deoxy-6-phosphogluconate aldolase
968	15597278	208964	53	37	5.3163e-06	0	probable transcriptional regulator
969	15598373	208964	53	37	5.3163e-06	0	hypothetical protein
970	15598327	208964	53	37	5.3163e-06	0	probable aldolase
971	15599595	208964	53	37	5.3163e-06	0	conserved hypothetical protein
972	15597127	208964	36	28	5.48907e-06	0	probable ferredoxin
973	15597175	208964	36	28	5.48907e-06	0	probable two-component sensor
974	15598358	208964	112	61	5.79527e-06	0	30S ribosomal protein S1
975	15600711	208964	70	45	5.84616e-06	0	probable potassium efflux transporter
976	15595940	208964	70	45	5.84616e-06	0	probable 3-hydroxyisobutyrate dehydrogenase
977	15598385	208964	70	45	5.84616e-06	0	probable permease of ABC sugar transporter
978	15595902	208964	70	45	5.84616e-06	0	probable glycosyl transferase
979	15596101	208964	120	63	5.91963e-06	0	aspartate kinase alpha and beta chain
980	15598964	208964	120	63	5.91963e-06	0	GMP synthase
981	15598334	208964	120	63	5.91963e-06	0	excinuclease ABC subunit B
982	15600541	208964	84	51	6.00119e-06	0	probable DNA-binding protein
983	15596120	208964	84	51	6.00119e-06	0	DNA damage inducible protein P
984	15599857	208964	89	53	6.06558e-06	0	glutamate racemase
985	15599015	208964	97	56	6.46487e-06	0	secretion protein SecF
986	15599016	208964	97	56	6.46487e-06	0	secretion protein SecD
987	15598529	208964	97	56	6.46487e-06	0	3-oxoacyl-[acyl-carrier-protein
988	15597895	208964	38	29	6.73077e-06	0	hypothetical protein
989	15598774	208964	38	29	6.73077e-06	0	conserved hypothetical protein
990	15597047	208964	38	29	6.73077e-06	0	probable transcriptional regulator
991	15598577	208964	38	29	6.73077e-06	0	probable transcriptional regulator
992	15599218	208964	68	44	6.78734e-06	0	probable transport protein
993	15598105	208964	14	14	7.09628e-06	0	hypothetical protein
994	15597521	208964	14	14	7.09628e-06	0	hypothetical protein
995	15595784	208964	31	25	7.17418e-06	0	conserved hypothetical protein
996	15596615	208964	31	25	7.17418e-06	0	probable sodium:solute symport protein
997	15596796	208964	31	25	7.17418e-06	0	probable transcriptional regulator
998	15599025	208964	31	25	7.17418e-06	0	probable transcriptional regulator
999	15595783	208964	31	25	7.17418e-06	0	conserved hypothetical protein
1000	15597229	208964	26	22	7.37716e-06	0	hypothetical protein
1001	15595361	208964	26	22	7.37716e-06	0	probable transcriptional regulator
1002	15597346	208964	26	22	7.37716e-06	0	conserved hypothetical protein
1003	15598640	208964	26	22	7.37716e-06	0	conserved hypothetical protein
1004	15597393	208964	26	22	7.37716e-06	0	conserved hypothetical protein
1005	15600538	208964	109	60	7.41132e-06	0	ATP-dependent DNA helicase RecG
1006	15597219	208964	109	60	7.41132e-06	0	UTP--glucose-1-phosphate uridylyltransferase
1007	15598198	208964	109	60	7.41132e-06	0	transcription-repair coupling protein Mfd
1008	15598855	208964	100	57	7.48189e-06	0	probable aminotransferase
1009	15599958	208964	66	43	7.73281e-06	0	ferric uptake regulation protein
1010	15599557	208964	40	30	7.93334e-06	0	probable oxidoreductase
1011	15599477	208964	40	30	7.93334e-06	0	exonuclease SbcD
1012	15599478	208964	40	30	7.93334e-06	0	probable exonuclease
1013	15599348	208964	82	50	7.98184e-06	0	2,3-butanediol dehydrogenase
1014	15598602	208964	82	50	7.98184e-06	0	transport protein HasD
1015	15599125	208964	82	50	7.98184e-06	0	cyanide insensitive terminal oxidase
1016	15596777	208964	92	54	8.07008e-06	0	citrate synthase
1017	15596451	208964	106	59	8.17148e-06	0	probable dihydrodipicolinate synthetase
1018	15598036	208964	106	59	8.17148e-06	0	probable ATP-dependent RNA helicase
1019	15599582	208964	106	59	8.17148e-06	0	GroES protein
1020	15600243	208964	106	59	8.17148e-06	0	primosomal protein N'
1021	15596746	208964	106	59	8.17148e-06	0	probable cation-transporting P-type ATPase
1022	15596806	208964	106	59	8.17148e-06	0	beta-ketoacyl-ACP synthase I
1023	15600345	208964	75	47	8.19662e-06	0	probable ATP-binding component of ABC transporter
1024	15600483	208964	75	47	8.19662e-06	0	conserved hypothetical protein
1025	15597058	208964	87	52	8.56378e-06	0	molybdenum transport protein ModC
1026	15599200	208964	87	52	8.56378e-06	0	conserved hypothetical protein
1027	15596759	208964	87	52	8.56378e-06	0	aconitate hydratase 1
1028	15596844	208964	42	31	9.03991e-06	0	probable sulfate transporter
1029	15597250	208964	42	31	9.03991e-06	0	transcriptional regulator CynR
1030	15598096	208964	42	31	9.03991e-06	0	probable outer membrane protein
1031	15599922	208964	62	41	9.51362e-06	0	2-amino-4-hydroxy-6-hydroxymethyldihydropteridine pyrophosphokinase
1032	15598357	208964	62	41	9.51362e-06	0	integration host factor beta subunit
1033	15598881	208964	62	41	9.51362e-06	0	conserved hypothetical protein
1034	15595454	208964	33	26	9.62294e-06	0	hypothetical protein
1035	15597693	208964	33	26	9.62294e-06	0	probable transcriptional regulator
1036	15597757	208964	33	26	9.62294e-06	0	probable chemotaxis transducer
1037	15596758	208964	33	26	9.62294e-06	0	aerotaxis receptor Aer
1038	15596824	208964	33	26	9.62294e-06	0	probable transcriptional regulator
1039	15599399	208964	33	26	9.62294e-06	0	conserved hypothetical protein
1040	15595228	208964	33	26	9.62294e-06	0	hypothetical protein
1041	15599979	208964	73	46	9.90834e-06	0	probable acyl-CoA thiolase
1042	15600572	208964	73	46	9.90834e-06	0	L-serine dehydratase
1043	15597639	208964	73	46	9.90834e-06	0	L-serine dehydratase
1044	15598708	208964	73	46	9.90834e-06	0	probable permease of ABC transporter
1045	15597792	208964	23	20	9.95628e-06	0	conserved hypothetical protein
1046	15596247	208964	23	20	9.95628e-06	0	conserved hypothetical protein
1047	15597871	208964	23	20	9.95628e-06	0	probable type II secretion system protein
1048	15599347	208964	23	20	9.95628e-06	0	probable hydrolase
1049	15595439	208964	23	20	9.95628e-06	0	hypothetical protein
1050	15597126	208964	44	32	1.00021e-05	0	probable chemotaxis transducer
1051	15595496	208964	95	55	1.02813e-05	0	probable aminotransferase
1052	15595930	208964	95	55	1.02813e-05	0	probable pseudouridylate synthase
1053	15597036	208964	95	55	1.02813e-05	0	hypothetical protein
1054	15595418	208964	95	55	1.02813e-05	0	probable aminotransferase
1055	15598174	208964	60	40	1.02831e-05	0	phosphotyrosine protein phosphatase
1056	15599810	208964	60	40	1.02831e-05	0	conductance mechanosensitive channel
1057	15598011	208964	60	40	1.02831e-05	0	probable acyl-CoA dehydrogenase
1058	15595477	208964	80	49	1.03192e-05	0	sulfate transport protein CysA
1059	15597911	208964	46	33	1.07819e-05	0	probable ferredoxin
1060	15598380	208964	46	33	1.07819e-05	0	probable transcriptional regulator
1061	15598817	208964	46	33	1.07819e-05	0	ferredoxin I
1062	15600175	208964	46	33	1.07819e-05	0	probable two-component sensor
1063	15599307	208964	46	33	1.07819e-05	0	probable sensor/response regulator hybrid
1064	15597645	208964	58	39	1.09276e-05	0	probable transcriptional regulator
1065	15597947	208964	28	23	1.13557e-05	0	conserved hypothetical protein
1066	15597744	208964	28	23	1.13557e-05	0	hypothetical protein
1067	15595990	208964	28	23	1.13557e-05	0	hypothetical protein
1068	15595942	208964	56	38	1.14163e-05	0	probable enoyl-CoA hydratase/isomerase
1069	15596343	208964	56	38	1.14163e-05	0	probable iron-containing alcohol dehydrogenase
1070	15596535	208964	56	38	1.14163e-05	0	gamma-glutamyltranspeptidase precursor
1071	15599825	208964	17	16	1.14365e-05	0	hypothetical protein
1072	15600109	208964	17	16	1.14365e-05	0	hypothetical protein
1073	15597496	208964	17	16	1.14365e-05	0	chitinase
1074	15596527	208964	17	16	1.14365e-05	0	probable short-chain dehydrogenase
1075	15598040	208964	17	16	1.14365e-05	0	conserved hypothetical protein
1076	15598733	208964	113	61	1.16248e-05	0	ornithine carbamoyltransferase, anabolic
1077	15600343	208964	85	51	1.1669e-05	0	probable short-chain dehydrogenase
1078	15597537	208964	85	51	1.1669e-05	0	probable ATP-binding component of ABC maltose/mannitol transporter
1079	15600757	208964	85	51	1.1669e-05	0	glucose inhibited division protein B
1080	15600166	208964	85	51	1.1669e-05	0	thiamin biosynthesis protein ThiC
1081	15595535	208964	50	35	1.17007e-05	0	hypothetical protein
1082	15596718	208964	50	35	1.17007e-05	0	probable guanine deaminase
1083	15596249	208964	54	37	1.17216e-05	0	conserved hypothetical protein
1084	15600587	208964	71	45	1.17386e-05	0	cardiolipin synthase
1085	15599700	208964	71	45	1.17386e-05	0	probable permease of ABC transporter
1086	15600701	208964	90	53	1.17431e-05	0	probable glutamine synthetase
1087	15599476	208964	90	53	1.17431e-05	0	BirA bifunctional protein
1088	15597224	208964	52	36	1.18214e-05	0	probable transcriptional regulator
1089	15597201	208964	52	36	1.18214e-05	0	probable transcriptional regulator
1090	15596928	208964	20	18	1.18351e-05	0	conserved hypothetical protein
1091	15596363	208964	20	18	1.18351e-05	0	hypothetical protein
1092	15597054	208964	20	18	1.18351e-05	0	conserved hypothetical protein
1093	15596721	208964	35	27	1.22149e-05	0	xanthine dehydrogenase
1094	15597852	208964	35	27	1.22149e-05	0	probable two-component sensor
1095	15599238	208964	121	63	1.23496e-05	0	geranyltranstransferase
1096	15600742	208964	121	63	1.23496e-05	0	glucosamine--fructose-6-phosphate aminotransferase
1097	15595847	208964	98	56	1.25093e-05	0	anthranilate phosphoribosyltransferase
1098	15597160	208964	98	56	1.25093e-05	0	probable ATP-binding component of ABC transporter
1099	15599448	208964	98	56	1.25093e-05	0	50S ribosomal protein L24
1100	15599387	208964	78	48	1.30073e-05	0	probable ATP-binding component of ABC transporter
1101	15598450	208964	78	48	1.30073e-05	0	probable ATP-binding component of ABC transporter
1102	15599316	208964	69	44	1.36484e-05	0	conserved hypothetical protein
1103	15596990	208964	69	44	1.36484e-05	0	peptidyl-prolyl cis-trans isomerase B
1104	15599170	208964	101	57	1.44626e-05	0	phosphomethylpyrimidine kinase
1105	15596248	208964	37	28	1.48229e-05	0	probable transporter
1106	15596195	208964	83	50	1.54152e-05	0	hypothetical protein
1107	15595992	208964	93	54	1.54789e-05	0	citrate synthase 2
1108	15595980	208964	67	43	1.55909e-05	0	sodium/proline symporter PutP
1109	15595234	208964	104	58	1.57536e-05	0	tryptophan synthase beta chain
1110	15595652	208964	107	59	1.59387e-05	0	RNA helicase DbpA
1111	15596432	208964	30	24	1.60217e-05	0	probable transcriptional regulator
1112	15600342	208964	30	24	1.60217e-05	0	conserved hypothetical protein
1113	15599122	208964	30	24	1.60217e-05	0	probable transcriptional regulator
1114	15595785	208964	30	24	1.60217e-05	0	conserved hypothetical protein
1115	15596061	208964	30	24	1.60217e-05	0	probable transcriptional regulator
1116	15598694	208964	30	24	1.60217e-05	0	probable oxidoreductase
1117	15600606	208964	30	24	1.60217e-05	0	low specificity l-threonine aldolase
1118	15596029	208964	76	47	1.60254e-05	0	conserved hypothetical protein
1119	15598110	208964	76	47	1.60254e-05	0	probable permease of ABC transporter
1120	15597001	208964	88	52	1.64186e-05	0	DNA-binding protein HU
1121	15598383	208964	88	52	1.64186e-05	0	probable ATP-binding component of ABC transporter
1122	15597654	208964	25	21	1.67945e-05	0	hypothetical protein
1123	15598919	208964	25	21	1.67945e-05	0	elastase LasB
1124	15597897	208964	25	21	1.67945e-05	0	probable MFS transporter
1125	15597544	208964	25	21	1.67945e-05	0	conserved hypothetical protein
1126	15595878	208964	25	21	1.67945e-05	0	probable type II secretion system protein
1127	15597552	208964	25	21	1.67945e-05	0	methanesulfonate sulfonatase MsuD
1128	15595332	208964	39	29	1.7325e-05	0	probable guanine deaminase
1129	15597406	208964	39	29	1.7325e-05	0	probable MFS transporter
1130	15598825	208964	65	42	1.75132e-05	0	alcohol dehydrogenase class III
1131	15597128	208964	13	13	1.77407e-05	0	probable hydroxylase molybdopterin-containing subunit
1132	15596713	208964	13	13	1.77407e-05	0	hypothetical protein
1133	15600520	208964	13	13	1.77407e-05	0	probable oxidoreductase
1134	15598130	208964	13	13	1.77407e-05	0	probable hydrolase
1135	15597543	208964	13	13	1.77407e-05	0	hypothetical protein
1136	15598636	208964	13	13	1.77407e-05	0	conserved hypothetical protein
1137	15596548	208964	13	13	1.77407e-05	0	probable sigma-70 factor, ECF subfamily
1138	15596473	208964	13	13	1.77407e-05	0	cobalamin biosynthetic protein CobC
1139	15597888	208964	13	13	1.77407e-05	0	probable transcriptional regulator
1140	15600299	208964	13	13	1.77407e-05	0	conserved hypothetical protein
1141	15597535	208964	74	46	1.93376e-05	0	probable binding-protein-dependent maltose/mannitol transport protein
1142	15598209	208964	74	46	1.93376e-05	0	fatty-acid oxidation complex beta-subunit
1143	15598650	208964	74	46	1.93376e-05	0	probable acyl-CoA thiolase
1144	15598785	208964	74	46	1.93376e-05	0	probable acyl-CoA thiolase
1145	15595425	208964	74	46	1.93376e-05	0	beta-ketoadipyl CoA thiolase PcaF
1146	15600141	208964	74	46	1.93376e-05	0	conserved hypothetical protein
1147	15596933	208964	74	46	1.93376e-05	0	probable acyl-CoA thiolase
1148	15597197	208964	74	46	1.93376e-05	0	acetyl-CoA acetyltransferase
1149	15599120	208964	74	46	1.93376e-05	0	probable acyl-CoA thiolase
1150	15600043	208964	74	46	1.93376e-05	0	ribosomal protein L11 methyltransferase
1151	15596356	208964	63	41	1.93573e-05	0	probable cold-shock protein
1152	15599001	208964	96	55	1.95946e-05	0	conserved hypothetical protein
1153	15600722	208964	96	55	1.95946e-05	0	probable sodium/proton antiporter
1154	15595441	208964	41	30	1.96126e-05	0	hypothetical protein
1155	15597705	208964	41	30	1.96126e-05	0	muconate cycloisomerase I
1156	15599699	208964	81	49	1.98156e-05	0	probable permease of ABC transporter
1157	15599702	208964	81	49	1.98156e-05	0	probable ATP-binding component of ABC dipeptide transporter
1158	15595697	208964	81	49	1.98156e-05	0	biotin synthase
1159	15597539	208964	61	40	2.10621e-05	0	xylulose kinase
1160	15596472	208964	61	40	2.10621e-05	0	cobalamin biosynthetic protein CobD
1161	15600628	208964	61	40	2.10621e-05	0	probable transcarboxylase subunit
1162	15597538	208964	32	25	2.1149e-05	0	mannitol dehydrogenase
1163	15596437	208964	32	25	2.1149e-05	0	probable enoyl-CoA hydratase/isomerase
1164	15597503	208964	32	25	2.1149e-05	0	probable permease of ABC transporter
1165	15598727	208964	43	31	2.15953e-05	0	bacterioferritin
1166	15599356	208964	43	31	2.15953e-05	0	ferric enterobactin transport protein FepG
1167	15599964	208964	43	31	2.15953e-05	0	L-lactate permease
1168	15599873	208964	43	31	2.15953e-05	0	peptide n-acetyltransferase RimI
1169	15599705	208964	43	31	2.15953e-05	0	hypothetical protein
1170	15598854	208964	43	31	2.15953e-05	0	protein-PII uridylyltransferase
1171	15597813	208964	43	31	2.15953e-05	0	leucyl/phenylalanyl-tRNA-protein transferase
1172	15597879	208964	86	51	2.21805e-05	0	probable serine/threonine dehydratase, degradative
1173	15598084	208964	59	39	2.25656e-05	0	probable biotin-dependent carboxylase
1174	15597210	208964	59	39	2.25656e-05	0	probable acyl-CoA carboxyltransferase beta chain
1175	15598309	208964	59	39	2.25656e-05	0	N-(5'phosphoribosyl)anthranilate (PRA) isomerase
1176	15600383	208964	22	19	2.28247e-05	0	probable nitroreductase
1177	15599814	208964	22	19	2.28247e-05	0	hypothetical protein
1178	15597553	208964	22	19	2.28247e-05	0	NADH-dependent FMN reductase MsuE
1179	15598297	208964	22	19	2.28247e-05	0	general secretion pathway protein G
1180	15597984	208964	22	19	2.28247e-05	0	probable chemotaxis transducer
1181	15598874	208964	22	19	2.28247e-05	0	probable transcriptional regulator
1182	15600066	208964	22	19	2.28247e-05	0	probable heat-shock protein
1183	15598136	208964	72	45	2.28932e-05	0	probable acyl-CoA thiolase
1184	15599535	208964	72	45	2.28932e-05	0	probable phospholipase
1185	15599383	208964	114	61	2.3004e-05	0	conserved hypothetical protein
1186	15599002	208964	114	61	2.3004e-05	0	nucleoside diphosphate kinase
1187	15599639	208964	45	32	2.32044e-05	0	ATP sulfurylase small subunit
1188	15599744	208964	45	32	2.32044e-05	0	probable D-amino acid oxidase
1189	15598776	208964	45	32	2.32044e-05	0	conserved hypothetical protein
1190	15599652	208964	99	56	2.37603e-05	0	probable ATP-binding component of ABC transporter
1191	15600645	208964	57	38	2.38072e-05	0	phosphomannose isomerase/GDP-mannose WbpW
1192	15597550	208964	57	38	2.38072e-05	0	probable transcriptional regulator
1193	15597428	208964	57	38	2.38072e-05	0	probable phosphomannose isomerase/GDP-mannose pyrophosphorylase
1194	15595362	208964	57	38	2.38072e-05	0	probable gamma-glutamyltranspeptidase
1195	15598066	208964	47	33	2.43931e-05	0	hypothetical protein
1196	15599739	208964	47	33	2.43931e-05	0	conserved hypothetical protein
1197	15600705	208964	47	33	2.43931e-05	0	probable two-component sensor
1198	15595863	208964	47	33	2.43931e-05	0	conserved hypothetical protein
1199	15597144	208964	47	33	2.43931e-05	0	membrane protein component of ABC ribose transporter
1200	15596536	208964	79	48	2.48607e-05	0	probable ATP-binding component of ABC transporter
1201	15596236	208964	27	22	2.52536e-05	0	conserved hypothetical protein
1202	15597684	208964	27	22	2.52536e-05	0	probable transcriptional regulator
1203	15596342	208964	27	22	2.52536e-05	0	probable transcriptional regulator
1204	15596421	208964	27	22	2.52536e-05	0	probable NAD(P)H dehydrogenase
1205	15596533	208964	27	22	2.52536e-05	0	probable two-component sensor
1206	15599133	208964	27	22	2.52536e-05	0	probable periplasmic taurine-binding protein precursor
1207	15597915	208964	27	22	2.52536e-05	0	hypothetical protein
1208	15596070	208964	53	36	2.52843e-05	0	transcriptional regulator PhhR
1209	15598222	208964	53	36	2.52843e-05	0	conserved hypothetical protein
1210	15600197	208964	53	36	2.52843e-05	0	probable glycosyl transferase
1211	15597746	208964	51	35	2.54291e-05	0	probable acyl-CoA dehydrogenase
1212	15598667	208964	34	26	2.6486e-05	0	probable malic enzyme
1213	15599693	208964	70	44	2.66273e-05	0	probable binding protein component of ABC transporter
1214	15596465	208964	16	15	2.73578e-05	0	hypothetical protein
1215	15598782	208964	16	15	2.73578e-05	0	probable hydrolase
1216	15596475	208964	16	15	2.73578e-05	0	cobinamide kinase
1217	15595717	208964	16	15	2.73578e-05	0	regulatory protein NirQ
1218	15598293	208964	16	15	2.73578e-05	0	general secretion pathway protein K
1219	15597760	208964	16	15	2.73578e-05	0	hypothetical protein
1220	15597026	208964	16	15	2.73578e-05	0	hypothetical protein
1221	15596452	208964	16	15	2.73578e-05	0	hypothetical protein
1222	15599805	208964	102	57	2.74659e-05	0	DNA repair protein RadA
1223	15596471	208964	19	17	2.75551e-05	0	conserved hypothetical protein
1224	15597981	208964	19	17	2.75551e-05	0	conserved hypothetical protein
1225	15600596	208964	19	17	2.75551e-05	0	probable transcriptional regulator
1226	15597610	208964	19	17	2.75551e-05	0	L-sorbosone dehydrogenase
1227	15595755	208964	19	17	2.75551e-05	0	conserved hypothetical protein
1228	15595977	208964	19	17	2.75551e-05	0	probable transcriptional regulator
1229	15600247	208964	111	60	2.84072e-05	0	heat shock protein HslU
1230	15596999	208964	111	60	2.84072e-05	0	ATP-dependent Clp protease ATP-binding subunit ClpX
1231	15596859	208964	111	60	2.84072e-05	0	probable ClpA/B-type protease
1232	15598522	208964	111	60	2.84072e-05	0	probable Clp-family ATP-dependent protease
1233	15596998	208964	111	60	2.84072e-05	0	ATP-dependent Clp protease proteolytic subunit
1234	15595656	208964	111	60	2.84072e-05	0	probable ClpA/B protease ATP binding subunit
1235	15600365	208964	111	60	2.84072e-05	0	ornithine carbamoyltransferase, catabolic
1236	15599232	208964	84	50	2.90827e-05	0	probable ATP-binding component of ABC transporter
1237	15600715	208964	84	50	2.90827e-05	0	probable glutamine synthetase
1238	15597255	208964	84	50	2.90827e-05	0	probable permease of ABC transporter
1239	15595597	208964	94	54	2.91003e-05	0	probable cystathionine gamma-lyase
1240	15598303	208964	94	54	2.91003e-05	0	o-succinylhomoserine sulfhydrylase
1241	15600218	208964	94	54	2.91003e-05	0	homocysteine synthase
1242	15599581	208964	118	62	2.97723e-05	0	GroEL protein
1243	15599215	208964	105	58	3.00186e-05	0	UDP-N-acetylmuramate:L-alanyl-gamma-D-glutamyl-meso-diaminopimelate ligase
1244	15599389	208964	68	43	3.04616e-05	0	probable permease of ABC transporter
1245	15598210	208964	68	43	3.04616e-05	0	fatty-acid oxidation complex alpha-subunit
1246	15599980	208964	108	59	3.05972e-05	0	probable short-chain dehydrogenase
1247	15598946	208964	89	52	3.08048e-05	0	phosphoribosylglycinamide formyltransferase 2
1248	15598172	208964	89	52	3.08048e-05	0	ribonuclease E
1249	15599720	208964	89	52	3.08048e-05	0	nicotinate-nucleotide pyrophosphorylase
1250	15599673	208964	89	52	3.08048e-05	0	cytoplasmic axial filament protein
1251	15598308	208964	89	52	3.08048e-05	0	acetyl-CoA carboxylase beta subunit
1252	15597518	208964	36	27	3.17824e-05	0	gluconate permease
1253	15597540	208964	36	27	3.17824e-05	0	fructokinase
1254	15599972	208964	36	27	3.17824e-05	0	probable transcriptional regulator
1255	15597934	208964	66	42	3.43067e-05	0	integration host factor, alpha subunit
1256	15599842	208964	66	42	3.43067e-05	0	uracil permease
1257	15597593	208964	97	55	3.66343e-05	0	pyoverdine biosynthesis protein PvdE
1258	15598972	208964	97	55	3.66343e-05	0	exodeoxyribonuclease VII large subunit
1259	15600512	208964	75	46	3.67268e-05	0	DNA repair protein RadC
1260	15596087	208964	75	46	3.67268e-05	0	arginine/ornithine transport protein AotM
1261	15597078	208964	38	28	3.68077e-05	0	probable oxidoreductase
1262	15595438	208964	38	28	3.68077e-05	0	probable MFS transporter
1263	15596799	208964	38	28	3.68077e-05	0	probable oxidoreductase
1264	15598645	208964	24	20	3.7401e-05	0	conserved hypothetical protein
1265	15596060	208964	24	20	3.7401e-05	0	probable oxidoreductase
1266	15596841	208964	24	20	3.7401e-05	0	conserved hypothetical protein
1267	15600381	208964	64	41	3.80637e-05	0	probable 3-hydroxyacyl-CoA dehydrogenase
1268	15598779	208964	64	41	3.80637e-05	0	glycerol-3-phosphate regulon repressor
1269	15595567	208964	87	51	4.1233e-05	0	conserved hypothetical protein
1270	15598154	208964	87	51	4.1233e-05	0	hypothetical protein
1271	15600527	208964	87	51	4.1233e-05	0	ribonuclease PH
1272	15595864	208964	92	53	4.13436e-05	0	conserved hypothetical protein
1273	15598421	208964	40	29	4.13637e-05	0	probable transcriptional regulator
1274	15597196	208964	40	29	4.13637e-05	0	probable CoA transferase, subunit B
1275	15600497	208964	40	29	4.13637e-05	0	D-amino acid dehydrogenase, small subunit
1276	15597749	208964	73	45	4.34079e-05	0	probable acyl-CoA thiolase
1277	15600357	208964	73	45	4.34079e-05	0	dTDP-4-dehydrorhamnose 3,5-epimerase
1278	15598135	208964	12	12	4.383e-05	0	probable aminopeptidase
1279	15600517	208964	12	12	4.383e-05	0	probable transcriptional regulator
1280	15595440	208964	12	12	4.383e-05	0	probable transcriptional regulator
1281	15596244	208964	12	12	4.383e-05	0	probable esterase
1282	15597819	208964	100	56	4.43083e-05	0	isocitrate dehydrogenase
1283	15600190	208964	100	56	4.43083e-05	0	transport protein MsbA
1284	15596825	208964	60	39	4.48864e-05	0	probable 3-hydroxyacyl-CoA dehydrogenase
1285	15600528	208964	60	39	4.48864e-05	0	conserved hypothetical protein
1286	15600131	208964	115	61	4.49075e-05	0	adenylosuccinate synthetase
1287	15599431	208964	42	30	4.52909e-05	0	bacterioferritin
1288	15600581	208964	31	24	4.53314e-05	0	hypothetical protein
1289	15600164	208964	31	24	4.53314e-05	0	conserved hypothetical protein
1290	15596325	208964	31	24	4.53314e-05	0	probable transcriptional regulator
1291	15598264	208964	31	24	4.53314e-05	0	conserved hypothetical protein
1292	15597416	208964	31	24	4.53314e-05	0	probable transcriptional regulator
1293	15596969	208964	31	24	4.53314e-05	0	probable methyltransferase
1294	15600082	208964	31	24	4.53314e-05	0	probable oxidoreductase
1295	15597261	208964	31	24	4.53314e-05	0	copper resistance protein A precursor
1296	15595311	208964	80	48	4.63505e-05	0	probable cytochrome c oxidase assembly factor
1297	15595523	208964	80	48	4.63505e-05	0	probable ATP-binding component of ABC transporter
1298	15598368	208964	58	38	4.7732e-05	0	probable hydrolase
1299	15595340	208964	58	38	4.7732e-05	0	hypothetical protein
1300	15598747	208964	58	38	4.7732e-05	0	phosphomannose isomerase / guanosine 5'-diphospho-D-mannose pyrophosphorylase
1301	15597249	208964	58	38	4.7732e-05	0	carbonate dehydratase
1302	15599489	208964	44	31	4.84715e-05	0	probable two-component sensor
1303	15597745	208964	44	31	4.84715e-05	0	conserved hypothetical protein
1304	15597021	208964	44	31	4.84715e-05	0	conserved hypothetical protein
1305	15596063	208964	56	37	5.00562e-05	0	aromatic amino acid transport protein AroP2
1306	15600174	208964	56	37	5.00562e-05	0	probable amino acid permease
1307	15597060	208964	46	32	5.08288e-05	0	molybdate-binding periplasmic protein precursor ModA
1308	15599392	208964	46	32	5.08288e-05	0	probable two-component sensor
1309	15599706	208964	46	32	5.08288e-05	0	conserved hypothetical protein
1310	15598662	208964	103	57	5.12498e-05	0	probable ATP-dependent RNA helicase
1311	15598314	208964	103	57	5.12498e-05	0	3-isopropylmalate dehydrogenase
1312	15596743	208964	103	57	5.12498e-05	0	oxygen-independent coproporphyrinogen III oxidase
1313	15595991	208964	103	57	5.12498e-05	0	probable aconitate hydratase
1314	15599256	208964	103	57	5.12498e-05	0	probable thioredoxin
1315	15597522	208964	21	18	5.12518e-05	0	hypothetical protein
1316	15599380	208964	21	18	5.12518e-05	0	probable transcriptional regulator
1317	15595344	208964	21	18	5.12518e-05	0	conserved hypothetical protein
1318	15595432	208964	21	18	5.12518e-05	0	4-hydroxybenzoate transporter PcaK
1319	15596450	208964	21	18	5.12518e-05	0	probable semialdehyde dehydrogenase
1320	15597347	208964	21	18	5.12518e-05	0	conserved hypothetical protein
1321	15598370	208964	21	18	5.12518e-05	0	probable transcriptional regulator
1322	15597531	208964	21	18	5.12518e-05	0	probable TonB-dependent receptor
1323	15595794	208964	54	36	5.17584e-05	0	probable nucleotidyl transferase
1324	15595300	208964	54	36	5.17584e-05	0	probable carbonic anhydrase
1325	15597145	208964	54	36	5.17584e-05	0	ribose operon repressor RbsR
1326	15596321	208964	54	36	5.17584e-05	0	deoxyguanosinetriphosphate triphosphohydrolase
1327	15595693	208964	48	33	5.23246e-05	0	conserved hypothetical protein
1328	15599704	208964	52	35	5.27494e-05	0	probable transcriptional regulator
1329	15597141	208964	52	35	5.27494e-05	0	probable transcriptional regulator
1330	15597861	208964	52	35	5.27494e-05	0	probable transcriptional regulator
1331	15596470	208964	50	34	5.29557e-05	0	cobyrinic acid a,c-diamide synthase
1332	15597256	208964	85	50	5.3626e-05	0	probable permease of ABC transporter
1333	15599999	208964	95	54	5.36356e-05	0	probable class III aminotransferase
1334	15598362	208964	95	54	5.36356e-05	0	chorismate mutase
1335	15595330	208964	95	54	5.36356e-05	0	beta-alanine--pyruvate transaminase
1336	15598359	208964	112	60	5.43864e-05	0	cytidylate kinase
1337	15597567	208964	112	60	5.43864e-05	0	probable ClpA/B-type protease
1338	15600138	208964	112	60	5.43864e-05	0	delta 2-isopentenylpyrophosphate transferase
1339	15595429	208964	26	21	5.4872e-05	0	gamma-carboxymuconolactone decarboxylase
1340	15598230	208964	26	21	5.4872e-05	0	probable transcriptional regulator
1341	15595313	208964	26	21	5.4872e-05	0	conserved hypothetical protein
1342	15597795	208964	26	21	5.4872e-05	0	conserved hypothetical protein
1343	15596843	208964	26	21	5.4872e-05	0	probable chemotaxis transducer
1344	15600422	208964	33	25	5.5965e-05	0	conserved hypothetical protein
1345	15597129	208964	33	25	5.5965e-05	0	probable hydroxylase large subunit
1346	15596720	208964	33	25	5.5965e-05	0	xanthine dehydrogenase
1347	15599953	208964	106	58	5.62471e-05	0	dihydrodipicolinate reductase
1348	15599033	208964	90	52	5.65802e-05	0	probable ATP-binding component of ABC transporter
1349	15598571	208964	90	52	5.65802e-05	0	probable ATP-binding component of ABC transporter
1350	15600510	208964	69	43	5.77431e-05	0	probable binding protein component of ABC dipeptide transporter
1351	15595743	208964	109	59	5.78083e-05	0	methionine adenosyltransferase
1352	15599608	208964	109	59	5.78083e-05	0	UDP-N-acetylglucosamine--N-acetylmuramyl-(pentapeptide) pyrophosphoryl-undecaprenol N-acetylglucosamine transferase
1353	15600231	208964	109	59	5.78083e-05	0	3-dehydroquinate synthase
1354	15597781	208964	119	62	5.90483e-05	0	excinuclease ABC subunit C
1355	15599430	208964	119	62	5.90483e-05	0	excinuclease ABC subunit A
1356	15599519	208964	18	16	6.29478e-05	0	hypothetical protein
1357	15596036	208964	18	16	6.29478e-05	0	probable transcriptional regulator
1358	15596957	208964	18	16	6.29478e-05	0	probable transcriptional regulator
1359	15597253	208964	18	16	6.29478e-05	0	hypothetical protein
1360	15599140	208964	18	16	6.29478e-05	0	conserved hypothetical protein
1361	15596874	208964	18	16	6.29478e-05	0	conserved hypothetical protein
1362	15599148	208964	18	16	6.29478e-05	0	conserved hypothetical protein
1363	15597392	208964	18	16	6.29478e-05	0	probable transcriptional regulator
1364	15596664	208964	18	16	6.29478e-05	0	hypothetical protein
1365	15597529	208964	18	16	6.29478e-05	0	probable sulfatase
1366	15596956	208964	18	16	6.29478e-05	0	probable transcriptional regulator
1367	15599895	208964	18	16	6.29478e-05	0	conserved hypothetical protein
1368	15595983	208964	18	16	6.29478e-05	0	probable transporter
1369	15595937	208964	18	16	6.29478e-05	0	probable beta-lactamase
1370	15595345	208964	18	16	6.29478e-05	0	probable oxidoreductase
1371	15596068	208964	15	14	6.43816e-05	0	pterin-4-alpha-carbinolamine dehydratase
1372	15600372	208964	15	14	6.43816e-05	0	probable transcriptional regulator
1373	15599379	208964	15	14	6.43816e-05	0	probable transcriptional regulator
1374	15599940	208964	67	42	6.51255e-05	0	conserved hypothetical protein
1375	15598134	208964	67	42	6.51255e-05	0	probable transporter
1376	15596704	208964	67	42	6.51255e-05	0	probable transporter
1377	15599229	208964	35	26	6.63565e-05	0	aquaporin Z
1378	15598101	208964	35	26	6.63565e-05	0	precorrin isomerase CobH
1379	15599248	208964	98	55	6.72009e-05	0	6,7-dimethyl-8-ribityllumazine synthase
1380	15599249	208964	98	55	6.72009e-05	0	GTP cyclohydrolase II / 3,4-dihydroxy-2-butanone 4-phosphate synthase
1381	15600432	208964	98	55	6.72009e-05	0	transcription termination factor Rho
1382	15600346	208964	76	46	6.79349e-05	0	probable periplasmic binding protein
1383	15597519	208964	76	46	6.79349e-05	0	probable glyceraldehyde-3-phosphate dehydrogenase
1384	15599246	208964	65	41	7.2441e-05	0	thiamine monophosphate kinase
1385	15599658	208964	65	41	7.2441e-05	0	RNA polymerase sigma-54 factor
1386	15600368	208964	65	41	7.2441e-05	0	CysQ protein
1387	15595511	208964	65	41	7.2441e-05	0	probable binding protein component of ABC transporter
1388	15596322	208964	65	41	7.2441e-05	0	probable cobalamin biosynthetic protein
1389	15598786	208964	65	41	7.2441e-05	0	probable hydroxyacyl-CoA dehydrogenase
1390	15596184	208964	28	22	7.43199e-05	0	conserved hypothetical protein
1391	15595509	208964	28	22	7.43199e-05	0	conserved hypothetical protein
1392	15600582	208964	28	22	7.43199e-05	0	probable transcriptional regulator
1393	15597843	208964	93	53	7.52274e-05	0	NADH dehydrogenase I chain L
1394	15597862	208964	37	27	7.60908e-05	0	probable 6-pyruvoyl tetrahydrobiopterin synthase
1395	15595263	208964	37	27	7.60908e-05	0	hypothetical protein
1396	15598145	208964	37	27	7.60908e-05	0	probable lipase
1397	15597457	208964	37	27	7.60908e-05	0	probable 2-ketogluconate kinase
1398	15597717	208964	37	27	7.60908e-05	0	RND divalent metal cation efflux membrane fusion protein CzcB precursor
1399	15597575	208964	37	27	7.60908e-05	0	probable oxidoreductase
1400	15597002	208964	63	40	7.95148e-05	0	peptidyl-prolyl cis-trans isomerase D
1401	15599696	208964	63	40	7.95148e-05	0	probable binding protein component of ABC transporter
1402	15598462	208964	63	40	7.95148e-05	0	cold acclimation protein B
1403	15595223	208964	74	45	8.00917e-05	0	shikimate dehydrogenase
1404	15597237	208964	74	45	8.00917e-05	0	probable amino acid permease
1405	15598183	208964	101	56	8.11283e-05	0	probable ATP-binding component of ABC transporter
1406	15600756	208964	101	56	8.11283e-05	0	chromosome partitioning protein Soj
1407	15595617	208964	101	56	8.11283e-05	0	adenosylmethionine-8-amino-7-oxononanoate aminotransferase
1408	15596090	208964	23	19	8.14605e-05	0	transcriptional regulator ArgR
1409	15596328	208964	23	19	8.14605e-05	0	probable MFS transporter
1410	15599485	208964	23	19	8.14605e-05	0	probable transporter
1411	15595679	208964	23	19	8.14605e-05	0	malate synthase G
1412	15598803	208964	81	48	8.43462e-05	0	polyamine transport protein PotA
1413	15596658	208964	39	28	8.48251e-05	0	probable chemotaxis protein
1414	15599824	208964	61	39	8.6163e-05	0	lysine-specific permease
1415	15595420	208964	116	61	8.6478e-05	0	probable dihydrodipicolinate synthetase
1416	15598360	208964	116	61	8.6478e-05	0	still frameshift 3-PHOSPHOSHIKIMATE 1-CARBOXYVINYLTRANSFERASE prephenate dehydrogenase
1417	15599390	208964	59	38	9.21966e-05	0	probable binding protein component of ABC transporter
1418	15595364	208964	59	38	9.21966e-05	0	probable transporter
1419	15599331	208964	59	38	9.21966e-05	0	probable MFS transporter
1420	15595986	208964	59	38	9.21966e-05	0	probable amino acid permease
1421	15596114	208964	41	29	9.22944e-05	0	potassium uptake protein Kup
1422	15598856	208964	41	29	9.22944e-05	0	probable sodium/hydrogen antiporter
1423	15595620	208964	41	29	9.22944e-05	0	conserved hypothetical protein
1424	15596657	208964	41	29	9.22944e-05	0	probable chemotaxis transmembrane proton channel
1425	15600547	208964	41	29	9.22944e-05	0	glycolate oxidase subunit GlcE
1426	15597195	208964	41	29	9.22944e-05	0	probable CoA transferase, subunit A
1427	15596558	208964	72	44	9.295e-05	0	probable transporter
1428	15595495	208964	104	57	9.39631e-05	0	probable glutamine synthetase
1429	15598731	208964	30	23	9.47572e-05	0	probable serine protease
1430	15597317	208964	30	23	9.47572e-05	0	probable transcriptional regulator
1431	15600546	208964	30	23	9.47572e-05	0	glycolate oxidase subunit GlcF
1432	15600180	208964	30	23	9.47572e-05	0	probable transcriptional regulator
1433	15598641	208964	30	23	9.47572e-05	0	conserved hypothetical protein
1434	15596596	208964	30	23	9.47572e-05	0	probable transcriptional regulator
1435	15600592	208964	30	23	9.47572e-05	0	probable ferredoxin
1436	15600399	208964	57	37	9.74264e-05	0	acetylornithine deacetylase
1437	15599529	208964	57	37	9.74264e-05	0	probable fumarase
1438	15595371	208964	57	37	9.74264e-05	0	probable methylesterase
1439	15598225	208964	57	37	9.74264e-05	0	molybdopterin biosynthetic protein B2
1440	15595689	208964	43	30	9.83117e-05	0	conserved hypothetical protein
1441	15599707	208964	43	30	9.83117e-05	0	conserved hypothetical protein
1442	15597308	208964	43	30	9.83117e-05	0	conserved hypothetical protein
1443	15597910	208964	55	36	0.000101668	0	probable molybdopterin oxidoreductase
1444	15600275	208964	55	36	0.000101668	0	probable binding protein component of ABC transporter
1445	15598846	208964	91	52	0.000101766	0	1-deoxy-d-xylulose 5-phosphate reductoisomerase
1446	15596724	208964	91	52	0.000101766	0	conserved hypothetical protein
1447	15599674	208964	79	47	0.00010255	0	conserved hypothetical protein
1448	15599443	208964	113	60	0.000102576	0	50S ribosomal protein L18
1449	15598561	208964	113	60	0.000102576	0	probable chaperone
1450	15599738	208964	113	60	0.000102576	0	ClpB protein
1451	15595288	208964	113	60	0.000102576	0	probable ClpA/B-type chaperone
1452	15595200	208964	113	60	0.000102576	0	DNA polymerase III, beta chain
1453	15596161	208964	113	60	0.000102576	0	conserved hypothetical protein
1454	15598633	208964	45	31	0.000102763	0	probable short-chain dehydrogenase
1455	15599664	208964	107	58	0.000103634	0	superoxide dismutase
1456	15599609	208964	107	58	0.000103634	0	cell division protein FtsW
1457	15595327	208964	53	35	0.000104749	0	gamma-aminobutyrate permease
1458	15598430	208964	70	43	0.000106312	0	probable sodium:solute symporter
1459	15599765	208964	124	63	0.000106416	0	octaprenyl-diphosphate synthase
1460	15596501	208964	51	34	0.000106513	0	probable oligopeptidase
1461	15600049	208964	51	34	0.000106513	0	probable sensor/response regulator hybrid
1462	15597728	208964	51	34	0.000106513	0	thiol peroxidase
1463	15597391	208964	51	34	0.000106513	0	hydrogen cyanide synthase HcnC
1464	15600207	208964	49	33	0.000106829	0	glutamate-ammonia-ligase adenylyltransferase
1465	15599127	208964	49	33	0.000106829	0	probable transcriptional regulator
1466	15600330	208964	11	11	0.000107046	0	hypothetical protein
1467	15596336	208964	11	11	0.000107046	0	hypothetical protein
1468	15597542	208964	11	11	0.000107046	0	conserved hypothetical protein
1469	15599578	208964	11	11	0.000107046	0	hypothetical protein
1470	15596977	208964	11	11	0.000107046	0	assimilatory nitrite reductase small subunit
1471	15597551	208964	11	11	0.000107046	0	probable FMNH2-dependent monooxygenase
1472	15599982	208964	11	11	0.000107046	0	hypothetical protein
1473	15600331	208964	11	11	0.000107046	0	hypothetical protein
1474	15598615	208964	11	11	0.000107046	0	hypothetical protein
1475	15596077	208964	11	11	0.000107046	0	probable ring-cleaving dioxygenase
1476	15597468	208964	110	59	0.000107487	0	penicillin-binding protein 3A
1477	15599607	208964	110	59	0.000107487	0	UDP-N-acetylmuramate--alanine ligase
1478	15599614	208964	110	59	0.000107487	0	penicillin-binding protein 3
1479	15599219	208964	20	17	0.00011269	0	ethanolamine ammonia-lyase large subunit
1480	15600455	208964	20	17	0.00011269	0	alginate biosynthesis protein AlgZ/FimS
1481	15597685	208964	20	17	0.00011269	0	probable transcriptional regulator
1482	15598642	208964	20	17	0.00011269	0	conserved hypothetical protein
1483	15600053	208964	20	17	0.00011269	0	probable permease of ABC transporter
1484	15598444	208964	20	17	0.00011269	0	hypothetical protein
1485	15596574	208964	20	17	0.00011269	0	conserved hypothetical protein
1486	15599220	208964	20	17	0.00011269	0	probable ethanolamine ammonia-lyase light chain
1487	15598461	208964	20	17	0.00011269	0	probable transporter
1488	15600278	208964	32	24	0.000115235	0	probable transcriptional regulator
1489	15596525	208964	32	24	0.000115235	0	probable transcriptional regulator
1490	15600573	208964	32	24	0.000115235	0	probable transcriptional regulator
1491	15600638	208964	32	24	0.000115235	0	probable coenzyme A transferase
1492	15596935	208964	32	24	0.000115235	0	probable transcriptional regulator
1493	15600051	208964	25	20	0.000116468	0	conserved hypothetical protein
1494	15600014	208964	25	20	0.000116468	0	probable transporter
1495	15597506	208964	25	20	0.000116468	0	hypothetical protein
1496	15598936	208964	25	20	0.000116468	0	hypothetical protein
1497	15599682	208964	25	20	0.000116468	0	conserved hypothetical protein
1498	15596361	208964	68	42	0.000119949	0	conserved hypothetical protein
1499	15599199	208964	68	42	0.000119949	0	conserved hypothetical protein
1500	15598933	208964	99	55	0.000120962	0	integrase/recombinase XerD
1501	15600340	208964	99	55	0.000120962	0	A / G specific adenine glycosylase
1502	15600169	208964	99	55	0.000120962	0	aspartate transaminase
1503	15599060	208964	77	46	0.000122474	0	probable amino acid binding protein
1504	15598819	208964	66	41	0.000133609	0	conserved hypothetical protein
1505	15595208	208964	66	41	0.000133609	0	DNA-3-methyladenine glycosidase I
1506	15596371	208964	66	41	0.000133609	0	periplasmic nitrate reductase protein NapA
1507	15596251	208964	94	53	0.000134145	0	probable NADH dehydrogenase
1508	15600239	208964	94	53	0.000134145	0	malic enzyme
1509	15597252	208964	34	25	0.000134908	0	probable transcriptional regulator
1510	15596509	208964	34	25	0.000134908	0	probable transcriptional regulator
1511	15595379	208964	34	25	0.000134908	0	probable transcriptional regulator
1512	15596284	208964	34	25	0.000134908	0	flagellar hook-associated protein type 3 FlgL
1513	15596264	208964	34	25	0.000134908	0	probable transcriptional regulator
1514	15596422	208964	17	15	0.00014105	0	probable NAD(P)H dehydrogenase
1515	15599116	208964	17	15	0.00014105	0	probable transcriptional regulator
1516	15599695	208964	17	15	0.00014105	0	probable transcriptional regulator
1517	15596816	208964	17	15	0.00014105	0	probable transcriptional regulator
1518	15597381	208964	17	15	0.00014105	0	hypothetical protein
1519	15598665	208964	17	15	0.00014105	0	conserved hypothetical protein
1520	15597414	208964	17	15	0.00014105	0	hypothetical protein
1521	15595673	208964	17	15	0.00014105	0	probable permease
1522	15598100	208964	17	15	0.00014105	0	precorrin-2 methyltransferase CobI
1523	15597793	208964	17	15	0.00014105	0	hypothetical protein
1524	15596537	208964	75	45	0.000143915	0	probable permease of ABC transporter
1525	15596085	208964	75	45	0.000143915	0	arginine/ornithine binding protein AotJ
1526	15598119	208964	75	45	0.000143915	0	periplasmic histidine-binding protein HisJ
1527	15599358	208964	75	45	0.000143915	0	hypothetical protein
1528	15598164	208964	102	56	0.000145859	0	malonyl-CoA-[acyl-carrier-protein
1529	15599666	208964	102	56	0.000145859	0	fumarate hydratase
1530	15596051	208964	102	56	0.000145859	0	fumarate hydratase
1531	15599692	208964	64	40	0.000147014	0	probable binding protein component of ABC transporter
1532	15596850	208964	14	13	0.000149022	0	probable transcriptional regulator
1533	15597434	208964	14	13	0.000149022	0	hypothetical protein
1534	15595744	208964	14	13	0.000149022	0	probable transcriptional regulator
1535	15599854	208964	14	13	0.000149022	0	probable transcriptional regulator
1536	15596555	208964	14	13	0.000149022	0	hypothetical protein
1537	15596049	208964	14	13	0.000149022	0	chitin-binding protein CbpD precursor
1538	15598878	208964	14	13	0.000149022	0	hypothetical protein
1539	15595447	208964	14	13	0.000149022	0	conserved hypothetical protein
1540	15597282	208964	14	13	0.000149022	0	probable epoxide hydrolase
1541	15598931	208964	82	48	0.000149891	0	homoserine dehydrogenase
1542	15599645	208964	82	48	0.000149891	0	ATP-phosphoribosyltransferase
1543	15600542	208964	82	48	0.000149891	0	probable rubredoxin reductase
1544	15597644	208964	36	26	0.000153071	0	hypothetical protein
1545	15599210	208964	27	21	0.000154327	0	conserved hypothetical protein
1546	15598039	208964	27	21	0.000154327	0	probable aldolase
1547	15599144	208964	27	21	0.000154327	0	hypothetical protein
1548	15599407	208964	27	21	0.000154327	0	phenazine biosynthesis protein PhzC
1549	15599787	208964	27	21	0.000154327	0	hypothetical protein
1550	15597098	208964	27	21	0.000154327	0	phenazine biosynthesis protein PhzC
1551	15596994	208964	27	21	0.000154327	0	hypothetical protein
1552	15598319	208964	62	39	0.000159871	0	conserved hypothetical protein
1553	15598730	208964	62	39	0.000159871	0	probable oxidoreductase
1554	15600400	208964	62	39	0.000159871	0	probable phosphate transporter
1555	15598965	208964	117	61	0.000164252	0	inosine-5'-monophosphate dehydrogenase
1556	15596048	208964	73	44	0.00016662	0	hypothetical protein
1557	15598749	208964	73	44	0.00016662	0	probable glycosyl transferase
1558	15599267	208964	38	27	0.000169167	0	probable amino acid permease
1559	15598934	208964	38	27	0.000169167	0	probable sodium/hydrogen antiporter
1560	15596397	208964	38	27	0.000169167	0	conserved hypothetical protein
1561	15598317	208964	105	57	0.000169272	0	3-isopropylmalate dehydratase large subunit
1562	15599916	208964	97	54	0.000171812	0	probable aminotransferase
1563	15599250	208964	97	54	0.000171812	0	riboflavin synthase alpha chain
1564	15599841	208964	97	54	0.000171812	0	uracil phosphoribosyltransferase
1565	15596242	208964	60	38	0.000171874	0	hypothetical protein
1566	15595428	208964	22	18	0.000173468	0	beta-ketoadipate enol-lactone hydrolase
1567	15596693	208964	22	18	0.000173468	0	probable potassium channel
1568	15597353	208964	22	18	0.000173468	0	hypothetical protein
1569	15599377	208964	22	18	0.000173468	0	hypothetical protein
1570	15600224	208964	22	18	0.000173468	0	probable short chain dehydrogenase
1571	15597533	208964	22	18	0.000173468	0	transcriptional regulator MtlR
1572	15598465	208964	22	18	0.000173468	0	probable transcriptional regulator
1573	15598517	208964	22	18	0.000173468	0	probable transcriptional regulator
1574	15597892	208964	22	18	0.000173468	0	probable transcriptional regulator
1575	15596420	208964	22	18	0.000173468	0	probable transcriptional regulator
1576	15598998	208964	92	52	0.000179281	0	conserved hypothetical protein
1577	15598712	208964	92	52	0.000179281	0	probable lyase
1578	15600525	208964	80	47	0.000181188	0	catabolite repression control protein
1579	15598992	208964	58	37	0.00018271	0	conserved hypothetical protein
1580	15595756	208964	58	37	0.00018271	0	conserved hypothetical protein
1581	15597754	208964	40	28	0.000182788	0	probable transport protein
1582	15595353	208964	40	28	0.000182788	0	transcriptional regulator PcaR
1583	15598307	208964	108	58	0.000187744	0	folylpolyglutamate synthetase
1584	15597360	208964	71	43	0.000190289	0	probable glycosyl hydrolase
1585	15598734	208964	71	43	0.000190289	0	probable ATP-binding component of ABC transporter
1586	15600529	208964	114	60	0.000190564	0	guanylate kinase
1587	15597816	208964	114	60	0.000190564	0	ATP-binding protease component ClpA
1588	15600129	208964	114	60	0.000190564	0	probable rRNA methylase
1589	15597921	208964	114	60	0.000190564	0	probable chaperone
1590	15599471	208964	114	60	0.000190564	0	transcription antitermination protein NusG
1591	15600560	208964	29	22	0.000193135	0	membrane protein component of ABC phosphate transporter
1592	15599559	208964	29	22	0.000193135	0	inhibitor of chromosome initiation IciA
1593	15597790	208964	29	22	0.000193135	0	conserved hypothetical protein
1594	15595634	208964	29	22	0.000193135	0	cytosine deaminase
1595	15597050	208964	29	22	0.000193135	0	probable transcriptional regulator
1596	15597221	208964	111	59	0.000196665	0	glutathione reductase
1597	15599585	208964	111	59	0.000196665	0	probable short-chain dehydrogenase
1598	15599411	208964	54	35	0.00019964	0	probable pyridoxamine 5'-phosphate oxidase
1599	15598663	208964	54	35	0.00019964	0	probable MFS transporter
1600	15596246	208964	54	35	0.00019964	0	pyridoxine 5'-phosphate oxidase
1601	15600501	208964	54	35	0.00019964	0	leucine-responsive regulatory protein
1602	15599412	208964	54	35	0.00019964	0	probable pyridoxamine 5'-phosphate oxidase
1603	15599224	208964	54	35	0.00019964	0	conserved hypothetical protein
1604	15597307	208964	44	30	0.00020165	0	hypothetical protein
1605	15600208	208964	52	34	0.000205137	0	pyruvate dehydrogenase
1606	15596030	208964	46	31	0.000206704	0	hypothetical protein
1607	15596159	208964	46	31	0.000206704	0	probable dna-binding stress protein
1608	15595549	208964	46	31	0.000206704	0	probable transporter
1609	15599156	208964	50	33	0.000208293	0	probable ATP-dependent helicase
1610	15598493	208964	50	33	0.000208293	0	probable ATP-dependent helicase
1611	15596283	208964	50	33	0.000208293	0	flagellar hook-associated protein 1 FlgK
1612	15596298	208964	48	32	0.000208876	0	flagellar M-ring protein
1613	15599160	208964	48	32	0.000208876	0	probable transcriptional regulator
1614	15597356	208964	69	42	0.000214576	0	probable glycosyl hydrolase
1615	15598777	208964	69	42	0.000214576	0	glycerol uptake facilitator protein
1616	15596039	208964	69	42	0.000214576	0	probable glycosyl transferase
1617	15595579	208964	78	46	0.000215333	0	DNA mismatch repair protein MicA
1618	15596309	208964	31	23	0.00023119	0	conserved hypothetical protein
1619	15598761	208964	31	23	0.00023119	0	probable transcriptional regulator
1620	15595908	208964	31	23	0.00023119	0	hypothetical protein
1621	15597270	208964	31	23	0.00023119	0	hypothetical protein
1622	15599632	208964	31	23	0.00023119	0	probable transcriptional regulator
1623	15598103	208964	31	23	0.00023119	0	precorrin-6y-dependent methyltransferase CobL
1624	15596065	208964	31	23	0.00023119	0	conserved hypothetical protein
1625	15599191	208964	90	51	0.000232608	0	lipoate synthase
1626	15597349	208964	67	41	0.000239097	0	1,4-alpha-glucan branching enzyme
1627	15600661	208964	24	19	0.000241406	0	probable citrate transporter
1628	15598542	208964	24	19	0.000241406	0	probable two-component response regulator
1629	15596927	208964	24	19	0.000241406	0	conserved hypothetical protein
1630	15600120	208964	24	19	0.000241406	0	conserved hypothetical protein
1631	15598879	208964	24	19	0.000241406	0	conserved hypothetical protein
1632	15597688	208964	24	19	0.000241406	0	transcriptional regulator MexT
1633	15599853	208964	24	19	0.000241406	0	hypothetical protein
1634	15598089	208964	24	19	0.000241406	0	probable very-long-chain acyl-CoA synthetase
1635	15595314	208964	19	16	0.000242524	0	hypothetical protein
1636	15598649	208964	19	16	0.000242524	0	conserved hypothetical protein
1637	15596774	208964	19	16	0.000242524	0	hypothetical protein
1638	15599350	208964	19	16	0.000242524	0	hypothetical protein
1639	15597413	208964	19	16	0.000242524	0	probable aldehyde dehydrogenase
1640	15596069	208964	19	16	0.000242524	0	phenylalanine-4-hydroxylase
1641	15595390	208964	19	16	0.000242524	0	probable TonB-dependent receptor
1642	15600097	208964	19	16	0.000242524	0	vanillate O-demethylase oxygenase subunit
1643	15596715	208964	19	16	0.000242524	0	conserved hypothetical protein
1644	15596217	208964	19	16	0.000242524	0	probable acyl-CoA dehydrogenase
1645	15596001	208964	76	45	0.000252017	0	probable oxidoreductase
1646	15600269	208964	76	45	0.000252017	0	probable binding protein component of ABC transporter
1647	15600622	208964	103	56	0.000257495	0	aspartate ammonia-lyase
1648	15597236	208964	103	56	0.000257495	0	probable glutamine synthetase
1649	15595507	208964	10	10	0.000258527	0	hypothetical protein
1650	15599928	208964	10	10	0.000258527	0	hypothetical protein
1651	15597608	208964	10	10	0.000258527	0	conserved hypothetical protein
1652	15596116	208964	10	10	0.000258527	0	hypothetical protein
1653	15596477	208964	10	10	0.000258527	0	hypothetical protein
1654	15595672	208964	10	10	0.000258527	0	probable transcriptional regulator
1655	15598951	208964	10	10	0.000258527	0	hypothetical protein
1656	15596263	208964	10	10	0.000258527	0	probable short-chain dehydrogenase
1657	15597423	208964	10	10	0.000258527	0	probable transcriptional regulator
1658	15600332	208964	10	10	0.000258527	0	hypothetical protein
1659	15596482	208964	10	10	0.000258527	0	probable transcriptional regulator
1660	15600518	208964	10	10	0.000258527	0	hypothetical protein
1661	15599265	208964	10	10	0.000258527	0	probable transcriptional regulator
1662	15599937	208964	65	40	0.000263433	0	ribosome-binding factor A
1663	15597907	208964	65	40	0.000263433	0	probable periplasmic spermidine/putrescine-binding protein
1664	15597716	208964	65	40	0.000263433	0	RND divalent metal cation efflux transporter CzcA
1665	15598806	208964	65	40	0.000263433	0	polyamine transport protein PotD
1666	15596607	208964	65	40	0.000263433	0	probable periplasmic spermidine/putrescine-binding protein
1667	15597877	208964	33	24	0.000267069	0	probable transcriptional regulator
1668	15598073	208964	33	24	0.000267069	0	probable transcriptional regulator
1669	15595276	208964	33	24	0.000267069	0	hypothetical protein
1670	15597119	208964	33	24	0.000267069	0	hypothetical protein
1671	15597512	208964	33	24	0.000267069	0	probable transcriptional regulator
1672	15598140	208964	33	24	0.000267069	0	cobalamin biosynthetic protein CobN
1673	15599391	208964	33	24	0.000267069	0	probable two-component response regulator
1674	15600412	208964	33	24	0.000267069	0	hypothetical protein
1675	15599698	208964	63	39	0.000287137	0	probable binding protein component of ABC transporter
1676	15595802	208964	63	39	0.000287137	0	probable permease of ABC transporter
1677	15600012	208964	63	39	0.000287137	0	probable glycosyl transferase
1678	15600094	208964	74	44	0.000290859	0	benzoylformate decarboxylase
1679	15598993	208964	98	54	0.000298671	0	probable aminotransferase
1680	15596382	208964	35	25	0.000299652	0	probable glutathione S-transferase
1681	15599369	208964	35	25	0.000299652	0	probable transcriptional regulator
1682	15598044	208964	35	25	0.000299652	0	probable transcriptional regulator
1683	15598034	208964	35	25	0.000299652	0	probable transcriptional regulator
1684	15597628	208964	35	25	0.000299652	0	probable transcriptional regulator
1685	15599507	208964	35	25	0.000299652	0	conserved hypothetical protein
1686	15600358	208964	35	25	0.000299652	0	probable two-component sensor
1687	15598320	208964	35	25	0.000299652	0	probable transcriptional regulator
1688	15596398	208964	35	25	0.000299652	0	probable transcriptional regulator
1689	15597319	208964	35	25	0.000299652	0	probable transcriptional regulator
1690	15595641	208964	35	25	0.000299652	0	N-carbamoyl-beta-alanine amidohydrolase
1691	15596381	208964	35	25	0.000299652	0	probable transcriptional regulator
1692	15595489	208964	35	25	0.000299652	0	conserved hypothetical protein
1693	15597643	208964	35	25	0.000299652	0	probable transcriptional regulator
1694	15597730	208964	35	25	0.000299652	0	probable transcriptional regulator
1695	15596815	208964	35	25	0.000299652	0	conserved hypothetical protein
1696	15597056	208964	35	25	0.000299652	0	probable transcriptional regulator
1697	15597157	208964	35	25	0.000299652	0	probable transcriptional regulator
1698	15595321	208964	35	25	0.000299652	0	probable transcriptional regulator
1699	15598331	208964	35	25	0.000299652	0	probable transcriptional regulator
1700	15597613	208964	35	25	0.000299652	0	probable transcriptional regulator
1701	15599082	208964	35	25	0.000299652	0	Na+/H+ antiporter NhaP
1702	15595357	208964	35	25	0.000299652	0	probable transcriptional regulator
1703	15596820	208964	35	25	0.000299652	0	conserved hypothetical protein
1704	15595804	208964	118	61	0.000307647	0	ribulose-phosphate 3-epimerase
1705	15597845	208964	93	52	0.000309417	0	NADH dehydrogenase I chain N
1706	15597844	208964	93	52	0.000309417	0	NADH dehydrogenase I chain M
1707	15598146	208964	16	14	0.000309869	0	hypothetical protein
1708	15599870	208964	16	14	0.000309869	0	probable TonB-dependent receptor
1709	15596819	208964	16	14	0.000309869	0	probable hydrolase
1710	15595218	208964	16	14	0.000309869	0	hypothetical protein
1711	15600235	208964	16	14	0.000309869	0	type 4 fimbrial biogenesis protein PilO
1712	15596093	208964	16	14	0.000309869	0	arginine/ornithine succinyltransferase AI subunit
1713	15599351	208964	16	14	0.000309869	0	probable TonB-dependent receptor
1714	15598502	208964	16	14	0.000309869	0	hypothetical protein
1715	15599395	208964	16	14	0.000309869	0	hypothetical protein
1716	15600236	208964	16	14	0.000309869	0	type 4 fimbrial biogenesis protein PilN
1717	15596094	208964	16	14	0.000309869	0	arginine/ornithine succinyltransferase AII subunit
1718	15597006	208964	81	47	0.000312577	0	probable permease of ABC transporter
1719	15598030	208964	26	20	0.000312643	0	probable transcriptional regulator
1720	15597334	208964	26	20	0.000312643	0	probable ATP-dependent DNA ligase
1721	15599355	208964	26	20	0.000312643	0	ferric enterobactin transport protein FepD
1722	15596466	208964	26	20	0.000312643	0	probable transcriptional regulator
1723	15597948	208964	26	20	0.000312643	0	conserved hypothetical protein
1724	15599167	208964	37	26	0.000328107	0	probable acyl-CoA dehydrogenase
1725	15598092	208964	37	26	0.000328107	0	probable sigma-70 factor, ECF subfamily
1726	15598160	208964	37	26	0.000328107	0	4-amino-4-deoxychorismate lyase
1727	15598246	208964	72	43	0.000331415	0	dihydroorotate dehydrogenase
1728	15598120	208964	72	43	0.000331415	0	histidine transport system permease HisQ
1729	15597016	208964	72	43	0.000331415	0	probable amino acid permease
1730	15599562	208964	109	58	0.000334381	0	superoxide dismutase
1731	15599646	208964	109	58	0.000334381	0	UDP-N-acetylglucosamine 1-carboxyvinyltransferase
1732	15598163	208964	109	58	0.000334381	0	3-oxoacyl-[acyl-carrier-protein
1733	15598570	208964	13	12	0.00033916	0	conserved hypothetical protein
1734	15600472	208964	13	12	0.00033916	0	conserved hypothetical protein
1735	15599365	208964	13	12	0.00033916	0	hypothetical protein
1736	15595555	208964	13	12	0.00033916	0	hypothetical protein
1737	15598573	208964	13	12	0.00033916	0	conserved hypothetical protein
1738	15600024	208964	13	12	0.00033916	0	probable transcriptional regulator
1739	15597786	208964	13	12	0.00033916	0	hypothetical protein
1740	15598574	208964	13	12	0.00033916	0	conserved hypothetical protein
1741	15599642	208964	115	60	0.000348646	0	AlgW protein
1742	15595963	208964	115	60	0.000348646	0	serine protease MucD precursor
1743	15600324	208964	57	36	0.00034967	0	phosphoglycerate mutase
1744	15595434	208964	39	27	0.000351867	0	probable oxidoreductase
1745	15596164	208964	112	59	0.000354025	0	Holliday junction DNA helicase RuvB
1746	15597880	208964	21	17	0.000360991	0	conserved hypothetical protein
1747	15596929	208964	21	17	0.000360991	0	conserved hypothetical protein
1748	15600671	208964	21	17	0.000360991	0	conserved hypothetical protein
1749	15599212	208964	21	17	0.000360991	0	conserved hypothetical protein
1750	15597077	208964	21	17	0.000360991	0	probable oxidoreductase
1751	15600052	208964	21	17	0.000360991	0	probable permease of ABC transporter
1752	15599546	208964	21	17	0.000360991	0	conserved hypothetical protein
1753	15599067	208964	21	17	0.000360991	0	respiratory nitrate reductase gamma chain
1754	15598835	208964	86	49	0.000363966	0	acetyl-coenzyme A carboxylase carboxyl transferase (alpha subunit)
1755	15599194	208964	86	49	0.000363966	0	D-ala-D-ala-carboxypeptidase
1756	15598898	208964	55	35	0.000366006	0	probable methylesterase
1757	15597275	208964	55	35	0.000366006	0	probable amino acid permease
1758	15596234	208964	55	35	0.000366006	0	conserved hypothetical protein
1759	15598375	208964	101	55	0.000370368	0	conserved hypothetical protein
1760	15599192	208964	70	42	0.000373176	0	lipoate-protein ligase B
1761	15600221	208964	53	34	0.000379264	0	conserved hypothetical protein
1762	15598332	208964	53	34	0.000379264	0	probable secretion protein
1763	15600491	208964	28	21	0.000383733	0	xanthine phosphoribosyltransferase
1764	15600095	208964	28	21	0.000383733	0	probable transcriptional regulator
1765	15597768	208964	28	21	0.000383733	0	probable two-component response regulator
1766	15595677	208964	28	21	0.000383733	0	probable hydrolase
1767	15596358	208964	28	21	0.000383733	0	rRNA methyltransferase
1768	15596338	208964	28	21	0.000383733	0	probable transcriptional regulator
1769	15598125	208964	28	21	0.000383733	0	hypothetical protein
1770	15595350	208964	28	21	0.000383733	0	transcriptional regulator PcaQ
1771	15597344	208964	28	21	0.000383733	0	conserved hypothetical protein
1772	15600502	208964	43	29	0.000384159	0	probable oxidoreductase
1773	15600647	208964	43	29	0.000384159	0	oxidoreductase Rmd
1774	15600646	208964	51	33	0.000388971	0	GDP-mannose 4,6-dehydratase
1775	15600691	208964	51	33	0.000388971	0	probable adhesin
1776	15598032	208964	51	33	0.000388971	0	probable secretion protein
1777	15597306	208964	45	30	0.000392574	0	hypothetical protein
1778	15596238	208964	45	30	0.000392574	0	probable outer membrane protein
1779	15599887	208964	49	32	0.000394681	0	phosphatidylserine synthase
1780	15599135	208964	49	32	0.000394681	0	probable DNA binding protein
1781	15599594	208964	49	32	0.000394681	0	probable two-component sensor
1782	15600373	208964	49	32	0.000394681	0	conserved hypothetical protein
1783	15599591	208964	49	32	0.000394681	0	conserved hypothetical protein
1784	15595609	208964	47	31	0.000395995	0	methyltransferase PilK
1785	15598018	208964	47	31	0.000395995	0	conserved hypothetical protein
1786	15596032	208964	96	53	0.000401721	0	phosphate acetyltransferase
1787	15597545	208964	68	41	0.000415583	0	conserved hypothetical protein
1788	15597310	208964	68	41	0.000415583	0	probable MFS transporter
1789	15599603	208964	122	62	0.000429012	0	cell division protein FtsZ
1790	15598848	208964	126	63	0.000429096	0	undecaprenyl pyrophosphate synthetase
1791	15596110	208964	77	45	0.000430359	0	probable Mg transporter MgtE
1792	15599913	208964	77	45	0.000430359	0	probable transporter
1793	15596716	208964	77	45	0.000430359	0	probable transporter
1794	15596414	208964	77	45	0.000430359	0	probable 2-isopropylmalate synthase
1795	15595752	208964	84	48	0.000441626	0	fructose-1,6-bisphosphate aldolase
1796	15599902	208964	30	22	0.00045183	0	hypothetical protein
1797	15599561	208964	30	22	0.00045183	0	probable transporter
1798	15600214	208964	30	22	0.00045183	0	probable sodium/hydrogen antiporter
1799	15596564	208964	30	22	0.00045183	0	hypothetical protein
1800	15596619	208964	30	22	0.00045183	0	probable transcriptional regulator
1801	15598052	208964	30	22	0.00045183	0	acyl-CoA thioesterase I precursor
1802	15598369	208964	30	22	0.00045183	0	probable short-chain dehydrogenase
1803	15600382	208964	30	22	0.00045183	0	probable transcriptional regulator
1804	15595903	208964	30	22	0.00045183	0	chloramphenicol acetyltransferase
1805	15597747	208964	30	22	0.00045183	0	probable transcriptional regulator
1806	15598423	208964	66	40	0.000458024	0	peptidyl-prolyl cis-trans isomerase A
1807	15595391	208964	23	18	0.000488401	0	hypothetical protein
1808	15597279	208964	23	18	0.000488401	0	probable ring-hydroxylating dioxygenase subunit
1809	15597402	208964	23	18	0.000488401	0	probable transcriptional regulator
1810	15599597	208964	23	18	0.000488401	0	probable glutathione S-transferase
1811	15595674	208964	23	18	0.000488401	0	probable transcriptional regulator
1812	15599130	208964	23	18	0.000488401	0	taurine dioxygenase
1813	15598560	208964	23	18	0.000488401	0	aliphatic amidase expression-regulating protein
1814	15598117	208964	23	18	0.000488401	0	probable transcriptional regulator
1815	15600494	208964	23	18	0.000488401	0	probable transcriptional regulator
1816	15600467	208964	23	18	0.000488401	0	nucleoside diphosphate kinase regulator
1817	15598113	208964	23	18	0.000488401	0	probable transcriptional regulator
1818	15598121	208964	75	44	0.000494783	0	histidine transport system permease HisM
1819	15596265	208964	75	44	0.000494783	0	probable heat shock protein (hsp90 family)
1820	15596978	208964	89	50	0.000496826	0	assimilatory nitrite reductase large subunit
1821	15597590	208964	18	15	0.000510577	0	probable aminotransferase
1822	15599808	208964	18	15	0.000510577	0	conserved hypothetical protein
1823	15597696	208964	18	15	0.000510577	0	probable MFS transporter
1824	15598109	208964	18	15	0.000510577	0	hypothetical protein
1825	15598696	208964	18	15	0.000510577	0	conserved hypothetical protein
1826	15596483	208964	18	15	0.000510577	0	probable MFS transporter
1827	15598077	208964	18	15	0.000510577	0	probable two-component response regulator
1828	15600577	208964	18	15	0.000510577	0	probable lipolytic enzyme
1829	15600535	208964	18	15	0.000510577	0	probable transcriptional regulator
1830	15599817	208964	18	15	0.000510577	0	probable oxidoreductase
1831	15595788	208964	32	23	0.000514716	0	conserved hypothetical protein
1832	15598648	208964	32	23	0.000514716	0	malate:quinone oxidoreductase
1833	15600223	208964	32	23	0.000514716	0	probable MFS transporter
1834	15596245	208964	32	23	0.000514716	0	probable outer membrane protein
1835	15599836	208964	32	23	0.000514716	0	malate:quinone oxidoreductase
1836	15595583	208964	107	57	0.000520932	0	probable oxidase
1837	15595220	208964	94	52	0.000523225	0	conserved hypothetical protein
1838	15598351	208964	82	47	0.000526759	0	probable aminotransferase WbpE
1839	15598366	208964	62	38	0.000540364	0	conserved hypothetical protein
1840	15595996	208964	62	38	0.000540364	0	probable helicase
1841	15599866	208964	73	43	0.000562066	0	probable ribosomal protein L25
1842	15597143	208964	73	43	0.000562066	0	ribose transport protein RbsA
1843	15600753	208964	73	43	0.000562066	0	ATP synthase A chain
1844	15599009	208964	119	61	0.000568086	0	L-cysteine desulfurase (pyridoxal phosphate-dependent)
1845	15596852	208964	34	24	0.000570766	0	probable glutathione S-transferase
1846	15597773	208964	34	24	0.000570766	0	probable transcriptional regulator
1847	15599340	208964	34	24	0.000570766	0	probable transcriptional regulator
1848	15597743	208964	34	24	0.000570766	0	probable transcriptional regulator
1849	15599048	208964	34	24	0.000570766	0	probable transferase
1850	15595374	208964	34	24	0.000570766	0	probable chemotaxis transducer
1851	15599363	208964	34	24	0.000570766	0	probable TonB-dependent receptor
1852	15597454	208964	34	24	0.000570766	0	transcriptional regulator PtxR
1853	15595254	208964	34	24	0.000570766	0	probable transcriptional regulator
1854	15599171	208964	34	24	0.000570766	0	thiamin-phosphate pyrophosphorylase
1855	15598826	208964	34	24	0.000570766	0	probable transcriptional regulator
1856	15596313	208964	34	24	0.000570766	0	hypothetical protein
1857	15598107	208964	34	24	0.000570766	0	probable TonB-dependent receptor
1858	15599611	208964	110	58	0.000585389	0	phospho-N-acetylmuramoyl-pentapeptide-transferase
1859	15598453	208964	87	49	0.000608943	0	periplasmic tail-specific protease
1860	15600327	208964	87	49	0.000608943	0	probable carboxyl-terminal protease
1861	15595649	208964	87	49	0.000608943	0	probable stomatin-like protein
1862	15598196	208964	58	36	0.000614571	0	aromatic amino acid transport protein AroP1
1863	15599479	208964	58	36	0.000614571	0	exodeoxyribonuclease V alpha chain
1864	15597329	208964	9	9	0.000617592	0	hypothetical protein
1865	15598576	208964	9	9	0.000617592	0	conserved hypothetical protein
1866	15596739	208964	9	9	0.000617592	0	hypothetical protein
1867	15598521	208964	9	9	0.000617592	0	conserved hypothetical protein
1868	15600752	208964	9	9	0.000617592	0	atp synthase C chain
1869	15600507	208964	9	9	0.000617592	0	hypothetical protein
1870	15597960	208964	9	9	0.000617592	0	hypothetical protein
1871	15599222	208964	9	9	0.000617592	0	hypothetical protein
1872	15600732	208964	9	9	0.000617592	0	hypothetical protein
1873	15598410	208964	9	9	0.000617592	0	hypothetical protein
1874	15598150	208964	9	9	0.000617592	0	hypothetical protein
1875	15596557	208964	25	19	0.000617633	0	conserved hypothetical protein
1876	15600121	208964	25	19	0.000617633	0	conserved hypothetical protein
1877	15597508	208964	25	19	0.000617633	0	probable transcriptional regulator
1878	15597615	208964	25	19	0.000617633	0	probable hydrolase
1879	15600442	208964	25	19	0.000617633	0	hypothetical protein
1880	15598977	208964	25	19	0.000617633	0	probable transcriptional regulator
1881	15598579	208964	25	19	0.000617633	0	binding protein component of ABC phosphonate transporter
1882	15598426	208964	25	19	0.000617633	0	conserved hypothetical protein
1883	15599321	208964	25	19	0.000617633	0	probable MFS transporter
1884	15596399	208964	25	19	0.000617633	0	probable hydrolase
1885	15599062	208964	25	19	0.000617633	0	probable DNA invertase
1886	15597894	208964	25	19	0.000617633	0	probable hydrolase
1887	15595392	208964	25	19	0.000617633	0	hypothetical protein
1888	15596377	208964	25	19	0.000617633	0	two-component sensor PhoQ
1889	15596335	208964	36	25	0.000618875	0	probable transcriptional regulator
1890	15600030	208964	36	25	0.000618875	0	probable outer membrane protein
1891	15596230	208964	36	25	0.000618875	0	probable glutathione S-transferase
1892	15600093	208964	36	25	0.000618875	0	probable MFS transporter
1893	15598797	208964	36	25	0.000618875	0	conserved hypothetical protein
1894	15597710	208964	36	25	0.000618875	0	anthranilate dioxygenase reductase
1895	15595667	208964	36	25	0.000618875	0	probable hydroxamate-type ferrisiderophore receptor
1896	15600273	208964	36	25	0.000618875	0	prolyl aminopeptidase
1897	15599454	208964	116	60	0.000627995	0	50S ribosomal protein L22
1898	15598813	208964	116	60	0.000627995	0	RecA protein
1899	15595493	208964	102	55	0.000629988	0	probable glutamine synthetase
1900	15598845	208964	102	55	0.000629988	0	conserved hypothetical protein
1901	15596763	208964	102	55	0.000629988	0	conserved hypothetical protein
1902	15598552	208964	102	55	0.000629988	0	conserved hypothetical protein
1903	15599251	208964	102	55	0.000629988	0	riboflavin-specific deaminase/reductase
1904	15600473	208964	102	55	0.000629988	0	site-specific recombinase Sss
1905	15596652	208964	56	35	0.000646757	0	sigma factor FliA
1906	15600032	208964	38	26	0.000658379	0	biosynthetic arginine decarboxylase
1907	15599386	208964	15	13	0.000666993	0	probable iron/ascorbate oxidoreductase
1908	15598202	208964	15	13	0.000666993	0	probable transcriptional regulator
1909	15596755	208964	15	13	0.000666993	0	hypothetical protein
1910	15596379	208964	15	13	0.000666993	0	probable transcriptional regulator
1911	15595564	208964	15	13	0.000666993	0	probable transcriptional regulator
1912	15595867	208964	15	13	0.000666993	0	hypothetical protein
1913	15600699	208964	15	13	0.000666993	0	hypothetical protein
1914	15597154	208964	15	13	0.000666993	0	probable transporter
1915	15598870	208964	15	13	0.000666993	0	hypothetical protein
1916	15597520	208964	15	13	0.000666993	0	hypothetical protein
1917	15600168	208964	15	13	0.000666993	0	NAD(P)H quinone oxidoreductase
1918	15599921	208964	97	53	0.000674752	0	poly(A) polymerase
1919	15595354	208964	40	27	0.00068897	0	probable RND efflux membrane fusion protein precursor
1920	15598719	208964	40	27	0.00068897	0	probable RND efflux membrane fusion protein precursor
1921	15597689	208964	40	27	0.00068897	0	RND multidrug efflux membrane fusion protein MexE precursor
1922	15596401	208964	40	27	0.00068897	0	conserved hypothetical protein
1923	15595593	208964	69	41	0.00070225	0	twitching motility protein PilU
1924	15597215	208964	42	28	0.000710631	0	RND multidrug efflux membrane fusion protein precursor
1925	15600712	208964	42	28	0.000710631	0	conserved hypothetical protein
1926	15595791	208964	50	32	0.000714466	0	peptidyl-prolyl cis-trans isomerase SurA
1927	15600352	208964	50	32	0.000714466	0	multidrug resistance protein
1928	15599388	208964	78	45	0.000717051	0	probable permease of ABC transporter
1929	15600347	208964	78	45	0.000717051	0	probable permease of ABC transporter
1930	15595494	208964	44	29	0.000723567	0	probable glutamine amidotransferase
1931	15599128	208964	44	29	0.000723567	0	probable choline transporter
1932	15600568	208964	44	29	0.000723567	0	choline transporter BetT
1933	15595366	208964	44	29	0.000723567	0	conserved hypothetical protein
1934	15596579	208964	44	29	0.000723567	0	probable type II secretion system protein
1935	15598463	208964	44	29	0.000723567	0	hypothetical protein
1936	15600484	208964	44	29	0.000723567	0	probable choline transporter
1937	15596514	208964	44	29	0.000723567	0	cytochrome o ubiquinol oxidase subunit II
1938	15598627	208964	48	31	0.000724924	0	conserved hypothetical protein
1939	15598873	208964	48	31	0.000724924	0	probable RND efflux membrane fusion protein precursor
1940	15599019	208964	85	48	0.000732728	0	S-adenosylmethionine:trna ribosyltransferase-isomerase
1941	15599690	208964	20	16	0.000733686	0	probable two-component sensor
1942	15597669	208964	20	16	0.000733686	0	probable glutathione S-transferase
1943	15598661	208964	20	16	0.000733686	0	conserved hypothetical protein
1944	15597222	208964	27	20	0.000742925	0	conserved hypothetical protein
1945	15599911	208964	27	20	0.000742925	0	conserved hypothetical protein
1946	15595532	208964	27	20	0.000742925	0	hypothetical protein
1947	15595676	208964	27	20	0.000742925	0	probable transcriptional regulator
1948	15598512	208964	27	20	0.000742925	0	probable permease of ABC transporter
1949	15598009	208964	27	20	0.000742925	0	probable glutathione S-transferase
1950	15597202	208964	27	20	0.000742925	0	probable MFS transporter
1951	15600300	208964	27	20	0.000742925	0	outer membrane lipoprotein Blc
1952	15598416	208964	12	11	0.000758596	0	probable transcriptional regulator
1953	15597784	208964	12	11	0.000758596	0	probable transcriptional regulator
1954	15595384	208964	12	11	0.000758596	0	probable binding protein component of ABC transporter
1955	15596050	208964	12	11	0.000758596	0	probable oxidoreductase
1956	15600252	208964	12	11	0.000758596	0	probable transcriptional regulator
1957	15596949	208964	12	11	0.000758596	0	hypothetical protein
1958	15598575	208964	12	11	0.000758596	0	conserved hypothetical protein
1959	15596305	208964	12	11	0.000758596	0	probable MFS transporter
1960	15597726	208964	12	11	0.000758596	0	hypothetical protein
1961	15597082	208964	12	11	0.000758596	0	conserved hypothetical protein
1962	15595561	208964	12	11	0.000758596	0	probable oxidoreductase
1963	15596945	208964	12	11	0.000758596	0	probable enoyl-CoA hydratase/isomerase
1964	15595538	208964	105	56	0.000759502	0	prolipoprotein diacylglyceryl transferase
1965	15598882	208964	123	62	0.000810991	0	adenylate kinase
1966	15600636	208964	123	62	0.000810991	0	DNA helicase II
1967	15600515	208964	123	62	0.000810991	0	phosphomannomutase AlgC
1968	15596793	208964	76	44	0.000820712	0	heat shock protein HtpG
1969	15596740	208964	90	50	0.000821284	0	adenine phosphoribosyltransferase
1970	15595497	208964	65	39	0.000844337	0	polyamine transport protein
1971	15598872	208964	65	39	0.000844337	0	probable RND efflux transporter
1972	15600379	208964	65	39	0.000844337	0	probable iron-containing alcohol dehydrogenase
1973	15597806	208964	29	21	0.000859911	0	conserved hypothetical protein
1974	15596717	208964	29	21	0.000859911	0	probable transcriptional regulator
1975	15596479	208964	29	21	0.000859911	0	probable MFS transporter
1976	15598054	208964	29	21	0.000859911	0	conserved hypothetical protein
1977	15598095	208964	29	21	0.000859911	0	probable transcriptional regulator
1978	15596464	208964	29	21	0.000859911	0	hypothetical protein
1979	15600320	208964	95	52	0.000866972	0	probable rRNA methylase
1980	15595400	208964	63	38	0.000913784	0	probable binding protein component of ABC transporter
1981	15599457	208964	63	38	0.000913784	0	50S ribosomal protein L23
1982	15596457	208964	63	38	0.000913784	0	probable binding protein component of ABC transporter
1983	15596454	208964	74	43	0.000928873	0	probable permease of ABC transporter
1984	15600258	208964	74	43	0.000928873	0	conserved hypothetical protein
1985	15596782	208964	74	43	0.000928873	0	2-oxoglutarate dehydrogenase (E1 subunit)
1986	15597714	208964	22	17	0.000963876	0	toluate 1,2-dioxygenase alpha subunit
1987	15597469	208964	22	17	0.000963876	0	probable transcriptional regulator
1988	15598381	208964	22	17	0.000963876	0	hypothetical protein
[truncated: 3,561 more rows]
