# Supplementary material for: A computational approach to discovering the functions of bacterial phytochromes by analysis of homolog distributions
Source: BMC Bioinformatics. 2006 Mar 16;7:141. doi: 10.1186/1471-2105-7-141 (PMC1552090; doi:10.1186/1471-2105-7-141)
Supplement: Additional File 14 — Sorted list of co-distribution results based on a high E-value global BLAST analysis, P. aeruginosa phytochrome BphP as query and all P. aeruginosa proteins as target. [file 1471-2105-7-141-S14.xls]

## Sheet: pseae_bphp_2ndrun
Query protein BphP from Pseudomonas aeeuginosa (pseae_bphp)
global BLAST run with default E value of 10
gi 15599312 taxid 208964, BLAST homologs found in k=69 species
a: sorting range							69
b: gi of target protein							138
c: taxid of target protein							(above values for k and n for calculation of p)
l: number of species in which BLAST homologs were found
m: number of species identical with query protein
p: probability for co-distribution
e: 1 if the target protein is a direct BLAST homolog of the query protein
f: protein annotation as
a	b	c	l	m	p	e	f
1	15599312	208964	69	69	4.23299e-41	1	bacteriophytochrome two-component sensor
2	15600554	208964	86	68	3.35856e-21	0	two-component sensor PhoR
3	15596833	208964	82	66	4.89748e-20	0	two-component sensor KdpD
4	15595365	208964	74	62	5.77041e-19	0	probable transcriptional regulator
5	15600079	208964	79	64	1.1426e-18	0	probable two-component sensor
6	15596355	208964	75	62	2.96496e-18	0	probable two-component sensor
7	15596995	208964	73	61	3.92817e-18	0	probable two-component sensor
8	15597719	208964	80	64	5.22883e-18	0	probable two-component response regulator
9	15596834	208964	76	62	1.43071e-17	0	two-component response regulator KdpE
10	15596982	208964	76	62	1.43071e-17	0	conserved hypothetical protein
11	15600392	208964	72	60	2.40712e-17	0	two-component sensor EnvZ
12	15600553	208964	84	65	4.42219e-17	0	two-component response regulator PhoB
13	15596635	208964	77	62	6.51513e-17	1	probable two-component sensor
14	15597852	208964	65	56	1.16737e-16	0	probable two-component sensor
15	15599227	208964	78	62	2.81165e-16	0	probable two-component response regulator
16	15598081	208964	62	54	4.06561e-16	0	probable transcriptional regulator
17	15597720	208964	76	61	4.06561e-16	0	probable two-component sensor
18	15598230	208964	64	55	5.31603e-16	0	probable transcriptional regulator
19	15596973	208964	72	59	6.33259e-16	0	probable sigma-70 factor, ECF subfamily
20	15595954	208964	72	59	6.33259e-16	0	probable two-component sensor
21	15595661	208964	72	59	6.33259e-16	0	two-component sensor CreC
22	15598481	208964	72	59	6.33259e-16	0	probable sigma-70 factor, ECF subfamily
23	15597061	208964	66	56	6.33259e-16	0	probable transcriptional regulator
24	15598402	208964	70	58	6.90402e-16	0	probable two-component sensor
25	15596593	208964	68	57	6.90402e-16	1	probable two-component sensor
26	15595660	208964	81	63	7.01532e-16	0	two-component response regulator CreB
27	15599577	208964	77	61	1.70411e-15	0	probable two-component response regulator
28	15596634	208964	77	61	1.70411e-15	0	probable two-component response regulator
29	15597882	208964	75	60	2.28423e-15	0	two-component response regulator PfeR
30	15596956	208964	63	54	2.28423e-15	0	probable transcriptional regulator
31	15600083	208964	63	54	2.28423e-15	0	conserved hypothetical protein
32	15598005	208964	82	63	2.70896e-15	0	probable two-component response regulator
33	15595564	208964	71	58	3.1607e-15	0	probable transcriptional regulator
34	15598092	208964	67	56	3.1607e-15	0	probable sigma-70 factor, ECF subfamily
35	15596487	208964	69	57	3.28927e-15	0	probable transcriptional regulator
36	15595759	208964	85	64	5.27865e-15	0	probable hydrolase
37	15597172	208964	53	48	5.27865e-15	0	probable two-component sensor
38	15599970	208964	78	61	6.79345e-15	0	probable two-component response regulator
39	15599695	208964	76	60	9.30008e-15	0	probable transcriptional regulator
40	15595959	208964	74	59	1.16953e-14	0	sigma factor AlgU
41	15595464	208964	74	59	1.16953e-14	0	hypothetical protein
42	15596438	208964	64	54	1.16953e-14	0	probable transcriptional regulator
43	15596333	208964	64	54	1.16953e-14	0	probable transcriptional regulator
44	15599305	208964	64	54	1.16953e-14	0	beta-lactamase precursor
45	15598095	208964	66	55	1.35863e-14	0	probable transcriptional regulator
46	15599269	208964	66	55	1.35863e-14	0	probable transcriptional regulator
47	15598874	208964	66	55	1.35863e-14	0	probable transcriptional regulator
48	15597216	208964	72	58	1.35863e-14	0	probable transcriptional regulator
49	15598153	208964	70	57	1.46312e-14	0	probable transcriptional regulator
50	15599275	208964	70	57	1.46312e-14	0	probable response regulator
51	15596594	208964	70	57	1.46312e-14	0	probable two-component response regulator
52	15599576	208964	68	56	1.46312e-14	0	probable two-component sensor
53	15595440	208964	68	56	1.46312e-14	0	probable transcriptional regulator
54	15599297	208964	79	61	2.58403e-14	0	probable two-component sensor
55	15600177	208964	59	51	2.58403e-14	0	probable transcriptional regulator
56	15595744	208964	84	63	3.57706e-14	0	probable transcriptional regulator
57	15600480	208964	84	63	3.57706e-14	0	ammonium transporter AmtB
58	15600149	208964	77	60	3.60091e-14	0	thiosulfate sulfurtransferase
59	15600078	208964	77	60	3.60091e-14	0	two-component response regulator
60	15595621	208964	75	59	4.62557e-14	0	multidrug resistance operon repressor MexR
61	15595450	208964	65	54	5.50999e-14	0	probable transcriptional regulator
62	15595605	208964	73	58	5.50999e-14	0	twitching motility protein PilG
63	15599231	208964	73	58	5.50999e-14	0	probable two-component sensor
64	15597883	208964	73	58	5.50999e-14	0	two-component sensor PfeS
65	15600692	208964	82	62	6.09517e-14	0	transcriptional regulator np20
66	15599364	208964	82	62	6.09517e-14	0	conserved hypothetical protein
67	15595730	208964	71	57	6.11068e-14	0	probable transcriptional regulator
68	15599543	208964	69	56	6.32358e-14	0	hypothetical protein
69	15595594	208964	103	69	8.29732e-14	0	probable cation efflux system protein
70	15600621	208964	58	50	9.40484e-14	0	probable transcriptional regulator
71	15600224	208964	80	61	9.40484e-14	0	probable short chain dehydrogenase
72	15595571	208964	96	67	1.12081e-13	0	cell division protein FtsE
73	15599338	208964	85	63	1.22849e-13	0	probable toxin transporter
74	15596334	208964	60	51	1.33017e-13	0	probable oxidoreductase
75	15599971	208964	78	60	1.33017e-13	0	probable two-component sensor
76	15596126	208964	76	59	1.73966e-13	0	two-component response regulator
77	15599330	208964	76	59	1.73966e-13	0	probable transcriptional regulator
78	15596295	208964	76	59	1.73966e-13	0	two-component sensor
79	15596377	208964	76	59	1.73966e-13	0	two-component sensor PhoQ
80	15598616	208964	62	52	1.73966e-13	0	probable transcriptional regulator
81	15598424	208964	88	64	2.11305e-13	0	probable ATP-binding/permease fusion ABC transporter
82	15597676	208964	74	58	2.11711e-13	0	probable two-component sensor
83	15596139	208964	74	58	2.11711e-13	0	probable transcriptional regulator
84	15598526	208964	74	58	2.11711e-13	0	probable short chain dehydrogenase
85	15598021	208964	68	55	2.56609e-13	0	probable transcriptional regulator
86	15598800	208964	68	55	2.56609e-13	0	probable two-component response regulator
87	15597853	208964	68	55	2.56609e-13	0	probable two-component response regulator
88	15597572	208964	70	56	2.56609e-13	0	probable transcriptional regulator
89	15600250	208964	70	56	2.56609e-13	0	poly(3-hydroxyalkanoic acid) depolymerase
90	15597188	208964	47	43	3.06891e-13	0	probable two-component sensor
91	15597402	208964	57	49	3.28359e-13	0	probable transcriptional regulator
92	15597680	208964	57	49	3.28359e-13	0	conserved hypothetical protein
93	15599202	208964	97	67	3.45139e-13	0	gamma-glutamyl phosphate reductase
94	15596475	208964	52	46	4.07346e-13	0	cobinamide kinase
95	15596627	208964	59	50	4.70111e-13	0	transcriptional regulator LasR
96	15597466	208964	61	51	6.24158e-13	0	probable transcriptional regulator
97	15597023	208964	61	51	6.24158e-13	0	probable transcriptional regulator
98	15598798	208964	84	62	7.02405e-13	0	conserved hypothetical protein
99	15599924	208964	84	62	7.02405e-13	0	pantoate--beta-alanine ligase
100	15599384	208964	54	47	7.02405e-13	0	probable aldehyde dehydrogenase
101	15596354	208964	75	58	7.73484e-13	0	probable two-component response regulator
102	15598452	208964	65	53	8.98817e-13	0	probable oxidoreductase
103	15597282	208964	65	53	8.98817e-13	0	probable epoxide hydrolase
104	15599810	208964	92	65	9.56707e-13	0	conductance mechanosensitive channel
105	15595633	208964	71	56	9.82409e-13	0	probable transcriptional regulator
106	15596994	208964	71	56	9.82409e-13	0	hypothetical protein
107	15596877	208964	71	56	9.82409e-13	0	hypothetical protein
108	15600537	208964	67	54	9.82409e-13	0	probable transcriptional regulator
109	15600567	208964	67	54	9.82409e-13	0	transcriptional regulator BetI
110	15595742	208964	67	54	9.82409e-13	0	hypothetical protein
111	15597392	208964	67	54	9.82409e-13	0	probable transcriptional regulator
112	15595797	208964	69	55	1.01177e-12	0	probable two-component sensor
113	15597250	208964	69	55	1.01177e-12	0	transcriptional regulator CynR
114	15598763	208964	69	55	1.01177e-12	0	probable oxidoreductase
115	15596845	208964	69	55	1.01177e-12	0	probable oxidoreductase
116	15599975	208964	69	55	1.01177e-12	0	probable two-component response regulator
117	15599074	208964	69	55	1.01177e-12	0	two-component response regulator NarL
118	15600372	208964	69	55	1.01177e-12	0	probable transcriptional regulator
119	15595565	208964	69	55	1.01177e-12	0	conserved hypothetical protein
120	15598770	208964	69	55	1.01177e-12	0	probable transcriptional regulator
121	15595350	208964	56	48	1.10221e-12	0	transcriptional regulator PcaQ
122	15597289	208964	56	48	1.10221e-12	0	probable sigma-70 factor, ECF subfamily
123	15600025	208964	82	61	1.10221e-12	0	probable short-chain dehydrogenase
124	15597146	208964	87	63	1.30625e-12	0	ribokinase
125	15600393	208964	80	60	1.5936e-12	0	two-component response regulator OmpR
126	15597540	208964	90	64	2.1044e-12	0	fructokinase
127	15600229	208964	90	64	2.1044e-12	0	glutamate synthase large chain precursor
128	15600180	208964	78	59	2.14228e-12	0	probable transcriptional regulator
129	15599550	208964	85	62	2.25935e-12	0	conserved hypothetical protein
130	15597101	208964	53	46	2.25935e-12	0	probable phenazine biosynthesis protein
131	15599410	208964	53	46	2.25935e-12	0	probable phenazine biosynthesis protein
132	15600735	208964	62	51	2.6956e-12	0	hypothetical protein
133	15596036	208964	62	51	2.6956e-12	0	probable transcriptional regulator
134	15600298	208964	62	51	2.6956e-12	0	histidine utilization repressor HutC
135	15598422	208964	62	51	2.6956e-12	0	probable hydrolase
136	15597745	208964	76	58	2.6956e-12	0	conserved hypothetical protein
137	15597425	208964	45	41	2.90132e-12	0	conserved hypothetical protein
138	15597033	208964	64	52	3.19019e-12	0	probable transcriptional regulator
139	15596767	208964	64	52	3.19019e-12	0	probable transcriptional regulator
140	15596957	208964	64	52	3.19019e-12	0	probable transcriptional regulator
141	15595377	208964	74	57	3.19019e-12	0	probable two-component response regulator
142	15598006	208964	72	56	3.56307e-12	0	probable two-component sensor
143	15600454	208964	72	56	3.56307e-12	0	alginate biosynthesis regulatory protein AlgR
144	15595672	208964	66	53	3.56307e-12	0	probable transcriptional regulator
145	15598606	208964	55	47	3.56429e-12	0	probable sigma-70 factor, ECF subfamily
146	15596655	208964	83	61	3.56429e-12	0	probable two-component sensor
147	15597897	208964	83	61	3.56429e-12	0	probable MFS transporter
148	15597393	208964	68	54	3.7636e-12	0	conserved hypothetical protein
149	15596800	208964	68	54	3.7636e-12	0	probable transcriptional regulator
150	15596701	208964	68	54	3.7636e-12	0	probable transcriptional regulator
151	15600024	208964	68	54	3.7636e-12	0	probable transcriptional regulator
152	15600252	208964	68	54	3.7636e-12	0	probable transcriptional regulator
153	15597876	208964	70	55	3.7636e-12	0	probable quinone oxidoreductase
154	15596734	208964	70	55	3.7636e-12	0	probable short-chain dehydrogenase
155	15598117	208964	50	44	4.05705e-12	0	probable transcriptional regulator
156	15598570	208964	50	44	4.05705e-12	0	conserved hypothetical protein
157	15596117	208964	50	44	4.05705e-12	0	hypothetical protein
158	15599317	208964	88	63	4.05705e-12	0	conserved hypothetical protein
159	15598668	208964	88	63	4.05705e-12	0	hypothetical protein
160	15596061	208964	57	48	5.19293e-12	0	probable transcriptional regulator
161	15599963	208964	57	48	5.19293e-12	0	probable transcriptional regulator
162	15598444	208964	81	60	5.19293e-12	0	hypothetical protein
163	15600206	208964	107	69	5.80088e-12	0	branched-chain amino acid transferase
164	15598899	208964	91	64	6.35378e-12	0	probable chemotaxis sensor/effector fusion protein
165	15600100	208964	86	62	7.02671e-12	0	probable short-chain dehydrogenase
166	15595606	208964	86	62	7.02671e-12	0	twitching motility protein PilH
167	15597396	208964	52	45	7.02671e-12	0	conserved hypothetical protein
168	15596247	208964	52	45	7.02671e-12	0	conserved hypothetical protein
169	15595361	208964	59	49	7.05167e-12	0	probable transcriptional regulator
170	15597511	208964	79	59	7.05167e-12	0	hypothetical protein
171	15598952	208964	61	50	8.98609e-12	0	probable transcriptional regulator
172	15597495	208964	61	50	8.98609e-12	0	probable transcriptional regulator
173	15597467	208964	77	58	8.98609e-12	0	probable acetyltransferase
174	15598466	208964	77	58	8.98609e-12	0	hypothetical protein
175	15598388	208964	75	57	1.08001e-11	0	two-component response regulator GltR
176	15595732	208964	75	57	1.08001e-11	0	probable transcriptional regulator
177	15600677	208964	75	57	1.08001e-11	1	probable two-component sensor
178	15598088	208964	75	57	1.08001e-11	0	probable short-chain dehydrogenase
179	15596600	208964	63	51	1.08001e-11	0	probable transcriptional regulator
180	15600549	208964	63	51	1.08001e-11	0	transcriptional regulator GlcC
181	15596339	208964	63	51	1.08001e-11	0	probable transcriptional regulator
182	15598127	208964	63	51	1.08001e-11	0	probable transcriptional regulator
183	15598273	208964	84	61	1.1124e-11	0	probable two-component response regulator
184	15599418	208964	84	61	1.1124e-11	0	probable ATP-binding component of ABC transporter
185	15599854	208964	84	61	1.1124e-11	0	probable transcriptional regulator
186	15599268	208964	54	46	1.1124e-11	0	probable aldehyde dehydrogenase
187	15596432	208964	54	46	1.1124e-11	0	probable transcriptional regulator
188	15598774	208964	54	46	1.1124e-11	0	conserved hypothetical protein
189	15598675	208964	54	46	1.1124e-11	0	rhamnosyltransferase chain A
190	15600152	208964	49	43	1.22211e-11	0	hypothetical protein
191	15597763	208964	49	43	1.22211e-11	0	hypothetical protein
192	15595232	208964	73	56	1.22865e-11	0	probable two-component response regulator
193	15598263	208964	73	56	1.22865e-11	0	probable transcriptional regulator
194	15596681	208964	73	56	1.22865e-11	0	probable transcriptional regulator
195	15595389	208964	65	52	1.22865e-11	0	probable transcriptional regulator
196	15600006	208964	71	55	1.32625e-11	0	lipase LipC
197	15598202	208964	71	55	1.32625e-11	0	probable transcriptional regulator
198	15598673	208964	67	53	1.32625e-11	0	transcriptional regulator RhlR
199	15596025	208964	67	53	1.32625e-11	0	probable transcriptional regulator
200	15599354	208964	67	53	1.32625e-11	0	ferrienterobactin-binding periplasmic protein precursor FepB
201	15597736	208964	69	54	1.36027e-11	0	conserved hypothetical protein
202	15597295	208964	69	54	1.36027e-11	0	probable short-chain dehydrogenase
203	15599715	208964	104	68	1.60668e-11	0	probable ornithine decarboxylase
204	15598891	208964	82	60	1.62993e-11	0	hypothetical protein
205	15599296	208964	82	60	1.62993e-11	0	probable two-component response regulator
206	15597315	208964	82	60	1.62993e-11	0	alcohol dehydrogenase (Zn-dependent)
207	15597583	208964	56	47	1.62993e-11	0	probable sigma-70 factor, ECF subfamily
208	15599122	208964	56	47	1.62993e-11	0	probable transcriptional regulator
209	15595669	208964	56	47	1.62993e-11	0	probable sigma-70 factor, ECF subfamily
210	15597386	208964	56	47	1.62993e-11	0	conserved hypothetical protein
211	15595416	208964	56	47	1.62993e-11	0	probable aldehyde dehydrogenase
212	15598665	208964	46	41	1.86558e-11	0	conserved hypothetical protein
213	15600728	208964	87	62	2.11612e-11	0	conserved hypothetical protein
214	15600197	208964	87	62	2.11612e-11	0	probable glycosyl transferase
215	15595586	208964	87	62	2.11612e-11	0	hypothetical protein
216	15595610	208964	87	62	2.11612e-11	0	still frameshift probable component of chemotactic signal transduction system
217	15596576	208964	87	62	2.11612e-11	0	probable short-chain dehydrogenase
218	15599289	208964	51	44	2.11612e-11	0	probable transcriptional regulator
219	15599142	208964	51	44	2.11612e-11	0	probable two-component response regulator
220	15596824	208964	58	48	2.23104e-11	0	probable transcriptional regulator
221	15597994	208964	80	59	2.23104e-11	0	probable two-component response regulator
222	15598400	208964	80	59	2.23104e-11	0	probable two-component response regulator
223	15595755	208964	80	59	2.23104e-11	0	conserved hypothetical protein
224	15598404	208964	80	59	2.23104e-11	0	conserved hypothetical protein
225	15600734	208964	101	67	2.46793e-11	0	probable dihydroorotase
226	15599822	208964	98	66	2.75249e-11	0	glycerate dehydrogenase
227	15597124	208964	78	58	2.8726e-11	0	ribosomal protein alanine acetyltransferase
228	15598328	208964	78	58	2.8726e-11	0	probable hydrolase
229	15598537	208964	78	58	2.8726e-11	0	probable transcriptional regulator
230	15596669	208964	78	58	2.8726e-11	0	conserved hypothetical protein
231	15597194	208964	60	49	2.8726e-11	0	probable transcriptional regulator
232	15595347	208964	60	49	2.8726e-11	0	probable sigma-70 factor, ECF subfamily
233	15598577	208964	60	49	2.8726e-11	0	probable transcriptional regulator
234	15598203	208964	85	61	3.35607e-11	0	repressor protein LexA
235	15595903	208964	85	61	3.35607e-11	0	chloramphenicol acetyltransferase
236	15599419	208964	85	61	3.35607e-11	0	probable ATP-binding component of ABC transporter
237	15597684	208964	53	45	3.35607e-11	0	probable transcriptional regulator
238	15600071	208964	76	57	3.49718e-11	0	probable transcriptional regulator
239	15596132	208964	76	57	3.49718e-11	0	conserved hypothetical protein
240	15597742	208964	76	57	3.49718e-11	0	probable ring-cleaving dioxygenase
241	15596667	208964	76	57	3.49718e-11	0	probable short-chain dehydrogenase
242	15597711	208964	76	57	3.49718e-11	0	cis-1,2-dihydroxycyclohexa-3,4-diene carboxylate dehydrogenase
243	15599484	208964	62	50	3.49718e-11	0	probable transcriptional regulator
244	15596495	208964	62	50	3.49718e-11	0	conserved hypothetical protein
245	15598445	208964	62	50	3.49718e-11	0	probable transcriptional regulator
246	15596396	208964	90	63	3.57488e-11	0	probable lipoprotein
247	15598368	208964	90	63	3.57488e-11	0	probable hydrolase
248	15598497	208964	90	63	3.57488e-11	0	hypothetical protein
249	15596395	208964	90	63	3.57488e-11	0	conserved hypothetical protein
250	15596057	208964	90	63	3.57488e-11	0	probable ATP-binding/permease fusion ABC transporter
251	15600488	208964	48	42	3.57488e-11	0	hypothetical protein
252	15597268	208964	48	42	3.57488e-11	0	conserved hypothetical protein
253	15598507	208964	48	42	3.57488e-11	0	conserved hypothetical protein
254	15595482	208964	48	42	3.57488e-11	0	conserved hypothetical protein
255	15596060	208964	64	51	4.04091e-11	0	probable oxidoreductase
256	15598629	208964	64	51	4.04091e-11	0	probable transcriptional regulator
257	15597687	208964	64	51	4.04091e-11	0	probable oxidoreductase
258	15598241	208964	74	56	4.04091e-11	0	probable two-component response regulator
259	15599143	208964	74	56	4.04091e-11	0	probable two-component response regulator
260	15598898	208964	74	56	4.04091e-11	0	probable methylesterase
261	15598958	208964	109	69	4.37744e-11	0	phosphoribosylformylglycinamidine synthase
262	15599359	208964	29	29	4.37744e-11	0	hypothetical protein
263	15595590	208964	105	68	4.42539e-11	0	pyrroline-5-carboxylate reductase
264	15597314	208964	105	68	4.42539e-11	0	O6-methylguanine-DNA methyltransferase
265	15597301	208964	105	68	4.42539e-11	0	probable acetyltransferase
266	15600561	208964	105	68	4.42539e-11	0	membrane protein component of ABC phosphate transporter
267	15596846	208964	72	55	4.44335e-11	0	probable short-chain dehydrogenase
268	15595370	208964	72	55	4.44335e-11	0	hypothetical protein
269	15599519	208964	72	55	4.44335e-11	0	hypothetical protein
270	15599431	208964	72	55	4.44335e-11	0	bacterioferritin
271	15597941	208964	66	52	4.44335e-11	0	probable hydrolase
272	15595655	208964	66	52	4.44335e-11	0	probable MFS transporter
273	15595798	208964	70	54	4.65745e-11	0	probable two-component response regulator
274	15597176	208964	70	54	4.65745e-11	0	probable two-component response regulator
275	15595953	208964	70	54	4.65745e-11	0	probable two-component response regulator
276	15599116	208964	70	54	4.65745e-11	0	probable transcriptional regulator
277	15595380	208964	70	54	4.65745e-11	0	probable short-chain dehydrogenase
278	15600073	208964	83	60	4.93663e-11	0	probable bacterioferritin
279	15599902	208964	83	60	4.93663e-11	0	hypothetical protein
280	15596497	208964	55	46	4.93663e-11	0	probable sigma-70 factor, ECF subfamily
281	15596564	208964	55	46	4.93663e-11	0	hypothetical protein
282	15597108	208964	55	46	4.93663e-11	0	probable sigma-70 factor, ECF subfamily
283	15598042	208964	55	46	4.93663e-11	0	probable transcriptional regulator
284	15596619	208964	55	46	4.93663e-11	0	probable transcriptional regulator
285	15597966	208964	55	46	4.93663e-11	0	hypothetical protein
286	15595936	208964	55	46	4.93663e-11	0	probable transcriptional regulator
287	15598053	208964	93	64	5.33242e-11	0	probable ATP-binding component of ABC transporter
288	15596477	208964	93	64	5.33242e-11	0	hypothetical protein
289	15597428	208964	88	62	6.1792e-11	0	probable phosphomannose isomerase/GDP-mannose pyrophosphorylase
290	15595772	208964	50	43	6.1792e-11	0	conserved hypothetical protein
291	15598014	208964	50	43	6.1792e-11	0	hypothetical protein
292	15600591	208964	81	59	6.79802e-11	0	probable FMN oxidoreductase
293	15596656	208964	81	59	6.79802e-11	0	probable methyltransferase
294	15596423	208964	57	47	6.79802e-11	0	probable transcriptional regulator
295	15598700	208964	57	47	6.79802e-11	0	probable aldehyde dehydrogenase
296	15595491	208964	57	47	6.79802e-11	0	probable transcriptional regulator
297	15600228	208964	102	67	6.80348e-11	0	glutamate synthase small chain
298	15598948	208964	102	67	6.80348e-11	0	conserved hypothetical protein
299	15598347	208964	102	67	6.80348e-11	0	imidazoleglycerol-phosphate synthase, cyclase subunit
300	15597459	208964	99	66	7.63817e-11	0	probable 2-hydroxyacid dehydrogenase
301	15599091	208964	99	66	7.63817e-11	0	probable 2-hydroxyacid dehydrogenase
302	15599579	208964	99	66	7.63817e-11	0	conserved hypothetical protein
303	15599158	208964	99	66	7.63817e-11	0	probable transporter
304	15596851	208964	79	58	8.82527e-11	0	probable aminotransferase
305	15597272	208964	59	48	8.82527e-11	0	probable transcriptional regulator
306	15599318	208964	59	48	8.82527e-11	0	5-carboxy-2-hydroxymuconate semialdehyde dehydrogenase
307	15595414	208964	59	48	8.82527e-11	0	probable transcriptional regulator
308	15599398	208964	52	44	9.80226e-11	0	probable transcriptional regulator
309	15598971	208964	52	44	9.80226e-11	0	probable transcriptional regulator
310	15597142	208964	52	44	9.80226e-11	0	binding protein component precursor of ABC ribose transporter
311	15596493	208964	91	63	1.01661e-10	0	probable 2-hydroxyacid dehydrogenase
312	15600520	208964	47	41	1.01661e-10	0	probable oxidoreductase
313	15599797	208964	47	41	1.01661e-10	0	conserved hypothetical protein
314	15596796	208964	47	41	1.01661e-10	0	probable transcriptional regulator
315	15599630	208964	77	57	1.08582e-10	0	probable oxidoreductase
316	15599981	208964	61	49	1.08582e-10	0	probable transcriptional regulator
317	15598223	208964	61	49	1.08582e-10	0	probable transcriptional regulator
318	15597095	208964	61	49	1.08582e-10	0	probable transcriptional regulator
319	15600560	208964	106	68	1.19704e-10	0	membrane protein component of ABC phosphate transporter
320	15596664	208964	75	56	1.27109e-10	0	hypothetical protein
321	15598990	208964	75	56	1.27109e-10	0	probable oxidoreductase
322	15599730	208964	75	56	1.27109e-10	0	hypothetical protein
323	15595315	208964	75	56	1.27109e-10	0	probable short chain dehydrogenase
324	15596527	208964	75	56	1.27109e-10	0	probable short-chain dehydrogenase
325	15596026	208964	63	50	1.27109e-10	0	probable hydrolase
326	15600000	208964	63	50	1.27109e-10	0	probable transcriptional regulator
327	15596326	208964	63	50	1.27109e-10	0	probable fosfomycin resistance protein
328	15598369	208964	73	55	1.41978e-10	0	probable short-chain dehydrogenase
329	15595428	208964	73	55	1.41978e-10	0	beta-ketoadipate enol-lactone hydrolase
330	15595563	208964	73	55	1.41978e-10	0	probable aldehyde dehydrogenase
331	15599152	208964	73	55	1.41978e-10	0	probable short-chain dehydrogenase
332	15600273	208964	73	55	1.41978e-10	0	prolyl aminopeptidase
333	15598966	208964	65	51	1.41978e-10	0	probable transcriptional regulator
334	15595677	208964	65	51	1.41978e-10	0	probable hydrolase
335	15598916	208964	65	51	1.41978e-10	0	probable transcriptional regulator
336	15597913	208964	65	51	1.41978e-10	0	chloroperoxidase precursor
337	15596819	208964	65	51	1.41978e-10	0	probable hydrolase
338	15599592	208964	84	60	1.44509e-10	0	probable two-component response regulator
339	15595371	208964	84	60	1.44509e-10	0	probable methylesterase
340	15598288	208964	84	60	1.44509e-10	0	2,4-dienoyl-CoA reductase FadH1
341	15597025	208964	84	60	1.44509e-10	0	probable short-chain dehydrogenase
342	15599380	208964	54	45	1.44509e-10	0	probable transcriptional regulator
343	15600411	208964	54	45	1.44509e-10	0	probable transcriptional regulator
344	15599025	208964	54	45	1.44509e-10	0	probable transcriptional regulator
345	15599171	208964	94	64	1.48518e-10	0	thiamin-phosphate pyrophosphorylase
346	15598315	208964	94	64	1.48518e-10	0	conserved hypothetical protein
347	15599645	208964	94	64	1.48518e-10	0	ATP-phosphoribosyltransferase
348	15596990	208964	94	64	1.48518e-10	0	peptidyl-prolyl cis-trans isomerase B
349	15600184	208964	94	64	1.48518e-10	0	hypothetical protein
350	15598114	208964	67	52	1.51609e-10	0	probable short-chain dehydrogenase
351	15597251	208964	67	52	1.51609e-10	0	probable MFS transporter
352	15598782	208964	71	54	1.51609e-10	0	probable hydrolase
353	15599742	208964	71	54	1.51609e-10	0	two-component sensor PilS
354	15597175	208964	69	53	1.54943e-10	0	probable two-component sensor
355	15598594	208964	69	53	1.54943e-10	0	probable transcriptional regulator
356	15599551	208964	69	53	1.54943e-10	0	probable MFS transporter
357	15600548	208964	89	62	1.75169e-10	0	glycolate oxidase subunit GlcD
358	15596622	208964	89	62	1.75169e-10	0	probable ATP-binding component of ABC transporter
359	15600182	208964	49	42	1.75169e-10	0	probable transcriptional regulator
360	15600635	208964	49	42	1.75169e-10	0	conserved hypothetical protein
361	15597350	208964	49	42	1.75169e-10	0	conserved hypothetical protein
362	15600210	208964	49	42	1.75169e-10	0	conserved hypothetical protein
363	15599563	208964	49	42	1.75169e-10	0	conserved hypothetical protein
364	15596099	208964	49	42	1.75169e-10	0	hypothetical protein
365	15598930	208964	97	65	1.90006e-10	0	threonine synthase
366	15598312	208964	97	65	1.90006e-10	0	probable aspartate-semialdehyde dehydrogenase
367	15600397	208964	97	65	1.90006e-10	0	N-acetylglutamate synthase
368	15597263	208964	97	65	1.90006e-10	0	probable hydrolase
369	15595591	208964	97	65	1.90006e-10	0	conserved hypothetical protein
370	15599632	208964	56	46	1.99844e-10	0	probable transcriptional regulator
371	15597502	208964	56	46	1.99844e-10	0	conserved hypothetical protein
372	15595988	208964	56	46	1.99844e-10	0	probable transcriptional regulator
373	15597311	208964	56	46	1.99844e-10	0	probable transcriptional regulator
374	15599800	208964	82	59	1.99844e-10	0	conserved hypothetical protein
375	15600287	208964	82	59	1.99844e-10	0	probable ATP-binding component of ABC transporter
376	15597354	208964	82	59	1.99844e-10	0	probable alcohol dehydrogenase (Zn-dependent)
377	15600059	208964	82	59	1.99844e-10	0	conserved hypothetical protein
378	15597304	208964	100	66	2.07371e-10	0	probable decarboxylase
379	15597139	208964	100	66	2.07371e-10	0	hypothetical protein
380	15596699	208964	100	66	2.07371e-10	0	glyoxylate carboligase
381	15596258	208964	100	66	2.07371e-10	0	conserved hypothetical protein
382	15597508	208964	80	58	2.61087e-10	0	probable transcriptional regulator
383	15600725	208964	80	58	2.61087e-10	0	hypothetical protein
384	15596741	208964	80	58	2.61087e-10	0	transcriptional regulator Anr
385	15597846	208964	80	58	2.61087e-10	0	conserved hypothetical protein
386	15596531	208964	80	58	2.61087e-10	0	probable oxidoreductase
387	15595341	208964	58	47	2.61087e-10	0	probable nucleoside hydrolase
388	15598619	208964	58	47	2.61087e-10	0	probable transcriptional regulator
389	15597321	208964	58	47	2.61087e-10	0	probable aldehyde dehydrogenase
390	15599217	208964	58	47	2.61087e-10	0	probable aldehyde dehydrogenase
391	15600505	208964	58	47	2.61087e-10	0	probable aldehyde dehydrogenase
392	15599588	208964	87	61	2.77537e-10	0	conserved hypothetical protein
393	15598367	208964	87	61	2.77537e-10	0	3-demethylubiquinone-9 3-methyltransferase
394	15596830	208964	51	43	2.77537e-10	0	potassium-transporting ATPase, A chain
395	15597664	208964	51	43	2.77537e-10	0	probable sigma-70 factor, ECF subfamily
396	15596924	208964	51	43	2.77537e-10	0	conserved hypothetical protein
397	15596480	208964	51	43	2.77537e-10	0	probable transcriptional regulator
398	15596317	208964	46	40	2.81338e-10	0	conserved hypothetical protein
399	15596141	208964	107	68	3.18156e-10	0	phosphoribosylaminoimidazole synthetase
400	15600470	208964	107	68	3.18156e-10	0	diaminopimelate decarboxylase
401	15595434	208964	78	57	3.23966e-10	0	probable oxidoreductase
402	15600288	208964	78	57	3.23966e-10	0	probable permease of ABC transporter
403	15597731	208964	78	57	3.23966e-10	0	probable oxidoreductase
404	15595938	208964	78	57	3.23966e-10	0	conserved hypothetical protein
405	15597358	208964	78	57	3.23966e-10	0	probable glycosyl hydrolase
406	15596513	208964	60	48	3.23966e-10	0	probable MFS transporter
407	15595415	208964	60	48	3.23966e-10	0	probable transcriptional regulator
408	15597998	208964	60	48	3.23966e-10	0	probable transcriptional regulator
409	15597015	208964	60	48	3.23966e-10	0	probable Orn/Arg/Lys decarboxylase
410	15596512	208964	62	49	3.83345e-10	0	probable transcriptional regulator
411	15598766	208964	62	49	3.83345e-10	0	methylmalonate-semialdehyde dehydrogenase
412	15597347	208964	76	56	3.83345e-10	0	conserved hypothetical protein
413	15597997	208964	76	56	3.83345e-10	0	hypothetical protein
414	15597030	208964	76	56	3.83345e-10	0	probable oxidoreductase
415	15596482	208964	76	56	3.83345e-10	0	probable transcriptional regulator
416	15598170	208964	95	64	4.03415e-10	0	probable hydrolase
417	15600336	208964	95	64	4.03415e-10	0	imidazoleglycerol-phosphate dehydratase
418	15596338	208964	43	38	4.03415e-10	0	probable transcriptional regulator
419	15597040	208964	85	60	4.09441e-10	0	methionine synthase
420	15599557	208964	85	60	4.09441e-10	0	probable oxidoreductase
421	15599229	208964	85	60	4.09441e-10	0	aquaporin Z
422	15600089	208964	53	44	4.09441e-10	0	probable sigma-70 factor, ECF subfamily
423	15596306	208964	53	44	4.09441e-10	0	probable transcriptional regulator
424	15599919	208964	53	44	4.09441e-10	0	probable two-component sensor
425	15596347	208964	53	44	4.09441e-10	0	pyocin S2
426	15596996	208964	74	55	4.33866e-10	0	probable two-component response regulator
427	15600575	208964	64	50	4.33866e-10	0	probable transcriptional regulator
428	15595328	208964	64	50	4.33866e-10	0	probable aldehyde dehydrogenase
429	15595438	208964	64	50	4.33866e-10	0	probable MFS transporter
430	15597962	208964	64	50	4.33866e-10	0	probable transcriptional regulator
431	15599393	208964	66	51	4.70666e-10	0	probable AMP-binding enzyme
432	15599925	208964	66	51	4.70666e-10	0	aspartate 1-decarboxylase precursor
433	15598141	208964	72	54	4.70666e-10	0	conserved hypothetical protein
434	15600435	208964	72	54	4.70666e-10	0	polyphosphate kinase
435	15597973	208964	72	54	4.70666e-10	0	conserved hypothetical protein
436	15596204	208964	90	62	4.82608e-10	0	conserved hypothetical protein
437	15597799	208964	90	62	4.82608e-10	0	probable thiosulfate sulfurtransferase
438	15599020	208964	48	41	4.82608e-10	0	hypothetical protein
439	15596125	208964	48	41	4.82608e-10	0	sensor/response regulator hybrid
440	15598861	208964	48	41	4.82608e-10	0	hypothetical protein
441	15597424	208964	48	41	4.82608e-10	0	hypothetical protein
442	15597679	208964	68	52	4.9006e-10	0	conserved hypothetical protein
443	15596544	208964	70	53	4.9006e-10	0	probable transcriptional regulator
444	15596244	208964	70	53	4.9006e-10	0	probable esterase
445	15597174	208964	70	53	4.9006e-10	0	probable transcriptional regulator
446	15598545	208964	70	53	4.9006e-10	0	probable chemotaxis protein
447	15598909	208964	70	53	4.9006e-10	0	probable two-component response regulator
448	15599073	208964	70	53	4.9006e-10	0	two-component sensor NarX
449	15597675	208964	70	53	4.9006e-10	0	probable two-component response regulator
450	15599397	208964	98	65	5.09211e-10	0	hypothetical protein
451	15595859	208964	101	66	5.51171e-10	0	N-acetyl-gamma-glutamyl-phosphate reductase
452	15597905	208964	101	66	5.51171e-10	0	cysteine synthase A
453	15599790	208964	101	66	5.51171e-10	0	probable ATP-binding component of ABC transporter
454	15597231	208964	101	66	5.51171e-10	0	probable decarboxylase
455	15600495	208964	101	66	5.51171e-10	0	catabolic alanine racemase
456	15598702	208964	101	66	5.51171e-10	0	probable decarboxylase
457	15600490	208964	101	66	5.51171e-10	0	pyruvate dehydrogenase (cytochrome)
458	15599890	208964	101	66	5.51171e-10	0	acetolactate synthase large subunit
459	15598510	208964	83	59	5.67712e-10	0	probable ATP-binding component of ABC transporter
460	15597888	208964	83	59	5.67712e-10	0	probable transcriptional regulator
461	15599284	208964	83	59	5.67712e-10	0	probable short-chain dehydrogenase
462	15600278	208964	55	45	5.67712e-10	0	probable transcriptional regulator
463	15597530	208964	55	45	5.67712e-10	0	probable transcriptional regulator
464	15598465	208964	55	45	5.67712e-10	0	probable transcriptional regulator
465	15597477	208964	55	45	5.67712e-10	0	probable transcriptional regulator
466	15599714	208964	55	45	5.67712e-10	0	hypothetical protein
467	15596013	208964	55	45	5.67712e-10	0	probable transcriptional regulator
468	15598421	208964	57	46	7.45095e-10	0	probable transcriptional regulator
469	15597797	208964	57	46	7.45095e-10	0	probable transcriptional regulator
470	15600582	208964	57	46	7.45095e-10	0	probable transcriptional regulator
471	15600222	208964	57	46	7.45095e-10	0	probable transcriptional regulator
472	15597706	208964	57	46	7.45095e-10	0	transcriptional regulator CatR
473	15598585	208964	57	46	7.45095e-10	0	hypothetical protein
474	15599094	208964	57	46	7.45095e-10	0	probable sigma-70 factor, ECF subfamily
475	15596037	208964	81	58	7.45095e-10	0	probable oxidoreductase
476	15598201	208964	81	58	7.45095e-10	0	beta-N-acetyl-D-glucosaminidase
477	15599994	208964	81	58	7.45095e-10	0	hypothetical protein
478	15599724	208964	81	58	7.45095e-10	0	type 4 prepilin peptidase PilD
479	15599078	208964	81	58	7.45095e-10	0	probable short-chain dehydrogenase
480	15599644	208964	93	63	7.58389e-10	0	histidinol dehydrogenase
481	15595271	208964	93	63	7.58389e-10	0	probable ATP-binding component of ABC transporter
482	15597024	208964	88	61	7.62674e-10	0	probable short-chain dehydrogenase
483	15596613	208964	88	61	7.62674e-10	0	conserved hypothetical protein
484	15595515	208964	88	61	7.62674e-10	0	conserved hypothetical protein
485	15598160	208964	88	61	7.62674e-10	0	4-amino-4-deoxychorismate lyase
486	15599309	208964	50	42	7.62674e-10	0	spermidine acetyltransferase
487	15599190	208964	50	42	7.62674e-10	0	probable transcriptional regulator
488	15596336	208964	50	42	7.62674e-10	0	hypothetical protein
489	15600350	208964	50	42	7.62674e-10	0	probable transcriptional regulator
490	15600619	208964	112	69	8.08447e-10	0	phosphoribosylaminoimidazole carboxylase, catalytic subunit
491	15597111	208964	26	26	8.08447e-10	0	hypothetical protein
492	15599643	208964	108	68	8.31311e-10	0	histidinol-phosphate aminotransferase
493	15600047	208964	108	68	8.31311e-10	0	phosphoribosylaminoimidazolecarboxamide formyltransferase
494	15598318	208964	59	47	9.30665e-10	0	probable transcriptional regulator
495	15600566	208964	59	47	9.30665e-10	0	betaine aldehyde dehydrogenase
496	15597180	208964	59	47	9.30665e-10	0	probable aldehyde dehydrogenase
497	15596368	208964	59	47	9.30665e-10	0	probable transglycolase
498	15600176	208964	79	57	9.30665e-10	0	probable two-component response regulator
499	15599350	208964	42	37	1.06952e-09	0	hypothetical protein
500	15596931	208964	42	37	1.06952e-09	0	hypothetical protein
501	15598423	208964	96	64	1.06952e-09	0	peptidyl-prolyl cis-trans isomerase A
502	15597012	208964	96	64	1.06952e-09	0	ribonuclease H
503	15600034	208964	96	64	1.06952e-09	0	conserved hypothetical protein
504	15600618	208964	96	64	1.06952e-09	0	phosphoribosylaminoimidazole carboxylase
505	15596310	208964	96	64	1.06952e-09	0	probable ATP-binding/permease fusion ABC transporter
506	15598641	208964	77	56	1.11088e-09	0	conserved hypothetical protein
507	15596735	208964	77	56	1.11088e-09	0	probable flavin-containing monooxygenase
508	15596818	208964	61	48	1.11088e-09	0	probable hydrolase
509	15596459	208964	61	48	1.11088e-09	0	probable MFS transporter
510	15598825	208964	86	60	1.12433e-09	0	alcohol dehydrogenase class III
511	15597667	208964	86	60	1.12433e-09	0	conserved hypothetical protein
512	15596738	208964	86	60	1.12433e-09	0	probable drug efflux transporter
513	15600650	208964	86	60	1.12433e-09	0	hypothetical protein
514	15598918	208964	86	60	1.12433e-09	0	probable FMN oxidoreductase
515	15600434	208964	86	60	1.12433e-09	0	exopolyphosphatase
516	15600097	208964	52	43	1.12433e-09	0	vanillate O-demethylase oxygenase subunit
517	15595761	208964	52	43	1.12433e-09	0	probable transcriptional regulator
518	15598416	208964	52	43	1.12433e-09	0	probable transcriptional regulator
519	15596958	208964	52	43	1.12433e-09	0	hypothetical protein
520	15600358	208964	52	43	1.12433e-09	0	probable two-component sensor
521	15599809	208964	63	49	1.27109e-09	0	catalase
522	15598219	208964	63	49	1.27109e-09	0	conserved hypothetical protein
523	15596723	208964	63	49	1.27109e-09	0	probable transcriptional regulator
524	15595725	208964	63	49	1.27109e-09	0	probable transcriptional regulator
525	15598705	208964	63	49	1.27109e-09	0	probable hydrolase
526	15596936	208964	75	55	1.27109e-09	0	probable oxidoreductase
527	15599184	208964	75	55	1.27109e-09	0	DNA polymerase III, delta subunit
528	15597331	208964	75	55	1.27109e-09	0	probable transporter
529	15599343	208964	91	62	1.29354e-09	0	probable short-chain dehydrogenase
530	15599048	208964	91	62	1.29354e-09	0	probable transferase
531	15598757	208964	91	62	1.29354e-09	0	1-phosphofructokinase
532	15598008	208964	91	62	1.29354e-09	0	probable ATP-binding component of ABC transporter
533	15595279	208964	47	40	1.29354e-09	0	hypothetical protein
534	15598517	208964	47	40	1.29354e-09	0	probable transcriptional regulator
535	15597693	208964	47	40	1.29354e-09	0	probable transcriptional regulator
536	15596831	208964	99	65	1.33443e-09	0	potassium-transporting ATPase, B chain
537	15595219	208964	99	65	1.33443e-09	0	conserved hypothetical protein
538	15600170	208964	99	65	1.33443e-09	0	probable acetolactate synthase large subunit
539	15600626	208964	73	54	1.39736e-09	0	conserved hypothetical protein
540	15597413	208964	65	50	1.39736e-09	0	probable aldehyde dehydrogenase
541	15598290	208964	65	50	1.39736e-09	0	probable transcriptional regulator
542	15595221	208964	65	50	1.39736e-09	0	quinone oxidoreductase
543	15598795	208964	65	50	1.39736e-09	0	probable transcriptional regulator
544	15596114	208964	65	50	1.39736e-09	0	potassium uptake protein Kup
545	15599851	208964	65	50	1.39736e-09	0	conserved hypothetical protein
546	15596977	208964	65	50	1.39736e-09	0	assimilatory nitrite reductase small subunit
547	15600483	208964	102	66	1.43503e-09	0	conserved hypothetical protein
548	15597727	208964	102	66	1.43503e-09	0	probable aminotransferase
549	15596620	208964	36	33	1.43503e-09	0	probable chemotaxis transducer
550	15597229	208964	36	33	1.43503e-09	0	hypothetical protein
551	15595740	208964	36	33	1.43503e-09	0	hypothetical protein
552	15599424	208964	67	51	1.47819e-09	0	pyochelin biosynthesis protein PchD
553	15600317	208964	67	51	1.47819e-09	0	two-component sensor NtrB
554	15596479	208964	67	51	1.47819e-09	0	probable MFS transporter
555	15598249	208964	67	51	1.47819e-09	0	probable hydrolytic enzyme
556	15597469	208964	71	53	1.47819e-09	0	probable transcriptional regulator
557	15598129	208964	71	53	1.47819e-09	0	probable MFS transporter
558	15597782	208964	71	53	1.47819e-09	0	response regulator GacA
559	15598045	208964	69	52	1.50601e-09	0	probable transcriptional regulator
560	15597914	208964	69	52	1.50601e-09	0	probable transcriptional regulator
561	15595314	208964	84	59	1.56069e-09	0	hypothetical protein
562	15600274	208964	84	59	1.56069e-09	0	hypothetical protein
563	15599552	208964	84	59	1.56069e-09	0	xenobiotic reductase
564	15597199	208964	84	59	1.56069e-09	0	3-hydroxybutyrate dehydrogenase
565	15597050	208964	54	44	1.56069e-09	0	probable transcriptional regulator
566	15595977	208964	54	44	1.56069e-09	0	probable transcriptional regulator
567	15600442	208964	54	44	1.56069e-09	0	hypothetical protein
568	15599168	208964	54	44	1.56069e-09	0	probable transcriptional regulator
569	15595339	208964	54	44	1.56069e-09	0	conserved hypothetical protein
570	15599187	208964	54	44	1.56069e-09	0	hypothetical protein
571	15599093	208964	54	44	1.56069e-09	0	probable transcriptional regulator
572	15595706	208964	44	38	1.99301e-09	0	probable c-type cytochrome
573	15597607	208964	44	38	1.99301e-09	0	probable thioesterase
574	15600259	208964	94	63	1.99301e-09	0	phosphoribosyl-AMP cyclohydrolase
575	15598814	208964	94	63	1.99301e-09	0	conserved hypothetical protein
576	15599259	208964	94	63	1.99301e-09	0	probable ATP-binding component of ABC transporter
577	15599923	208964	94	63	1.99301e-09	0	3-methyl-2-oxobutanoate hydroxymethyltransferase
578	15596150	208964	94	63	1.99301e-09	0	probable thioredoxin
579	15598987	208964	94	63	1.99301e-09	0	2-isopropylmalate synthase
580	15597155	208964	94	63	1.99301e-09	0	bacitracin resistance protein
581	15597337	208964	94	63	1.99301e-09	0	hypothetical protein
582	15600494	208964	89	61	2.03634e-09	0	probable transcriptional regulator
583	15595756	208964	89	61	2.03634e-09	0	conserved hypothetical protein
584	15595439	208964	49	41	2.03634e-09	0	hypothetical protein
585	15596058	208964	49	41	2.03634e-09	0	hypothetical protein
586	15599559	208964	49	41	2.03634e-09	0	inhibitor of chromosome initiation IciA
587	15595908	208964	56	45	2.05446e-09	0	hypothetical protein
588	15596426	208964	56	45	2.05446e-09	0	probable transcriptional regulator
589	15596436	208964	56	45	2.05446e-09	0	hypothetical protein
590	15600099	208964	56	45	2.05446e-09	0	probable transcriptional regulator
591	15599379	208964	56	45	2.05446e-09	0	probable transcriptional regulator
592	15598329	208964	56	45	2.05446e-09	0	probable transcriptional regulator
593	15598696	208964	56	45	2.05446e-09	0	conserved hypothetical protein
594	15597533	208964	56	45	2.05446e-09	0	transcriptional regulator MtlR
595	15595688	208964	56	45	2.05446e-09	0	probable transcriptional regulator
596	15598128	208964	82	58	2.05446e-09	0	morphinone reductase
597	15599083	208964	82	58	2.05446e-09	0	probable permease of ABC transporter
598	15597082	208964	82	58	2.05446e-09	0	conserved hypothetical protein
599	15599010	208964	82	58	2.05446e-09	0	conserved hypothetical protein
600	15600371	208964	82	58	2.05446e-09	0	conserved hypothetical protein
601	15598099	208964	82	58	2.05446e-09	0	precorrin-3 methylase CobJ
602	15595422	208964	82	58	2.05446e-09	0	probable transcriptional regulator
603	15598931	208964	113	69	2.07624e-09	0	homoserine dehydrogenase
604	15596597	208964	113	69	2.07624e-09	0	probable pyruvate carboxylase
605	15597981	208964	29	28	2.1364e-09	0	conserved hypothetical protein
606	15598473	208964	80	57	2.5787e-09	0	probable short-chain dehydrogenase
607	15598790	208964	58	46	2.5787e-09	0	probable transcriptional regulator
608	15596752	208964	58	46	2.5787e-09	0	probable cytochrome c
609	15597047	208964	58	46	2.5787e-09	0	probable transcriptional regulator
610	15600577	208964	58	46	2.5787e-09	0	probable lipolytic enzyme
611	15596466	208964	58	46	2.5787e-09	0	probable transcriptional regulator
612	15599382	208964	58	46	2.5787e-09	0	probable MFS transporter
613	15599423	208964	58	46	2.5787e-09	0	transcriptional regulator PchR
614	15598266	208964	97	64	2.76949e-09	0	conserved hypothetical protein
615	15595263	208964	97	64	2.76949e-09	0	hypothetical protein
616	15599659	208964	97	64	2.76949e-09	0	conserved hypothetical protein
617	15596596	208964	41	36	2.76949e-09	0	probable transcriptional regulator
618	15598222	208964	87	60	2.99581e-09	0	conserved hypothetical protein
619	15595707	208964	87	60	2.99581e-09	0	probable uroporphyrin-III c-methyltransferase
620	15595849	208964	87	60	2.99581e-09	0	transcriptional regulator Vfr
621	15595613	208964	51	42	2.99581e-09	0	probable transcriptional regulator
622	15596476	208964	51	42	2.99581e-09	0	nicotinate-nucleotide--dimethylbenzimidazole phosphoribosyltransferase
623	15595381	208964	51	42	2.99581e-09	0	arylsulfatase
624	15599413	208964	51	42	2.99581e-09	0	probable FAD-dependent monooxygenase
625	15597622	208964	51	42	2.99581e-09	0	sigma factor PvdS
626	15600651	208964	51	42	2.99581e-09	0	hypothetical protein
627	15598240	208964	51	42	2.99581e-09	0	probable two-component sensor
628	15596127	208964	78	56	3.0992e-09	0	two-component sensor
629	15596653	208964	78	56	3.0992e-09	0	two-component response regulator CheY
630	15599085	208964	78	56	3.0992e-09	0	probable permease of ABC transporter
631	15596285	208964	78	56	3.0992e-09	0	hypothetical protein
632	15600606	208964	60	47	3.0992e-09	0	low specificity l-threonine aldolase
633	15596869	208964	60	47	3.0992e-09	0	hypothetical protein
634	15600333	208964	106	67	3.23508e-09	0	imidazoleglycerol-phosphate synthase, cyclase subunit
635	15600739	208964	92	62	3.37605e-09	0	conserved hypothetical protein
636	15596795	208964	92	62	3.37605e-09	0	conserved hypothetical protein
637	15595552	208964	92	62	3.37605e-09	0	protease PfpI
638	15595486	208964	46	39	3.37605e-09	0	probable transcriptional regulator
639	15597954	208964	46	39	3.37605e-09	0	probable transcriptional regulator
640	15596378	208964	46	39	3.37605e-09	0	conserved hypothetical protein
641	15599888	208964	100	65	3.42162e-09	0	ketol-acid reductoisomerase
642	15599375	208964	100	65	3.42162e-09	0	probable acetolactate synthase large subunit
643	15595528	208964	100	65	3.42162e-09	0	threonine dehydratase, biosynthetic
644	15597522	208964	38	34	3.42162e-09	0	hypothetical protein
645	15597244	208964	38	34	3.42162e-09	0	hypothetical protein
646	15597246	208964	62	48	3.57789e-09	0	probable sigma-70 factor, ECF subfamily
647	15599796	208964	62	48	3.57789e-09	0	transcriptional regulator NfxB
648	15599432	208964	62	48	3.57789e-09	0	catalase
649	15596006	208964	62	48	3.57789e-09	0	probable transporter
650	15596817	208964	62	48	3.57789e-09	0	hypothetical protein
651	15596494	208964	62	48	3.57789e-09	0	probable metal transporter
652	15596450	208964	62	48	3.57789e-09	0	probable semialdehyde dehydrogenase
653	15599210	208964	62	48	3.57789e-09	0	conserved hypothetical protein
654	15595549	208964	76	55	3.57789e-09	0	probable transporter
655	15600570	208964	76	55	3.57789e-09	0	probable permease of ABC transporter
656	15599347	208964	76	55	3.57789e-09	0	probable hydrolase
657	15596433	208964	76	55	3.57789e-09	0	probable MFS transporter
658	15597035	208964	76	55	3.57789e-09	0	sulfite reductase
659	15600080	208964	76	55	3.57789e-09	0	probable MFS transporter
660	15596571	208964	76	55	3.57789e-09	0	hypothetical protein
661	15600123	208964	103	66	3.66191e-09	0	biosynthetic alanine racemase
662	15597642	208964	103	66	3.66191e-09	0	glycine cleavage system protein H2
663	15600334	208964	103	66	3.66191e-09	0	phosphoribosylformimino-5-aminoimidazole carboxamide
664	15595513	208964	103	66	3.66191e-09	0	D-3-phosphoglycerate dehydrogenase
665	15597299	208964	103	66	3.66191e-09	0	probable molybdopterin biosynthesis protein MoeB
666	15595638	208964	103	66	3.66191e-09	0	dihydropyrimidinase
667	15598642	208964	74	54	3.97711e-09	0	conserved hypothetical protein
668	15596263	208964	74	54	3.97711e-09	0	probable short-chain dehydrogenase
669	15596737	208964	74	54	3.97711e-09	0	conserved hypothetical protein
670	15600098	208964	74	54	3.97711e-09	0	vanillate O-demethylase oxidoreductase
671	15597296	208964	74	54	3.97711e-09	0	probable transcriptional regulator
672	15599180	208964	64	49	3.97711e-09	0	conserved hypothetical protein
673	15599988	208964	64	49	3.97711e-09	0	hypothetical protein
674	15596951	208964	64	49	3.97711e-09	0	transcriptional regulator CysB
675	15600557	208964	85	59	4.1574e-09	0	probable two-component response regulator
676	15598707	208964	85	59	4.1574e-09	0	probable short-chain dehydrogenase
677	15597892	208964	53	43	4.1574e-09	0	probable transcriptional regulator
678	15598762	208964	53	43	4.1574e-09	0	conserved hypothetical protein
679	15597707	208964	53	43	4.1574e-09	0	probable transcriptional regulator
680	15599131	208964	72	53	4.26387e-09	0	probable permease of ABC taurine transporter
681	15598326	208964	72	53	4.26387e-09	0	hypothetical protein
682	15599055	208964	72	53	4.26387e-09	0	probable AMP-binding enzyme
683	15599849	208964	72	53	4.26387e-09	0	probable MFS transporter
684	15598542	208964	72	53	4.26387e-09	0	probable two-component response regulator
685	15597343	208964	72	53	4.26387e-09	0	catalase HPII
686	15597740	208964	72	53	4.26387e-09	0	hypothetical protein
687	15596690	208964	66	50	4.26387e-09	0	sulfate-binding protein of ABC transporter
688	15596979	208964	66	50	4.26387e-09	0	probable serine/threonine-protein kinase
689	15597753	208964	68	51	4.41374e-09	0	probable AMP-binding enzyme
690	15597787	208964	68	51	4.41374e-09	0	probable transcriptional regulator
691	15599972	208964	68	51	4.41374e-09	0	probable transcriptional regulator
692	15598130	208964	68	51	4.41374e-09	0	probable hydrolase
693	15600378	208964	68	51	4.41374e-09	0	conserved hypothetical protein
694	15597189	208964	68	51	4.41374e-09	0	probable MFS transporter
695	15600427	208964	68	51	4.41374e-09	0	probable oxidoreductase
696	15599119	208964	70	52	4.41374e-09	0	probable medium-chain acyl-CoA ligase
697	15595313	208964	70	52	4.41374e-09	0	conserved hypothetical protein
698	15599331	208964	70	52	4.41374e-09	0	probable MFS transporter
699	15600630	208964	70	52	4.41374e-09	0	probable transcriptional regulator
700	15598496	208964	70	52	4.41374e-09	0	long-chain-fatty-acid--CoA ligase
701	15597414	208964	70	52	4.41374e-09	0	hypothetical protein
702	15598634	208964	95	63	5.10993e-09	0	GTP cyclohydrolase I precursor
703	15596044	208964	43	37	5.10993e-09	0	hypothetical protein
704	15598962	208964	114	69	5.25981e-09	0	conserved hypothetical protein
705	15598655	208964	114	69	5.25981e-09	0	probable glutamine amidotransferase
706	15595514	208964	90	61	5.28789e-09	0	hypothetical protein
707	15598926	208964	90	61	5.28789e-09	0	conserved hypothetical protein
708	15600438	208964	90	61	5.28789e-09	0	conserved hypothetical protein
709	15599141	208964	48	40	5.28789e-09	0	probable two-component sensor
710	15598467	208964	48	40	5.28789e-09	0	probable two-component sensor
711	15600122	208964	48	40	5.28789e-09	0	hypothetical protein
712	15599510	208964	110	68	5.4024e-09	0	formyltetrahydrofolate deformylase
713	15600406	208964	83	58	5.481e-09	0	glycine cleavage system protein P1
714	15598354	208964	83	58	5.481e-09	0	probable oxidoreductase WpbB
715	15598564	208964	83	58	5.481e-09	0	probable acetyltransferase
716	15597079	208964	83	58	5.481e-09	0	probable transporter
717	15595635	208964	83	58	5.481e-09	0	cytosine permease
718	15596201	208964	83	58	5.481e-09	0	quinolinate synthetase A
719	15595318	208964	55	44	5.481e-09	0	probable transcriptional regulator
720	15595430	208964	55	44	5.481e-09	0	probable transcriptional regulator
721	15597715	208964	55	44	5.481e-09	0	transcriptional regulator XylS
722	15596090	208964	55	44	5.481e-09	0	transcriptional regulator ArgR
723	15597472	208964	55	44	5.481e-09	0	probable transcriptional regulator
724	15597329	208964	55	44	5.481e-09	0	hypothetical protein
725	15598102	208964	57	45	6.90248e-09	0	probable oxidoreductase
726	15600573	208964	57	45	6.90248e-09	0	probable transcriptional regulator
727	15596714	208964	57	45	6.90248e-09	0	conserved hypothetical protein
728	15599893	208964	57	45	6.90248e-09	0	hypothetical protein
729	15595509	208964	57	45	6.90248e-09	0	conserved hypothetical protein
730	15597516	208964	57	45	6.90248e-09	0	transcriptional regulator GntR
731	15596379	208964	57	45	6.90248e-09	0	probable transcriptional regulator
732	15597900	208964	57	45	6.90248e-09	0	probable transcriptional regulator
733	15596328	208964	81	57	6.90248e-09	0	probable MFS transporter
734	15596554	208964	81	57	6.90248e-09	0	conserved hypothetical protein
735	15598703	208964	81	57	6.90248e-09	0	probable short-chain dehydrogenase
736	15600026	208964	81	57	6.90248e-09	0	conserved hypothetical protein
737	15600056	208964	81	57	6.90248e-09	0	hypothetical protein
738	15598108	208964	81	57	6.90248e-09	0	probable ATP-binding component of ABC transporter
739	15600641	208964	81	57	6.90248e-09	0	glycosyltransferase WbpY
740	15598168	208964	98	64	7.00914e-09	0	conserved hypothetical protein
741	15600369	208964	98	64	7.00914e-09	0	conserved hypothetical protein
742	15596614	208964	98	64	7.00914e-09	0	probable decarboxylase
743	15600094	208964	98	64	7.00914e-09	0	benzoylformate decarboxylase
744	15595550	208964	98	64	7.00914e-09	0	dihydroxy-acid dehydratase
745	15595805	208964	98	64	7.00914e-09	0	probable phosphoglycolate phosphatase
746	15596414	208964	98	64	7.00914e-09	0	probable 2-isopropylmalate synthase
747	15596610	208964	50	41	7.75385e-09	0	probable transcriptional regulator
748	15598454	208964	50	41	7.75385e-09	0	hypothetical protein
749	15599140	208964	50	41	7.75385e-09	0	conserved hypothetical protein
750	15597243	208964	50	41	7.75385e-09	0	probable transcriptional regulator
751	15595905	208964	50	41	7.75385e-09	0	probable transcriptional regulator
752	15595872	208964	50	41	7.75385e-09	0	probable sigma-70 factor, ECF subfamily
753	15597005	208964	88	60	7.75385e-09	0	probable permease of ABC transporter
754	15599316	208964	88	60	7.75385e-09	0	conserved hypothetical protein
755	15600661	208964	88	60	7.75385e-09	0	probable citrate transporter
756	15598083	208964	88	60	7.75385e-09	0	probable short-chain dehydrogenase
757	15596474	208964	79	56	8.33864e-09	0	cobyric acid synthase
758	15597257	208964	79	56	8.33864e-09	0	probable ATP-binding component of ABC transporter
759	15596077	208964	79	56	8.33864e-09	0	probable ring-cleaving dioxygenase
760	15600517	208964	59	46	8.33864e-09	0	probable transcriptional regulator
761	15596074	208964	59	46	8.33864e-09	0	probable transcriptional regulator
762	15596478	208964	59	46	8.33864e-09	0	cobalamin (5'-phosphate) synthase
763	15599082	208964	93	62	8.58692e-09	0	Na+/H+ antiporter NhaP
764	15597586	208964	93	62	8.58692e-09	0	probable ATP-binding/permease fusion ABC transporter
765	15599540	208964	93	62	8.58692e-09	0	probable hydrolase
766	15595490	208964	93	62	8.58692e-09	0	probable hydratase
767	15599674	208964	93	62	8.58692e-09	0	conserved hypothetical protein
768	15597685	208964	45	38	8.58692e-09	0	probable transcriptional regulator
769	15595628	208964	101	65	8.58908e-09	0	hypothetical protein
770	15595463	208964	101	65	8.58908e-09	0	4-aminobutyrate aminotransferase
771	15596572	208964	104	66	9.16304e-09	0	erythronate-4-phosphate dehydrogenase
772	15596124	208964	104	66	9.16304e-09	0	D-lactate dehydrogenase (fermentative)
773	15599176	208964	104	66	9.16304e-09	0	conserved hypothetical protein
774	15599189	208964	61	47	9.69492e-09	0	probable epoxide hydrolase
775	15595465	208964	77	55	9.69492e-09	0	probable transcriptional regulator
776	15596975	208964	86	59	1.07436e-08	0	uroporphyrin-III C-methyltransferase
777	15595446	208964	86	59	1.07436e-08	0	probable acetyltransferase
778	15597807	208964	86	59	1.07436e-08	0	siroheme synthase
779	15597457	208964	86	59	1.07436e-08	0	probable 2-ketogluconate kinase
780	15595874	208964	52	42	1.07436e-08	0	probable type II secretion system protein
781	15596860	208964	52	42	1.07436e-08	0	probable transcriptional regulator
782	15596832	208964	52	42	1.07436e-08	0	potassium-transporting ATPase, C chain
783	15596883	208964	75	54	1.08749e-08	0	DNA-3-methyladenine glycosidase II
784	15599308	208964	75	54	1.08749e-08	0	probable MFS transporter
785	15596409	208964	75	54	1.08749e-08	0	probable MFS transporter
786	15595213	208964	75	54	1.08749e-08	0	hypothetical protein
787	15595572	208964	75	54	1.08749e-08	0	cell division protein FtsX
788	15595376	208964	75	54	1.08749e-08	0	probable two-component sensor
789	15598572	208964	75	54	1.08749e-08	0	probable ATP-binding component of ABC transporter
790	15599325	208964	73	53	1.17902e-08	0	probable sulfite or nitrite reductase
791	15600645	208964	73	53	1.17902e-08	0	phosphomannose isomerase/GDP-mannose WbpW
792	15600741	208964	73	53	1.17902e-08	0	probable MFS transporter
793	15598913	208964	73	53	1.17902e-08	0	probable MFS transporter
794	15600353	208964	73	53	1.17902e-08	0	drug efflux transporter
795	15598625	208964	65	49	1.17902e-08	0	probable epoxide hydrolase
796	15600502	208964	71	52	1.23701e-08	0	probable oxidoreductase
797	15596406	208964	71	52	1.23701e-08	0	hypothetical protein
798	15597071	208964	71	52	1.23701e-08	0	hypothetical protein
799	15597553	208964	71	52	1.23701e-08	0	NADH-dependent FMN reductase MsuE
800	15595443	208964	67	50	1.23701e-08	0	probable MFS transporter
801	15596376	208964	69	51	1.25687e-08	0	two-component response regulator PhoP
802	15600429	208964	69	51	1.25687e-08	0	probable aromatic hydrocarbon reductase
803	15595983	208964	69	51	1.25687e-08	0	probable transporter
804	15595480	208964	69	51	1.25687e-08	0	sulfate-binding protein precursor
805	15598778	208964	96	63	1.2791e-08	0	glycerol kinase
806	15596684	208964	96	63	1.2791e-08	0	probable carbohydrate kinase
807	15595637	208964	96	63	1.2791e-08	0	probable oxidoreductase
808	15596309	208964	42	36	1.2791e-08	0	conserved hypothetical protein
809	15600312	208964	115	69	1.31495e-08	0	glutamine synthetase
810	15596142	208964	115	69	1.31495e-08	0	phosphoribosylaminoimidazole synthetase
811	15598552	208964	115	69	1.31495e-08	0	conserved hypothetical protein
812	15598358	208964	115	69	1.31495e-08	0	30S ribosomal protein S1
813	15598075	208964	47	39	1.33666e-08	0	probable transcriptional regulator
814	15597688	208964	47	39	1.33666e-08	0	transcriptional regulator MexT
815	15599910	208964	47	39	1.33666e-08	0	hypothetical protein
816	15595578	208964	111	68	1.34477e-08	0	thiamine biosynthesis protein, thiazole moiety
817	15598677	208964	111	68	1.34477e-08	0	conserved hypothetical protein
818	15598063	208964	27	26	1.34477e-08	0	probable chemotaxis transducer
819	15598471	208964	27	26	1.34477e-08	0	conserved hypothetical protein
820	15595994	208964	54	43	1.41663e-08	0	probable transcriptional regulator
821	15599951	208964	54	43	1.41663e-08	0	conserved hypothetical protein
822	15598370	208964	54	43	1.41663e-08	0	probable transcriptional regulator
823	15596012	208964	54	43	1.41663e-08	0	probable transcriptional regulator
824	15599842	208964	84	58	1.41663e-08	0	uracil permease
825	15600326	208964	84	58	1.41663e-08	0	conserved hypothetical protein
826	15599240	208964	84	58	1.41663e-08	0	conserved hypothetical protein
827	15595724	208964	84	58	1.41663e-08	0	transcriptional regulator Dnr
828	15598764	208964	84	58	1.41663e-08	0	probable acetyl-coa synthetase
829	15597193	208964	84	58	1.41663e-08	0	probable AMP-binding enzyme
830	15595995	208964	84	58	1.41663e-08	0	probable methyltransferase
831	15600179	208964	84	58	1.41663e-08	0	probable oxidoreductase
832	15597348	208964	84	58	1.41663e-08	0	probable trehalose synthase
833	15596092	208964	99	64	1.73476e-08	0	N-succinylglutamate 5-semialdehyde dehydrogenase
834	15599011	208964	99	64	1.73476e-08	0	O-acetylserine synthase
835	15595575	208964	99	64	1.73476e-08	0	probable transglycosylase
836	15600647	208964	99	64	1.73476e-08	0	oxidoreductase Rmd
837	15596910	208964	56	44	1.78738e-08	0	transcriptional regulator ExsA
838	15597624	208964	56	44	1.78738e-08	0	hypothetical protein
839	15597294	208964	56	44	1.78738e-08	0	probable esterase/deacetylase
840	15598436	208964	56	44	1.78738e-08	0	conserved hypothetical protein
841	15597751	208964	82	57	1.78738e-08	0	probable AMP-binding enzyme
842	15599927	208964	82	57	1.78738e-08	0	acetyl-coenzyme A synthetase
843	15596923	208964	82	57	1.78738e-08	0	periplasmic beta-glucosidase
844	15600409	208964	82	57	1.78738e-08	0	probable permease of ABC iron transporter
845	15600408	208964	82	57	1.78738e-08	0	glycine-cleavage system protein T1
846	15598363	208964	82	57	1.78738e-08	0	3-phosphoserine aminotransferase
847	15595273	208964	82	57	1.78738e-08	0	probable phosphoprotein phosphatase
848	15598213	208964	82	57	1.78738e-08	0	conserved hypothetical protein
849	15599966	208964	89	60	1.9513e-08	0	probable ferredoxin
850	15599986	208964	89	60	1.9513e-08	0	conserved hypothetical protein
851	15600696	208964	89	60	1.9513e-08	0	probable ATP-binding component of ABC transporter
852	15595499	208964	89	60	1.9513e-08	0	polyamine transport protein PotG
853	15596283	208964	89	60	1.9513e-08	0	flagellar hook-associated protein 1 FlgK
854	15599852	208964	89	60	1.9513e-08	0	hypothetical protein
855	15598046	208964	49	40	1.9513e-08	0	organic hydroperoxide resistance protein
856	15600286	208964	49	40	1.9513e-08	0	probable histidine/phenylalanine ammonia-lyase
857	15598020	208964	49	40	1.9513e-08	1	probable sensor/response regulator hybrid
858	15597528	208964	49	40	1.9513e-08	0	probable transcriptional regulator
859	15599905	208964	49	40	1.9513e-08	0	hypothetical protein
860	15598704	208964	49	40	1.9513e-08	0	probable transcriptional regulator
861	15598492	208964	49	40	1.9513e-08	0	alkaline phosphatase
862	15598125	208964	49	40	1.9513e-08	0	hypothetical protein
863	15596546	208964	30	28	1.9992e-08	0	conserved hypothetical protein
864	15597728	208964	108	67	1.9992e-08	0	thiol peroxidase
865	15600613	208964	108	67	1.9992e-08	0	formyltetrahydrofolate deformylase
866	15599427	208964	108	67	1.9992e-08	0	salicylate biosynthesis isochorismate synthase
867	15600559	208964	108	67	1.9992e-08	0	ATP-binding component of ABC phosphate transporter
868	15598024	208964	108	67	1.9992e-08	0	probable aminotransferase
869	15599596	208964	102	65	2.11182e-08	0	probable pyrophosphohydrolase
870	15596523	208964	102	65	2.11182e-08	0	threonine dehydratase, biosynthetic
871	15599864	208964	102	65	2.11182e-08	0	isopentenyl monophosphate kinase
872	15600238	208964	102	65	2.11182e-08	0	penicillin-binding protein 1A
873	15599894	208964	102	65	2.11182e-08	0	penicillin-binding protein 1B
874	15596416	208964	36	32	2.11182e-08	0	hypothetical protein
875	15598623	208964	94	62	2.13003e-08	0	probable short-chain dehydrogenases
876	15600164	208964	94	62	2.13003e-08	0	conserved hypothetical protein
877	15597539	208964	94	62	2.13003e-08	0	xylulose kinase
878	15600611	208964	94	62	2.13003e-08	0	sarcosine oxidase alpha subunit
879	15596533	208964	44	37	2.13003e-08	0	probable two-component sensor
880	15597324	208964	44	37	2.13003e-08	0	probable fimbrial protein (precursor)
881	15595445	208964	58	45	2.1671e-08	0	probable transcriptional regulator
882	15597817	208964	58	45	2.1671e-08	0	conserved hypothetical protein
883	15597644	208964	80	56	2.1671e-08	0	hypothetical protein
884	15597004	208964	80	56	2.1671e-08	0	probable ATP-binding component of ABC transporter
885	15599739	208964	80	56	2.1671e-08	0	conserved hypothetical protein
886	15598462	208964	80	56	2.1671e-08	0	cold acclimation protein B
887	15595596	208964	105	66	2.2493e-08	0	cystathionine beta-synthase
888	15598361	208964	105	66	2.2493e-08	0	histidinol-phosphate aminotransferase
889	15595201	208964	105	66	2.2493e-08	0	RecF protein
890	15597228	208964	78	55	2.53326e-08	0	probable transcriptional regulator
891	15596814	208964	78	55	2.53326e-08	0	probable AMP-binding enzyme
892	15597104	208964	78	55	2.53326e-08	0	probable MFS transporter
893	15598221	208964	78	55	2.53326e-08	0	probable FAD-dependent glycerol-3-phosphate dehydrogenase
894	15597338	208964	78	55	2.53326e-08	0	probable short-chain dehydrogenase
895	15597434	208964	78	55	2.53326e-08	0	hypothetical protein
896	15599475	208964	60	46	2.53326e-08	0	hypothetical protein
897	15596868	208964	60	46	2.53326e-08	0	serine-threonine kinase Stk1
898	15597549	208964	60	46	2.53326e-08	0	conserved hypothetical protein
899	15596407	208964	60	46	2.53326e-08	0	conserved hypothetical protein
900	15600535	208964	60	46	2.53326e-08	0	probable transcriptional regulator
901	15596342	208964	51	41	2.69622e-08	0	probable transcriptional regulator
902	15598527	208964	51	41	2.69622e-08	0	cytochrome P450
903	15596458	208964	51	41	2.69622e-08	0	probable transcriptional regulator
904	15599853	208964	51	41	2.69622e-08	0	hypothetical protein
905	15595353	208964	51	41	2.69622e-08	0	transcriptional regulator PcaR
906	15597827	208964	87	59	2.69622e-08	0	probable acetyl transferase
907	15600007	208964	87	59	2.69622e-08	0	2,4-dienoyl-CoA reductase FadH2
908	15600481	208964	87	59	2.69622e-08	0	nitrogen regulatory protein P-II 2
909	15595478	208964	87	59	2.69622e-08	0	sulfate transport protein CysW
910	15598144	208964	87	59	2.69622e-08	0	precorrin-3 methylase
911	15599361	208964	87	59	2.69622e-08	0	probable acetyltransferase
912	15599661	208964	87	59	2.69622e-08	0	conserved hypothetical protein
913	15599901	208964	76	54	2.86231e-08	0	probable permease of ABC transporter
914	15597760	208964	76	54	2.86231e-08	0	hypothetical protein
915	15597650	208964	76	54	2.86231e-08	0	hypothetical protein
916	15598644	208964	76	54	2.86231e-08	0	probable permease of ABC transporter
917	15598666	208964	41	35	3.12789e-08	0	hypothetical protein
918	15600095	208964	41	35	3.12789e-08	0	probable transcriptional regulator
919	15596835	208964	41	35	3.12789e-08	0	conserved hypothetical protein
920	15598823	208964	97	63	3.12789e-08	0	conserved hypothetical protein
921	15598794	208964	97	63	3.12789e-08	0	conserved hypothetical protein
922	15598775	208964	97	63	3.12789e-08	0	probable carbohydrate kinase
923	15599373	208964	97	63	3.12789e-08	0	hypothetical protein
924	15598109	208964	74	53	3.13197e-08	0	hypothetical protein
925	15599360	208964	74	53	3.13197e-08	0	probable transcriptional regulator
926	15597504	208964	74	53	3.13197e-08	0	probable ATP-binding component of ABC transporter
927	15597060	208964	74	53	3.13197e-08	0	molybdate-binding periplasmic protein precursor ModA
928	15595442	208964	74	53	3.13197e-08	0	3-dehydroquinate dehydratase
929	15595417	208964	74	53	3.13197e-08	0	probable amino acid permease
930	15598302	208964	74	53	3.13197e-08	0	probable short-chain dehydrogenase
931	15598386	208964	64	48	3.13197e-08	0	probable binding protein component of ABC sugar transporter
932	15600109	208964	64	48	3.13197e-08	0	hypothetical protein
933	15597501	208964	64	48	3.13197e-08	0	probable non-ribosomal peptide synthetase
934	15595382	208964	64	48	3.13197e-08	0	probable ATP-binding component of ABC transporter
935	15599855	208964	64	48	3.13197e-08	0	deoxyribodipyrimidine photolyase
936	15599396	208964	116	69	3.24541e-08	0	D-alanine-D-alanine ligase A
937	15600048	208964	116	69	3.24541e-08	0	phosphoribosylamine--glycine ligase
938	15600108	208964	22	22	3.24541e-08	0	probable chemotaxis transducer
939	15599561	208964	46	38	3.29165e-08	0	probable transporter
940	15597767	208964	46	38	3.29165e-08	0	probable two-component sensor
941	15595726	208964	46	38	3.29165e-08	0	conserved hypothetical protein
942	15598293	208964	46	38	3.29165e-08	0	general secretion pathway protein K
943	15597744	208964	92	61	3.29165e-08	0	hypothetical protein
944	15598908	208964	92	61	3.29165e-08	0	hypothetical protein
945	15597609	208964	92	61	3.29165e-08	0	probable class III aminotransferase
946	15598992	208964	92	61	3.29165e-08	0	conserved hypothetical protein
947	15598246	208964	112	68	3.29626e-08	0	dihydroorotate dehydrogenase
948	15600513	208964	112	68	3.29626e-08	0	DNA/pantothenate metabolism flavoprotein
949	15598348	208964	112	68	3.29626e-08	0	glutamine amidotransferase
950	15596448	208964	26	25	3.29626e-08	0	probable chemotaxis transducer
951	15599598	208964	72	52	3.32331e-08	0	glutamate N-acetyltransferase
952	15598495	208964	72	52	3.32331e-08	0	long-chain-fatty-acid--CoA ligase
953	15596980	208964	72	52	3.32331e-08	0	nitrate transporter
954	15600014	208964	72	52	3.32331e-08	0	probable transporter
955	15596850	208964	72	52	3.32331e-08	0	probable transcriptional regulator
956	15596412	208964	66	49	3.32331e-08	0	hypothetical protein
957	15598384	208964	66	49	3.32331e-08	0	probable permease of ABC sugar transporter
958	15595577	208964	66	49	3.32331e-08	0	conserved hypothetical protein
959	15595607	208964	66	49	3.32331e-08	0	twitching motility protein PilI
960	15600065	208964	70	51	3.42258e-08	0	hypothetical protein
961	15596510	208964	70	51	3.42258e-08	0	probable MFS transporter
962	15597705	208964	70	51	3.42258e-08	0	muconate cycloisomerase I
963	15598643	208964	70	51	3.42258e-08	0	probable ATP-binding component of ABC transporter
964	15596224	208964	68	50	3.42258e-08	0	probable aldehyde dehydrogenase
965	15599310	208964	68	50	3.42258e-08	0	conserved hypothetical protein
966	15598180	208964	68	50	3.42258e-08	0	hypothetical protein
967	15598532	208964	68	50	3.42258e-08	0	probable MFS transporter
968	15597384	208964	85	58	3.55129e-08	0	probable alcohol dehydrogenase (Zn-dependent)
969	15600614	208964	85	58	3.55129e-08	0	glutathione-independent formaldehyde dehydrogenase
970	15595472	208964	85	58	3.55129e-08	0	probable transcriptional regulator
971	15596672	208964	85	58	3.55129e-08	0	heme exporter protein CcmA
972	15599207	208964	53	42	3.55129e-08	0	hypothetical protein
973	15597048	208964	53	42	3.55129e-08	0	hypothetical protein
974	15597045	208964	53	42	3.55129e-08	0	probable MFS transporter
975	15598113	208964	53	42	3.55129e-08	0	probable transcriptional regulator
976	15596358	208964	53	42	3.55129e-08	0	rRNA methyltransferase
977	15596218	208964	53	42	3.55129e-08	0	probable enoyl-CoA hydratase/isomerase
978	15595727	208964	100	64	4.20099e-08	0	probable class III pyridoxal phosphate-dependent aminotransferase
979	15599263	208964	100	64	4.20099e-08	0	probable epimerase
980	15599114	208964	100	64	4.20099e-08	0	conserved hypothetical protein
981	15598939	208964	100	64	4.20099e-08	0	16S rRNA processing protein
982	15597769	208964	38	33	4.20099e-08	0	probable chemotaxis transducer
983	15597831	208964	38	33	4.20099e-08	0	hypothetical protein
984	15595364	208964	83	57	4.48318e-08	0	probable transporter
985	15595945	208964	55	43	4.48318e-08	0	still frameshift probable transcriptional regulator
986	15600146	208964	55	43	4.48318e-08	0	chemotaxis protein MotB
987	15595319	208964	55	43	4.48318e-08	0	hypothetical protein
988	15597510	208964	48	39	4.77868e-08	0	probable MFS transporter
989	15598078	208964	48	39	4.77868e-08	0	probable two-component sensor
990	15599169	208964	48	39	4.77868e-08	0	probable two-component sensor
991	15599088	208964	48	39	4.77868e-08	0	conserved hypothetical protein
992	15600596	208964	48	39	4.77868e-08	0	probable transcriptional regulator
993	15597270	208964	90	60	4.77868e-08	0	hypothetical protein
994	15599507	208964	90	60	4.77868e-08	0	conserved hypothetical protein
995	15598336	208964	90	60	4.77868e-08	0	hypothetical protein
996	15597473	208964	90	60	4.77868e-08	0	ArsR protein
997	15597991	208964	109	67	4.84251e-08	0	conserved hypothetical protein
998	15599409	208964	103	65	5.08813e-08	0	phenazine biosynthesis protein PhzE
999	15600211	208964	103	65	5.08813e-08	0	peptide methionine sulfoxide reductase
1000	15598792	208964	103	65	5.08813e-08	0	probable methylated-DNA--protein-cysteine methyltransferase
1001	15597100	208964	103	65	5.08813e-08	0	phenazine biosynthesis protein PhzE
1002	15596129	208964	103	65	5.08813e-08	0	cysteine synthase B
1003	15597564	208964	35	31	5.08813e-08	0	hypothetical protein
1004	15595788	208964	43	36	5.15638e-08	0	conserved hypothetical protein
1005	15598903	208964	43	36	5.15638e-08	0	probable chemotaxis transducer
1006	15599071	208964	43	36	5.15638e-08	0	nitrite extrusion protein 2
1007	15598224	208964	95	62	5.15638e-08	0	molybdenum cofactor biosynthesis protein A2
1008	15599136	208964	95	62	5.15638e-08	0	hypothetical protein
1009	15596702	208964	95	62	5.15638e-08	0	molybdopterin biosynthetic protein A2
1010	15597965	208964	95	62	5.15638e-08	0	hypothetical protein
1011	15600516	208964	106	66	5.41876e-08	0	acetylglutamate kinase
1012	15597850	208964	32	29	5.41876e-08	0	probable chemotaxis transducer
1013	15597784	208964	57	44	5.44765e-08	0	probable transcriptional regulator
1014	15597136	208964	57	44	5.44765e-08	0	hypothetical protein
1015	15596717	208964	57	44	5.44765e-08	0	probable transcriptional regulator
1016	15596489	208964	57	44	5.44765e-08	0	probable 3-mercaptopyruvate sulfurtransferase
1017	15599391	208964	57	44	5.44765e-08	0	probable two-component response regulator
1018	15598174	208964	81	56	5.44765e-08	0	phosphotyrosine protein phosphatase
1019	15598324	208964	81	56	5.44765e-08	0	probable short-chain dehydrogenase
1020	15600547	208964	81	56	5.44765e-08	0	glycolate oxidase subunit GlcE
1021	15597638	208964	81	56	5.44765e-08	0	glycine cleavage system protein T2
1022	15598200	208964	81	56	5.44765e-08	0	probable nucleoside phosphorylase
1023	15599139	208964	81	56	5.44765e-08	0	conserved hypothetical protein
1024	15596084	208964	81	56	5.44765e-08	0	acetyl-coenzyme A synthetase
1025	15598759	208964	59	45	6.39295e-08	0	fructose transport system repressor FruR
1026	15597455	208964	59	45	6.39295e-08	0	transcriptional regulator PtxS
1027	15597490	208964	59	45	6.39295e-08	0	probable ATP-binding component of ABC transporter
1028	15595979	208964	79	55	6.39295e-08	0	proline dehydrogenase PutA
1029	15599840	208964	79	55	6.39295e-08	0	probable purine/pyrimidine phosphoribosyl transferase
1030	15599086	208964	79	55	6.39295e-08	0	probable ATP-binding component of ABC transporter
1031	15600342	208964	79	55	6.39295e-08	0	conserved hypothetical protein
1032	15595775	208964	79	55	6.39295e-08	0	conserved hypothetical protein
1033	15595718	208964	79	55	6.39295e-08	0	probable cytochrome c oxidase subunit
1034	15600275	208964	79	55	6.39295e-08	0	probable binding protein component of ABC transporter
1035	15597427	208964	79	55	6.39295e-08	0	probable glycosyl transferase
1036	15598456	208964	79	55	6.39295e-08	0	probable transcriptional regulator
1037	15598077	208964	79	55	6.39295e-08	0	probable two-component response regulator
1038	15596577	208964	50	40	6.5774e-08	0	probable transcriptional regulator
1039	15597373	208964	50	40	6.5774e-08	0	probable sensor/response regulator hybrid
1040	15595331	208964	50	40	6.5774e-08	0	probable transcriptional regulator
1041	15598977	208964	50	40	6.5774e-08	0	probable transcriptional regulator
1042	15596638	208964	50	40	6.5774e-08	0	hypothetical protein
1043	15597415	208964	77	54	7.26417e-08	0	membrane protein OpdE
1044	15596804	208964	77	54	7.26417e-08	0	conserved hypothetical protein
1045	15599390	208964	77	54	7.26417e-08	0	probable binding protein component of ABC transporter
1046	15599639	208964	77	54	7.26417e-08	0	ATP sulfurylase small subunit
1047	15599292	208964	77	54	7.26417e-08	0	probable alcohol dehydrogenase (Zn-dependent)
1048	15597475	208964	61	46	7.26417e-08	0	ArsC protein
1049	15595503	208964	61	46	7.26417e-08	0	probable transcriptional regulator
1050	15597292	208964	61	46	7.26417e-08	0	probable transcriptional regulator
1051	15598220	208964	98	63	7.47642e-08	0	probable carbohydrate kinase
1052	15597036	208964	98	63	7.47642e-08	0	hypothetical protein
1053	15600764	208964	93	61	7.90265e-08	0	NAD/NADP transhydrogenase, NAD(H)-binding dI subunit
1054	15599889	208964	93	61	7.90265e-08	0	acetolactate synthase isozyme III small subunit
1055	15600506	208964	93	61	7.90265e-08	0	probable pyridoxal-dependent aminotransferase
1056	15597610	208964	45	37	7.90265e-08	0	L-sorbosone dehydrogenase
1057	15596420	208964	45	37	7.90265e-08	0	probable transcriptional regulator
1058	15600524	208964	117	69	7.9107e-08	0	orotate phosphoribosyltransferase
1059	15597695	208964	117	69	7.9107e-08	0	probable deaminase
1060	15598068	208964	21	21	7.9107e-08	0	hypothetical protein
1061	15600020	208964	21	21	7.9107e-08	0	probable N-hydroxyarylamine O-acetyltransferase
1062	15600629	208964	113	68	7.95892e-08	0	probable biotin carboxylase subunit of a transcarboxylase
1063	15599873	208964	113	68	7.95892e-08	0	peptide n-acetyltransferase RimI
1064	15596763	208964	113	68	7.95892e-08	0	conserved hypothetical protein
1065	15599219	208964	25	24	7.95892e-08	0	ethanolamine ammonia-lyase large subunit
1066	15596844	208964	75	53	8.00788e-08	0	probable sulfate transporter
1067	15599356	208964	75	53	8.00788e-08	0	ferric enterobactin transport protein FepG
1068	15597400	208964	75	53	8.00788e-08	0	probable binding protein component of ABC transporter
1069	15599818	208964	75	53	8.00788e-08	0	probable MFS transporter
1070	15598069	208964	63	47	8.00788e-08	0	hypothetical protein
1071	15598437	208964	63	47	8.00788e-08	0	hypothetical protein
1072	15599062	208964	63	47	8.00788e-08	0	probable DNA invertase
1073	15598093	208964	73	52	8.57682e-08	0	probable transcriptional regulator
1074	15600272	208964	73	52	8.57682e-08	0	conserved hypothetical protein
1075	15598620	208964	73	52	8.57682e-08	0	hypothetical protein
1076	15598333	208964	73	52	8.57682e-08	0	probable MFS transporter
1077	15595519	208964	73	52	8.57682e-08	0	probable transporter
1078	15600652	208964	73	52	8.57682e-08	0	hypothetical protein
1079	15598780	208964	73	52	8.57682e-08	0	glycerol-3-phosphate dehydrogenase
1080	15600709	208964	73	52	8.57682e-08	0	pyridoxamine kinase
1081	15596089	208964	73	52	8.57682e-08	0	arginine/ornithine transport protein AotP
1082	15597177	208964	65	48	8.57682e-08	0	hypothetical protein
1083	15597871	208964	65	48	8.57682e-08	0	probable type II secretion system protein
1084	15599303	208964	65	48	8.57682e-08	0	hypothetical protein
1085	15598322	208964	65	48	8.57682e-08	0	heat-shock protein IbpA
1086	15595944	208964	65	48	8.57682e-08	0	probable aldehyde dehydrogenase
1087	15596405	208964	86	58	8.6437e-08	0	conserved hypothetical protein
1088	15600237	208964	86	58	8.6437e-08	0	type 4 fimbrial biogenesis protein PilM
1089	15600388	208964	86	58	8.6437e-08	0	probable heat shock protein
1090	15597158	208964	86	58	8.6437e-08	0	conserved hypothetical protein
1091	15598235	208964	86	58	8.6437e-08	0	probable transporter
1092	15596630	208964	52	41	8.6437e-08	0	conserved hypothetical protein
1093	15597527	208964	52	41	8.6437e-08	0	hypothetical protein
1094	15599703	208964	52	41	8.6437e-08	0	hypothetical protein
1095	15599327	208964	71	51	8.93395e-08	0	conserved hypothetical protein
1096	15596661	208964	71	51	8.93395e-08	0	probable purine-binding chemotaxis protein
1097	15597525	208964	71	51	8.93395e-08	0	probable ATP-binding component of ABC transporter
1098	15598885	208964	71	51	8.93395e-08	0	probable transcriptional regulator
1099	15597204	208964	67	49	8.93395e-08	0	fumarylacetoacetase
1100	15600183	208964	67	49	8.93395e-08	0	SMR multidrug efflux transporter
1101	15598145	208964	67	49	8.93395e-08	0	probable lipase
1102	15597790	208964	67	49	8.93395e-08	0	conserved hypothetical protein
1103	15600593	208964	69	50	9.0557e-08	0	probable electron transfer flavoprotein alpha subunit
1104	15599291	208964	69	50	9.0557e-08	0	probable MFS transporter
1105	15597333	208964	69	50	9.0557e-08	0	hypothetical protein
1106	15598147	208964	69	50	9.0557e-08	0	electron transfer flavoprotein alpha-subunit
1107	15598352	208964	101	64	9.95868e-08	0	probable acetyltransferase WbpD
1108	15600142	208964	101	64	9.95868e-08	0	conserved hypothetical protein
1109	15596749	208964	54	42	1.09045e-07	0	probable cytochrome c
1110	15597665	208964	54	42	1.09045e-07	0	probable transcriptional regulator
1111	15597906	208964	54	42	1.09045e-07	0	hypothetical protein
1112	15597794	208964	54	42	1.09045e-07	0	hypothetical protein
1113	15598097	208964	84	57	1.09045e-07	0	hypothetical protein
1114	15595940	208964	84	57	1.09045e-07	0	probable 3-hydroxyisobutyrate dehydrogenase
1115	15595479	208964	84	57	1.09045e-07	0	sulfate transport protein CysT
1116	15595862	208964	84	57	1.09045e-07	0	conserved hypothetical protein
1117	15597471	208964	84	57	1.09045e-07	0	probable alcohol dehydrogenase (Zn-dependent)
1118	15597059	208964	84	57	1.09045e-07	0	molybdenum transport protein ModB
1119	15598379	208964	84	57	1.09045e-07	0	glucose-6-phosphate 1-dehydrogenase
1120	15600437	208964	91	60	1.13975e-07	0	conserved hypothetical protein
1121	15597548	208964	91	60	1.13975e-07	0	probable glycerophosphoryl diester phosphodiesterase
1122	15599990	208964	91	60	1.13975e-07	0	hypothetical protein
1123	15597169	208964	91	60	1.13975e-07	0	pyrroloquinoline quinone biosynthesis protein F
1124	15596626	208964	91	60	1.13975e-07	0	probable cation-transporting P-type ATPase
1125	15600041	208964	110	67	1.15335e-07	0	biotin carboxylase
1126	15596210	208964	110	67	1.15335e-07	0	phosphoribosylaminoimidazole-succinocarboxamide synthase
1127	15598087	208964	110	67	1.15335e-07	0	probable biotin carboxylase/biotin carboxyl carrier protein
1128	15599514	208964	28	26	1.15335e-07	0	hypothetical protein
1129	15599222	208964	28	26	1.15335e-07	0	hypothetical protein
1130	15595608	208964	34	30	1.20177e-07	0	twitching motility protein PilJ
1131	15600625	208964	34	30	1.20177e-07	0	probable acetyltransferase
1132	15600707	208964	34	30	1.20177e-07	0	probable beta-lactamase
1133	15600354	208964	104	65	1.20177e-07	0	dTDP-D-glucose 4,6-dehydratase
1134	15598362	208964	104	65	1.20177e-07	0	chorismate mutase
1135	15600558	208964	104	65	1.20177e-07	0	phosphate uptake regulatory protein PhoU
1136	15598408	208964	96	62	1.21891e-07	0	probable ATP-binding component of ABC transporter
1137	15596871	208964	96	62	1.21891e-07	0	GTP cyclohydrolase I precursor
1138	15597805	208964	96	62	1.21891e-07	0	hypothetical protein
1139	15597081	208964	42	35	1.21891e-07	0	probable transcriptional regulator
1140	15598957	208964	42	35	1.21891e-07	0	hypothetical protein
1141	15596014	208964	42	35	1.21891e-07	0	probable ring-cleaving dioxygenase
1142	15596548	208964	42	35	1.21891e-07	0	probable sigma-70 factor, ECF subfamily
1143	15599506	208964	31	28	1.28159e-07	0	chemotactic transducer PctB
1144	15597967	208964	56	43	1.32626e-07	0	conserved hypothetical protein
1145	15598726	208964	56	43	1.32626e-07	0	conserved hypothetical protein
1146	15600717	208964	82	56	1.32626e-07	0	probable short-chain dehydrogenase
1147	15597355	208964	82	56	1.32626e-07	0	conserved hypothetical protein
1148	15596401	208964	82	56	1.32626e-07	0	conserved hypothetical protein
1149	15598868	208964	82	56	1.32626e-07	0	probable ATP-binding component of ABC transporter
1150	15600522	208964	82	56	1.32626e-07	0	conserved hypothetical protein
1151	15595227	208964	82	56	1.32626e-07	0	probable sulfate transporter
1152	15598103	208964	80	55	1.56031e-07	0	precorrin-6y-dependent methyltransferase CobL
1153	15600143	208964	80	55	1.56031e-07	0	conserved hypothetical protein
1154	15599526	208964	58	44	1.56031e-07	0	probable enoyl-CoA hydratase/isomerase
1155	15595878	208964	58	44	1.56031e-07	0	probable type II secretion system protein
1156	15596383	208964	58	44	1.56031e-07	0	hypothetical protein
1157	15599084	208964	58	44	1.56031e-07	0	probable binding protein component of ABC transporter
1158	15597933	208964	58	44	1.56031e-07	0	conserved hypothetical protein
1159	15600166	208964	89	59	1.56104e-07	0	thiamin biosynthesis protein ThiC
1160	15600744	208964	89	59	1.56104e-07	0	hypothetical protein
1161	15597546	208964	89	59	1.56104e-07	0	probable ATP-binding component of ABC transporter
1162	15600331	208964	49	39	1.56104e-07	0	hypothetical protein
1163	15597620	208964	49	39	1.56104e-07	0	probable non-ribosomal peptide synthetase
1164	15599099	208964	49	39	1.56104e-07	0	hypothetical protein
1165	15597394	208964	49	39	1.56104e-07	0	hypothetical protein
1166	15595433	208964	49	39	1.56104e-07	0	probable transcriptional regulator
1167	15596461	208964	39	33	1.74761e-07	0	probable transcriptional regulator
1168	15599137	208964	39	33	1.74761e-07	0	acyl-CoA thioesterase II
1169	15597317	208964	39	33	1.74761e-07	0	probable transcriptional regulator
1170	15600043	208964	99	63	1.74761e-07	0	ribosomal protein L11 methyltransferase
1171	15598747	208964	99	63	1.74761e-07	0	phosphomannose isomerase / guanosine 5'-diphospho-D-mannose pyrophosphorylase
1172	15596583	208964	99	63	1.74761e-07	0	probable ATP-binding component of ABC transporter
1173	15600512	208964	78	54	1.78032e-07	0	DNA repair protein RadC
1174	15598148	208964	78	54	1.78032e-07	0	electron transfer flavoprotein beta-subunit
1175	15597156	208964	78	54	1.78032e-07	0	hypothetical protein
1176	15597192	208964	78	54	1.78032e-07	0	peptidyl-prolyl cis-trans isomerase C1
1177	15597754	208964	60	45	1.78032e-07	0	probable transport protein
1178	15597461	208964	60	45	1.78032e-07	0	gluconate dehydrogenase
1179	15599212	208964	60	45	1.78032e-07	0	conserved hypothetical protein
1180	15599530	208964	60	45	1.78032e-07	0	probable transport protein
1181	15599671	208964	94	61	1.85087e-07	0	conserved hypothetical protein
1182	15599940	208964	94	61	1.85087e-07	0	conserved hypothetical protein
1183	15598862	208964	94	61	1.85087e-07	0	tetrahydrodipicolinate succinylase
1184	15597750	208964	94	61	1.85087e-07	0	probable short-chain dehydrogenase
1185	15598159	208964	94	61	1.85087e-07	0	conserved hypothetical protein
1186	15598276	208964	44	36	1.85087e-07	0	hypothetical protein
1187	15598052	208964	44	36	1.85087e-07	0	acyl-CoA thioesterase I precursor
1188	15597236	208964	114	68	1.89353e-07	0	probable glutamine synthetase
1189	15597208	208964	114	68	1.89353e-07	0	probable acyl-CoA carboxylase alpha chain
1190	15598313	208964	114	68	1.89353e-07	0	aspartate semialdehyde dehydrogenase
1191	15595493	208964	114	68	1.89353e-07	0	probable glutamine synthetase
1192	15596206	208964	24	23	1.89353e-07	0	hypothetical protein
1193	15599950	208964	118	69	1.90502e-07	0	carbamoylphosphate synthetase large subunit
1194	15596508	208964	62	46	1.97406e-07	0	2-phosphonoacetaldehyde hydrolase
1195	15597791	208964	62	46	1.97406e-07	0	conserved hypothetical protein
1196	15595611	208964	62	46	1.97406e-07	0	probable methylesterase
1197	15598461	208964	62	46	1.97406e-07	0	probable transporter
1198	15599572	208964	76	53	1.97406e-07	0	nicotinate phosphoribosyltransferase
1199	15600624	208964	76	53	1.97406e-07	0	probable transcriptional regulator
1200	15596322	208964	76	53	1.97406e-07	0	probable cobalamin biosynthetic protein
1201	15600267	208964	76	53	1.97406e-07	0	probable ATP-binding component of ABC transporter
1202	15598122	208964	76	53	1.97406e-07	0	histidine transport protein HisP
1203	15599355	208964	76	53	1.97406e-07	0	ferric enterobactin transport protein FepD
1204	15595531	208964	76	53	1.97406e-07	0	probable MFS transporter
1205	15598327	208964	76	53	1.97406e-07	0	probable aldolase
1206	15596394	208964	76	53	1.97406e-07	0	hypothetical protein
1207	15600476	208964	76	53	1.97406e-07	0	probable transcriptional regulator
1208	15596193	208964	76	53	1.97406e-07	0	probable coenzyme A ligase
1209	15596200	208964	51	40	2.04457e-07	0	probable transcriptional regulator
1210	15599342	208964	51	40	2.04457e-07	0	transcriptional regulator AcoR
1211	15595614	208964	51	40	2.04457e-07	0	probable chemotaxis protein
1212	15598973	208964	51	40	2.04457e-07	0	probable transcriptional regulator
1213	15598667	208964	87	58	2.04457e-07	0	probable malic enzyme
1214	15599993	208964	87	58	2.04457e-07	0	hypothetical protein
1215	15596187	208964	87	58	2.04457e-07	0	conserved hypothetical protein
1216	15600285	208964	87	58	2.04457e-07	0	imidazolone-5-propionate hydrolase HutI
1217	15599077	208964	74	52	2.13041e-07	0	hypothetical protein
1218	15600223	208964	74	52	2.13041e-07	0	probable MFS transporter
1219	15596453	208964	74	52	2.13041e-07	0	probable ATP-binding component of ABC transporter
1220	15597212	208964	74	52	2.13041e-07	0	probable transcriptional regulator
1221	15597288	208964	64	47	2.13041e-07	0	probable MFS transporter
1222	15595375	208964	64	47	2.13041e-07	0	probable purine-binding chemotaxis protein
1223	15598499	208964	66	48	2.24016e-07	0	probable MFS transporter
1224	15595462	208964	66	48	2.24016e-07	0	succinate-semialdehyde dehydrogenase
1225	15597772	208964	66	48	2.24016e-07	0	hypothetical protein
1226	15596095	208964	66	48	2.24016e-07	0	succinylglutamate 5-semialdehyde dehydrogenase
1227	15599997	208964	72	51	2.24016e-07	0	hypothetical protein
1228	15597007	208964	72	51	2.24016e-07	0	probable binding protein component of ABC transporter
1229	15599148	208964	72	51	2.24016e-07	0	conserved hypothetical protein
1230	15598661	208964	72	51	2.24016e-07	0	conserved hypothetical protein
1231	15598694	208964	72	51	2.24016e-07	0	probable oxidoreductase
1232	15599898	208964	68	49	2.29673e-07	0	hypothetical protein
1233	15598387	208964	68	49	2.29673e-07	0	probable two-component sensor
1234	15597202	208964	68	49	2.29673e-07	0	probable MFS transporter
1235	15600412	208964	70	50	2.29673e-07	0	hypothetical protein
1236	15595927	208964	70	50	2.29673e-07	0	probable transferase
1237	15595587	208964	70	50	2.29673e-07	0	homoserine O-acetyltransferase
1238	15596421	208964	70	50	2.29673e-07	0	probable NAD(P)H dehydrogenase
1239	15596756	208964	70	50	2.29673e-07	0	hypothetical protein
1240	15595246	208964	36	31	2.31189e-07	0	probable transcriptional regulator
1241	15595683	208964	36	31	2.31189e-07	0	conserved hypothetical protein
1242	15597671	208964	36	31	2.31189e-07	0	probable cytochrome P450
1243	15597992	208964	102	64	2.31189e-07	0	transaldolase
1244	15597010	208964	102	64	2.31189e-07	0	probable hydroxyacylglutathione hydrolase
1245	15599858	208964	102	64	2.31189e-07	0	molybdopterin biosynthesis MoeB protein
1246	15596048	208964	102	64	2.31189e-07	0	hypothetical protein
1247	15600714	208964	85	57	2.57468e-07	0	probable short-chain dehydrogenase
1248	15600290	208964	53	41	2.57468e-07	0	probable amino acid permease
1249	15598498	208964	53	41	2.57468e-07	0	conserved hypothetical protein
1250	15599216	208964	53	41	2.57468e-07	0	probable transcriptional regulator
1251	15595651	208964	53	41	2.57468e-07	0	conserved hypothetical protein
1252	15597752	208964	53	41	2.57468e-07	0	probable transcriptional regulator
1253	15600668	208964	53	41	2.57468e-07	0	hypothetical protein
1254	15600718	208964	53	41	2.57468e-07	0	probable transcriptional regulator
1255	15600322	208964	92	60	2.64932e-07	0	glutaredoxin
1256	15599206	208964	92	60	2.64932e-07	0	hypothetical protein
1257	15598138	208964	92	60	2.64932e-07	0	probable magnesium chelatase
1258	15596700	208964	46	37	2.64932e-07	0	hypothetical protein
1259	15599335	208964	46	37	2.64932e-07	0	hypothetical protein
1260	15598658	208964	46	37	2.64932e-07	0	probable sensor/response regulator hybrid
1261	15596439	208964	46	37	2.64932e-07	0	hypothetical protein
1262	15595898	208964	46	37	2.64932e-07	0	probable transcriptional regulator
1263	15597779	208964	46	37	2.64932e-07	0	probable sensor/response regulator hybrid
1264	15596212	208964	46	37	2.64932e-07	0	probable transcriptional regulator
1265	15600216	208964	46	37	2.64932e-07	0	conserved hypothetical protein
1266	15599958	208964	111	67	2.70176e-07	0	ferric uptake regulation protein
1267	15596805	208964	27	25	2.70176e-07	0	probable chemotaxis transducer
1268	15595616	208964	105	65	2.78351e-07	0	conserved hypothetical protein
1269	15599283	208964	105	65	2.78351e-07	0	probable aminotransferase
1270	15596175	208964	33	29	2.78351e-07	0	conserved hypothetical protein
1271	15597134	208964	33	29	2.78351e-07	0	conserved hypothetical protein
1272	15598516	208964	33	29	2.78351e-07	0	hypothetical protein
1273	15598749	208964	97	62	2.8151e-07	0	probable glycosyl transferase
1274	15600323	208964	97	62	2.8151e-07	0	conserved hypothetical protein
1275	15600445	208964	97	62	2.8151e-07	0	probable ATP-binding component of ABC transporter
1276	15600667	208964	97	62	2.8151e-07	0	probable metalloprotease
1277	15599922	208964	97	62	2.8151e-07	0	2-amino-4-hydroxy-6-hydroxymethyldihydropteridine pyrophosphokinase
1278	15596362	208964	41	34	2.8151e-07	0	hypothetical protein
1279	15598554	208964	41	34	2.8151e-07	0	hypothetical protein
1280	15598870	208964	41	34	2.8151e-07	0	hypothetical protein
1281	15596651	208964	108	66	2.97659e-07	0	flagellar synthesis regulator FleN
1282	15596955	208964	108	66	2.97659e-07	0	para-aminobenzoate synthase component I
1283	15595806	208964	108	66	2.97659e-07	0	anthranilate synthetase component I
1284	15598721	208964	108	66	2.97659e-07	0	argininosuccinate synthase
1285	15596581	208964	108	66	2.97659e-07	0	UDP-glucose 4-epimerase
1286	15596198	208964	108	66	2.97659e-07	0	anthranilate synthase component I
1287	15600263	208964	108	66	2.97659e-07	0	transport protein TatC
1288	15598533	208964	108	66	2.97659e-07	0	ADP-L-glycero-D-mannoheptose 6-epimerase
1289	15598525	208964	30	27	2.97659e-07	0	hypothetical protein
1290	15597770	208964	30	27	2.97659e-07	0	conserved hypothetical protein
1291	15600114	208964	30	27	2.97659e-07	0	hypothetical protein
1292	15595843	208964	30	27	2.97659e-07	0	hypothetical protein
1293	15598040	208964	30	27	2.97659e-07	0	conserved hypothetical protein
1294	15596411	208964	83	56	3.13056e-07	0	hypothetical protein
1295	15598448	208964	83	56	3.13056e-07	0	probable permease of ABC transporter
1296	15598633	208964	83	56	3.13056e-07	0	probable short-chain dehydrogenase
1297	15597641	208964	83	56	3.13056e-07	0	glycine cleavage system protein P2
1298	15596288	208964	55	42	3.13056e-07	0	hypothetical protein
1299	15599583	208964	55	42	3.13056e-07	0	conserved hypothetical protein
1300	15595412	208964	55	42	3.13056e-07	0	probable transporter
1301	15598342	208964	90	59	3.60714e-07	0	probable NAD-dependent epimerase/dehydratase WbpK
1302	15600227	208964	90	59	3.60714e-07	0	uroporphyrinogen decarboxylase
1303	15596718	208964	90	59	3.60714e-07	0	probable guanine deaminase
1304	15597948	208964	90	59	3.60714e-07	0	conserved hypothetical protein
1305	15597185	208964	90	59	3.60714e-07	0	pyrroloquinoline quinone biosynthesis protein E
1306	15598711	208964	90	59	3.60714e-07	0	hypothetical protein
1307	15600467	208964	90	59	3.60714e-07	0	nucleoside diphosphate kinase regulator
1308	15597678	208964	48	38	3.60714e-07	0	probable cytochrome c
1309	15597524	208964	48	38	3.60714e-07	0	hypothetical protein
1310	15599848	208964	48	38	3.60714e-07	0	hypothetical protein
1311	15597698	208964	48	38	3.60714e-07	0	hypothetical protein
1312	15600602	208964	57	43	3.68764e-07	0	hypothetical protein
1313	15598411	208964	57	43	3.68764e-07	0	probable transcriptional regulator
1314	15596294	208964	57	43	3.68764e-07	0	transcriptional regulator FleQ
1315	15599399	208964	57	43	3.68764e-07	0	conserved hypothetical protein
1316	15596402	208964	57	43	3.68764e-07	0	conserved hypothetical protein
1317	15599900	208964	81	55	3.68764e-07	0	probable ATP-binding component of ABC transporter
1318	15597875	208964	81	55	3.68764e-07	0	hypothetical protein
1319	15599984	208964	81	55	3.68764e-07	0	conserved hypothetical protein
1320	15596677	208964	81	55	3.68764e-07	0	cytochrome C-type biogenesis protein CcmF
1321	15596165	208964	81	55	3.68764e-07	0	conserved hypothetical protein
1322	15599267	208964	81	55	3.68764e-07	0	probable amino acid permease
1323	15596158	208964	81	55	3.68764e-07	0	probable cold-shock protein
1324	15595653	208964	81	55	3.68764e-07	0	probable cold-shock protein
1325	15597982	208964	38	32	3.99662e-07	0	hypothetical protein
1326	15598215	208964	100	63	3.99662e-07	0	probable ATP-binding component of ABC transporter
1327	15597631	208964	100	63	3.99662e-07	0	probable cation-transporting P-type ATPase
1328	15599273	208964	59	44	4.21935e-07	0	probable nonribosomal peptide synthetase
1329	15597915	208964	59	44	4.21935e-07	0	hypothetical protein
1330	15596249	208964	59	44	4.21935e-07	0	conserved hypothetical protein
1331	15597423	208964	59	44	4.21935e-07	0	probable transcriptional regulator
1332	15598089	208964	59	44	4.21935e-07	0	probable very-long-chain acyl-CoA synthetase
1333	15597261	208964	59	44	4.21935e-07	0	copper resistance protein A precursor
1334	15598811	208964	59	44	4.21935e-07	0	hypothetical protein
1335	15596324	208964	79	54	4.21935e-07	0	probable oxidoreductase
1336	15598274	208964	79	54	4.21935e-07	0	probable two-component sensor
1337	15597249	208964	79	54	4.21935e-07	0	carbonate dehydratase
1338	15597073	208964	79	54	4.21935e-07	0	probable ATP-binding/permease fusion ABC transporter
1339	15600562	208964	79	54	4.21935e-07	0	hypothetical protein
1340	15599362	208964	79	54	4.21935e-07	0	probable oxidoreductase
1341	15596462	208964	43	35	4.23127e-07	0	hypothetical protein
1342	15597880	208964	43	35	4.23127e-07	0	conserved hypothetical protein
1343	15597677	208964	43	35	4.23127e-07	0	hypothetical protein
1344	15597647	208964	43	35	4.23127e-07	0	hypothetical protein
1345	15598023	208964	95	61	4.23127e-07	0	conserved hypothetical protein
1346	15599109	208964	95	61	4.23127e-07	0	molybdenum cofactor biosynthetic protein A1
1347	15598508	208964	95	61	4.23127e-07	0	probable 3-hydroxyisobutyrate dehydrogenase
1348	15599654	208964	95	61	4.23127e-07	0	conserved hypothetical protein
1349	15598748	208964	95	61	4.23127e-07	0	conserved hypothetical protein
1350	15599633	208964	23	22	4.44006e-07	0	hypothetical protein
1351	15595320	208964	23	22	4.44006e-07	0	conserved hypothetical protein
1352	15596917	208964	23	22	4.44006e-07	0	type III export protein PscG
1353	15596878	208964	119	69	4.53396e-07	0	chorismate synthase
1354	15600113	208964	119	69	4.53396e-07	0	NH3-dependent NAD synthetase
1355	15599251	208964	119	69	4.53396e-07	0	riboflavin-specific deaminase/reductase
1356	15597596	208964	61	45	4.69901e-07	0	probable non-ribosomal peptide synthetase
1357	15595582	208964	61	45	4.69901e-07	0	hypothetical protein
1358	15595525	208964	61	45	4.69901e-07	0	hypothetical protein
1359	15598651	208964	61	45	4.69901e-07	0	conserved hypothetical protein
1360	15598856	208964	61	45	4.69901e-07	0	probable sodium/hydrogen antiporter
1361	15599021	208964	61	45	4.69901e-07	0	hypothetical protein
1362	15597491	208964	77	53	4.69901e-07	0	probable permease of ABC transporter
1363	15598110	208964	77	53	4.69901e-07	0	probable permease of ABC transporter
1364	15598551	208964	77	53	4.69901e-07	0	hypothetical protein
1365	15599066	208964	77	53	4.69901e-07	0	probable peptidyl-prolyl cis-trans isomerase, PpiC-type
1366	15600308	208964	77	53	4.69901e-07	0	conserved hypothetical protein
1367	15595682	208964	77	53	4.69901e-07	0	conserved hypothetical protein
1368	15595939	208964	88	58	4.70384e-07	0	hypothetical protein
1369	15599024	208964	88	58	4.70384e-07	0	hypothetical protein
1370	15598701	208964	50	39	4.70384e-07	0	hypothetical protein
1371	15598524	208964	50	39	4.70384e-07	0	probable FAD-dependent monooxygenase
1372	15599528	208964	50	39	4.70384e-07	0	hypothetical protein
1373	15595487	208964	50	39	4.70384e-07	0	hypothetical protein
1374	15595398	208964	50	39	4.70384e-07	0	hypothetical protein
1375	15597542	208964	50	39	4.70384e-07	0	conserved hypothetical protein
1376	15597627	208964	50	39	4.70384e-07	0	hypothetical protein
1377	15599241	208964	50	39	4.70384e-07	0	hypothetical protein
1378	15597465	208964	50	39	4.70384e-07	0	conserved hypothetical protein
1379	15600119	208964	50	39	4.70384e-07	0	conserved hypothetical protein
1380	15595230	208964	50	39	4.70384e-07	0	probable transcriptional regulator
1381	15595679	208964	50	39	4.70384e-07	0	malate synthase G
1382	15596440	208964	50	39	4.70384e-07	0	probable sensor/response regulator hybrid
1383	15600345	208964	75	52	5.10169e-07	0	probable ATP-binding component of ABC transporter
1384	15597895	208964	75	52	5.10169e-07	0	hypothetical protein
1385	15599620	208964	75	52	5.10169e-07	0	conserved hypothetical protein
1386	15595779	208964	63	46	5.10169e-07	0	dihydroneopterin aldolase
1387	15596400	208964	63	46	5.10169e-07	0	hypothetical protein
1388	15595272	208964	63	46	5.10169e-07	0	serine/threonine protein kinase PpkA
1389	15596934	208964	63	46	5.10169e-07	0	probable 3-hydroxyacyl-CoA dehydrogenase
1390	15595847	208964	103	64	5.25773e-07	0	anthranilate phosphoribosyltransferase
1391	15595625	208964	103	64	5.25773e-07	0	probable ATP-dependent RNA helicase
1392	15598946	208964	103	64	5.25773e-07	0	phosphoribosylglycinamide formyltransferase 2
1393	15595598	208964	103	64	5.25773e-07	0	noncatalytic dihydroorotase-like protein
1394	15600646	208964	103	64	5.25773e-07	0	GDP-mannose 4,6-dehydratase
1395	15600671	208964	35	30	5.25773e-07	0	conserved hypothetical protein
1396	15597344	208964	65	47	5.40599e-07	0	conserved hypothetical protein
1397	15596422	208964	65	47	5.40599e-07	0	probable NAD(P)H dehydrogenase
1398	15598638	208964	65	47	5.40599e-07	0	probable ATP-binding component of ABC transporter
1399	15598031	208964	73	51	5.40599e-07	0	probable MFS transporter
1400	15596539	208964	73	51	5.40599e-07	0	probable binding protein component of ABC transporter
1401	15600304	208964	73	51	5.40599e-07	0	lactoylglutathione lyase
1402	15597235	208964	73	51	5.40599e-07	0	hypothetical protein
1403	15598544	208964	73	51	5.40599e-07	0	probable chemotaxis protein methyltransferase
1404	15596284	208964	73	51	5.40599e-07	0	flagellar hook-associated protein type 3 FlgL
1405	15600112	208964	73	51	5.40599e-07	0	nicotinate phosphoribosyltransferase
1406	15598901	208964	71	50	5.59548e-07	0	probable protein methyltransferase
1407	15596008	208964	71	50	5.59548e-07	0	probable MFS transporter
1408	15600185	208964	71	50	5.59548e-07	0	hypothetical protein
1409	15597768	208964	71	50	5.59548e-07	0	probable two-component response regulator
1410	15598710	208964	71	50	5.59548e-07	0	probable ATP-binding component of ABC transporter
1411	15600586	208964	71	50	5.59548e-07	0	conserved hypothetical protein
1412	15597795	208964	71	50	5.59548e-07	0	conserved hypothetical protein
1413	15600082	208964	67	48	5.59548e-07	0	probable oxidoreductase
1414	15596541	208964	69	49	5.65981e-07	0	probable short-chain dehydrogenase
1415	15600309	208964	69	49	5.65981e-07	0	probable transcriptional regulator
1416	15600225	208964	52	40	5.90653e-07	0	probable transcriptional regulator
1417	15597552	208964	52	40	5.90653e-07	0	methanesulfonate sulfonatase MsuD
1418	15597366	208964	52	40	5.90653e-07	0	hypothetical protein
1419	15596393	208964	52	40	5.90653e-07	0	probable transcriptional regulator
1420	15596304	208964	52	40	5.90653e-07	0	conserved hypothetical protein
1421	15599827	208964	52	40	5.90653e-07	0	hypothetical protein
1422	15596599	208964	86	57	5.90653e-07	0	hypothetical protein
1423	15598583	208964	86	57	5.90653e-07	0	beta-ketoacyl reductase
1424	15600620	208964	86	57	5.90653e-07	0	alcohol dehydrogenase
1425	15600032	208964	86	57	5.90653e-07	0	biosynthetic arginine decarboxylase
1426	15600277	208964	86	57	5.90653e-07	0	probable oxidoreductase
1427	15596666	208964	86	57	5.90653e-07	0	hypothetical protein
1428	15598562	208964	86	57	5.90653e-07	0	aliphatic amidase
1429	15596813	208964	86	57	5.90653e-07	0	conserved hypothetical protein
1430	15598463	208964	93	60	6.00548e-07	0	hypothetical protein
1431	15596039	208964	93	60	6.00548e-07	0	probable glycosyl transferase
1432	15596816	208964	45	36	6.00548e-07	0	probable transcriptional regulator
1433	15596550	208964	45	36	6.00548e-07	0	hypothetical protein
1434	15597026	208964	45	36	6.00548e-07	0	hypothetical protein
1435	15596703	208964	45	36	6.00548e-07	0	hypothetical protein
1436	15600161	208964	45	36	6.00548e-07	0	conserved hypothetical protein
1437	15600456	208964	112	67	6.22627e-07	0	argininosuccinate lyase
1438	15600715	208964	112	67	6.22627e-07	0	probable glutamine synthetase
1439	15595691	208964	112	67	6.22627e-07	0	probable acyl-CoA carboxylase subunit
1440	15598325	208964	112	67	6.22627e-07	0	conserved hypothetical protein
1441	15595495	208964	112	67	6.22627e-07	0	probable glutamine synthetase
1442	15598164	208964	106	65	6.32409e-07	0	malonyl-CoA-[acyl-carrier-protein
1443	15599172	208964	106	65	6.32409e-07	0	glutamate-1-semialdehyde 2,1-aminomutase
1444	15599170	208964	106	65	6.32409e-07	0	phosphomethylpyrimidine kinase
1445	15597300	208964	106	65	6.32409e-07	0	probable cysteine synthase
1446	15598414	208964	32	28	6.32409e-07	0	hypothetical protein
1447	15599982	208964	40	33	6.35496e-07	0	hypothetical protein
1448	15600455	208964	40	33	6.35496e-07	0	alginate biosynthesis protein AlgZ/FimS
1449	15599104	208964	40	33	6.35496e-07	0	hypothetical protein
1450	15596047	208964	40	33	6.35496e-07	0	hypothetical protein
1451	15596968	208964	40	33	6.35496e-07	0	probable esterase/lipase
1452	15596697	208964	98	62	6.35496e-07	0	probable oxidoreductase
1453	15597947	208964	98	62	6.35496e-07	0	conserved hypothetical protein
1454	15598351	208964	98	62	6.35496e-07	0	probable aminotransferase WbpE
1455	15598198	208964	109	66	6.79078e-07	0	transcription-repair coupling protein Mfd
1456	15599944	208964	109	66	6.79078e-07	0	dihydropteroate synthase
1457	15595299	208964	29	26	6.79078e-07	0	hypothetical protein
1458	15600174	208964	54	41	7.17183e-07	0	probable amino acid permease
1459	15599265	208964	54	41	7.17183e-07	0	probable transcriptional regulator
1460	15600203	208964	84	56	7.17183e-07	0	UDP-glucose:(heptosyl) LPS alpha 1,3-glucosyltransferase WaaG
1461	15595303	208964	84	56	7.17183e-07	0	cytochrome c oxidase, subunit II
1462	15599357	208964	84	56	7.17183e-07	0	probable short-chain dehydrogenase
1463	15597909	208964	84	56	7.17183e-07	0	conserved hypothetical protein
1464	15598953	208964	91	59	8.12075e-07	0	probable N-acetylglucosamine-6-phosphate deacetylase
1465	15595855	208964	91	59	8.12075e-07	0	probable short-chain dehydrogenase
1466	15599777	208964	47	37	8.12075e-07	0	transcriptional regulator RtcR
1467	15600440	208964	47	37	8.12075e-07	0	conserved hypothetical protein
1468	15595665	208964	47	37	8.12075e-07	0	hypothetical protein
1469	15597529	208964	47	37	8.12075e-07	0	probable sulfatase
1470	15596808	208964	47	37	8.12075e-07	0	probable sensor/response regulator hybrid
1471	15598602	208964	82	55	8.44874e-07	0	transport protein HasD
1472	15600604	208964	82	55	8.44874e-07	0	probable ferredoxin
1473	15598060	208964	82	55	8.44874e-07	0	conserved hypothetical protein
1474	15596356	208964	82	55	8.44874e-07	0	probable cold-shock protein
1475	15595629	208964	82	55	8.44874e-07	0	S-adenosyl-L-homocysteine hydrolase
1476	15597388	208964	82	55	8.44874e-07	0	conserved hypothetical protein
1477	15599348	208964	82	55	8.44874e-07	0	2,3-butanediol dehydrogenase
1478	15597614	208964	56	42	8.44874e-07	0	hypothetical protein
1479	15597286	208964	56	42	8.44874e-07	0	hypothetical protein
1480	15598037	208964	56	42	8.44874e-07	0	probable enoyl-CoA hydratase/isomerase
1481	15598897	208964	56	42	8.44874e-07	0	probable two-component response regulator
1482	15598905	208964	56	42	8.44874e-07	0	probable GMC-type oxidoreductase
1483	15595705	208964	56	42	8.44874e-07	0	probable acyl-CoA dehydrogenase
1484	15597018	208964	56	42	8.44874e-07	0	probable enoyl-CoA hydratase/isomerase
1485	15600036	208964	56	42	8.44874e-07	0	probable two-component response regulator
1486	15597206	208964	56	42	8.44874e-07	0	probable transcriptional regulator
1487	15597796	208964	56	42	8.44874e-07	0	hypothetical protein
1488	15599315	208964	56	42	8.44874e-07	0	probable transcriptional regulator
1489	15600407	208964	101	63	8.94534e-07	0	glycine cleavage system protein H1
1490	15598972	208964	101	63	8.94534e-07	0	exodeoxyribonuclease VII large subunit
1491	15595600	208964	101	63	8.94534e-07	0	transcriptional regulator PyrR
1492	15599056	208964	101	63	8.94534e-07	0	ATP-dependent RNA helicase RhlB
1493	15599001	208964	101	63	8.94534e-07	0	conserved hypothetical protein
1494	15600264	208964	101	63	8.94534e-07	0	conserved hypothetical protein
1495	15600643	208964	96	61	9.44655e-07	0	ABC subunit of A-band LPS efflux transporter
1496	15596590	208964	96	61	9.44655e-07	0	adenosine 5'-phosphosulfate (APS) kinase
1497	15597747	208964	42	34	9.44655e-07	0	probable transcriptional regulator
1498	15597220	208964	42	34	9.44655e-07	0	probable ring-cleaving dioxygenase
1499	15595929	208964	42	34	9.44655e-07	0	hypothetical protein
1500	15599831	208964	58	43	9.68195e-07	0	conserved hypothetical protein
1501	15599537	208964	58	43	9.68195e-07	0	probable transcriptional regulator
1502	15599421	208964	58	43	9.68195e-07	0	pyochelin synthetase
1503	15598086	208964	58	43	9.68195e-07	0	probable enoyl-CoA hydratase/isomerase
1504	15596986	208964	58	43	9.68195e-07	0	hypothetical protein
1505	15596827	208964	58	43	9.68195e-07	0	probable transcriptional regulator
1506	15598767	208964	58	43	9.68195e-07	0	transcriptional regulator MmsR
1507	15597520	208964	58	43	9.68195e-07	0	hypothetical protein
1508	15597543	208964	58	43	9.68195e-07	0	hypothetical protein
1509	15595476	208964	58	43	9.68195e-07	0	probable transcriptional regulator
1510	15595477	208964	80	54	9.68195e-07	0	sulfate transport protein CysA
1511	15596762	208964	80	54	9.68195e-07	0	probable oxidoreductase
1512	15597254	208964	80	54	9.68195e-07	0	probable binding protein component of ABC transporter
1513	15599053	208964	80	54	9.68195e-07	0	probable amino acid-binding protein
1514	15599353	208964	80	54	9.68195e-07	0	ferric enterobactin transport protein FepC
1515	15599952	208964	116	68	1.02636e-06	0	carbamoyl-phosphate synthase small chain
1516	15596199	208964	116	68	1.02636e-06	0	anthranilate synthase component II
1517	15599100	208964	22	21	1.02636e-06	0	hypothetical protein
1518	15596516	208964	89	58	1.05336e-06	0	cytochrome o ubiquinol oxidase subunit III
1519	15597912	208964	89	58	1.05336e-06	0	probable FMN oxidoreductase
1520	15598225	208964	89	58	1.05336e-06	0	molybdopterin biosynthetic protein B2
1521	15595544	208964	89	58	1.05336e-06	0	glycerophosphoryl diester phosphodiesterase, periplasmic
1522	15598275	208964	89	58	1.05336e-06	0	hypothetical protein
1523	15597068	208964	89	58	1.05336e-06	0	LasA protease precursor
1524	15597708	208964	49	38	1.05336e-06	0	anthranilate dioxygenase large subunit
1525	15598058	208964	49	38	1.05336e-06	0	lactonizing lipase precursor
1526	15600680	208964	49	38	1.05336e-06	0	hypothetical protein
1527	15598954	208964	120	69	1.06681e-06	0	probable aminotransferase
1528	15598360	208964	120	69	1.06681e-06	0	still frameshift 3-PHOSPHOSHIKIMATE 1-CARBOXYVINYLTRANSFERASE prephenate dehydrogenase
1529	15599957	208964	120	69	1.06681e-06	0	DNA repair protein RecN
1530	15599476	208964	120	69	1.06681e-06	0	BirA bifunctional protein
1531	15599515	208964	18	18	1.06681e-06	0	conserved hypothetical protein
1532	15597608	208964	18	18	1.06681e-06	0	conserved hypothetical protein
1533	15599387	208964	78	53	1.08154e-06	0	probable ATP-binding component of ABC transporter
1534	15596588	208964	78	53	1.08154e-06	0	probable glycosyl transferase
1535	15599072	208964	78	53	1.08154e-06	0	nitrite extrusion protein 1
1536	15596867	208964	78	53	1.08154e-06	0	serine/threonine phosphoprotein phosphatase Stp1
1537	15599233	208964	78	53	1.08154e-06	0	hypothetical protein
1538	15598457	208964	60	44	1.08154e-06	0	hypothetical protein
1539	15597830	208964	60	44	1.08154e-06	0	probable isocitrate lyase
1540	15596220	208964	104	64	1.17172e-06	0	probable short-chain dehydrogenase
1541	15600532	208964	104	64	1.17172e-06	0	conserved hypothetical protein
1542	15598829	208964	104	64	1.17172e-06	0	conserved hypothetical protein
1543	15598028	208964	34	29	1.17172e-06	0	thiopurine methyltransferase
1544	15597506	208964	34	29	1.17172e-06	0	hypothetical protein
1545	15596011	208964	34	29	1.17172e-06	0	conserved hypothetical protein
1546	15597322	208964	62	45	1.1796e-06	0	conserved hypothetical protein
1547	15596506	208964	62	45	1.1796e-06	0	probable transcriptional regulator
1548	15597269	208964	62	45	1.1796e-06	0	probable transporter (membrane subunit)
1549	15595620	208964	62	45	1.1796e-06	0	conserved hypothetical protein
1550	15599218	208964	76	52	1.1796e-06	0	probable transport protein
1551	15597523	208964	76	52	1.1796e-06	0	probable permease of ABC transporter
1552	15595885	208964	76	52	1.1796e-06	0	hypothetical protein
1553	15595787	208964	76	52	1.1796e-06	0	bis(5'-nucleosyl)-tetraphosphatase
1554	15600703	208964	76	52	1.1796e-06	0	probable transporter
1555	15597535	208964	74	51	1.25766e-06	0	probable binding-protein-dependent maltose/mannitol transport protein
1556	15596202	208964	74	51	1.25766e-06	0	conserved hypothetical protein
1557	15600706	208964	74	51	1.25766e-06	0	hypothetical protein
1558	15600530	208964	74	51	1.25766e-06	0	RNA polymerase omega subunit
1559	15599575	208964	74	51	1.25766e-06	0	conserved hypothetical protein
1560	15599996	208964	74	51	1.25766e-06	0	hypothetical protein
1561	15600386	208964	74	51	1.25766e-06	0	heat shock protein HSP33
1562	15595736	208964	74	51	1.25766e-06	0	hypothetical protein
1563	15596464	208964	74	51	1.25766e-06	0	hypothetical protein
1564	15596491	208964	64	46	1.25766e-06	0	ribonuclease D
1565	15598267	208964	64	46	1.25766e-06	0	hypothetical protein
1566	15596363	208964	64	46	1.25766e-06	0	hypothetical protein
1567	15596535	208964	64	46	1.25766e-06	0	gamma-glutamyltranspeptidase precursor
1568	15596687	208964	64	46	1.25766e-06	0	probable transcriptional regulator
1569	15598879	208964	64	46	1.25766e-06	0	conserved hypothetical protein
1570	15599704	208964	64	46	1.25766e-06	0	probable transcriptional regulator
1571	15600536	208964	66	47	1.31194e-06	0	hypothetical protein
1572	15599211	208964	66	47	1.31194e-06	0	hypothetical protein
1573	15598949	208964	66	47	1.31194e-06	0	hypothetical protein
1574	15597534	208964	66	47	1.31194e-06	0	probable binding protein component of ABC maltose/mannitol transporter
1575	15595530	208964	66	47	1.31194e-06	0	hypothetical protein
1576	15598776	208964	72	50	1.31194e-06	0	conserved hypothetical protein
1577	15600092	208964	72	50	1.31194e-06	0	probable aldehyde dehydrogenase
1578	15595863	208964	51	39	1.31761e-06	0	conserved hypothetical protein
1579	15596028	208964	51	39	1.31761e-06	0	transcriptional regulator OruR
1580	15596236	208964	51	39	1.31761e-06	0	conserved hypothetical protein
1581	15596022	208964	51	39	1.31761e-06	0	hypothetical protein
1582	15598900	208964	51	39	1.31761e-06	0	hypothetical protein
1583	15598233	208964	87	57	1.31761e-06	0	hypothetical protein
1584	15597356	208964	87	57	1.31761e-06	0	probable glycosyl hydrolase
1585	15600569	208964	87	57	1.31761e-06	0	probable ATP-binding component of ABC transporter
1586	15596685	208964	87	57	1.31761e-06	0	hypothetical protein
1587	15600018	208964	87	57	1.31761e-06	0	Mg(2+) transport ATPase, P-type 2
1588	15597759	208964	87	57	1.31761e-06	0	probable sulfate transporter
1589	15595568	208964	87	57	1.31761e-06	0	hypothetical protein
1590	15596321	208964	87	57	1.31761e-06	0	deoxyguanosinetriphosphate triphosphohydrolase
1591	15596248	208964	44	35	1.32827e-06	0	probable transporter
1592	15598126	208964	44	35	1.32827e-06	0	probable transcriptional regulator
1593	15599489	208964	44	35	1.32827e-06	0	probable two-component sensor
1594	15596558	208964	94	60	1.32827e-06	0	probable transporter
1595	15598982	208964	94	60	1.32827e-06	0	conserved hypothetical protein
1596	15598118	208964	94	60	1.32827e-06	0	probable hydrolase
1597	15598656	208964	94	60	1.32827e-06	0	probable acetyltransferase
1598	15595864	208964	94	60	1.32827e-06	0	conserved hypothetical protein
1599	15599693	208964	70	49	1.33976e-06	0	probable binding protein component of ABC transporter
1600	15596305	208964	70	49	1.33976e-06	0	probable MFS transporter
1601	15599389	208964	68	48	1.33976e-06	0	probable permease of ABC transporter
1602	15598446	208964	68	48	1.33976e-06	0	hypothetical protein
1603	15596945	208964	68	48	1.33976e-06	0	probable enoyl-CoA hydratase/isomerase
1604	15597785	208964	68	48	1.33976e-06	0	hypothetical protein
1605	15595993	208964	68	48	1.33976e-06	0	carboxyphosphonoenolpyruvate phosphonomutase
1606	15598409	208964	68	48	1.33976e-06	0	hypothetical protein
1607	15595276	208964	68	48	1.33976e-06	0	hypothetical protein
1608	15595676	208964	39	32	1.40281e-06	0	probable transcriptional regulator
1609	15596698	208964	39	32	1.40281e-06	0	conserved hypothetical protein
1610	15597094	208964	39	32	1.40281e-06	0	hypothetical protein
1611	15597582	208964	39	32	1.40281e-06	0	L-ornithine N5-oxygenase
1612	15599061	208964	39	32	1.40281e-06	0	pyocin protein
1613	15599034	208964	99	62	1.40281e-06	0	probable sodium:sulfate symporter
1614	15599909	208964	99	62	1.40281e-06	0	probable aminotransferase
1615	15599366	208964	99	62	1.40281e-06	0	probable protease
1616	15600327	208964	99	62	1.40281e-06	0	probable carboxyl-terminal protease
1617	15597879	208964	99	62	1.40281e-06	0	probable serine/threonine dehydratase, degradative
1618	15598007	208964	99	62	1.40281e-06	0	probable permease of ABC-2 transporter
1619	15600628	208964	99	62	1.40281e-06	0	probable transcarboxylase subunit
1620	15596473	208964	99	62	1.40281e-06	0	cobalamin biosynthetic protein CobC
1621	15598161	208964	107	65	1.40975e-06	0	beta-ketoacyl-acyl carrier protein synthase II
1622	15599813	208964	107	65	1.40975e-06	0	conserved hypothetical protein
1623	15600367	208964	107	65	1.40975e-06	0	probable beta-ketoacyl synthase
1624	15596570	208964	107	65	1.40975e-06	0	3-oxoacyl-acyl carrier protein synthase II
1625	15600701	208964	107	65	1.40975e-06	0	probable glutamine synthetase
1626	15596021	208964	31	27	1.40975e-06	0	hypothetical protein
1627	15595867	208964	31	27	1.40975e-06	0	hypothetical protein
1628	15597381	208964	31	27	1.40975e-06	0	hypothetical protein
1629	15595846	208964	113	67	1.41184e-06	0	anthranilate synthase component II
1630	15600531	208964	113	67	1.41184e-06	0	guanosine-3',5'-bis(diphosphate) 3'-pyrophosphohydrolase
1631	15600335	208964	113	67	1.41184e-06	0	glutamine amidotransferase
1632	15600037	208964	25	23	1.41184e-06	0	probable chemotaxis transducer
1633	15597848	208964	25	23	1.41184e-06	0	probable chemotaxis transducer
1634	15595717	208964	110	66	1.52207e-06	0	regulatory protein NirQ
1635	15600356	208964	110	66	1.52207e-06	0	glucose-1-phosphate thymidylyltransferase
1636	15599568	208964	28	25	1.52207e-06	0	hypothetical protein
1637	15597262	208964	28	25	1.52207e-06	0	hypothetical protein
1638	15596465	208964	28	25	1.52207e-06	0	hypothetical protein
1639	15595817	208964	28	25	1.52207e-06	0	probable bacteriophage protein
1640	15600632	208964	85	56	1.59603e-06	0	probable glucose-6-phosphate dehydrogenase
1641	15599110	208964	85	56	1.59603e-06	0	molybdopterin biosynthetic protein B1
1642	15597537	208964	85	56	1.59603e-06	0	probable ATP-binding component of ABC maltose/mannitol transporter
1643	15597256	208964	85	56	1.59603e-06	0	probable permease of ABC transporter
1644	15595367	208964	53	40	1.59603e-06	0	hypothetical protein
1645	15598783	208964	53	40	1.59603e-06	0	transcriptional regulator MetR
1646	15598373	208964	53	40	1.59603e-06	0	hypothetical protein
1647	15597201	208964	53	40	1.59603e-06	0	probable transcriptional regulator
1648	15598050	208964	53	40	1.59603e-06	0	conserved hypothetical protein
1649	15600137	208964	53	40	1.59603e-06	0	conserved hypothetical protein
1650	15600175	208964	46	36	1.78227e-06	0	probable two-component sensor
1651	15597950	208964	46	36	1.78227e-06	0	conserved hypothetical protein
1652	15599307	208964	46	36	1.78227e-06	0	probable sensor/response regulator hybrid
1653	15595704	208964	55	41	1.87834e-06	0	probable acyl-CoA dehydrogenase
1654	15595703	208964	55	41	1.87834e-06	0	probable acyl-CoA dehydrogenase
1655	15597774	208964	55	41	1.87834e-06	0	probable acetyltransferase
1656	15600380	208964	55	41	1.87834e-06	0	probable acyl-CoA dehydrogenase
1657	15599149	208964	55	41	1.87834e-06	0	hypothetical protein
1658	15597498	208964	55	41	1.87834e-06	0	probable non-ribosomal peptide synthetase
1659	15598789	208964	55	41	1.87834e-06	0	probable acyl-CoA dehydrogenase
1660	15596481	208964	55	41	1.87834e-06	0	probable acyl-CoA dehydrogenase
1661	15600213	208964	55	41	1.87834e-06	0	probable acyl-CoA dehydrogenase
1662	15599394	208964	55	41	1.87834e-06	0	probable acyl-CoA dehydrogenase
1663	15598854	208964	55	41	1.87834e-06	0	protein-PII uridylyltransferase
1664	15596446	208964	55	41	1.87834e-06	0	alkaline metalloproteinase precursor
1665	15596443	208964	83	55	1.87834e-06	0	alkaline protease secretion protein AprD
1666	15595300	208964	83	55	1.87834e-06	0	probable carbonic anhydrase
1667	15597818	208964	83	55	1.87834e-06	0	cold-shock protein CspD
1668	15600424	208964	83	55	1.87834e-06	0	probable ATP-binding/permease fusion ABC transporter
1669	15595800	208964	83	55	1.87834e-06	0	probable ATP-binding component of ABC transporter
1670	15595505	208964	83	55	1.87834e-06	0	hypothetical protein
1671	15599734	208964	102	63	1.96016e-06	0	NADH dehydrogenase
1672	15599791	208964	102	63	1.96016e-06	0	probable ATP-binding component of ABC transporter
1673	15598054	208964	36	30	1.96016e-06	0	conserved hypothetical protein
1674	15597514	208964	36	30	1.96016e-06	0	hypothetical protein
1675	15597293	208964	36	30	1.96016e-06	0	probable flavin-binding monooxygenase
1676	15597593	208964	97	61	2.0605e-06	0	pyoverdine biosynthesis protein PvdE
1677	15596988	208964	97	61	2.0605e-06	0	hypothetical protein
1678	15596773	208964	97	61	2.0605e-06	0	probable 3-hydroxyisobutyrate dehydrogenase
1679	15599753	208964	97	61	2.0605e-06	0	LytB protein
1680	15599720	208964	97	61	2.0605e-06	0	nicotinate-nucleotide pyrophosphorylase
1681	15598030	208964	41	33	2.0605e-06	0	probable transcriptional regulator
1682	15598418	208964	41	33	2.0605e-06	0	hypothetical protein
1683	15598559	208964	41	33	2.0605e-06	0	aliphatic amidase regulator
1684	15597503	208964	81	54	2.1534e-06	0	probable permease of ABC transporter
1685	15600357	208964	81	54	2.1534e-06	0	dTDP-4-dehydrorhamnose 3,5-epimerase
1686	15596147	208964	81	54	2.1534e-06	0	probable arsenate reductase
1687	15596766	208964	81	54	2.1534e-06	0	probable MFS transporter
1688	15600631	208964	81	54	2.1534e-06	0	probable transcriptional regulator
1689	15599699	208964	81	54	2.1534e-06	0	probable permease of ABC transporter
1690	15596437	208964	57	42	2.1534e-06	0	probable enoyl-CoA hydratase/isomerase
1691	15599422	208964	57	42	2.1534e-06	0	dihydroaeruginoic acid synthetase
1692	15599634	208964	57	42	2.1534e-06	0	conserved hypothetical protein
1693	15600168	208964	57	42	2.1534e-06	0	NAD(P)H quinone oxidoreductase
1694	15599167	208964	57	42	2.1534e-06	0	probable acyl-CoA dehydrogenase
1695	15597551	208964	57	42	2.1534e-06	0	probable FMNH2-dependent monooxygenase
1696	15598523	208964	57	42	2.1534e-06	0	probable non-ribosomal peptide synthetase
1697	15596719	208964	48	37	2.2975e-06	0	hypothetical protein
1698	15596471	208964	48	37	2.2975e-06	0	conserved hypothetical protein
1699	15597144	208964	48	37	2.2975e-06	0	membrane protein component of ABC ribose transporter
1700	15599825	208964	48	37	2.2975e-06	0	hypothetical protein
1701	15597279	208964	48	37	2.2975e-06	0	probable ring-hydroxylating dioxygenase subunit
1702	15598867	208964	90	58	2.2975e-06	0	probable permease of ABC transporter
1703	15598765	208964	90	58	2.2975e-06	0	3-hydroxyisobutyrate dehydrogenase
1704	15598571	208964	90	58	2.2975e-06	0	probable ATP-binding component of ABC transporter
1705	15599761	208964	117	68	2.33931e-06	0	glutamate 5-kinase
1706	15600040	208964	117	68	2.33931e-06	0	biotin carboxyl carrier protein (BCCP)
1707	15600045	208964	117	68	2.33931e-06	0	conserved hypothetical protein
1708	15599608	208964	117	68	2.33931e-06	0	UDP-N-acetylglucosamine--N-acetylmuramyl-(pentapeptide) pyrophosphoryl-undecaprenol N-acetylglucosamine transferase
1709	15598935	208964	21	20	2.33931e-06	0	hypothetical protein
1710	15599716	208964	21	20	2.33931e-06	0	probable chemotaxis transducer
1711	15598636	208964	21	20	2.33931e-06	0	conserved hypothetical protein
1712	15598812	208964	79	53	2.4099e-06	0	conserved hypothetical protein
1713	15596586	208964	79	53	2.4099e-06	0	probable glycosyl transferase
1714	15596693	208964	79	53	2.4099e-06	0	probable potassium channel
1715	15599977	208964	79	53	2.4099e-06	0	conserved hypothetical protein
1716	15597117	208964	79	53	2.4099e-06	0	hypothetical protein
1717	15600475	208964	79	53	2.4099e-06	0	probable MFS transporter
1718	15600254	208964	79	53	2.4099e-06	0	conserved hypothetical protein
1719	15596536	208964	79	53	2.4099e-06	0	probable ATP-binding component of ABC transporter
1720	15600699	208964	59	43	2.4099e-06	0	hypothetical protein
1721	15600423	208964	59	43	2.4099e-06	0	probable permease of ABC transporter
1722	15595362	208964	59	43	2.4099e-06	0	probable gamma-glutamyltranspeptidase
1723	15597353	208964	59	43	2.4099e-06	0	hypothetical protein
1724	15600659	208964	59	43	2.4099e-06	0	hypothetical protein
1725	15598964	208964	121	69	2.48239e-06	0	GMP synthase
1726	15595599	208964	121	69	2.48239e-06	0	aspartate carbamoyltransferase
1727	15600365	208964	121	69	2.48239e-06	0	ornithine carbamoyltransferase, catabolic
1728	15595560	208964	121	69	2.48239e-06	0	phosphopantetheine adenylyltransferase
1729	15599606	208964	121	69	2.48239e-06	0	D-alanine--D-alanine ligase
1730	15600742	208964	121	69	2.48239e-06	0	glucosamine--fructose-6-phosphate aminotransferase
1731	15598733	208964	121	69	2.48239e-06	0	ornithine carbamoyltransferase, anabolic
1732	15596115	208964	33	28	2.55947e-06	0	cytochrome b561
1733	15596758	208964	33	28	2.55947e-06	0	aerotaxis receptor Aer
1734	15597757	208964	33	28	2.55947e-06	0	probable chemotaxis transducer
1735	15600221	208964	105	64	2.55947e-06	0	conserved hypothetical protein
1736	15599478	208964	105	64	2.55947e-06	0	probable exonuclease
1737	15600716	208964	105	64	2.55947e-06	0	probable aminotransferase
1738	15596457	208964	77	52	2.63697e-06	0	probable binding protein component of ABC transporter
1739	15599492	208964	77	52	2.63697e-06	0	probable two-component response regulator
1740	15595603	208964	77	52	2.63697e-06	0	hypothetical protein
1741	15598597	208964	77	52	2.63697e-06	0	hypothetical protein
1742	15599871	208964	77	52	2.63697e-06	0	probable carbonic anhydrase
1743	15598978	208964	77	52	2.63697e-06	0	hypothetical protein
1744	15600504	208964	77	52	2.63697e-06	0	probable MFS transporter
1745	15598029	208964	61	44	2.63697e-06	0	conserved hypothetical protein
1746	15595467	208964	61	44	2.63697e-06	0	hypothetical protein
1747	15597323	208964	61	44	2.63697e-06	0	conserved hypothetical protein
1748	15599689	208964	61	44	2.63697e-06	0	probable two-component response regulator
1749	15595609	208964	61	44	2.63697e-06	0	methyltransferase PilK
1750	15595693	208964	61	44	2.63697e-06	0	conserved hypothetical protein
1751	15597960	208964	61	44	2.63697e-06	0	hypothetical protein
1752	15596469	208964	61	44	2.63697e-06	0	cob(I)alamin adenosyltransferase
1753	15600147	208964	75	51	2.82483e-06	0	chemotaxis protein MotA
1754	15596007	208964	75	51	2.82483e-06	0	probable haloacid dehalogenase
1755	15597639	208964	75	51	2.82483e-06	0	L-serine dehydratase
1756	15598793	208964	75	51	2.82483e-06	0	probable amino acid permease
1757	15598769	208964	75	51	2.82483e-06	0	probable MFS transporter
1758	15596087	208964	75	51	2.82483e-06	0	arginine/ornithine transport protein AotM
1759	15596418	208964	63	45	2.82483e-06	0	hypothetical protein
1760	15597783	208964	63	45	2.82483e-06	0	probable FAD-dependent monooxygenase
1761	15596966	208964	63	45	2.82483e-06	0	conserved hypothetical protein
1762	15595850	208964	63	45	2.82483e-06	0	conserved hypothetical protein
1763	15599978	208964	63	45	2.82483e-06	0	probable transcriptional regulator
1764	15595686	208964	63	45	2.82483e-06	0	probable phosphoribosyl transferase
1765	15600743	208964	63	45	2.82483e-06	0	probable transcriptional regulator
1766	15596035	208964	63	45	2.82483e-06	0	probable glutathione peroxidase
1767	15597462	208964	50	38	2.86024e-06	0	probable cytochrome c precursor
1768	15597878	208964	50	38	2.86024e-06	0	conserved hypothetical protein
1769	15595535	208964	50	38	2.86024e-06	0	hypothetical protein
1770	15598383	208964	88	57	2.86024e-06	0	probable ATP-binding component of ABC transporter
1771	15597218	208964	95	60	2.86786e-06	0	probable nucleotide sugar dehydrogenase
1772	15595537	208964	95	60	2.86786e-06	0	conserved hypothetical protein
1773	15596777	208964	95	60	2.86786e-06	0	citrate synthase
1774	15600731	208964	95	60	2.86786e-06	0	N-acetylmuramoyl-L-alanine amidase
1775	15600461	208964	95	60	2.86786e-06	0	magnesium/cobalt transport protein
1776	15597952	208964	43	34	2.86786e-06	0	hypothetical protein
1777	15599767	208964	43	34	2.86786e-06	0	probable cytochrome c
1778	15599371	208964	73	50	2.96526e-06	0	peptidyl-prolyl cis-trans isomerase C2
1779	15599054	208964	73	50	2.96526e-06	0	probable carboxylesterase
1780	15596970	208964	73	50	2.96526e-06	0	conserved hypothetical protein
1781	15595941	208964	65	46	2.96526e-06	0	probable enoyl-CoA hydratase/isomerase
1782	15598431	208964	65	46	2.96526e-06	0	conserved hypothetical protein
1783	15599132	208964	65	46	2.96526e-06	0	probable ATP-binding component of ABC taurine transporter
1784	15598779	208964	65	46	2.96526e-06	0	glycerol-3-phosphate regulon repressor
1785	15596652	208964	100	62	3.02902e-06	0	sigma factor FliA
1786	15596130	208964	100	62	3.02902e-06	0	probable RNA methyltransferase
1787	15596286	208964	100	62	3.02902e-06	0	conserved hypothetical protein
1788	15600190	208964	100	62	3.02902e-06	0	transport protein MsbA
1789	15599145	208964	100	62	3.02902e-06	0	probable ATP-dependent RNA helicase
1790	15599545	208964	38	31	3.02902e-06	0	hypothetical protein
1791	15598674	208964	38	31	3.02902e-06	0	rhamnosyltransferase chain B
1792	15596467	208964	38	31	3.02902e-06	0	hypothetical protein
1793	15596794	208964	38	31	3.02902e-06	0	hypothetical protein
1794	15595906	208964	38	31	3.02902e-06	0	hypothetical protein
1795	15599700	208964	71	49	3.05208e-06	0	probable permease of ABC transporter
1796	15597051	208964	71	49	3.05208e-06	0	conserved hypothetical protein
1797	15597536	208964	67	47	3.05208e-06	0	probable binding-protein-dependent maltose/mannitol transport protein
1798	15597196	208964	67	47	3.05208e-06	0	probable CoA transferase, subunit B
1799	15599385	208964	67	47	3.05208e-06	0	probable FAD-dependent monooxygenase
1800	15600220	208964	67	47	3.05208e-06	0	hypothetical protein
1801	15596949	208964	67	47	3.05208e-06	0	hypothetical protein
1802	15596221	208964	67	47	3.05208e-06	0	hypothetical protein
1803	15596390	208964	69	48	3.08145e-06	0	hypothetical protein
1804	15600394	208964	108	65	3.08389e-06	0	conserved hypothetical protein
1805	15596839	208964	108	65	3.08389e-06	0	selenophosphate synthetase
1806	15595351	208964	30	26	3.08389e-06	0	protocatechuate 3,4-dioxygenase, beta subunit
1807	15599776	208964	30	26	3.08389e-06	0	conserved hypothetical protein
1808	15600307	208964	30	26	3.08389e-06	0	hypothetical protein
1809	15600136	208964	114	67	3.15051e-06	0	probable GTP-binding protein
1810	15598845	208964	114	67	3.15051e-06	0	conserved hypothetical protein
1811	15597703	208964	24	22	3.15051e-06	0	catechol 1,2-dioxygenase
1812	15599386	208964	24	22	3.15051e-06	0	probable iron/ascorbate oxidoreductase
1813	15600538	208964	111	66	3.35218e-06	0	ATP-dependent DNA helicase RecG
1814	15595656	208964	111	66	3.35218e-06	0	probable ClpA/B protease ATP binding subunit
1815	15600243	208964	111	66	3.35218e-06	0	primosomal protein N'
1816	15599201	208964	111	66	3.35218e-06	0	hypothetical protein
1817	15597847	208964	111	66	3.35218e-06	0	conserved hypothetical protein
1818	15596859	208964	111	66	3.35218e-06	0	probable ClpA/B-type protease
1819	15596713	208964	27	24	3.35218e-06	0	hypothetical protein
1820	15596093	208964	27	24	3.35218e-06	0	arginine/ornithine succinyltransferase AI subunit
1821	15598720	208964	86	56	3.45305e-06	0	lactoylglutathione lyase
1822	15597349	208964	86	56	3.45305e-06	0	1,4-alpha-glucan branching enzyme
1823	15595971	208964	86	56	3.45305e-06	0	conserved hypothetical protein
1824	15598520	208964	86	56	3.45305e-06	0	probable short-chain dehydrogenase
1825	15600383	208964	86	56	3.45305e-06	0	probable nitroreductase
1826	15598596	208964	86	56	3.45305e-06	0	hypothetical protein
1827	15596636	208964	52	39	3.45305e-06	0	conserved hypothetical protein
1828	15600330	208964	52	39	3.45305e-06	0	hypothetical protein
1829	15600291	208964	52	39	3.45305e-06	0	histidine ammonia-lyase
1830	15596560	208964	52	39	3.45305e-06	0	probable sigma-70 factor, ECF subfamily
1831	15599600	208964	93	59	3.81525e-06	0	hypothetical protein
1832	15600556	208964	93	59	3.81525e-06	0	hypothetical protein
1833	15597874	208964	93	59	3.81525e-06	0	probable permease of ABC-2 transporter
1834	15599789	208964	93	59	3.81525e-06	0	probable permease of ABC transporter
1835	15595378	208964	45	35	3.81525e-06	0	probable chemotaxis transducer
1836	15597654	208964	45	35	3.81525e-06	0	hypothetical protein
1837	15599232	208964	84	55	4.05579e-06	0	probable ATP-binding component of ABC transporter
1838	15598801	208964	84	55	4.05579e-06	0	hypothetical protein
1839	15596344	208964	84	55	4.05579e-06	0	probable amino acid permease
1840	15596674	208964	84	55	4.05579e-06	0	heme exporter protein CcmC
1841	15595403	208964	84	55	4.05579e-06	0	probable ATP-binding component of ABC transporter
1842	15597712	208964	84	55	4.05579e-06	0	toluate 1,2-dioxygenase electron transfer component
1843	15597255	208964	84	55	4.05579e-06	0	probable permease of ABC transporter
1844	15598243	208964	54	40	4.05579e-06	0	probable D-alanyl-D-alanine carboxypeptidase
1845	15597145	208964	54	40	4.05579e-06	0	ribose operon repressor RbsR
1846	15596217	208964	54	40	4.05579e-06	0	probable acyl-CoA dehydrogenase
1847	15595949	208964	54	40	4.05579e-06	0	conserved hypothetical protein
1848	15598787	208964	54	40	4.05579e-06	0	probable enoyl-CoA hydratase/isomerase
1849	15595644	208964	54	40	4.05579e-06	0	glutaryl-CoA dehydrogenase
1850	15598539	208964	54	40	4.05579e-06	0	hypothetical protein
1851	15596612	208964	103	63	4.20619e-06	0	hypothetical protein
1852	15597741	208964	103	63	4.20619e-06	0	exodeoxyribonuclease III
1853	15600711	208964	103	63	4.20619e-06	0	probable potassium efflux transporter
1854	15600239	208964	103	63	4.20619e-06	0	malic enzyme
1855	15599115	208964	103	63	4.20619e-06	0	probable metal transporting P-type ATPase
1856	15595814	208964	35	29	4.20619e-06	0	probable bacteriophage protein
1857	15599425	208964	35	29	4.20619e-06	0	pyochelin biosynthetic protein PchC
1858	15599747	208964	35	29	4.20619e-06	0	type 4 fimbrial biogenesis protein PilV
1859	15599518	208964	98	61	4.39265e-06	0	conserved hypothetical protein
1860	15597160	208964	98	61	4.39265e-06	0	probable ATP-binding component of ABC transporter
1861	15599914	208964	98	61	4.39265e-06	0	tRNA (uracil-5-)-methyltransferase
1862	15598149	208964	98	61	4.39265e-06	0	electron transfer flavoprotein-ubiquinone oxidoreductase
1863	15598933	208964	98	61	4.39265e-06	0	integrase/recombinase XerD
1864	15595886	208964	40	32	4.39265e-06	0	hypothetical protein
1865	15596625	208964	40	32	4.39265e-06	0	conserved hypothetical protein
1866	15597496	208964	40	32	4.39265e-06	0	chitinase
1867	15595390	208964	40	32	4.39265e-06	0	probable TonB-dependent receptor
1868	15598218	208964	40	32	4.39265e-06	0	hypothetical protein
1869	15599844	208964	40	32	4.39265e-06	0	hypothetical protein
1870	15600681	208964	40	32	4.39265e-06	0	hypothetical protein
1871	15597544	208964	40	32	4.39265e-06	0	conserved hypothetical protein
1872	15598295	208964	40	32	4.39265e-06	0	general secretion pathway protein I
1873	15598919	208964	40	32	4.39265e-06	0	elastase LasB
1874	15599532	208964	82	54	4.64681e-06	0	conserved hypothetical protein
1875	15595700	208964	82	54	4.64681e-06	0	probable biotin synthesis protein BioC
1876	15597435	208964	82	54	4.64681e-06	0	probable transferase
1877	15598878	208964	56	41	4.64681e-06	0	hypothetical protein
1878	15596312	208964	56	41	4.64681e-06	0	hypothetical protein
1879	15599411	208964	56	41	4.64681e-06	0	probable pyridoxamine 5'-phosphate oxidase
1880	15596063	208964	56	41	4.64681e-06	0	aromatic amino acid transport protein AroP2
1881	15595692	208964	56	41	4.64681e-06	0	hypothetical protein
1882	15595942	208964	56	41	4.64681e-06	0	probable enoyl-CoA hydratase/isomerase
1883	15599412	208964	56	41	4.64681e-06	0	probable pyridoxamine 5'-phosphate oxidase
1884	15597595	208964	56	41	4.64681e-06	0	pyoverdine synthetase D
1885	15599133	208964	56	41	4.64681e-06	0	probable periplasmic taurine-binding protein precursor
1886	15597200	208964	56	41	4.64681e-06	0	conserved hypothetical protein
1887	15597517	208964	56	41	4.64681e-06	0	gluconokinase
1888	15597598	208964	56	41	4.64681e-06	0	probable non-ribosomal peptide synthetase
1889	15597597	208964	56	41	4.64681e-06	0	probable non-ribosomal peptide synthetase
1890	15596214	208964	91	58	4.88364e-06	0	pimeloyl-CoA synthetase
1891	15599395	208964	91	58	4.88364e-06	0	hypothetical protein
1892	15600705	208964	47	36	4.88364e-06	0	probable two-component sensor
1893	15596215	208964	47	36	4.88364e-06	0	hypothetical protein
1894	15600293	208964	47	36	4.88364e-06	0	urocanase
1895	15597497	208964	58	42	5.20405e-06	0	hypothetical protein
1896	15599595	208964	58	42	5.20405e-06	0	conserved hypothetical protein
1897	15598963	208964	58	42	5.20405e-06	0	probable metallo-oxidoreductase
1898	15597645	208964	58	42	5.20405e-06	0	probable transcriptional regulator
1899	15596555	208964	58	42	5.20405e-06	0	hypothetical protein
1900	15598864	208964	58	42	5.20405e-06	0	conserved hypothetical protein
1901	15596704	208964	80	53	5.20405e-06	0	probable transporter
1902	15600640	208964	80	53	5.20405e-06	0	glycosyltransferase WbpZ
1903	15596399	208964	80	53	5.20405e-06	0	probable hydrolase
1904	15597209	208964	80	53	5.20405e-06	0	probable enoyl-CoA hydratase/isomerase
1905	15598061	208964	80	53	5.20405e-06	0	probable glycosylase
1906	15597219	208964	118	68	5.25787e-06	0	UTP--glucose-1-phosphate uridylyltransferase
1907	15600231	208964	118	68	5.25787e-06	0	3-dehydroquinate synthase
1908	15598842	208964	106	64	5.48088e-06	0	UDP-3-O-[3-hydroxylauroyl
1909	15595233	208964	106	64	5.48088e-06	0	tryptophan synthase alpha chain
1910	15596361	208964	106	64	5.48088e-06	0	conserved hypothetical protein
1911	15596806	208964	106	64	5.48088e-06	0	beta-ketoacyl-ACP synthase I
1912	15596984	208964	106	64	5.48088e-06	0	aconitate hydratase 2
1913	15599861	208964	106	64	5.48088e-06	0	glutamyl-tRNA reductase
1914	15599503	208964	32	27	5.48088e-06	0	chemotactic transducer PctC
1915	15599505	208964	32	27	5.48088e-06	0	chemotactic transducer PctA
1916	15598112	208964	32	27	5.48088e-06	0	hypothetical protein
1917	15596927	208964	32	27	5.48088e-06	0	conserved hypothetical protein
1918	15598450	208964	78	52	5.70624e-06	0	probable ATP-binding component of ABC transporter
1919	15597186	208964	78	52	5.70624e-06	0	probable peptidase
1920	15595808	208964	78	52	5.70624e-06	0	transcriptional regulator PrtR
1921	15595312	208964	78	52	5.70624e-06	0	conserved hypothetical protein
1922	15598343	208964	60	43	5.70624e-06	0	probable glycosyl transferase WbpJ
1923	15596929	208964	60	43	5.70624e-06	0	conserved hypothetical protein
1924	15596826	208964	60	43	5.70624e-06	0	probable enoyl-CoA hydratase/isomerase
1925	15598282	208964	60	43	5.70624e-06	0	hypothetical protein
1926	15598011	208964	60	43	5.70624e-06	0	probable acyl-CoA dehydrogenase
1927	15595920	208964	16	16	5.71419e-06	0	coat protein B of bacteriophage Pf1)
1928	15598965	208964	122	69	5.71419e-06	0	inosine-5'-monophosphate dehydrogenase
1929	15598334	208964	122	69	5.71419e-06	0	excinuclease ABC subunit B
1930	15597526	208964	49	37	6.04583e-06	0	hypothetical protein
1931	15600581	208964	49	37	6.04583e-06	0	hypothetical protein
1932	15596946	208964	49	37	6.04583e-06	0	hypothetical protein
1933	15599594	208964	49	37	6.04583e-06	0	probable two-component sensor
1934	15599293	208964	89	57	6.04583e-06	0	probable short-chain dehydrogenase
1935	15599548	208964	89	57	6.04583e-06	0	conserved hypothetical protein
1936	15595304	208964	89	57	6.04583e-06	0	cytochrome c oxidase, subunit I
1937	15595992	208964	96	60	6.04696e-06	0	citrate synthase 2
1938	15595780	208964	96	60	6.04696e-06	0	hypothetical protein
1939	15597278	208964	62	44	6.13391e-06	0	probable transcriptional regulator
1940	15595857	208964	62	44	6.13391e-06	0	hypothetical protein
1941	15596472	208964	76	51	6.13391e-06	0	cobalamin biosynthetic protein CobD
1942	15600346	208964	76	51	6.13391e-06	0	probable periplasmic binding protein
1943	15599124	208964	76	51	6.13391e-06	0	cyanide insensitive terminal oxidase
1944	15600269	208964	76	51	6.13391e-06	0	probable binding protein component of ABC transporter
1945	15599060	208964	76	51	6.13391e-06	0	probable amino acid binding protein
1946	15595627	208964	76	51	6.13391e-06	0	5,10-methylenetetrahydrofolate reductase
1947	15596001	208964	76	51	6.13391e-06	0	probable oxidoreductase
1948	15595332	208964	76	51	6.13391e-06	0	probable guanine deaminase
1949	15599264	208964	76	51	6.13391e-06	0	hypothetical protein
1950	15596148	208964	101	62	6.39936e-06	0	probable ribonuclease
1951	15597066	208964	101	62	6.39936e-06	0	probable acyl carrier protein
1952	15599857	208964	101	62	6.39936e-06	0	glutamate racemase
1953	15598183	208964	101	62	6.39936e-06	0	probable ATP-binding component of ABC transporter
1954	15596143	208964	37	30	6.39936e-06	0	hypothetical protein
1955	15598921	208964	37	30	6.39936e-06	0	conserved hypothetical protein
1956	15595675	208964	37	30	6.39936e-06	0	probable N-acetyltransferase
1957	15599995	208964	37	30	6.39936e-06	0	hypothetical protein
1958	15595674	208964	37	30	6.39936e-06	0	probable transcriptional regulator
1959	15599220	208964	37	30	6.39936e-06	0	probable ethanolamine ammonia-lyase light chain
1960	15599486	208964	37	30	6.39936e-06	0	probable chemotaxis transducer
1961	15600289	208964	37	30	6.39936e-06	0	probable binding protein component of ABC transporter
1962	15600572	208964	74	50	6.47034e-06	0	L-serine dehydratase
1963	15599121	208964	74	50	6.47034e-06	0	probable MFS transporter
1964	15597237	208964	74	50	6.47034e-06	0	probable amino acid permease
1965	15596953	208964	74	50	6.47034e-06	0	3'-phosphoadenosine-5'-phosphosulfate reductase
1966	15595383	208964	74	50	6.47034e-06	0	probable permease of ABC transporter
1967	15597011	208964	64	45	6.47034e-06	0	hypothetical protein
1968	15596289	208964	64	45	6.47034e-06	0	flagellin type B
1969	15597963	208964	64	45	6.47034e-06	0	probable enoyl-CoA hydratase/isomerase
1970	15599144	208964	64	45	6.47034e-06	0	hypothetical protein
1971	15597406	208964	64	45	6.47034e-06	0	probable MFS transporter
1972	15595373	208964	64	45	6.47034e-06	0	probable chemotaxis protein methyltransferase
1973	15599612	208964	109	65	6.62101e-06	0	UDP-N-acetylmuramoylalanyl-D-glutamyl-2, 6-diaminopimelate--D-alanyl-D-alanyl ligase
1974	15599953	208964	109	65	6.62101e-06	0	dihydrodipicolinate reductase
1975	15599896	208964	29	25	6.62101e-06	0	hypothetical protein
1976	15598731	208964	72	49	6.70229e-06	0	probable serine protease
1977	15595293	208964	72	49	6.70229e-06	0	conserved hypothetical protein
1978	15595701	208964	66	46	6.70229e-06	0	dethiobiotin synthase
1979	15600666	208964	66	46	6.70229e-06	0	conserved hypothetical protein
1980	15595208	208964	68	47	6.82061e-06	0	DNA-3-methyladenine glycosidase I
1981	15598210	208964	68	47	6.82061e-06	0	fatty-acid oxidation complex alpha-subunit
1982	15597860	208964	68	47	6.82061e-06	0	flavohemoprotein
1983	15597657	208964	68	47	6.82061e-06	0	hypothetical protein
1984	15598385	208964	70	48	6.82061e-06	0	probable permease of ABC sugar transporter
1985	15599891	208964	70	48	6.82061e-06	0	hypothetical protein
1986	15599321	208964	70	48	6.82061e-06	0	probable MFS transporter
1987	15596764	208964	70	48	6.82061e-06	0	conserved hypothetical protein
1988	15596397	208964	70	48	6.82061e-06	0	conserved hypothetical protein
[truncated: 3,578 more rows]
