# Supplementary material for: A computational approach to discovering the functions of bacterial phytochromes by analysis of homolog distributions
Source: BMC Bioinformatics. 2006 Mar 16;7:141. doi: 10.1186/1471-2105-7-141 (PMC1552090; doi:10.1186/1471-2105-7-141)
Supplement: Additional File 15 — Sorted list of co-distribution results based on a low E-value global BLAST analysis, Synechocystis PCC 6803 phytochrome Cph1 as query and all Synechocystis proteins as target. [file 1471-2105-7-141-S15.xls]

## Sheet: s6803_cph1_1strun
Query protein cph1 from Synechocystis PCC6803 (S6803_cph1)
global BLAST run with E value of 0.000001
gi 16331509 taxid 1148, BLAST homologs found in k=62 species
a: sorting range							62
b: gi of target protein							138
c: taxid of target protein							(above values for k and n for calculation of p)
l: number of species in which BLAST homologs were found
m: number of species identical with query protein
p: probability for co-distribution
e: 1 if the target protein is a direct BLAST homolog of the query protein
f: protein annotation as
a	b	c	l	m	p	e	f
1	16331509	1148	62	62	8.57738e-41	1	Cph1 phytochrome histidine kinase
2	16329335	1148	73	55	3.28382e-15	0	sensory transduction histidine kinase
3	16332022	1148	76	56	5.74754e-15	0	sensory transduction histidine kinase
4	16331293	1148	79	57	8.43347e-15	0	regulation of the phosphate regulon
5	16331640	1148	68	52	5.00048e-14	0	5-methyltetrahydrofolate--homocysteine methyltransferase
6	16330974	1148	87	59	8.90422e-14	0	hybrid sensory kinase
7	16329610	1148	84	58	9.48374e-14	0	glutamate synthase (ferredoxin)
8	16332153	1148	84	58	9.48374e-14	0	ferredoxin-dependent glutamate synthase
9	16331519	1148	71	53	1.13964e-13	0	sensory transduction histidine kinase
10	16329896	1148	69	52	1.73966e-13	0	sensory transduction histidine kinase
11	16329618	1148	85	58	2.76447e-13	0	CheY subfamily
12	16330325	1148	54	44	1.952e-12	0	sensory transduction histidine kinase
13	16331898	1148	84	57	2.03725e-12	0	sensory transduction histidine kinase
14	16331561	1148	82	56	4.61695e-12	0	sensory transduction histidine kinase
15	16331332	1148	88	58	5.87652e-12	0	ABC transporter
16	16331882	1148	70	51	8.34792e-12	0	sensory transduction histidine kinase
17	16329279	1148	80	55	9.37242e-12	1	drug sensory protein A
18	16329545	1148	75	53	1.04817e-11	0	hybrid sensory kinase
19	16329285	1148	75	53	1.04817e-11	0	a negative regulator of pho regulon
20	16330667	1148	62	47	2.26728e-11	0	hybrid sensory kinase
21	16330681	1148	52	42	2.48236e-11	0	processing protease
22	16329794	1148	56	44	2.80256e-11	0	PatA subfamily
23	16331909	1148	84	56	3.38693e-11	0	sensory transduction histidine kinase
24	16331345	1148	69	50	3.49718e-11	1	sensory transduction histidine kinase
25	16330036	1148	79	54	4.75211e-11	0	OmpR subfamily
26	16330521	1148	97	60	5.90744e-11	0	potassium-transporting ATPase B chain
27	16331796	1148	49	40	7.09625e-11	0	sensory transduction histidine kinase
28	16329637	1148	64	47	2.15806e-10	0	sensory transduction histidine kinase
29	16331414	1148	89	57	2.53196e-10	0	hypothetical protein
30	16331524	1148	62	46	2.53917e-10	0	O-succinylbenzoic acid--CoA ligase
31	16331478	1148	81	54	3.26877e-10	0	acetolactate synthase
32	16332107	1148	74	51	5.26141e-10	0	OmpR subfamily
33	16329951	1148	87	56	5.5691e-10	0	ABC transporter
34	16331281	1148	93	58	6.08653e-10	0	2-isopropylmalate synthase
35	16331000	1148	72	50	7.56359e-10	0	OmpR subfamily
36	16331925	1148	82	54	8.22928e-10	0	ABC transporter
37	16332199	1148	49	39	8.26868e-10	0	regulatory components of sensory transduction system
38	16329355	1148	49	39	8.26868e-10	0	hypothetical protein
39	16331910	1148	77	52	8.9758e-10	0	OmpR subfamily
40	16330528	1148	53	41	9.94386e-10	0	cob(I)alamin adenosyltransferase
41	16329558	1148	70	49	1.03707e-09	0	OmpR subfamily
42	16331415	1148	42	35	1.23155e-09	0	cobinamide kinase/cobinamide phosphate guanylyltransferase
43	16331572	1148	80	53	1.40436e-09	0	hypothetical protein
44	16329220	1148	80	53	1.40436e-09	0	ABC transporter
45	16332128	1148	94	58	1.44799e-09	0	phosphorybosilformimino-5-amino-phosphorybosil-4 -imidazolecarboxamideisomerase
46	16331760	1148	94	58	1.44799e-09	0	N-acetyl-glutamate-gamma-semialdehyde dehydrogenase
47	16330784	1148	94	58	1.44799e-09	0	cyclase
48	16330730	1148	91	57	1.48673e-09	0	cation-transporting ATPase; E1-E2 ATPase
49	16331127	1148	73	50	1.96414e-09	0	nitrogen regulatory protein P-II
50	16331886	1148	83	54	2.01881e-09	0	hypothetical protein
51	16329581	1148	46	37	2.07776e-09	0	hypothetical protein
52	16330585	1148	78	52	2.25131e-09	0	hybrid sensory kinase
53	16330816	1148	78	52	2.25131e-09	0	CheY subfamily
54	16331420	1148	105	61	2.26856e-09	0	glucose-1-phosphate thymidylyltransferase
55	16331801	1148	105	61	2.26856e-09	0	phosphoribosyl formylglycinamidine synthase
56	16330169	1148	48	38	2.46795e-09	0	hypothetical protein
57	16331738	1148	48	38	2.46795e-09	0	hypothetical protein
58	16331601	1148	86	55	2.66293e-09	0	gamma-glutamyl phosphate reductase
59	16329688	1148	86	55	2.66293e-09	0	glutamate 5-kinase
60	16331508	1148	86	55	2.66293e-09	0	gamma-glutamyl phosphate reductase
61	16330322	1148	86	55	2.66293e-09	0	glucose dehydrogenase
62	16329388	1148	71	49	2.70706e-09	0	NarL subfamily
63	16330979	1148	50	39	2.78719e-09	0	hypothetical protein
64	16329464	1148	98	59	2.82404e-09	0	tryptophan synthase alpha chain
65	16331514	1148	98	59	2.82404e-09	0	phosphoribosylglycinamide formyltransferase
66	16329987	1148	58	43	2.95807e-09	0	AraC subfamily
67	16331091	1148	52	40	3.00704e-09	0	hypothetical protein
68	16331990	1148	81	53	3.43221e-09	0	CheY subfamily
69	16331899	1148	81	53	3.43221e-09	0	OmpR subfamily
70	16330536	1148	110	62	3.48712e-09	0	pantothenate metabolism flavoprotein
71	16330918	1148	110	62	3.48712e-09	0	glycinamide ribonucleotide synthetase
72	16330489	1148	92	57	3.49223e-09	0	cation-transporting ATPase; E1-E2 ATPase
73	16329948	1148	92	57	3.49223e-09	0	N-acetylglutamate kinase
74	16329555	1148	92	57	3.49223e-09	0	histidinol dehydrogenase
75	16330519	1148	69	48	3.57789e-09	0	sensory transduction histidine kinase
76	16329802	1148	69	48	3.57789e-09	1	sensory transduction histidine kinase
77	16330677	1148	67	47	4.54785e-09	0	hybrid sensory kinase
78	16331883	1148	67	47	4.54785e-09	0	NarL subfamily
79	16332007	1148	65	46	5.57155e-09	0	nitrate transport protein; NrtC
80	16332139	1148	99	59	6.46529e-09	0	pyrroline carboxylate reductase
81	16329616	1148	90	56	7.44998e-09	0	long-chain-fatty-acid CoA ligase
82	16330063	1148	61	44	7.5291e-09	0	RNA polymerase sigma-E factor
83	16331605	1148	111	62	7.8994e-09	0	carbamoyl-phosphate synthase, pyrimidine-specific, large chain
84	16329415	1148	93	57	8.04099e-09	0	chorismate mutase /prephenate dehydratase
85	16331773	1148	93	57	8.04099e-09	0	imidazoleglycerol-phosphate dehydratase
86	16332335	1148	93	57	8.04099e-09	0	phosphoribosyl-ATP pyrophosphohydrolase:phosphoribosyl-AMP cyclohydrolase
87	16331304	1148	93	57	8.04099e-09	0	3-ketoacyl-acyl carrier protein reductase
88	16329672	1148	93	57	8.04099e-09	0	histidinol dehydrogenase
89	16330779	1148	49	38	8.06196e-09	0	hypothetical protein
90	16329354	1148	49	38	8.06196e-09	0	hypothetical protein
91	16330004	1148	49	38	8.06196e-09	0	hypothetical protein
92	16329722	1148	77	51	8.32301e-09	0	NarL subfamily
93	16330324	1148	70	48	9.07435e-09	0	NarL subfamily
94	16330158	1148	55	41	9.16352e-09	0	hypothetical protein
95	16329768	1148	80	52	1.30255e-08	0	CheY subfamily
96	16331544	1148	42	34	1.32776e-08	0	SphX protein precursor
97	16330800	1148	66	46	1.43563e-08	0	ornithine acetyltransferase
98	16332190	1148	66	46	1.43563e-08	0	sensory transduction histidine kinase
99	16330569	1148	100	59	1.4556e-08	0	acetohydroxy acid synthase
100	16329960	1148	64	45	1.71634e-08	0	sensory transduction histidine kinase
101	16332126	1148	97	58	1.74269e-08	0	ketol-acid reductoisomerase
102	16329256	1148	97	58	1.74269e-08	0	cysteine synthase
103	16331993	1148	97	58	1.74269e-08	0	branched-chain amino acid aminotransferase
104	16329441	1148	94	57	1.81586e-08	0	UDP-glucose dehydrogenase
105	16330401	1148	71	48	2.22449e-08	0	neopullulanase
106	16331905	1148	104	60	2.24047e-08	0	cation-transporting ATPase; E1-E2 ATPase
107	16331210	1148	104	60	2.24047e-08	0	cation-transporting ATPase; E1-E2 ATPase
108	16329860	1148	104	60	2.24047e-08	0	cation-transporting ATPase; E1-E2 ATPase
109	16331282	1148	50	38	2.45331e-08	0	hypothetical protein
110	16331729	1148	50	38	2.45331e-08	0	hypothetical protein
111	16329353	1148	50	38	2.45331e-08	0	hypothetical protein
112	16331723	1148	108	61	2.59658e-08	0	phosphoribosyl formylglycinamidine cyclo-ligase
113	16332108	1148	29	26	2.72141e-08	0	monophosphatase
114	16330516	1148	69	47	2.86231e-08	0	rubisco operon transcriptional regulator
115	16331862	1148	67	46	3.56248e-08	0	polyphosphate kinase
116	16329791	1148	41	33	3.5952e-08	0	methyl-accepting chemotaxis protein (MCP) homologue
117	16329750	1148	41	33	3.5952e-08	0	potassium channel
118	16330032	1148	92	56	3.7784e-08	0	ABC transporter
119	16332032	1148	98	58	3.85305e-08	0	diaminopimelate decarboxylase
120	16332155	1148	113	62	3.92058e-08	0	carbamoyl-phosphate synthetase subunit A
121	16330844	1148	113	62	3.92058e-08	0	aspartate carbamoyltransferase
122	16331424	1148	65	45	4.29665e-08	0	hybrid sensory kinase
123	16331265	1148	84	53	4.30066e-08	0	uroporphyrin-III synthase
124	16331833	1148	79	51	4.54115e-08	0	ammonium/methylammonium permease
125	16330971	1148	79	51	4.54115e-08	0	mannose-1-phosphate guanyltransferase
126	16331557	1148	31	27	5.23153e-08	0	hypothetical protein
127	16330984	1148	72	48	5.27902e-08	0	NarL subfamily
128	16331819	1148	59	42	6.31133e-08	0	cobyric acid synthase
129	16332065	1148	77	50	6.55052e-08	0	ammonium/methylammonium permease
130	16329544	1148	77	50	6.55052e-08	0	ammonium/methylammonium permease
131	16329450	1148	49	37	6.63768e-08	0	regulatory components of sensory transduction system
132	16331946	1148	57	41	6.77242e-08	0	magnesium and cobalt transport protein
133	16330518	1148	70	47	6.8176e-08	0	NarL subfamily
134	16331756	1148	70	47	6.8176e-08	0	OmpR subfamily
135	16329885	1148	70	47	6.8176e-08	0	nitrate transport protein; NrtD
136	16330880	1148	51	38	6.99966e-08	0	hypothetical protein
137	16330584	1148	51	38	6.99966e-08	0	hybrid sensory kinase
138	16330453	1148	99	58	8.37334e-08	0	histidinol phosphate aminotransferase
139	16330576	1148	99	58	8.37334e-08	0	acetolactate synthase
140	16330042	1148	99	58	8.37334e-08	0	cysteine synthase
141	16330098	1148	25	23	8.50898e-08	0	hypothetical protein
142	16332267	1148	96	57	8.75299e-08	0	dihydroxyacid dehydratase
143	16331527	1148	96	57	8.75299e-08	0	homoserine dehydrogenase
144	16331766	1148	75	49	9.0808e-08	0	aldehyde dehydrogenase
145	16331292	1148	75	49	9.0808e-08	0	succinate-semialdehyde dehydrogenase (NADP+)
146	16331577	1148	75	49	9.0808e-08	0	OmpR subfamily
147	16331858	1148	85	53	9.5197e-08	0	ThiC protein
148	16331609	1148	85	53	9.5197e-08	0	hypothetical protein
149	16330808	1148	106	60	1.06508e-07	0	anthranilate synthase component I
150	16329281	1148	106	60	1.06508e-07	0	anthranilate synthetase alpha-subunit
151	16330024	1148	18	18	1.14478e-07	0	secreted protein MPB70
152	16329620	1148	42	33	1.17616e-07	0	methyl-accepting chemotaxis protein
153	16332008	1148	73	48	1.21449e-07	0	nitrate transport protein; NrtD
154	16330306	1148	64	44	1.22289e-07	0	processing protease
155	16329177	1148	88	54	1.25329e-07	0	GDP-D-mannose dehydratase
156	16330903	1148	88	54	1.25329e-07	0	hypothetical protein
157	16332241	1148	78	50	1.46581e-07	0	exopolyphosphatase
158	16332070	1148	103	59	1.50801e-07	0	aspartate beta-semialdehyde dehydrogenese
159	16330470	1148	103	59	1.50801e-07	0	phosphoglycerate dehydrogenase
160	16329403	1148	91	55	1.54422e-07	0	shikimate kinase
161	16329341	1148	94	56	1.77047e-07	0	ABC transporter
162	16330678	1148	50	37	1.83583e-07	0	hybrid sensory kinase
163	16330477	1148	50	37	1.83583e-07	0	hybrid sensory kinase
164	16329398	1148	50	37	1.83583e-07	0	hybrid sensory kinase
165	16329910	1148	115	62	1.86498e-07	0	adenylosuccinate synthetase
166	16332064	1148	97	57	1.86991e-07	0	indole-3-glycerol phosphate synthase
167	16330652	1148	97	57	1.86991e-07	0	D-isomer specific 2-hydroxyacid dehydrogenase family
168	16332301	1148	97	57	1.86991e-07	0	argininosuccinate synthetase
169	16331924	1148	54	39	1.87488e-07	0	PleD gene product homologue
170	16330815	1148	52	38	1.88267e-07	0	sensory transduction histidine kinase
171	16332182	1148	69	46	1.97406e-07	0	NADH dehydrogenase
172	16330725	1148	76	49	2.02863e-07	0	glucosyltransferase
173	16331510	1148	21	20	2.05148e-07	0	Rcp1 CheY subfamily
174	16332145	1148	81	51	2.22987e-07	0	quinolinate synthetase
175	16331542	1148	107	60	2.27321e-07	0	phosphate transport system permease protein; PstC
176	16332049	1148	107	60	2.27321e-07	0	phosphoribosylaminoimidazole carboxylase
177	16331541	1148	107	60	2.27321e-07	0	phosphate transport system permease protein; PstA
178	16330430	1148	107	60	2.27321e-07	0	phosphate transport system permease protein; PstC
179	16330431	1148	107	60	2.27321e-07	0	phosphate transport system permease protein; PstA
180	16329511	1148	111	61	2.64472e-07	0	UDP-glucose-4-epimerase
181	16331626	1148	89	54	2.67703e-07	0	ABC transporter
182	16330987	1148	89	54	2.67703e-07	0	nicotinate-nucleotide pyrophosphorylase
183	16331567	1148	104	59	3.18644e-07	0	hypothetical protein
184	16332038	1148	104	59	3.18644e-07	0	tryptophan synthase beta subunit
185	16330620	1148	104	59	3.18644e-07	0	3-isopropylmalate dehydrogenase
186	16331720	1148	104	59	3.18644e-07	0	dTDP-glucose 4,6-dehydratase
187	16331908	1148	104	59	3.18644e-07	0	unknown protein
188	16330274	1148	84	52	3.20534e-07	0	5-oxo-1,2,5-tricarboxilic-3-penten acid decarboxilase/isomer
189	16330759	1148	84	52	3.20534e-07	0	serine acetyltransferase
190	16329883	1148	92	55	3.2678e-07	0	thioredoxin
191	16330839	1148	92	55	3.2678e-07	0	extragenic suppressor; SuhB
192	16331650	1148	63	43	3.3187e-07	0	ferredoxin--nitrite reductase
193	16330567	1148	34	28	3.35948e-07	0	catalase hpi
194	16330081	1148	72	47	3.51372e-07	0	nitrate transport protein; NrtD
195	16329982	1148	72	47	3.51372e-07	0	short-chain alcohol dehydrogenase family
196	16331778	1148	95	56	3.72458e-07	0	ABC transporter
197	16329642	1148	95	56	3.72458e-07	0	ABC transporter
198	16330445	1148	61	42	3.75089e-07	0	hypothetical protein
199	16329876	1148	101	58	3.76012e-07	0	L-argininosuccinate lyase
200	16332198	1148	101	58	3.76012e-07	0	3-isopropylmalate dehydratase
201	16330254	1148	98	57	3.92448e-07	0	anthranilate phosphoribosyltransferase
202	16331334	1148	116	62	4.00625e-07	0	amidophosphoribosyltransferase
203	16330523	1148	47	35	4.38561e-07	0	potassium-transporting ATPase C chain
204	16330524	1148	47	35	4.38561e-07	0	potassium-transporting ATPase D chain
205	16329394	1148	77	49	4.409e-07	0	hypothetical protein
206	16331553	1148	77	49	4.409e-07	0	ThiG protein
207	16330955	1148	77	49	4.409e-07	0	alpha-isopropylmalate synthase
208	16329401	1148	57	40	4.45458e-07	0	3'-phosphoadenosine-5'-phosphosulfate sulfotransferase
209	16330590	1148	49	36	4.6503e-07	0	hybrid sensory kinase
210	16331636	1148	55	39	4.68022e-07	0	sensory transduction histidine kinase
211	16332159	1148	108	60	4.78474e-07	0	shikimate 5-dehydrogenase
212	16329648	1148	51	37	4.78777e-07	0	hybrid sensory kinase
213	16329345	1148	20	19	5.36157e-07	0	hypothetical protein
214	16332004	1148	20	19	5.36157e-07	0	bicarbonate transporter
215	16331033	1148	75	48	5.8857e-07	0	galactosyl-1-phosphate transferase
216	16331988	1148	38	30	5.99886e-07	0	tsr or; CheD
217	16330082	1148	66	44	6.4744e-07	0	nitrate transport protein; NrtC
218	16329741	1148	66	44	6.4744e-07	0	LysR transcriptional regulator
219	16331854	1148	66	44	6.4744e-07	0	OmpR subfamily
220	16332154	1148	105	59	6.63164e-07	0	2-hydroxyaciddehydrogenase
221	16331472	1148	85	52	6.72726e-07	0	phosphoribosylglycinamide formyltransferase
222	16331596	1148	85	52	6.72726e-07	0	uroporphyrin-III C-methyltransferase
223	16332157	1148	93	55	6.78051e-07	0	mannose-1-phosphate guanyltransferase
224	16330307	1148	80	50	6.78597e-07	0	processing protease
225	16329382	1148	64	43	7.5519e-07	0	alanine dehydrogenase
226	16332195	1148	73	47	7.62329e-07	0	OmpR subfamily
227	16332310	1148	96	56	7.69169e-07	0	ATP-binding protein
228	16329707	1148	96	56	7.69169e-07	0	phosphate starvation-inducible protein
229	16329407	1148	102	58	7.77429e-07	0	peptide methionine sulfoxide reductase
230	16329216	1148	102	58	7.77429e-07	0	peptide methionine sulfoxide reductase
231	16329985	1148	33	27	8.29989e-07	0	CobN protein
232	16329632	1148	33	27	8.29989e-07	0	Mg-chelatase subunit; ChlH
233	16331075	1148	117	62	8.52238e-07	0	adenylosuccinate lyase
234	16330227	1148	42	32	8.66831e-07	0	hypothetical protein
235	16329986	1148	42	32	8.66831e-07	0	ethylene response sensor protein histidine kinase
236	16331814	1148	88	53	9.02368e-07	0	ABC transporter
237	16331539	1148	109	60	9.93404e-07	0	phosphate transport ATP-binding protein; PstB
238	16331482	1148	109	60	9.93404e-07	0	anthranilate synthase component II
239	16331540	1148	109	60	9.93404e-07	0	phosphate transport ATP-binding protein; PstB
240	16330352	1148	58	40	1.04551e-06	0	PleD gene product homologue
241	16330128	1148	58	40	1.04551e-06	0	pyridine nucleotide transhydrogenase alpha subunit
242	16330723	1148	56	39	1.1145e-06	0	apolipoprotein N-acyltransferase
243	16331945	1148	91	54	1.14773e-06	0	cation-transporting ATPase; E1-E2 ATPase
244	16331779	1148	54	38	1.16154e-06	0	CobW protein
245	16330985	1148	54	38	1.16154e-06	0	phosphoenolpyruvate carboxylase
246	16330151	1148	54	38	1.16154e-06	0	sensory transduction histidine kinase
247	16331500	1148	113	61	1.16863e-06	0	biotin carboxylase
248	16330991	1148	50	36	1.17564e-06	0	protease
249	16330520	1148	50	36	1.17564e-06	0	potassium-transporting ATPase A chain
250	16332183	1148	19	18	1.37756e-06	0	transforming growth factor induced protein
251	16329547	1148	19	18	1.37756e-06	0	extracellular nuclease
252	16331759	1148	86	52	1.38054e-06	0	N-acetyl-gamma-glutamyl-phosphate reductase
253	16329839	1148	86	52	1.38054e-06	0	ABC transporter
254	16332113	1148	81	50	1.40626e-06	0	sulfate transport system permease protein
255	16331700	1148	81	50	1.40626e-06	0	acetyl-coenzyme A synthetase
256	16329891	1148	22	20	1.44656e-06	0	unknown protein
257	16332024	1148	37	29	1.44948e-06	0	serine proteinase
258	16331017	1148	74	47	1.60719e-06	0	maf protein
259	16331026	1148	74	47	1.60719e-06	0	beta-glucosidase
260	16330857	1148	89	53	1.8293e-06	0	HlyB family
261	16329893	1148	89	53	1.8293e-06	0	Zinc exporter
262	16331986	1148	79	49	1.92487e-06	0	CheA like protein
263	16330268	1148	79	49	1.92487e-06	0	OppB in a binding protein-dependent transport system
264	16330832	1148	32	26	1.99952e-06	0	tymocyte protein cThy28kD
265	16331030	1148	84	51	2.02034e-06	0	molybdopterin biosynthesis MoeB protein
266	16329756	1148	84	51	2.02034e-06	0	formaldehyde dehydrogenase (glutathione)
267	16331498	1148	72	46	2.02461e-06	0	processing protease
268	16330379	1148	72	46	2.02461e-06	0	NADH dehydrogenase
269	16330543	1148	110	60	2.03477e-06	0	UDP-glucose 4-epimerase
270	16329440	1148	27	23	2.12467e-06	0	unknown protein
271	16329732	1148	15	15	2.13651e-06	0	esterase
272	16330203	1148	43	32	2.32961e-06	0	Leu/Phe-tRNA-protein transferase
273	16329549	1148	57	39	2.53933e-06	0	adenylylsulfate 3'-phosphotransferase
274	16330603	1148	45	33	2.54352e-06	0	global nitrogen regulator
275	16330033	1148	45	33	2.54352e-06	0	LPS glycosyltransferase; IcsA
276	16331110	1148	77	48	2.55418e-06	0	P protein of glycine cleavage complex
277	16330586	1148	55	38	2.68424e-06	0	regulatory components of sensory transduction system
278	16330789	1148	55	38	2.68424e-06	0	hybrid sensory kinase
279	16332256	1148	34	27	2.68758e-06	0	DNR protein
280	16330083	1148	47	34	2.69884e-06	0	nitrate transport protein; NrtB sll1451
281	16330432	1148	107	59	2.7468e-06	0	phosphate transport ATP-binding protein; PstB
282	16329205	1148	87	52	2.77171e-06	0	ABC transporter
283	16330793	1148	53	37	2.7791e-06	0	sensory transduction histidine kinase
284	16332005	1148	49	35	2.79018e-06	0	unknown protein
285	16331978	1148	51	36	2.81619e-06	0	molybdate-binding periplasmic protein
286	16330385	1148	51	36	2.81619e-06	0	RNA polymerase sigma-E factor
287	16330170	1148	82	50	2.8449e-06	0	biotin synthetase
288	16329663	1148	82	50	2.8449e-06	0	ferripyochelin binding protein
289	16330943	1148	68	44	2.99173e-06	0	glycerol-3-phosphate dehydrogenase
290	16329968	1148	98	56	3.10688e-06	0	hypothetical protein
291	16330666	1148	98	56	3.10688e-06	0	protoporphyrinogen oxidase
292	16329867	1148	104	58	3.1674e-06	0	dihydropteroate pyrophosphorylase
293	16331463	1148	101	57	3.2713e-06	0	aspartate aminotransferase
294	16331739	1148	101	57	3.2713e-06	0	KdtB protein
295	16332321	1148	101	57	3.2713e-06	0	phosphoribosyl aminoimidazole carboxy formyl formyltransferase/inosinemonophosphate cyclohydrolase; PUR-H(J)
296	16330281	1148	36	28	3.40825e-06	0	S-adenosyl-methionine: precorrin-2 methyltransferase
297	16331632	1148	18	17	3.48014e-06	0	unknown protein
298	16329793	1148	66	43	3.52018e-06	0	CheY subfamily
299	16330084	1148	21	19	3.57816e-06	0	nitrate transport 45kD protein sll1450 ntrA
300	16331679	1148	21	19	3.57816e-06	0	unknown protein
301	16330377	1148	90	53	3.63237e-06	0	glutamate racemase
302	16332074	1148	90	53	3.63237e-06	0	hypothetical protein
303	16330007	1148	119	62	3.7491e-06	0	chorismate synthase
304	16331071	1148	119	62	3.7491e-06	0	3-phosphoshikimate 1-carboxyvinyltransferase
305	16330127	1148	80	49	3.87289e-06	0	naphthoate synthase
306	16331654	1148	80	49	3.87289e-06	0	molybdenum cofactor biosynthesis protein C
307	16332114	1148	85	51	4.02196e-06	0	sulfate transport system permease protein
308	16331458	1148	85	51	4.02196e-06	0	glycolate oxidase subunit; GlcD
309	16331901	1148	64	42	4.05914e-06	0	cation or drug efflux system protein
310	16330562	1148	64	42	4.05914e-06	0	prephenate dehydrogenase
311	16329369	1148	73	46	4.14693e-06	0	NADH-glutamate synthase small subunit
312	16330049	1148	93	54	4.54207e-06	0	histidinol-phosphate aminotransferase
313	16331464	1148	93	54	4.54207e-06	0	citrate synthase
314	16332078	1148	93	54	4.54207e-06	0	hypothetical protein
315	16332136	1148	115	61	4.92492e-06	0	aspartate kinase
316	16331906	1148	26	22	5.06773e-06	0	hypothetical protein
317	16332336	1148	60	40	5.09489e-06	0	47 kD protein
318	16331772	1148	78	48	5.11674e-06	0	ABC transporter
319	16330260	1148	42	31	5.36876e-06	0	hypothetical protein
320	16330910	1148	42	31	5.36876e-06	0	hypothetical protein
321	16331062	1148	96	55	5.40295e-06	0	DNA repair protein; RecN
322	16332040	1148	96	55	5.40295e-06	0	ABC transporter
323	16331844	1148	96	55	5.40295e-06	0	hypothetical protein
324	16332014	1148	88	52	5.4468e-06	0	alpha-ketopantoate hydroxymethyl transferase
325	16330990	1148	44	32	5.84445e-06	0	precorrin isomerase
326	16329775	1148	56	38	5.93624e-06	0	leader peptidase I
327	16331443	1148	69	44	6.13391e-06	0	ABC transporter
328	16331714	1148	69	44	6.13391e-06	0	low affinity sulfate transporter
329	16330364	1148	46	33	6.19366e-06	0	regulatory components of sensory transduction system
330	16332219	1148	46	33	6.19366e-06	0	phosphoglucomutase
331	16331888	1148	33	26	6.22492e-06	0	hypothetical protein
332	16329892	1148	54	37	6.23135e-06	0	hypothetical protein
333	16329751	1148	102	57	6.41293e-06	0	N-acetylornithine aminotransferase
334	16329234	1148	52	36	6.41735e-06	0	type 4 prepilin peptidase
335	16329614	1148	52	36	6.41735e-06	0	cobyrinic acid a,c-diamide synthase
336	16330361	1148	76	47	6.58116e-06	0	ABC transporter
337	16329561	1148	23	20	7.07483e-06	0	adenylate cyclase
338	16330192	1148	81	49	7.60597e-06	0	glycine decarboxylase complex H-protein
339	16329293	1148	81	49	7.60597e-06	0	precorrin methylase
340	16332174	1148	28	23	7.71772e-06	0	unknown protein
341	16331412	1148	120	62	7.75676e-06	0	GMP synthetase
342	16331126	1148	120	62	7.75676e-06	0	hypothetical protein
343	16331904	1148	17	16	8.64572e-06	0	mercuric resistance operon regulatory protein; precorrin isomerase
344	16329386	1148	94	54	8.77629e-06	0	hypothetical protein
345	16330803	1148	37	28	9.34112e-06	0	hypothetical protein
346	16329886	1148	63	41	9.51362e-06	0	integral membrane components of other binding-protein-dependent transport system
347	16331260	1148	79	48	9.99689e-06	0	aminomethyltransferase
348	16329290	1148	72	45	1.01451e-05	0	glycogen operon protein; GlgX
349	16329199	1148	97	55	1.03985e-05	0	ABC transporter
350	16330165	1148	97	55	1.03985e-05	0	ABC transporter
351	16330736	1148	61	40	1.06252e-05	0	hypothetical protein
352	16331652	1148	84	50	1.08593e-05	0	molybdopterin biosynthesis; MoeA
353	16330721	1148	84	50	1.08593e-05	0	isochorismate synthase
354	16331870	1148	59	39	1.16666e-05	0	PleD gene product homologue
355	16329566	1148	59	39	1.16666e-05	0	PleD gene product
356	16331712	1148	100	56	1.16925e-05	0	alanine racemase
357	16332003	1148	70	44	1.22063e-05	0	CmpR
358	16332097	1148	43	31	1.30258e-05	0	bacterioferritin
359	16332111	1148	43	31	1.30258e-05	0	sulfate binding protein; SbpA
360	16329236	1148	92	53	1.34797e-05	0	dihydrodipicolinate reductase
361	16330692	1148	92	53	1.34797e-05	0	unknown protein
362	16330862	1148	53	36	1.39584e-05	0	gamma-glutamyltranspeptidase
363	16329613	1148	32	25	1.40507e-05	0	glucose dehydrogenase-B
364	16331547	1148	32	25	1.40507e-05	0	chloroplast membrane-associated 30 kD protein
365	16332088	1148	32	25	1.40507e-05	0	hypothetical protein
366	16331620	1148	13	13	1.40799e-05	0	hypothetical protein
367	16331280	1148	51	35	1.43156e-05	0	hypothetical 35.6 kD protein
368	16329543	1148	68	43	1.44107e-05	0	dihydroorotase
369	16329343	1148	82	49	1.45892e-05	0	7,8-dihydro-6-hydroxymethylpterin-pyrophosphokin ase
370	16330643	1148	82	49	1.45892e-05	0	spore coat polysaccharide biosynthesis protein; SpsC
371	16329501	1148	82	49	1.45892e-05	0	perosamine synthetase
372	16332057	1148	113	60	1.61404e-05	0	UDP-N-acetylglucosamine pyrophosphorylase
373	16331999	1148	22	19	1.65962e-05	0	unknown protein
374	16332077	1148	22	19	1.65962e-05	0	hypothetical protein
375	16330059	1148	22	19	1.65962e-05	0	DNA-damage-inducible protein
376	16330627	1148	34	26	1.73853e-05	0	transposase
377	16330452	1148	34	26	1.73853e-05	0	extragenic suppressor
378	16331765	1148	27	22	1.75923e-05	0	4-hydroxyphenylpyruvic acid dioxgenase
379	16331873	1148	27	22	1.75923e-05	0	hypothetical protein
380	16331970	1148	64	41	1.90603e-05	0	unknown protein
381	16332246	1148	80	48	1.90619e-05	0	pleiotropic regulatory protein
382	16331435	1148	73	45	1.96369e-05	0	3-hydroxyisobutyrate dehydrogenase
383	16332318	1148	73	45	1.96369e-05	0	hypothetical protein
384	16329296	1148	98	55	1.96528e-05	0	bacterioferritin comigratory protein
385	16330009	1148	90	52	1.97582e-05	0	50S ribosomal protein L10
386	16330593	1148	90	52	1.97582e-05	0	adenine phosphoribosyltransferase
387	16329858	1148	90	52	1.97582e-05	0	ABC transporter
388	16331715	1148	85	50	2.0512e-05	0	OppC in a binding protein-dependent transport system
389	16330750	1148	19	17	2.06634e-05	0	unknown protein
390	16332101	1148	19	17	2.06634e-05	0	hypothetical protein
391	16331574	1148	19	17	2.06634e-05	0	hypothetical protein
392	16331034	1148	16	15	2.1122e-05	0	hypothetical protein
393	16331020	1148	16	15	2.1122e-05	0	lignostilbene-alpha,beta-dioxygenase
394	16332029	1148	62	40	2.13885e-05	0	magnesium and cobalt transport protein
395	16330670	1148	101	56	2.20995e-05	0	(p)ppGpp 3'-pyrophosphohydrolase
396	16329480	1148	101	56	2.20995e-05	0	hypothetical protein
397	16331233	1148	71	44	2.36015e-05	0	xylose repressor
398	16331770	1148	71	44	2.36015e-05	0	low affinity sulfate transporter
399	16332332	1148	29	23	2.40769e-05	0	hypothetical protein
400	16330635	1148	93	53	2.52085e-05	0	polysialic acid transport ATP-binding protein; KpsT
401	16330395	1148	93	53	2.52085e-05	0	glycinamide ribonucleotide transformylase
402	16331824	1148	58	38	2.5706e-05	0	hypothetical protein
403	16329650	1148	58	38	2.5706e-05	0	FKBP-type peptidyl-prolyl cis-trans isomerase
404	16329186	1148	24	20	2.69459e-05	0	ferric aerobactin receptor
405	16329452	1148	24	20	2.69459e-05	0	hypothetical protein
406	16330867	1148	24	20	2.69459e-05	0	membrane protein
407	16330870	1148	24	20	2.69459e-05	0	general secretion pathway protein D
408	16329831	1148	24	20	2.69459e-05	0	dihydroflavonol 4-reductase
409	16332149	1148	83	49	2.73471e-05	0	hypothetical protein
410	16330877	1148	56	37	2.75441e-05	0	NADH dehydrogenase subunit I
411	16329623	1148	56	37	2.75441e-05	0	PleD
412	16330947	1148	88	51	2.78362e-05	0	rRNA methylase
413	16331336	1148	88	51	2.78362e-05	0	hypothetical protein
414	16329907	1148	42	30	2.8172e-05	0	bacterioferritin
415	16329241	1148	42	30	2.8172e-05	0	hypothetical protein
416	16330068	1148	42	30	2.8172e-05	0	hypothetical protein
417	16329766	1148	54	36	2.90663e-05	0	unknown protein
418	16330895	1148	54	36	2.90663e-05	0	pyridoxamine 5'-phosphate oxidase
419	16331834	1148	54	36	2.90663e-05	0	4-hydroxy-2-oxoglutarate aldolase
420	16330382	1148	52	35	3.01993e-05	0	deoxyribopyrimidine photolyase
421	16330358	1148	52	35	3.01993e-05	0	DNA photolyase ; cryptochrome
422	16331787	1148	52	35	3.01993e-05	0	hypothetical protein
423	16332066	1148	46	32	3.06586e-05	0	hypothetical protein
424	16330580	1148	46	32	3.06586e-05	0	GlpX protein
425	16330101	1148	48	33	3.10435e-05	0	protein kinase; PknA
426	16332176	1148	48	33	3.10435e-05	0	hypothetical protein
427	16331130	1148	67	42	3.23499e-05	0	5'-phosphoribosyl anthranilate isomerase
428	16329990	1148	74	45	3.70028e-05	0	carbonic 3-dehydroquinase
429	16330890	1148	74	45	3.70028e-05	0	3-isopropylmalate dehydratase
430	16332230	1148	74	45	3.70028e-05	0	N-acyl-L-amino acid amidohydrolase
431	16331842	1148	74	45	3.70028e-05	0	N-acyl-L-amino acid amidohydrolase
432	16331224	1148	74	45	3.70028e-05	0	CheA like protein
433	16329325	1148	21	18	3.81129e-05	0	unknown protein
434	16329171	1148	118	61	3.90663e-05	0	solanesyl diphosphate synthase
435	16330751	1148	26	21	3.91575e-05	0	polyA polymerase
436	16329837	1148	102	56	4.10567e-05	0	penicillin-binding protein 1B
437	16331188	1148	102	56	4.10567e-05	0	exodeoxyribonuclease III
438	16331411	1148	102	56	4.10567e-05	0	penicillin-binding protein 1A
439	16330902	1148	102	56	4.10567e-05	0	penicillin-binding protein 1B
440	16332035	1148	63	40	4.16268e-05	0	hypothetical protein
441	16331440	1148	108	58	4.35548e-05	0	thioredoxin M
442	16331499	1148	108	58	4.35548e-05	0	put. ATPase
443	16331758	1148	108	58	4.35548e-05	0	ATP-dependent RNA helicase; DeaD
444	16331387	1148	105	57	4.37573e-05	0	glutamate-1-semialdehyde 2,1-aminomutase
445	16329647	1148	105	57	4.37573e-05	0	glutamate--ammonia ligase
446	16331885	1148	35	26	4.42062e-05	0	bromoperoxidase
447	16330244	1148	72	44	4.43848e-05	0	glycogen operon protein; GlgX
448	16331217	1148	72	44	4.43848e-05	0	LipB protein
449	16332300	1148	72	44	4.43848e-05	0	zinc-containing alcohol dehydrogenase family
450	16329844	1148	79	47	4.4986e-05	0	NADH dehydrogenase subunit 4
451	16330961	1148	79	47	4.4986e-05	0	delta-1-pyrroline-5-carboxylate dehydrogenase
452	16330153	1148	61	39	4.61967e-05	0	fructokinase
453	16331987	1148	37	27	5.00684e-05	0	methyl-accepting chemotaxis protein II
454	16329617	1148	59	38	5.05551e-05	0	PatA subfamily
455	16331656	1148	59	38	5.05551e-05	0	molybdopterin (MPT) converting factor, subunit 2
456	16331232	1148	59	38	5.05551e-05	0	low molecular weight phosphotyrosine protein phosphatase
457	16331671	1148	59	38	5.05551e-05	0	aspartate 1-decarboxylase
458	16331963	1148	59	38	5.05551e-05	0	pyridoxal phosphate biosynthetic protein; PdxA
459	16331057	1148	15	14	5.07422e-05	0	unknown protein
460	16330674	1148	15	14	5.07422e-05	0	hypothetical protein
461	16332120	1148	15	14	5.07422e-05	0	hypothetical protein
462	16329846	1148	89	51	5.08523e-05	0	NADH dehydrogenase subunit 5
463	16332087	1148	70	43	5.23466e-05	0	dihydroorotate dehydrogenase
464	16329338	1148	70	43	5.23466e-05	0	hypothetical protein
465	16329575	1148	70	43	5.23466e-05	0	thiamin biosynthetic bifunctional enzyme
466	16329880	1148	28	22	5.25126e-05	0	cytochrome c oxidase subunit II
467	16332236	1148	57	37	5.45676e-05	0	PleD gene product
468	16331170	1148	57	37	5.45676e-05	0	CbiB protein
469	16329781	1148	39	28	5.51e-05	0	dienelactone hydrolase
470	16331706	1148	39	28	5.51e-05	0	hypothetical protein
471	16330053	1148	77	46	5.58152e-05	0	ATP-dependent DNA helicase; RecQ
472	16331997	1148	97	54	5.65269e-05	0	aspartate aminotransferase
473	16329467	1148	97	54	5.65269e-05	0	aspartate transaminase
474	16329301	1148	55	36	5.80962e-05	0	acetylpolyamine aminohydolase
475	16331713	1148	55	36	5.80962e-05	0	PleD gene product homologue
476	16331306	1148	55	36	5.80962e-05	0	hypothetical protein
477	16331996	1148	55	36	5.80962e-05	0	hypothetical protein
478	16331536	1148	23	19	6.00538e-05	0	hypothetical protein
479	16331991	1148	23	19	6.00538e-05	0	PatA subfamily
480	16330132	1148	53	35	6.10033e-05	0	pyridine nucleotide transhydrogenase beta subunit
481	16331578	1148	45	31	6.39832e-05	0	hypothetical protein
482	16331653	1148	82	48	6.45788e-05	0	molybdenum cofactor biosynthesis protein A
483	16330034	1148	47	32	6.47386e-05	0	hypothetical protein
484	16332285	1148	47	32	6.47386e-05	0	hypothetical protein
485	16329827	1148	47	32	6.47386e-05	0	serine/threonine protein kinase
486	16331239	1148	92	52	6.60842e-05	0	NADH dehydrogenase subunit 4
487	16330771	1148	30	23	6.62668e-05	0	acetyltransferase
488	16330659	1148	100	55	6.65172e-05	0	porphobilinogen synthase
489	16331726	1148	100	55	6.65172e-05	0	6-aminohexanoate-cyclic-dimer hydrolase
490	16331658	1148	75	45	6.79349e-05	0	hypothetical protein
491	16331808	1148	87	50	6.85625e-05	0	queuosine biosynthesis protein; QueA
492	16329621	1148	66	41	6.95282e-05	0	hypothetical protein
493	16330753	1148	66	41	6.95282e-05	0	hypothetical protein
494	16331746	1148	66	41	6.95282e-05	0	hypothetical protein
495	16329235	1148	112	59	7.42743e-05	0	adenylate kinase
496	16330212	1148	119	61	7.61455e-05	0	excinuclease ABC subunit C
497	16330044	1148	119	61	7.61455e-05	0	excinuclease ABC subunit A
498	16332048	1148	119	61	7.61455e-05	0	ornithine carbamoyltransferase chain f
499	16329790	1148	64	40	7.84434e-05	0	CheA like protein
500	16331476	1148	32	24	7.97283e-05	0	glutathione S-transferase
501	16330782	1148	106	57	8.03165e-05	0	GTP cyclohydrolase II
502	16330625	1148	106	57	8.03165e-05	0	GTP-binding protein; HflX
503	16330760	1148	109	58	8.06761e-05	0	glucose-6-phosphate isomerase
504	16330469	1148	73	44	8.12563e-05	0	ribosomal protein L11 methyltransferase; PrmA
505	16329255	1148	95	53	8.31899e-05	0	malic enzyme
506	16332309	1148	25	20	8.50922e-05	0	HrEpiB
507	16330977	1148	20	17	8.56632e-05	0	hypothetical protein
508	16330497	1148	20	17	8.56632e-05	0	hypothetical protein
509	16330671	1148	62	39	8.73329e-05	0	S-adenosylhomocysteine hydrolase
510	16331137	1148	11	11	8.83556e-05	0	beta transducin-like protein
511	16331266	1148	11	11	8.83556e-05	0	beta transducin-like protein
512	16331344	1148	11	11	8.83556e-05	0	amine oxidase
513	16332025	1148	85	49	8.98496e-05	0	uroporphyrinogen decarboxylase
514	16331434	1148	85	49	8.98496e-05	0	hypothetical protein
515	16329176	1148	90	51	9.10073e-05	0	hypothetical protein
516	16330883	1148	34	25	9.2304e-05	0	penicillin-binding protein 4
517	16330085	1148	34	25	9.2304e-05	0	unknown protein
518	16332092	1148	71	43	9.5648e-05	0	aminopeptidase
519	16332020	1148	71	43	9.5648e-05	0	membrane bound sugar transport protein
520	16329172	1148	60	38	9.59907e-05	0	hypothetical protein
521	16329240	1148	60	38	9.59907e-05	0	hypothetical protein
522	16329930	1148	78	46	0.000100364	0	50S ribosomal protein L24
523	16329898	1148	98	54	0.000101335	0	ABC transporter
524	16329201	1148	36	26	0.00010352	0	ferrichrome-iron receptor
525	16329191	1148	36	26	0.00010352	0	ferrichrome-iron receptor
526	16329342	1148	36	26	0.00010352	0	unknown protein
527	16331252	1148	17	15	0.000110371	0	IMP dehydrogenase
528	16330378	1148	17	15	0.000110371	0	hypothetical protein
529	16331275	1148	69	42	0.000110937	0	1,4-alpha-glucan branching enzyme
530	16330853	1148	56	36	0.000111713	0	GDP-mannose pyrophosphorylase
531	16330099	1148	56	36	0.000111713	0	cell division inhibitor
532	16331473	1148	38	27	0.000113026	0	carbonic anhydrase
533	16332143	1148	38	27	0.000113026	0	arginine decarboxylase
534	16329313	1148	93	52	0.000117312	0	NADH dehydrogenase subunit 2
535	16331732	1148	93	52	0.000117312	0	NADH dehydrogenase subunit 5
536	16329430	1148	93	52	0.000117312	0	NADH dehydrogenase subunit 4
537	16330027	1148	93	52	0.000117312	0	NADH dehydrogenase subunit 5
538	16332009	1148	93	52	0.000117312	0	NADH dehydrogenase subunit 4
539	16329249	1148	93	52	0.000117312	0	erthyrocyte band 7 integral membrane protein, protein 7.2B, stomatin
540	16329492	1148	101	55	0.000119145	0	ABC transporter
541	16329318	1148	101	55	0.000119145	0	bacterioferritin comigratory protein
542	16329254	1148	40	28	0.000120589	0	leader peptidase I
543	16330765	1148	88	50	0.000121417	0	50S ribosomal protein L9
544	16331216	1148	50	33	0.000127766	0	light repressed protein
545	16329470	1148	50	33	0.000127766	0	precorrin methylase
546	16331737	1148	48	32	0.000130189	0	hypothetical protein
547	16332205	1148	22	18	0.000130789	0	light-independent protochlorophyllide reductase iron protein subunit; ChlL
548	16332169	1148	22	18	0.000130789	0	hypothetical protein
549	16329252	1148	22	18	0.000130789	0	mutator MutT protein
550	16329852	1148	22	18	0.000130789	0	unknown protein
551	16330365	1148	104	56	0.000134606	0	ABC transporter
552	16330682	1148	104	56	0.000134606	0	beta ketoacyl-acyl carrier protein synthase
553	16329379	1148	29	22	0.000138442	0	Mg chelatase subunit; ChlD
554	16329758	1148	29	22	0.000138442	0	Mg chelatase subunit; ChlI
555	16331203	1148	65	40	0.000143318	0	dolichol phosphate mannose synthase
556	16331226	1148	81	47	0.000143648	0	OppC in a binding protein-dependent transport system
557	16329184	1148	81	47	0.000143648	0	iron(III) dicitrate transport system permease protein; FecE
558	16330264	1148	74	44	0.000144928	0	ABC1-like
559	16330209	1148	74	44	0.000144928	0	ABC1-like
560	16331848	1148	74	44	0.000144928	0	ABC1-like
561	16329739	1148	74	44	0.000144928	0	ABC1-like
562	16331408	1148	74	44	0.000144928	0	ABC1-like
563	16329903	1148	107	57	0.000145021	0	beta ketoacyl-acyl carrier protein synthase
564	16329319	1148	120	61	0.000146721	0	L-glutamine:D-fructose-6-P amidotransferase
565	16331511	1148	120	61	0.000146721	0	excinuclease ABC subunit B
566	16331497	1148	96	53	0.000146853	0	riboflavin biosynthesis protein
567	16330504	1148	110	58	0.000147121	0	IMP dehydrogenase subunit
568	16330976	1148	86	49	0.000157615	0	formamidopyrimidine-DNA glycosylase
569	16331215	1148	91	51	0.000159595	0	lipoprotein; NlpD
570	16331608	1148	91	51	0.000159595	0	GTP cyclohydrolase I
571	16329425	1148	91	51	0.000159595	0	spore germination protein c2
572	16332010	1148	91	51	0.000159595	0	NADH dehydrogenase subunit 5
573	16331903	1148	31	23	0.000164056	0	nickel resistance
574	16330997	1148	31	23	0.000164056	0	hypothetical protein
575	16332271	1148	72	43	0.000170128	0	cation or drug efflux system protein
576	16329884	1148	72	43	0.000170128	0	3-amino-5-hydroxybenzoic acid synthase
577	16332056	1148	79	46	0.000176195	0	ATP phosphoribosyltransferase
578	16331370	1148	99	54	0.000178349	0	ABC transporter
579	16331407	1148	99	54	0.000178349	0	aspartate aminotransferase
580	16331295	1148	24	19	0.000180475	0	hypothetical protein
581	16331958	1148	33	24	0.000187537	0	unknown protein
582	16330711	1148	19	16	0.000188366	0	cytochrome c oxidase subunit II
583	16330435	1148	19	16	0.000188366	0	unknown protein
584	16330819	1148	19	16	0.000188366	0	3-chlorobenzoate-3,4-dioxygenase
585	16331575	1148	59	37	0.000192109	0	dGTP triphosphohydrolase
586	16329635	1148	59	37	0.000192109	0	regulatory protein for beta-lactamase
587	16330689	1148	59	37	0.000192109	0	hydrogenase subunit
588	16330967	1148	70	42	0.000196954	0	soluble hydrogenase 42 kD subunit
589	16332304	1148	84	48	0.000199783	0	phosphoribosyl aminoimidazole carboxylase
590	16330805	1148	84	48	0.000199783	0	ABC transporter
591	16330330	1148	84	48	0.000199783	0	transfer RNA-Gln reductase
592	16330773	1148	84	48	0.000199783	0	cytochrome c oxidase folding protein
593	16330946	1148	94	52	0.000204209	0	glycerol kinase
594	16329737	1148	57	36	0.000207077	0	glycolate oxidase subunit (Fe-S) protein
595	16329194	1148	35	25	0.000208128	0	ferrichrome-iron receptor
596	16331082	1148	102	55	0.000209651	0	sms protein
597	16331320	1148	102	55	0.000209651	0	protein-export membrane protein; SecD
598	16331294	1148	89	50	0.000210581	0	acetyl-CoA carboxylase beta subunit
599	16330653	1148	89	50	0.000210581	0	short-chain alcohol dehydrogenase family
600	16330372	1148	77	45	0.000212385	0	extracellular solute-binding protein
601	16330334	1148	10	10	0.000217491	0	unknown protein
602	16329317	1148	10	10	0.000217491	0	unknown protein
603	16330852	1148	10	10	0.000217491	0	catabolite gene activator protein
604	16330108	1148	10	10	0.000217491	0	unknown protein
605	16329397	1148	55	35	0.000220765	0	regulatory components of sensory transduction system
606	16331184	1148	68	41	0.00022509	0	dTDP-4-dehydrorhamnose 3,5-epimerase
607	16332164	1148	68	41	0.00022509	0	hypothetical protein
608	16330559	1148	37	26	0.000225308	0	unknown protein
609	16331157	1148	37	26	0.000225308	0	hypothetical protein
610	16331159	1148	26	20	0.000231682	0	general secretion pathway protein F
611	16329416	1148	53	34	0.000232776	0	PleD gene product
612	16331843	1148	39	27	0.000238767	0	precorrin-6y methylase
613	16329179	1148	39	27	0.000238767	0	arginine decarboxylase
614	16330758	1148	51	33	0.000242707	0	carbonic anhydrase
615	16329516	1148	51	33	0.000242707	0	GDP-D-mannose dehydratase
616	16329257	1148	51	33	0.000242707	0	hypothetical protein
617	16329531	1148	16	14	0.000247523	0	unknown protein
618	16330624	1148	16	14	0.000247523	0	unknown protein
619	16330472	1148	16	14	0.000247523	0	adenylate cyclase
620	16331194	1148	16	14	0.000247523	0	hypothetical protein
621	16332115	1148	82	47	0.000247983	0	sulfate transport system permease protein
622	16330817	1148	82	47	0.000247983	0	regulatory components of sensory transduction system
623	16330050	1148	82	47	0.000247983	0	DNA binding protein HU
624	16332186	1148	41	28	0.000248372	0	glucose-6-P-dehydrogenase
625	16331116	1148	49	32	0.000250166	0	transcriptional activator protein; NtcB
626	16330206	1148	114	59	0.000250786	0	3-oxoacyl-[acyl-carrier protein] reductase
627	16330080	1148	75	44	0.000252017	0	nitrate reductase
628	16329337	1148	75	44	0.000252017	0	MorR protein
629	16331719	1148	75	44	0.000252017	0	MoxR protein
630	16329215	1148	75	44	0.000252017	0	dTDP-6-deoxy-L-mannose-dehydrogenase
631	16330505	1148	66	40	0.000254167	0	lactose transport system permease protein; LacG
632	16330191	1148	66	40	0.000254167	0	hypothetical protein
633	16331229	1148	97	53	0.000254371	0	riboflavin synthase alpha chain
634	16330983	1148	47	31	0.000254778	0	eukariotic protein kinase
635	16331502	1148	45	30	0.000256199	0	hypothetical protein
636	16329559	1148	45	30	0.000256199	0	lipophilic protein
637	16330517	1148	45	30	0.000256199	0	eukaryotic Na+/H+ exchanger
638	16329238	1148	92	51	0.000274301	0	phosphoribosylformyl glycinamidine synthetase II
639	16329453	1148	92	51	0.000274301	0	prolipoprotein diacylglyceryl transferase
640	16330026	1148	92	51	0.000274301	0	NADH dehydrogenase subunit 4
641	16331363	1148	13	12	0.000278219	0	transposase
642	16331937	1148	13	12	0.000278219	0	transposase
643	16330535	1148	13	12	0.000278219	0	transposase
644	16331096	1148	13	12	0.000278219	0	delta-6 desaturase
645	16330046	1148	13	12	0.000278219	0	transposase
646	16329636	1148	13	12	0.000278219	0	unknown protein
647	16330321	1148	13	12	0.000278219	0	transposase
648	16331397	1148	13	12	0.000278219	0	transposase
649	16331941	1148	13	12	0.000278219	0	transposase
650	16331789	1148	13	12	0.000278219	0	transposase
651	16331183	1148	13	12	0.000278219	0	transposase
652	16331079	1148	13	12	0.000278219	0	sterol-C-methyltransferase
653	16330005	1148	21	17	0.000278224	0	hypothetical protein
654	16331874	1148	28	21	0.000281775	0	unknown protein
655	16331934	1148	28	21	0.000281775	0	mercuric resistance operon regulatory protein
656	16329202	1148	28	21	0.000281775	0	iron(III) dicitrate-binding periplasmic protein
657	16329992	1148	73	43	0.000294803	0	hypothetical protein
658	16330332	1148	80	46	0.000302149	0	extracellular solute-binding protein
659	16329409	1148	30	22	0.000328642	0	mitochondrial outer membrane 72K protein
660	16330353	1148	85	48	0.000339972	0	hypothetical protein
661	16329183	1148	71	42	0.000340375	0	iron(III) dicitrate transport system permease protein; FecD
662	16329882	1148	78	45	0.000362099	0	cytochrome c oxidase subunit III
663	16329991	1148	78	45	0.000362099	0	Mg2+ transporter
664	16330810	1148	103	55	0.0003624	0	oxygen independent coprophorphyrinogen III oxidase
665	16329552	1148	103	55	0.0003624	0	Fmu and Fmv protein
666	16329755	1148	32	23	0.000370703	0	esterase
667	16331763	1148	23	18	0.000373425	0	b-carotene ketolase
668	16331311	1148	118	60	0.000390326	0	NifS protein
669	16329383	1148	56	35	0.000397201	0	pyridoxal phosphate biosynthetic protein; PdxJ
670	16330326	1148	18	15	0.000404997	0	cell-cell signaling protein, C-factor
671	16329809	1148	18	15	0.000404997	0	hypothetical protein
672	16329718	1148	18	15	0.000404997	0	ComE
673	16329888	1148	34	24	0.000406866	0	hydrogenase expression/formation protein; HypB
674	16329974	1148	34	24	0.000406866	0	unknown protein
675	16329185	1148	34	24	0.000406866	0	iron(III) dicitrate transport system permease protein; FecB
676	16331374	1148	76	44	0.000427528	0	OppB in a binding protein-dependent transport system
677	16329360	1148	98	53	0.000432362	0	uracil phosphoribosyltransferase
678	16330703	1148	98	53	0.000432362	0	dTDP-glucose 4-6-dehydratase
679	16329975	1148	67	40	0.000437993	0	lactose transport system permease protein; LacF
680	16330106	1148	67	40	0.000437993	0	hypothetical protein
681	16329800	1148	67	40	0.000437993	0	ferrous iron transport protein B
682	16331546	1148	52	33	0.000442835	0	30S ribosomal protein S14
683	16331597	1148	109	57	0.000449924	0	transcription-repair coupling factor
684	16331409	1148	109	57	0.000449924	0	DNA recombinase
685	16329479	1148	109	57	0.000449924	0	S-adenosylmethionine synthetase
686	16331338	1148	115	59	0.00045063	0	thiol-specific antioxidant protein
687	16331319	1148	38	26	0.000459167	0	glucose transport protein
688	16331607	1148	50	32	0.000460668	0	pyrimidine operon regulatory protein; PyrR
689	16332138	1148	50	32	0.000460668	0	oligopeptidase A
690	16331214	1148	93	51	0.000462137	0	hypothetical protein
691	16332135	1148	25	19	0.000468337	0	unknown protein
692	16331698	1148	25	19	0.000468337	0	cytochrome P450
693	16332254	1148	25	19	0.000468337	0	hypothetical protein
694	16332208	1148	25	19	0.000468337	0	hypothetical protein
695	16330199	1148	40	27	0.000474936	0	regulation of penicillin binding protein 5 production
696	16330000	1148	40	27	0.000474936	0	mannose-6-phosphate isomerase
697	16329493	1148	40	27	0.000474936	0	alpha-D-glucose-1-phosphate cytidylyltransferase
698	16330814	1148	40	27	0.000474936	0	membrane bound protein; LytR
699	16329461	1148	46	30	0.000483129	0	ferredoxin-sulfite reductase
700	16331390	1148	46	30	0.000483129	0	unknown protein
701	16329495	1148	65	39	0.000488911	0	dTDP-6-deoxy-L-mannose-dehydrogenase
702	16331325	1148	74	43	0.00049802	0	RadC protein
703	16330474	1148	74	43	0.00049802	0	acetyl coenzyme A acetyltransferase (thiolase)
704	16330398	1148	81	46	0.000506361	0	hypothetical protein
705	16331152	1148	126	62	0.000509551	0	uridine monophosphate kinase
706	16330354	1148	126	62	0.000509551	0	endonuclease III
707	16330297	1148	101	54	0.000522843	0	porphobilinogen deaminase
708	16330088	1148	122	61	0.000526022	0	cell division FtsZ protein
709	16329282	1148	122	61	0.000526022	0	geranylgeranyl pyrophosphate synthase
710	16330230	1148	9	9	0.000529364	0	beta transducin-like protein
711	16330234	1148	9	9	0.000529364	0	unknown protein
712	16330589	1148	9	9	0.000529364	0	unknown protein
713	16329752	1148	9	9	0.000529364	0	unknown protein
714	16329357	1148	9	9	0.000529364	0	unknown protein
715	16329695	1148	9	9	0.000529364	0	cell division response regulator; DivK
716	16330359	1148	9	9	0.000529364	0	unknown protein
717	16331829	1148	9	9	0.000529364	0	unknown protein
718	16330161	1148	9	9	0.000529364	0	hypothetical protein
719	16332166	1148	9	9	0.000529364	0	beta transducin-like protein
720	16330728	1148	9	9	0.000529364	0	hypothetical protein
721	16330661	1148	63	38	0.000540364	0	cation or drug efflux system protein
722	16331896	1148	15	13	0.000543667	0	unknown protein
723	16331094	1148	15	13	0.000543667	0	unknown protein
724	16331534	1148	86	48	0.000566169	0	Na/H+ antiporter
725	16332163	1148	72	42	0.000573049	0	RNA polymerase sigma-37
726	16329582	1148	20	16	0.000577761	0	PatA subfamily
727	16331646	1148	20	16	0.000577761	0	hypothetical protein
728	16330058	1148	91	50	0.00059556	0	hypothetical protein
729	16330563	1148	79	45	0.000602966	0	cytochrome c oxidase subunit I
730	16330305	1148	104	55	0.000615341	0	UDP-N-acetylmuramoylalanine--D-glutamate ligase
731	16331088	1148	104	55	0.000615341	0	primosomal protein N'
732	16332165	1148	12	11	0.000634491	0	unknown protein
733	16329218	1148	12	11	0.000634491	0	hypothetical protein
734	16330788	1148	12	11	0.000634491	0	CobN protein
735	16330340	1148	12	11	0.000634491	0	unknown protein
736	16331182	1148	12	11	0.000634491	0	transposase
737	16331813	1148	29	21	0.000640718	0	glucokinase
738	16329261	1148	59	36	0.000641864	0	hypothetical protein
739	16332063	1148	59	36	0.000641864	0	ammonium transport protein
740	16329449	1148	70	41	0.000651986	0	glycolate oxidase subunit; GlcE
741	16329864	1148	107	56	0.000702359	0	oxygen independent coprophorphyrinogen III oxidase
742	16330491	1148	107	56	0.000702359	0	folyl-polyglutamate synthetase
743	16330176	1148	77	44	0.00070795	0	glutamine-binding periplasmic protein/glutamine transport system permease protein
744	16329270	1148	119	60	0.000708541	0	NifS protein
745	16330440	1148	31	22	0.000712734	0	phytoene synthase
746	16329703	1148	99	53	0.000721151	0	ABC transporter
747	16330610	1148	99	53	0.000721151	0	beta-ketoacyl-acyl carrier protein synthase III
748	16330402	1148	99	53	0.000721151	0	ABC transporter
749	16330873	1148	68	40	0.000734102	0	hypothetical protein
750	16330554	1148	68	40	0.000734102	0	ABC transporter
751	16331493	1148	55	34	0.000735885	0	heat shock protein; GrpE
752	16331725	1148	89	49	0.000749182	0	ferrochelatase
753	16330820	1148	89	49	0.000749182	0	30S ribosomal protein S1
754	16329973	1148	22	17	0.000753345	0	high-affinity branched-chain amino acid transport protein
755	16329936	1148	110	57	0.000772804	0	50S ribosomal protein L22
756	16330073	1148	110	57	0.000772804	0	polypeptide deformylase
757	16329890	1148	53	33	0.000777793	0	agmatine ureohydrolase
758	16329377	1148	53	33	0.000777793	0	high affinity sulfate transporter
759	16332019	1148	66	39	0.000818573	0	membrane bound sugar transport protein
760	16331977	1148	75	43	0.000820712	0	ABC transporter
761	16330261	1148	35	24	0.000821557	0	transcriptional regulator
762	16330422	1148	35	24	0.000821557	0	transcriptional regulator
763	16330186	1148	82	46	0.000829622	0	Holliday junction DNA helicase; RuvA
764	16331004	1148	49	31	0.000846441	0	high-affinity branched-chain amino acid transport permease protein
765	16330115	1148	17	14	0.000850776	0	unknown protein
766	16331086	1148	17	14	0.000850776	0	N utilization substance protein B
767	16331300	1148	17	14	0.000850776	0	7-beta-(4-carbaxybutanamido)cephalosporanic acid acylase
768	16330198	1148	17	14	0.000850776	0	unknown protein
769	16331922	1148	17	14	0.000850776	0	unknown protein
770	16331051	1148	37	25	0.000857591	0	ferredoxin-NADP oxidoreductase
771	16329861	1148	102	54	0.000870817	0	malonyl coenzyme A-acyl carrier protein transacylase
772	16330356	1148	102	54	0.000870817	0	hypothetical protein
773	16330072	1148	39	26	0.000881601	0	hypothetical protein
774	16331485	1148	39	26	0.000881601	0	unknown protein
775	16331125	1148	45	29	0.000887964	0	spermidine/putrescine-binding periplasmic protein
776	16331592	1148	41	27	0.00089414	0	mannosyl transferase
777	16331525	1148	41	27	0.00089414	0	phosphomannose isomerase
778	16330263	1148	64	38	0.000904486	0	hypothetical protein
779	16331146	1148	64	38	0.000904486	0	serine/threonine protein kinase
780	16331081	1148	24	18	0.000922198	0	negative aliphatic amidase regulator
781	16331504	1148	73	42	0.000940518	0	conserved component of ABC transporter for natural amino acids
782	16331321	1148	97	52	0.000958696	0	protein-export membrane protein; SecF
783	16331744	1148	92	50	0.000971482	0	ABC transporter subunit
784	16331667	1148	92	50	0.000971482	0	7-keto-8-aminopelargonic acid synthetase
785	16331442	1148	123	61	0.000978338	0	60kD chaperonin 2
786	16329260	1148	123	61	0.000978338	0	dimethyladenosine transferase
787	16330295	1148	62	37	0.000990839	0	putative iojap protein
788	16332030	1148	127	62	0.000995584	0	hypothetical protein
789	16329834	1148	105	55	0.00102617	0	DNA polymerase III alpha subunit
790	16330133	1148	71	41	0.00106651	0	PmbA protein
791	16330875	1148	71	41	0.00106651	0	NADH dehydrogenase subunit 3
792	16329392	1148	60	36	0.00107654	0	4-alpha-glucanotransferase
793	16329879	1148	26	19	0.00107759	0	unknown protein
794	16330100	1148	85	47	0.00111654	0	cytoplasmic membrane protein for maltose uptake
795	16329881	1148	85	47	0.00111654	0	cytochrome c oxidase subunit I
796	16330327	1148	85	47	0.00111654	0	protease IV
797	16330317	1148	78	44	0.00114487	0	isopenicillin N epimerase
798	16332043	1148	78	44	0.00114487	0	auxin-induced protein
799	16331160	1148	58	35	0.00116043	0	pilin biogenesis protein
800	16330164	1148	58	35	0.00116043	0	RecF protein
801	16329200	1148	14	12	0.00116852	0	regulatory protein; PchR
802	16332192	1148	14	12	0.00116852	0	putative chromatic adaptation sensor receptor (rcaE) like
803	16329521	1148	14	12	0.00116852	0	unknown protein
804	16330829	1148	19	15	0.00117027	0	unknown protein
805	16330403	1148	19	15	0.00117027	0	unknown protein
806	16329796	1148	19	15	0.00117027	0	unknown protein
807	16332016	1148	108	56	0.00117641	0	UDP-MurNac-tripeptide synthetase
808	16332094	1148	108	56	0.00117641	0	UDP-N-acetylmuramate-alanine ligase
809	16330269	1148	108	56	0.00117641	0	D-alanine:D-alanine ligase-related protein
810	16332069	1148	108	56	0.00117641	0	trigger factor
811	16331003	1148	100	53	0.00118028	0	ABC transporter
812	16329591	1148	90	49	0.00120824	0	lipoic acid synthetase
813	16332059	1148	90	49	0.00120824	0	hypothetical protein
814	16330204	1148	90	49	0.00120824	0	lipoic acid synthetase
815	16332311	1148	28	20	0.00121516	0	integral membrane O-antigen translocator protein
816	16332245	1148	95	51	0.00123603	0	diaminopimelate epimerase
817	16331639	1148	56	34	0.00124125	0	hypothetical protein
818	16330802	1148	8	8	0.0012744	0	renin-binding protein
819	16330506	1148	8	8	0.0012744	0	hypothetical protein
820	16330970	1148	8	8	0.0012744	0	unknown protein
821	16330847	1148	8	8	0.0012744	0	unknown protein
822	16331550	1148	8	8	0.0012744	0	transmembrane protein FT27
823	16329713	1148	8	8	0.0012744	0	unknown protein
824	16331162	1148	111	57	0.00130487	0	ATP-dependent Clp protease proteolytic subunit
825	16330162	1148	111	57	0.00130487	0	30S ribosomal protein S1
826	16332067	1148	111	57	0.00130487	0	ATP-dependent protease ATPase subunit
827	16331161	1148	111	57	0.00130487	0	ATP-dependent Clp protease proteolytic subunit
828	16331969	1148	111	57	0.00130487	0	phospho-N-acetylmuramoyl-pentapeptide-transferas e
829	16332068	1148	111	57	0.00130487	0	ATP-dependent Clp protease proteolytic subunit
830	16332037	1148	111	57	0.00130487	0	ATP-dependent protease; ClpP
831	16329302	1148	54	33	0.00131767	0	arginase
832	16332015	1148	83	46	0.00132932	0	ExsB protein
833	16331702	1148	30	21	0.00133238	0	acyl-CoA desaturase 1
834	16331190	1148	114	58	0.00138716	0	nucleoside diphosphate kinase
835	16331825	1148	117	59	0.0013893	0	thioredoxin
836	16330285	1148	117	59	0.0013893	0	hypothetical protein
837	16330606	1148	11	10	0.00142049	0	unknown protein
838	16330917	1148	11	10	0.00142049	0	hypothetical protein
839	16331954	1148	11	10	0.00142049	0	transposase
840	16329669	1148	11	10	0.00142049	0	hypothetical protein
841	16330308	1148	11	10	0.00142049	0	hydrogenase accessory protein
842	16332012	1148	11	10	0.00142049	0	RNA binding protein
843	16330863	1148	11	10	0.00142049	0	unknown protein
844	16332185	1148	11	10	0.00142049	0	ABC-transporter DevB homologue
845	16332134	1148	11	10	0.00142049	0	hypothetical protein
846	16331818	1148	11	10	0.00142049	0	unknown protein
847	16331767	1148	11	10	0.00142049	0	hypothetical protein
848	16329743	1148	32	22	0.00142813	0	hypothetical protein
849	16331351	1148	65	38	0.00147126	0	cytochrome b6
850	16331291	1148	65	38	0.00147126	0	cation or drug efflux system protein
851	16332201	1148	88	48	0.00147311	0	ATP-binding subunit of an ABC-type osmolyte transporter
852	16331689	1148	21	16	0.00148064	0	hypothetical protein
853	16331907	1148	34	23	0.00150227	0	transcriptional repressor; SmtB
854	16332036	1148	34	23	0.00150227	0	hypothetical protein
855	16331196	1148	34	23	0.00150227	0	unknown protein
856	16331035	1148	74	42	0.00150573	0	twitching mobility protein
857	16329182	1148	74	42	0.00150573	0	iron(III) dicitrate transport system permease protein; FecC
858	16331109	1148	74	42	0.00150573	0	hypothetical protein
859	16329488	1148	36	24	0.00155537	0	ABC transporter
860	16331388	1148	36	24	0.00155537	0	membrane-bound lytic transglycosylase A
861	16329924	1148	81	45	0.00156045	0	50S ribosomal protein L15
862	16331010	1148	44	28	0.00158209	0	fructose 1,6-bisphosphatase
863	16330217	1148	42	27	0.00160023	0	hypothetical protein
864	16330301	1148	42	27	0.00160023	0	sugar fermentation stimulation protein
865	16329217	1148	63	37	0.00161112	0	glycogen (starch) synthase
866	16329939	1148	63	37	0.00161112	0	50S ribosomal protein L23
867	16331223	1148	106	55	0.00168041	0	GTP-binding protein Era
868	16330008	1148	106	55	0.00168041	0	50S ribosomal protein L12
869	16330928	1148	16	13	0.00174445	0	hypothetical protein
870	16329659	1148	16	13	0.00174445	0	hypothetical protein
871	16330778	1148	16	13	0.00174445	0	unknown protein
872	16331612	1148	16	13	0.00174445	0	amidase enhancer
873	16330455	1148	61	36	0.00175118	0	water channel protein
874	16330178	1148	61	36	0.00175118	0	glycogen phosphorylase
875	16330876	1148	86	47	0.00176529	0	NADH dehydrogenase subunit; NdhK
876	16330531	1148	86	47	0.00176529	0	NADH dehydrogenase subunit 7
877	16332268	1148	23	17	0.00176755	0	hypothetical protein
878	16330003	1148	124	61	0.00179724	0	60kD chaperonin 1
879	16329759	1148	124	61	0.00179724	0	tyrosyl tRNA synthetase
880	16330255	1148	79	44	0.0018089	0	deoxyribose-phosphate aldolase
881	16331971	1148	70	40	0.0019036	0	phosphofructokinase
882	16329833	1148	91	49	0.00190885	0	lysostaphin
883	16329963	1148	91	49	0.00190885	0	chromosome segregation protein SMC1
884	16330475	1148	109	56	0.00193552	0	3-ketoacyl-acyl carrier protein reductase
885	16331401	1148	109	56	0.00193552	0	UDP-N-acetylglucosamine 1-carboxyvinyltransferase
886	16330288	1148	109	56	0.00193552	0	hypothetical protein
887	16331072	1148	25	18	0.00202236	0	hypothetical protein
888	16330022	1148	25	18	0.00202236	0	poly(3-hydroxyalkanoate) synthase
889	16332162	1148	25	18	0.00202236	0	hypothetical protein
890	16329649	1148	57	34	0.00202575	0	regulatory components of sensory transduction system
891	16329363	1148	57	34	0.00202575	0	unknown protein
892	16331307	1148	77	43	0.00207344	0	6-phosphogluconate dehydrogenase
893	16331156	1148	68	39	0.00211316	0	cation or drug efflux system protein
894	16331828	1148	68	39	0.00211316	0	hypothetical protein
895	16332325	1148	55	33	0.0021569	0	eukaryotic protein kinase
896	16331212	1148	112	57	0.00216512	0	hypothetical protein
897	16331552	1148	112	57	0.00216512	0	Holliday junction DNA helicase; RuvB
898	16329253	1148	121	60	0.00223559	0	polyribonucleotide nucleotidyltransferase
899	16332071	1148	121	60	0.00223559	0	dihydrodipicolinate synthase
900	16331569	1148	27	19	0.00224057	0	unknown protein
901	16330944	1148	27	19	0.00224057	0	alpha,alpha-trehalose-phosphate synthase
902	16329508	1148	53	32	0.00228153	0	mannosyltransferase B
903	16330763	1148	104	54	0.00228445	0	UDP-N-acetylmuramoylalanyl-D-glutamyl-2, 6-diamino-pimelate-D-alanyl-D-alanine ligase
904	16330002	1148	104	54	0.00228445	0	10kD chaperonin
905	16331629	1148	18	14	0.00230975	0	unknown protein
906	16331757	1148	115	58	0.00233221	0	hypothetical protein
907	16329745	1148	115	58	0.00233221	0	hypothetical protein
908	16329977	1148	115	58	0.00233221	0	serine protease; HtrA
909	16330598	1148	115	58	0.00233221	0	protease; HhoB
910	16329387	1148	115	58	0.00233221	0	protease; HhoA
911	16331494	1148	75	42	0.00235271	0	general secretion pathway protein E
912	16332288	1148	75	42	0.00235271	0	hypothetical protein
913	16330690	1148	51	31	0.00239764	0	potential NAD-reducing hydrogenase subunit
914	16330386	1148	51	31	0.00239764	0	hypothetical protein
915	16331648	1148	82	45	0.00242688	0	hypothetical protein
916	16329777	1148	82	45	0.00242688	0	cytochrome oxidase d subunit I
917	16332104	1148	13	11	0.00245488	0	unknown protein
918	16330102	1148	13	11	0.00245488	0	unknown protein
919	16332216	1148	13	11	0.00245488	0	hypothetical protein
920	16331303	1148	49	30	0.00250313	0	hypothetical protein
921	16329320	1148	31	21	0.00256236	0	potential FMN-protein
922	16330596	1148	31	21	0.00256236	0	P3 protein
923	16331752	1148	33	22	0.00266764	0	hypothetical protein
924	16330433	1148	45	28	0.00267311	0	peptidyl-prolyl cis-trans isomerase
925	16330086	1148	35	23	0.00273852	0	hypothetical protein
926	16331769	1148	41	26	0.00277184	0	O-methyltransferase
927	16329524	1148	37	24	0.00277762	0	UDP-glucose-4-epimerase
928	16330298	1148	39	25	0.00278776	0	hypothetical protein
929	16331995	1148	20	15	0.00283226	0	unknown protein
930	16331742	1148	20	15	0.00283226	0	sensory transduction histidine kinase
931	16331158	1148	71	40	0.00294932	0	twitching motility protein
932	16330651	1148	7	7	0.00303538	0	unknown protein
933	16331269	1148	7	7	0.00303538	0	transposase
934	16332298	1148	7	7	0.00303538	0	unknown protein
935	16330747	1148	7	7	0.00303538	0	transposase
936	16332191	1148	7	7	0.00303538	0	transposase
937	16332291	1148	7	7	0.00303538	0	unknown protein
938	16329690	1148	7	7	0.00303538	0	transposase
939	16330526	1148	7	7	0.00303538	0	unknown protein
940	16331039	1148	7	7	0.00303538	0	transposase
941	16331135	1148	7	7	0.00303538	0	integrin alpha subunit domain homologue
942	16329428	1148	7	7	0.00303538	0	unknown protein
943	16330249	1148	7	7	0.00303538	0	transposase
944	16330231	1148	7	7	0.00303538	0	beta transducin-like protein
945	16332299	1148	7	7	0.00303538	0	unknown protein
946	16329481	1148	7	7	0.00303538	0	unknown protein
947	16330495	1148	7	7	0.00303538	0	unknown protein
948	16330205	1148	10	9	0.00311874	0	unknown protein
949	16331316	1148	10	9	0.00311874	0	protochlorophyllide reductase ChlB subunit
950	16331764	1148	10	9	0.00311874	0	delta(24)-sterol C-methyltransferase
951	16329625	1148	10	9	0.00311874	0	hypothetical protein
952	16329588	1148	10	9	0.00311874	0	16.6 kDa small heat shock protein, molecular chaperon
953	16329955	1148	10	9	0.00311874	0	transposase
954	16329465	1148	10	9	0.00311874	0	hypothetical protein
955	16331846	1148	10	9	0.00311874	0	unknown protein
956	16329954	1148	10	9	0.00311874	0	transposase
957	16331474	1148	10	9	0.00311874	0	unknown protein
958	16329813	1148	10	9	0.00311874	0	unknown protein
959	16331011	1148	10	9	0.00311874	0	unknown protein
960	16329980	1148	10	9	0.00311874	0	unknown protein
961	16331496	1148	10	9	0.00311874	0	hypothetical protein
962	16330861	1148	110	56	0.00312699	0	rod-shape-determining protein
963	16329735	1148	110	56	0.00312699	0	penicillin-binding protein
964	16332214	1148	85	46	0.00319573	0	acetyl-CoA carboxylase alpha subunit
965	16330143	1148	58	34	0.00320328	0	glycogen phosphorylase
966	16330511	1148	69	39	0.00326332	0	Mn transporter; MntC
967	16329696	1148	22	16	0.00329452	0	hypothetical protein
968	16331983	1148	22	16	0.00329452	0	sucrose phosphate synthase
969	16332089	1148	15	12	0.00348672	0	unknown protein
970	16332296	1148	15	12	0.00348672	0	chloroplast membrane-associated 30 kD protein
971	16330911	1148	15	12	0.00348672	0	unknown protein
972	16330998	1148	15	12	0.00348672	0	unknown protein
973	16332255	1148	15	12	0.00348672	0	cytochrome b subunit of nitric oxide reductase
974	16331826	1148	15	12	0.00348672	0	hypothetical protein
975	16329536	1148	90	48	0.00352403	0	succinate--CoA ligase
976	16330972	1148	90	48	0.00352403	0	succinyl-CoA synthetase
977	16330707	1148	113	57	0.00352874	0	tRNA delta-2-isopentenylpyrophosphate (IPP) transferase
978	16331384	1148	113	57	0.00352874	0	ATP-dependent Clp protease regulatory subunit
979	16331048	1148	113	57	0.00352874	0	ClpB protein
980	16331154	1148	113	57	0.00352874	0	ClpB protein
981	16330597	1148	67	38	0.00358537	0	unknown protein
982	16332281	1148	76	42	0.00358947	0	heat shock protein
983	16329326	1148	105	54	0.00359663	0	ATP synthase g subunit
984	16331927	1148	54	32	0.0036236	0	eukaryotic protein kinase
985	16332028	1148	24	17	0.00368879	0	unknown protein
986	16331256	1148	24	17	0.00368879	0	putative; ORF1
987	16330043	1148	83	45	0.00369163	0	glucose 6-phosphate dehydrogenase
988	16331560	1148	83	45	0.00369163	0	hypothetical protein
989	16331806	1148	129	62	0.00371757	0	ribose-phosphate pyrophosphokinase
990	16329542	1148	52	31	0.00382152	0	glyoxalase II
991	16330729	1148	116	58	0.00385322	0	pentose-5-phosphate-3-epimerase
992	16329714	1148	122	60	0.00388154	0	DnaJ protein
993	16331753	1148	65	37	0.00391355	0	general secretion pathway protein E
994	16331172	1148	50	30	0.00400781	0	chloride channel protein
995	16332054	1148	26	18	0.00401341	0	unknown protein
996	16330374	1148	26	18	0.00401341	0	unknown protein
997	16331009	1148	88	47	0.00413908	0	hypothetical protein
998	16332086	1148	81	44	0.00421744	0	NADH dehydrogenase subunit 1
999	16331860	1148	63	36	0.00424582	0	hypothetical protein
1000	16330660	1148	108	55	0.0042617	0	3-dehydroquinate synthase
1001	16329251	1148	108	55	0.0042617	0	ribonuclease HII
1002	16330619	1148	108	55	0.0042617	0	superoxide dismutase
1003	16332099	1148	108	55	0.0042617	0	recombination protein
1004	16330856	1148	28	19	0.00427031	0	HlyD family of secretion proteins
1005	16329381	1148	46	28	0.00433382	0	lysine decarboxylase
1006	16329389	1148	17	13	0.00443619	0	biliverdin reductase
1007	16329816	1148	17	13	0.00443619	0	GumB protein
1008	16329733	1148	17	13	0.00443619	0	unknown protein
1009	16329203	1148	17	13	0.00443619	0	iron(III) dicitrate-binding periplasmic protein
1010	16329778	1148	72	40	0.00445699	0	cytochrome oxidase d subunit II
1011	16330904	1148	30	20	0.00446347	0	hydrogenase isoenzymes formation protein; HypB
1012	16331353	1148	30	20	0.00446347	0	mannosyl transferase
1013	16331028	1148	30	20	0.00446347	0	hypothetical protein
1014	16331056	1148	30	20	0.00446347	0	hypothetical protein
1015	16331061	1148	30	20	0.00446347	0	hypothetical protein
1016	16329226	1148	44	27	0.00446706	0	UDP-N-acetyl-D-mannosaminuronic acid transferase
1017	16332095	1148	93	49	0.00447979	0	hypothetical protein
1018	16329455	1148	42	26	0.00457567	0	coproporphyrinogen III oxidase
1019	16331164	1148	42	26	0.00457567	0	hypothetical protein
1020	16329589	1148	42	26	0.00457567	0	c-type cytochrome synthesis protein
1021	16331356	1148	32	21	0.00459789	0	transcriptional regulatory protein; HypF
1022	16331279	1148	40	25	0.00465566	0	uridine 5'-monophosphate synthase
1023	16332117	1148	34	22	0.00467896	0	chromate transport protein
1024	16331793	1148	34	22	0.00467896	0	periplasmic iron-binding protein
1025	16330428	1148	38	24	0.00470271	0	quinolene resistance protein; NorA
1026	16329448	1148	38	24	0.00470271	0	unknown protein
1027	16331439	1148	38	24	0.00470271	0	hypothetical protein
1028	16331361	1148	36	23	0.00471214	0	hypothetical protein
1029	16329568	1148	36	23	0.00471214	0	sulfur deprivation response regulator
1030	16330818	1148	86	46	0.00479661	0	ABC transporter
1031	16330159	1148	86	46	0.00479661	0	riboflavin synthase beta subunit
1032	16332282	1148	70	39	0.00491252	0	ADP-glucose pyrophosphorylase
1033	16330994	1148	70	39	0.00491252	0	aldehyde reductase
1034	16330405	1148	70	39	0.00491252	0	orotidine 5' monophosphate decarboxylase
1035	16332170	1148	12	10	0.00503322	0	unknown protein
1036	16330530	1148	12	10	0.00503322	0	unknown protein
1037	16331404	1148	12	10	0.00503322	0	unknown protein
1038	16329571	1148	12	10	0.00503322	0	hypothetical protein
1039	16330040	1148	57	33	0.00524484	0	hypothetical protein
1040	16330473	1148	57	33	0.00524484	0	glutathione peroxidase
1041	16330936	1148	57	33	0.00524484	0	glutathione peroxidase
1042	16329188	1148	19	14	0.00526623	0	hypothetical protein
1043	16329509	1148	19	14	0.00526623	0	unknown protein
1044	16330189	1148	19	14	0.00526623	0	RNA-binding protein
1045	16332039	1148	19	14	0.00526623	0	unknown protein
1046	16330665	1148	77	42	0.00534947	0	hypothetical protein
1047	16329997	1148	84	45	0.00549356	0	hypothetical protein
1048	16330012	1148	114	57	0.00564598	0	transcription antitermination protein; NusG
1049	16329474	1148	114	57	0.00564598	0	30S ribosomal protein S15
1050	16331284	1148	101	52	0.00574007	0	hypothetical protein
1051	16331219	1148	66	37	0.00585647	0	glycogen synthase
1052	16331730	1148	75	41	0.00595097	0	polyA polymerase
1053	16330122	1148	21	15	0.00596455	0	2-hydroxy-6-oxohepta-2,4-dienoate hydrolase
1054	16329811	1148	21	15	0.00596455	0	sporulation protein; SpoIID
1055	16329231	1148	21	15	0.00596455	0	unknown protein
1056	16331380	1148	21	15	0.00596455	0	hypothetical protein
1057	16332228	1148	89	47	0.00613964	0	haemolysin secretion ATP-binding protein
1058	16329250	1148	89	47	0.00613964	0	ribonuclease E
1059	16329590	1148	49	29	0.00648537	0	hypothetical protein
1060	16329520	1148	73	40	0.00657294	0	unknown protein
1061	16332235	1148	109	55	0.00659512	0	UDP-N-acetylglucosamine-N-acetylmuramyl-(pentape ptide)pyrophosphoryl-undecaprenol N-acetylglucosamine transferase
1062	16330837	1148	9	8	0.00670528	0	unknown protein
1063	16331953	1148	9	8	0.00670528	0	transposase
1064	16329912	1148	9	8	0.00670528	0	50S ribosomal protein L31
1065	16331912	1148	9	8	0.00670528	0	transposase
1066	16329640	1148	9	8	0.00670528	0	transposase
1067	16331913	1148	9	8	0.00670528	0	transposase
1068	16330954	1148	9	8	0.00670528	0	unknown protein
1069	16330786	1148	9	8	0.00670528	0	unknown protein
1070	16329432	1148	9	8	0.00670528	0	unknown protein
1071	16331532	1148	9	8	0.00670528	0	virulence associated protein C
1072	16331283	1148	9	8	0.00670528	0	unknown protein
1073	16331104	1148	9	8	0.00670528	0	glutamate--ammonia ligase
1074	16329198	1148	9	8	0.00670528	0	hypothetical protein
1075	16331782	1148	9	8	0.00670528	0	protochlorophyllide oxido-reductase
1076	16331537	1148	9	8	0.00670528	0	hypothetical protein
1077	16330457	1148	9	8	0.00670528	0	ferredoxin
1078	16329995	1148	9	8	0.00670528	0	unknown protein
1079	16331394	1148	9	8	0.00670528	0	ribulose bisphosphate carboxylase small subunit
1080	16331849	1148	14	11	0.006782	0	sensory transduction histidine kinase
1081	16330259	1148	14	11	0.006782	0	unknown protein
1082	16332119	1148	62	35	0.00682925	0	helicase of the snf2/rad54 family
1083	16331708	1148	25	17	0.00697716	0	hypothetical protein
1084	16330801	1148	25	17	0.00697716	0	hypothetical protein
1085	16330280	1148	25	17	0.00697716	0	unknown protein
1086	16331029	1148	25	17	0.00697716	0	hypothetical protein
1087	16330591	1148	80	43	0.00699344	0	hypothetical protein
1088	16330125	1148	45	27	0.00700949	0	glutathione synthetase
1089	16329323	1148	87	46	0.00704643	0	carboxyl-terminal protease
1090	16331391	1148	87	46	0.00704643	0	carboxyl-terminal processing protease
1091	16330090	1148	87	46	0.00704643	0	carboxyl-terminal protease
1092	16329998	1148	87	46	0.00704643	0	L-threonine deaminase
1093	16330148	1148	6	6	0.00715482	0	unknown protein
1094	16331179	1148	6	6	0.00715482	0	unknown protein
1095	16331613	1148	6	6	0.00715482	0	hypothetical protein
1096	16329853	1148	6	6	0.00715482	0	hypothetical protein
1097	16330881	1148	6	6	0.00715482	0	unknown protein
1098	16330534	1148	6	6	0.00715482	0	hypothetical protein
1099	16330476	1148	6	6	0.00715482	0	44.5 kD bacteriochlorophyll synthase subunit
1100	16330964	1148	6	6	0.00715482	0	transposase
1101	16331929	1148	6	6	0.00715482	0	salt-stress induced hydrophobic peptide
1102	16330592	1148	6	6	0.00715482	0	unknown protein
1103	16331358	1148	6	6	0.00715482	0	unknown protein
1104	16329532	1148	6	6	0.00715482	0	unknown protein
1105	16329344	1148	6	6	0.00715482	0	unknown protein
1106	16331750	1148	43	26	0.0072336	0	imidazoleglycerol-phosphate dehydratase; histidinol-phosphatase
1107	16331800	1148	27	18	0.00731014	0	hypothetical protein
1108	16330315	1148	27	18	0.00731014	0	unknown protein
1109	16329969	1148	27	18	0.00731014	0	hypothetical protein
1110	16329565	1148	39	24	0.00758076	0	urease accessory protein G
1111	16330676	1148	39	24	0.00758076	0	Mannosyltransferase B
1112	16330864	1148	39	24	0.00758076	0	UDP-N-acetyl-D-mannosaminuronic acid transferase
1113	16329214	1148	31	20	0.00768709	0	hydrogenase isoenzymes formation protein; HypD
1114	16331839	1148	31	20	0.00768709	0	unknown protein
1115	16330932	1148	31	20	0.00768709	0	glycerol dehydrogenase
1116	16331423	1148	37	23	0.00769187	0	glucose inhibited division protein A
1117	16331248	1148	37	23	0.00769187	0	unknown protein
1118	16329463	1148	112	56	0.00771325	0	DNA polymerase III beta subunit
1119	16330705	1148	112	56	0.00771325	0	hypothetical protein
1120	16330375	1148	35	22	0.00775212	0	NADH dehydrogenase
1121	16331685	1148	33	21	0.00775351	0	flavoprotein
1122	16329322	1148	33	21	0.00775351	0	potential FMN-protein
1123	16330309	1148	92	48	0.00775534	0	GcpE protein
1124	16331600	1148	78	42	0.00779035	0	high-affinity branched-chain amino acid transport ATP-binding protein
1125	16330687	1148	78	42	0.00779035	0	hydrogenase subunit
1126	16330792	1148	16	12	0.00827741	0	hypothetical protein
1127	16329708	1148	16	12	0.00827741	0	hypothetical protein
1128	16331402	1148	102	52	0.00854495	0	fumarase
1129	16330103	1148	76	41	0.00861473	0	phosphoribosyl aminoidazole succinocarboxamide synthetase
1130	16332160	1148	54	31	0.00878202	0	histidyl tRNA synthetase
1131	16330201	1148	115	57	0.0088624	0	glyceraldehyde 3-phosphate dehydrogenase
1132	16332093	1148	115	57	0.0088624	0	glyceraldehyde-3-phosphate dehydrogenase (NADP+) (phosphorylating)
1133	16331386	1148	83	44	0.00899244	0	fructose-1,6-bisphosphate aldolase
1134	16331755	1148	65	36	0.00921813	0	ribonuclease H
1135	16331005	1148	65	36	0.00921813	0	hypothetical protein
1136	16331195	1148	52	30	0.00925524	0	hypothetical protein
1137	16332051	1148	52	30	0.00925524	0	4-hydroxybenzoate-octaprenyl transferase
1138	16330907	1148	18	13	0.00950298	0	hypothetical protein
1139	16332161	1148	18	13	0.00950298	0	glutaredoxin
1140	16330429	1148	50	29	0.00971591	0	periplasmic phosphate binding protein
1141	16329580	1148	50	29	0.00971591	0	hypothetical protein
1142	16331543	1148	50	29	0.00971591	0	phosphate-binding periplasmic protein precursor
1143	16330874	1148	63	35	0.00990691	0	threonine synthase
1144	16330190	1148	110	55	0.0100064	0	amidase
1145	16331168	1148	11	9	0.0100506	0	hypothetical protein
1146	16331871	1148	11	9	0.0100506	0	unknown protein
1147	16331031	1148	11	9	0.0100506	0	unknown protein
1148	16330694	1148	11	9	0.0100506	0	hypothetical protein
1149	16329810	1148	20	14	0.0104735	0	serine esterase
1150	16329535	1148	20	14	0.0104735	0	hypothetical protein
1151	16331878	1148	20	14	0.0104735	0	P-methylase
1152	16329494	1148	46	27	0.0105837	0	CDP-glucose-4,6-dehydratase
1153	16329942	1148	46	27	0.0105837	0	hypothetical protein
1154	16332326	1148	61	34	0.0106019	0	unknown protein
1155	16330097	1148	121	59	0.0108174	0	DNA helicase II
1156	16331568	1148	44	26	0.0109815	0	2-succinyl-6-hydroxy-2, 4-cyclohexadiene-1-carboxylate synthase
1157	16329972	1148	93	48	0.0111497	0	DNA mismatch repair protein; MutL
1158	16329706	1148	22	15	0.0112154	0	Fat protein
1159	16331007	1148	22	15	0.0112154	0	hypothetical protein
1160	16330859	1148	22	15	0.0112154	0	nodulation protein
1161	16331599	1148	59	33	0.0113005	0	rare lipoprotein A
1162	16331285	1148	24	16	0.011758	0	hypothetical protein
1163	16331743	1148	24	16	0.011758	0	unknown protein
1164	16330831	1148	24	16	0.011758	0	precorrin isomerase
1165	16331965	1148	113	56	0.0117625	0	transfer RNA-guanine transglycosylase
1166	16330982	1148	113	56	0.0117625	0	phenylalanyl-tRNA synthetase
1167	16331231	1148	38	23	0.0119618	0	iron utilization protein
1168	16330938	1148	38	23	0.0119618	0	sodium-coupled permease
1169	16330510	1148	98	50	0.0119648	0	Mn transporter; MntA
1170	16331205	1148	57	32	0.0120002	0	2,3-bisphosphoglycerate-independent phosphoglycerate mutase
1171	16330104	1148	26	17	0.0121294	0	chloroplast import-associated channel IAP75
1172	16330376	1148	77	41	0.0121849	0	N-acetylmuramoyl-L-alanine amidase
1173	16331521	1148	36	22	0.0121927	0	unknown protein
1174	16330622	1148	28	18	0.0123548	0	1,4-dihydroxy-2-naphtoic acid prenyltransferase
1175	16331074	1148	34	21	0.0123602	0	asparaginase
1176	16332121	1148	32	20	0.0124526	0	unknown protein
1177	16331959	1148	30	19	0.0124562	0	hypothetical protein
1178	16330623	1148	13	10	0.0128094	0	HglK
1179	16329569	1148	13	10	0.0128094	0	unknown protein
1180	16330570	1148	13	10	0.0128094	0	squalene-hopene-cyclase
1181	16329887	1148	13	10	0.0128094	0	unknown protein
1182	16329187	1148	13	10	0.0128094	0	regulatory protein; PchR
1183	16331347	1148	116	57	0.0136365	0	triosephosphate isomerase
1184	16332317	1148	116	57	0.0136365	0	RecA gene product
1185	16331014	1148	116	57	0.0136365	0	hypothetical protein
1186	16331418	1148	8	7	0.0140879	0	hypothetical protein
1187	16331872	1148	8	7	0.0140879	0	unknown protein
1188	16330051	1148	8	7	0.0140879	0	unknown protein
1189	16331271	1148	8	7	0.0140879	0	transposase
1190	16331377	1148	8	7	0.0140879	0	unknown protein
1191	16332018	1148	8	7	0.0140879	0	unknown protein
1192	16332206	1148	8	7	0.0140879	0	protochlorophillide reductase subunit; ChlN
1193	16331237	1148	8	7	0.0140879	0	response regulator like protein
1194	16331691	1148	8	7	0.0140879	0	unknown protein
1195	16329999	1148	8	7	0.0140879	0	unknown protein
1196	16331724	1148	8	7	0.0140879	0	methyltransferase
1197	16331444	1148	8	7	0.0140879	0	hypothetical protein
1198	16330220	1148	8	7	0.0140879	0	plastoquinol--plastocyanin reductase
1199	16331097	1148	8	7	0.0140879	0	potassium channel
1200	16330942	1148	8	7	0.0140879	0	unknown protein
1201	16329683	1148	8	7	0.0140879	0	hypothetical protein
1202	16332013	1148	8	7	0.0140879	0	Mg-protoporphyrin IX methyl transferase
1203	16331166	1148	8	7	0.0140879	0	transposase
1204	16331213	1148	8	7	0.0140879	0	unknown protein
1205	16330323	1148	8	7	0.0140879	0	unknown protein
1206	16330749	1148	8	7	0.0140879	0	unknown protein
1207	16330602	1148	8	7	0.0140879	0	hypothetical protein
1208	16329402	1148	73	39	0.0144571	0	CIRCE binding repressor
1209	16329442	1148	49	28	0.014751	0	UbiH protein
1210	16331741	1148	49	28	0.014751	0	glucose inhibited division protein B
1211	16329456	1148	15	11	0.0149724	0	heme oxygenase
1212	16329413	1148	15	11	0.0149724	0	unknown protein
1213	16329788	1148	15	11	0.0149724	0	phenoxybenzoate dioxygenase
1214	16330500	1148	15	11	0.0149724	0	unknown protein
1215	16329548	1148	15	11	0.0149724	0	alkaline phosphatase
1216	16330094	1148	15	11	0.0149724	0	urease accessory protein E
1217	16329192	1148	15	11	0.0149724	0	regulatory protein; PcrR
1218	16330811	1148	15	11	0.0149724	0	heme oxygenase
1219	16331101	1148	106	53	0.0150908	0	hemolysin
1220	16331327	1148	80	42	0.0154316	0	high-affinity branched-chain amino acid transport ATP-binding protein
1221	16329437	1148	71	38	0.0156282	0	phosphofructokinase
1222	16330150	1148	94	48	0.0156958	0	single-strand-DNA-specific exonuclease; RecJ
1223	16329309	1148	94	48	0.0156958	0	ABC transporter
1224	16330614	1148	87	45	0.015889	0	hypothetical protein
1225	16332044	1148	17	12	0.0166091	0	unknown protein
1226	16331830	1148	17	12	0.0166091	0	chorismate mutase
1227	16329423	1148	17	12	0.0166091	0	biotin [acetyl-CoA-carboxylase] ligase
1228	16332062	1148	17	12	0.0166091	0	Holliday juction resolvase; RuvC
1229	16331931	1148	17	12	0.0166091	0	unknown protein
1230	16332315	1148	17	12	0.0166091	0	unknown protein
1231	16329237	1148	17	12	0.0166091	0	thioredoxin M
1232	16329949	1148	17	12	0.0166091	0	urease accessory protein F
1233	16331545	1148	5	5	0.0166946	0	hypothetical protein
1234	16330655	1148	5	5	0.0166946	0	unknown protein
1235	16330420	1148	5	5	0.0166946	0	unknown protein
1236	16332156	1148	5	5	0.0166946	0	unknown protein
1237	16330630	1148	5	5	0.0166946	0	hypothetical protein
1238	16329529	1148	5	5	0.0166946	0	unknown protein
1239	16329414	1148	5	5	0.0166946	0	unknown protein
1240	16329944	1148	5	5	0.0166946	0	unknown protein
1241	16331040	1148	5	5	0.0166946	0	unknown protein
1242	16330270	1148	5	5	0.0166946	0	exopolysaccharide synthesis protein; ExoD
1243	16329245	1148	5	5	0.0166946	0	unknown protein
1244	16330922	1148	5	5	0.0166946	0	unknown protein
1245	16331857	1148	5	5	0.0166946	0	transposase
1246	16330035	1148	5	5	0.0166946	0	unknown protein
1247	16331383	1148	5	5	0.0166946	0	unknown protein
1248	16330441	1148	5	5	0.0166946	0	glutathione S-transferase
1249	16331966	1148	5	5	0.0166946	0	unknown protein
1250	16331868	1148	5	5	0.0166946	0	unknown protein
1251	16329329	1148	5	5	0.0166946	0	ATP synthase subunit b
1252	16331298	1148	5	5	0.0166946	0	unknown protein
1253	16332021	1148	5	5	0.0166946	0	unknown protein
1254	16329564	1148	5	5	0.0166946	0	unknown protein
1255	16331149	1148	5	5	0.0166946	0	unknown protein
1256	16329773	1148	5	5	0.0166946	0	unknown protein
1257	16329738	1148	5	5	0.0166946	0	unknown protein
1258	16332023	1148	58	32	0.016855	0	soluble lytic transglycosylase
1259	16331080	1148	41	24	0.0172428	0	DNA polymerase III subunit
1260	16331341	1148	122	59	0.0172513	0	methylenetetrahydrofolate dehydrogenase /methenyltetrahydrofolate cyclohydrolase
1261	16331956	1148	92	47	0.0176477	0	hypothetical protein
1262	16331645	1148	39	23	0.0177856	0	unknown protein
1263	16329418	1148	39	23	0.0177856	0	hypothetical protein
1264	16329485	1148	19	13	0.0178049	0	exopolysaccharide export protein
1265	16331622	1148	19	13	0.0178049	0	heterodisulfide reductase subunit B
1266	16331208	1148	104	52	0.0178053	0	dihydrolipoamide acetyltransferase component (E2) of pyruvate dehydrogenase complex
1267	16331747	1148	128	61	0.0178674	0	NifS protein
1268	16329921	1148	109	54	0.0181366	0	initiation factor IF-1
1269	16330708	1148	37	22	0.018281	0	hypothetical protein
1270	16329715	1148	125	60	0.0183535	0	DnaK protein
1271	16331492	1148	125	60	0.0183535	0	DnaK protein
1272	16331768	1148	125	60	0.0183535	0	DnaJ protein
1273	16332061	1148	125	60	0.0183535	0	DnaJ protein
1274	16331261	1148	125	60	0.0183535	0	DnaK protein
1275	16330754	1148	21	14	0.0186392	0	unknown protein
1276	16332225	1148	21	14	0.0186392	0	leukotoxin; LtA
1277	16331077	1148	35	21	0.0187185	0	urease beta subunit
1278	16331491	1148	35	21	0.0187185	0	unknown protein
1279	16329675	1148	35	21	0.0187185	0	urease alpha subunit
1280	16329875	1148	35	21	0.0187185	0	sigma factor SibG regulation protein; RsbU
1281	16330442	1148	35	21	0.0187185	0	urease gamma subunit
1282	16330188	1148	23	15	0.0191798	0	hypothetical protein
1283	16330702	1148	23	15	0.0191798	0	unknown protein
1284	16331348	1148	23	15	0.0191798	0	hypothetical protein
1285	16330413	1148	97	49	0.0192527	0	DNA mismatch repair protein
1286	16329303	1148	31	19	0.0193667	0	peptidyl-prolyl cis-trans isomerase B
1287	16329332	1148	31	19	0.0193667	0	ATP synthase subunit a
1288	16329779	1148	31	19	0.0193667	0	hypothetical protein
1289	16330225	1148	25	16	0.0194821	0	C4-dicarboxylase binding protein
1290	16330999	1148	25	16	0.0194821	0	arsenate reductase
1291	16330952	1148	10	8	0.0194921	0	50S ribosomal protein L21
1292	16329417	1148	10	8	0.0194921	0	hypothetical protein
1293	16329947	1148	29	18	0.019543	0	SrrA
1294	16330989	1148	29	18	0.019543	0	hypothetical protein
1295	16330179	1148	29	18	0.019543	0	precorrin decarbocylase
1296	16331748	1148	29	18	0.019543	0	hypothetical protein
1297	16331150	1148	27	17	0.0195912	0	high-affinity branched-chain amino acid transport protein; BraE
1298	16330246	1148	27	17	0.0195912	0	ICFG protein
1299	16330368	1148	27	17	0.0195912	0	membrane protein
1300	16331410	1148	90	46	0.0196444	0	protease IV
1301	16331042	1148	117	57	0.0205477	0	small protein
1302	16330399	1148	117	57	0.0205477	0	hypothetical protein
1303	16330304	1148	50	28	0.0207178	0	hypothetical protein
1304	16331751	1148	50	28	0.0207178	0	phosphoheptose isomerase
1305	16330262	1148	81	42	0.0209984	0	DNA mismatch repair protein; MutS
1306	16330509	1148	95	48	0.021631	0	Mn transporter; MntB
1307	16332129	1148	112	55	0.0216512	0	L-aspartate oxidase
1308	16330111	1148	112	55	0.0216512	0	succinate dehydrogenase flavoprotein subunit
1309	16331052	1148	48	27	0.021675	0	hypothetical protein
1310	16329243	1148	46	26	0.0226226	0	phosphoglycerate mutase
1311	16331454	1148	79	41	0.0227616	0	biotin carboxyl carrier protein of acetyl-CoA carboxylase
1312	16330447	1148	12	9	0.0234251	0	hypothetical protein
1313	16329677	1148	12	9	0.0234251	0	hypothetical protein
1314	16330720	1148	12	9	0.0234251	0	unknown protein
1315	16329874	1148	12	9	0.0234251	0	unknown protein
1316	16329276	1148	12	9	0.0234251	0	unknown protein
1317	16329644	1148	12	9	0.0234251	0	unknown protein
1318	16329628	1148	100	50	0.02343	0	enoyl-[acyl-carrier-protein] reductase
1319	16329434	1148	44	25	0.0235564	0	iron transport protein
1320	16329427	1148	68	36	0.0242824	0	isocitrate dehydrogenase (NADP+)
1321	16330350	1148	55	30	0.0255869	0	threonine synthase
1322	16330393	1148	115	56	0.0256859	0	chromosomal replication initiator protein; DnaA
1323	16329926	1148	115	56	0.0256859	0	50S ribosomal protein L18
1324	16329915	1148	115	56	0.0256859	0	pseudouridine synthase 1
1325	16331301	1148	23	6	0.0256859	0	hypothetical protein
1326	16331528	1148	14	10	0.0261824	0	lipopeptide antibiotics iturin a biosynthesis protein
1327	16329370	1148	14	10	0.0261824	0	erythroid ankyrin
1328	16330607	1148	14	10	0.0261824	0	unknown protein
1329	16332175	1148	14	10	0.0261824	0	unknown protein
1330	16331480	1148	38	22	0.0262224	0	hypothetical protein
1331	16330287	1148	75	39	0.0263599	0	high-affinity branched-chain amino acid transport ATP-binding protein; BraG
1332	16330499	1148	91	46	0.0264836	0	(3R)-hydroxymyristol acyl carrier protein dehydrase
1333	16331385	1148	91	46	0.0264836	0	hypothetical protein
1334	16330070	1148	36	21	0.0270419	0	hydrogenase expression/formation protein; HypE
1335	16331495	1148	64	34	0.0274023	0	hypothetical protein
1336	16332084	1148	34	20	0.0278104	0	NADH dehydrogenase subunit 6
1337	16329665	1148	16	11	0.0280458	0	unknown protein
1338	16329646	1148	16	11	0.0280458	0	hypothetical protein
1339	16331254	1148	16	11	0.0280458	0	unknown protein
1340	16330909	1148	32	19	0.028514	0	glutamine-binding protein
1341	16330362	1148	32	19	0.028514	0	SOS function regulatory protein
1342	16330286	1148	7	6	0.0288361	0	ferredoxin
1343	16331847	1148	7	6	0.0288361	0	unknown protein
1344	16329496	1148	7	6	0.0288361	0	hypothetical protein
1345	16329805	1148	7	6	0.0288361	0	unknown protein
1346	16330448	1148	7	6	0.0288361	0	unknown protein
1347	16329286	1148	7	6	0.0288361	0	hypothetical protein
1348	16330418	1148	7	6	0.0288361	0	adenylate cyclase
1349	16330439	1148	7	6	0.0288361	0	phytoene desaturase
1350	16329785	1148	7	6	0.0288361	0	unknown protein
1351	16329869	1148	7	6	0.0288361	0	unknown protein
1352	16329962	1148	7	6	0.0288361	0	unknown protein
1353	16330066	1148	7	6	0.0288361	0	unknown protein
1354	16332081	1148	7	6	0.0288361	0	hypothetical protein
1355	16332229	1148	7	6	0.0288361	0	unknown protein
1356	16331128	1148	7	6	0.0288361	0	hypothetical protein
1357	16332202	1148	7	6	0.0288361	0	unknown protein
1358	16330709	1148	7	6	0.0288361	0	hypothetical protein
1359	16330060	1148	7	6	0.0288361	0	b-carotene hydroxylase
1360	16329458	1148	7	6	0.0288361	0	50S ribosomal protein L28
1361	16329653	1148	7	6	0.0288361	0	hypothetical protein
1362	16332053	1148	7	6	0.0288361	0	unknown protein
1363	16331740	1148	7	6	0.0288361	0	hypothetical protein
1364	16331776	1148	7	6	0.0288361	0	PCC7942 clock gene...ORFE
1365	16329175	1148	7	6	0.0288361	0	PNIL34 or AT103 phytochrome-regulated gene homologue
1366	16331204	1148	7	6	0.0288361	0	unknown protein
1367	16331438	1148	7	6	0.0288361	0	unknown protein
1368	16331614	1148	7	6	0.0288361	0	RNA-binding protein
1369	16331227	1148	7	6	0.0288361	0	unknown protein
1370	16331466	1148	7	6	0.0288361	0	hypothetical protein
1371	16331911	1148	7	6	0.0288361	0	hypothetical protein
1372	16332221	1148	7	6	0.0288361	0	PCC7942 clock gene...ORFE
1373	16330513	1148	7	6	0.0288361	0	PCC7942 clock gene...ORFE
1374	16330812	1148	7	6	0.0288361	0	phytochrome-regulated gene
1375	16330992	1148	7	6	0.0288361	0	zeta-carotene desaturase precursor
1376	16330564	1148	7	6	0.0288361	0	cytochrome c oxidase subunit III
1377	16330680	1148	7	6	0.0288361	0	ATP synthase e subunit
1378	16332293	1148	7	6	0.0288361	0	cytochrome b6/f-complex iron-sulfur protein
1379	16331067	1148	7	6	0.0288361	0	hypothetical protein
1380	16330514	1148	30	18	0.0291353	0	hypothetical protein
1381	16329971	1148	96	48	0.0291767	0	rehydrin
1382	16329873	1148	96	48	0.0291767	0	protein conferring resistance to acetazolamide; Zam
1383	16330767	1148	18	12	0.0292375	0	unknown protein
1384	16330434	1148	18	12	0.0292375	0	pterin-4a-carbinolamine dehydratase
1385	16329660	1148	18	12	0.0292375	0	urease accessory protein D
1386	16330276	1148	18	12	0.0292375	0	putative arylsulfatase regulatory protein
1387	16332203	1148	18	12	0.0292375	0	unknown protein
1388	16332248	1148	18	12	0.0292375	0	response regulator like protein
1389	16330312	1148	126	60	0.029648	0	DNA gyrase B subunit
1390	16329694	1148	126	60	0.029648	0	DNA gyrase A subunit
1391	16331582	1148	126	60	0.029648	0	DNA gyrase A subunit
1392	16331331	1148	28	17	0.0296515	0	Ycf38
1393	16330482	1148	28	17	0.0296515	0	unknown protein
1394	16330233	1148	20	13	0.0299242	0	unknown protein
1395	16330351	1148	26	16	0.0300335	0	unknown protein
1396	16331467	1148	26	16	0.0300335	0	unknown protein
1397	16331785	1148	71	37	0.0300429	0	hypothetical protein
1398	16330849	1148	22	14	0.030229	0	melibiose carrier protein
1399	16331392	1148	22	14	0.030229	0	ribulose bisphosphate carboxylase large subunit
1400	16331290	1148	24	15	0.0302429	0	unknown protein
1401	16331807	1148	24	15	0.0302429	0	dethiobiotin synthetase; BioD
1402	16329347	1148	118	57	0.0302842	0	dihydrolipoamide dehydrogenase
1403	16330757	1148	118	57	0.0302842	0	pantothenate synthetase/cytidylate kinase
1404	16330166	1148	129	61	0.0305059	0	pyruvate kinase
1405	16330075	1148	129	61	0.0305059	0	lysyl-tRNA synthetase
1406	16330748	1148	113	55	0.0308257	0	hemolysin
1407	16331323	1148	113	55	0.0308257	0	50S ribosomal protein L20
1408	16330893	1148	69	36	0.0319141	0	nitrogen assimilation regulatory protein
1409	16331864	1148	69	36	0.0319141	0	septum site-determining protein; MinD
1410	16331762	1148	78	40	0.0322172	0	unknown protein
1411	16330978	1148	78	40	0.0322172	0	NH(3)-dependent NAD(+) synthetase
1412	16332158	1148	43	24	0.0334608	0	hypothetical protein
1413	16331957	1148	76	39	0.0343775	0	glutamate dehydrogenase (NADP+)
1414	16331823	1148	121	58	0.035457	0	pyruvate kinase
1415	16329328	1148	54	29	0.0355256	0	ATP synthase d subunit
1416	16329932	1148	111	54	0.035884	0	30S ribosomal protein S17
1417	16329645	1148	111	54	0.035884	0	NAD+ dependent glycerol-3-phosphate dehydrogenase
1418	16331289	1148	39	22	0.0360944	0	unknown protein
1419	16329908	1148	9	7	0.0365743	0	aklaviketone reductase
1420	16332292	1148	9	7	0.0365743	0	hypothetical protein
1421	16329666	1148	9	7	0.0365743	0	Thy1 protein homologue
1422	16332002	1148	9	7	0.0365743	0	unknown protein
1423	16330634	1148	9	7	0.0365743	0	polysialic acid transport protein; KpsM
1424	16331890	1148	9	7	0.0365743	0	beta-lactamase
1425	16330235	1148	9	7	0.0365743	0	unknown protein
1426	16329358	1148	9	7	0.0365743	0	unknown protein
1427	16331169	1148	9	7	0.0365743	0	D-alanyl-D-alanine carboxypeptidase
1428	16332184	1148	9	7	0.0365743	0	ABC-transporter DevC homologue
1429	16331745	1148	116	56	0.0367048	0	ABC transporter subunit
1430	16329795	1148	90	45	0.0377994	0	ribonuclease II
1431	16330854	1148	4	4	0.0385703	0	unknown protein
1432	16331342	1148	4	4	0.0385703	0	unknown protein
1433	16330905	1148	4	4	0.0385703	0	unknown protein
1434	16331312	1148	4	4	0.0385703	0	hypothetical protein
1435	16331393	1148	4	4	0.0385703	0	unknown function
1436	16331369	1148	4	4	0.0385703	0	unknown protein
1437	16331343	1148	4	4	0.0385703	0	hypothetical protein
1438	16331008	1148	4	4	0.0385703	0	unknown protein
1439	16331105	1148	4	4	0.0385703	0	hypothetical protein
1440	16331038	1148	4	4	0.0385703	0	hypothetical protein
1441	16331037	1148	4	4	0.0385703	0	unknown protein
1442	16331267	1148	4	4	0.0385703	0	unknown protein
1443	16331220	1148	4	4	0.0385703	0	unknown protein
1444	16331147	1148	4	4	0.0385703	0	unknown protein
1445	16331973	1148	4	4	0.0385703	0	hypothetical protein
1446	16332102	1148	4	4	0.0385703	0	unknown protein
1447	16332238	1148	4	4	0.0385703	0	unknown protein
1448	16331974	1148	4	4	0.0385703	0	hypothetical protein
1449	16331976	1148	4	4	0.0385703	0	unknown protein
1450	16332253	1148	4	4	0.0385703	0	unknown protein
1451	16331274	1148	4	4	0.0385703	0	unknown protein
1452	16331677	1148	4	4	0.0385703	0	unknown protein
1453	16329851	1148	4	4	0.0385703	0	unknown protein
1454	16330202	1148	4	4	0.0385703	0	unknown protein
1455	16331445	1148	4	4	0.0385703	0	unknown protein
1456	16331638	1148	4	4	0.0385703	0	unknown protein
1457	16331690	1148	4	4	0.0385703	0	hypothetical protein
1458	16331562	1148	4	4	0.0385703	0	unknown protein
1459	16331630	1148	4	4	0.0385703	0	unknown protein
1460	16331693	1148	4	4	0.0385703	0	unknown protein
1461	16331838	1148	4	4	0.0385703	0	unknown protein
1462	16329247	1148	4	4	0.0385703	0	unknown protein
1463	16331804	1148	4	4	0.0385703	0	unknown protein
1464	16331805	1148	4	4	0.0385703	0	unknown protein
1465	16330147	1148	4	4	0.0385703	0	protein kinase
1466	16329641	1148	4	4	0.0385703	0	hypothetical protein
1467	16329674	1148	4	4	0.0385703	0	unknown protein
1468	16329573	1148	4	4	0.0385703	0	unknown protein
1469	16329601	1148	4	4	0.0385703	0	hypothetical protein
1470	16330168	1148	4	4	0.0385703	0	unknown protein
1471	16329757	1148	4	4	0.0385703	0	integrin alpha-subunit domain homologue
1472	16329774	1148	4	4	0.0385703	0	unknown protein
1473	16329685	1148	4	4	0.0385703	0	cytochrome b559 b subunit
1474	16329719	1148	4	4	0.0385703	0	unknown protein
1475	16329246	1148	4	4	0.0385703	0	phycocyanin alpha phycocyanobilin lyase; CpcF
1476	16329340	1148	4	4	0.0385703	0	unknown protein
1477	16329173	1148	4	4	0.0385703	0	unknown protein
1478	16329196	1148	4	4	0.0385703	0	biopolymer transport ExbB protein
1479	16329352	1148	4	4	0.0385703	0	hypothetical protein
1480	16329491	1148	4	4	0.0385703	0	unknown protein
1481	16329546	1148	4	4	0.0385703	0	unknown protein
1482	16329364	1148	4	4	0.0385703	0	hypothetical protein
1483	16329490	1148	4	4	0.0385703	0	hypothetical protein
1484	16329828	1148	4	4	0.0385703	0	unknown protein
1485	16330583	1148	4	4	0.0385703	0	cyanoglobin
1486	16330587	1148	4	4	0.0385703	0	hypothetical protein
1487	16330533	1148	4	4	0.0385703	0	unknown protein
1488	16330575	1148	4	4	0.0385703	0	unknown protein
1489	16330618	1148	4	4	0.0385703	0	unknown protein
1490	16330806	1148	4	4	0.0385703	0	unknown protein
1491	16330845	1148	4	4	0.0385703	0	unknown protein
1492	16330733	1148	4	4	0.0385703	0	hypothetical protein
1493	16330796	1148	4	4	0.0385703	0	unknown protein
1494	16330183	1148	4	4	0.0385703	0	unknown protein
1495	16330200	1148	4	4	0.0385703	0	unknown protein
1496	16329863	1148	4	4	0.0385703	0	unknown protein
1497	16330038	1148	4	4	0.0385703	0	carbon dioxide concentrating mechanism protein; CcmK
1498	16330290	1148	4	4	0.0385703	0	hypothetical protein
1499	16330346	1148	4	4	0.0385703	0	hypothetical protein
1500	16330355	1148	4	4	0.0385703	0	unknown protein
1501	16330291	1148	4	4	0.0385703	0	hypothetical protein
1502	16330337	1148	4	4	0.0385703	0	hypothetical protein
1503	16329700	1148	4	4	0.0385703	0	unknown protein
1504	16331850	1148	4	4	0.0385703	0	hypothetical protein
1505	16330734	1148	4	4	0.0385703	0	hypothetical protein
1506	16329767	1148	4	4	0.0385703	0	unknown protein
1507	16331365	1148	4	4	0.0385703	0	transposase
1508	16331296	1148	4	4	0.0385703	0	unknown protein
1509	16331792	1148	4	4	0.0385703	0	unknown protein
1510	16330604	1148	4	4	0.0385703	0	unknown protein
1511	16332287	1148	4	4	0.0385703	0	unknown protein
1512	16329909	1148	4	4	0.0385703	0	unknown protein
1513	16329208	1148	4	4	0.0385703	0	unknown protein
1514	16330768	1148	4	4	0.0385703	0	unknown protein
1515	16329843	1148	4	4	0.0385703	0	hypothetical protein
1516	16329976	1148	4	4	0.0385703	0	hypothetical protein
1517	16331674	1148	4	4	0.0385703	0	unknown protein
1518	16331866	1148	4	4	0.0385703	0	heterocyst to vegetative cell connection protein
1519	16329734	1148	4	4	0.0385703	0	unknown protein
1520	16329410	1148	4	4	0.0385703	0	DnaJ protein
1521	16329627	1148	4	4	0.0385703	0	unknown protein
1522	16330827	1148	4	4	0.0385703	0	hypothetical protein
1523	16330341	1148	4	4	0.0385703	0	unknown protein
1524	16329283	1148	4	4	0.0385703	0	unknown protein
1525	16329550	1148	4	4	0.0385703	0	biopolymer transport ExbB protein
1526	16331461	1148	4	4	0.0385703	0	unknown protein
1527	16329207	1148	4	4	0.0385703	0	unknown protein
1528	16329989	1148	4	4	0.0385703	0	unknown protein
1529	16331230	1148	4	4	0.0385703	0	unknown protein
1530	16330265	1148	4	4	0.0385703	0	unknown protein
1531	16330636	1148	4	4	0.0385703	0	transposase
1532	16330986	1148	4	4	0.0385703	0	unknown protein
1533	16332307	1148	4	4	0.0385703	0	unknown protein
1534	16330574	1148	4	4	0.0385703	0	transposase
1535	16330319	1148	4	4	0.0385703	0	unknown protein
1536	16331774	1148	4	4	0.0385703	0	unknown protein
1537	16331085	1148	4	4	0.0385703	0	unknown protein
1538	16329965	1148	4	4	0.0385703	0	hypothetical protein
1539	16329551	1148	4	4	0.0385703	0	unknown protein
1540	16331877	1148	4	4	0.0385703	0	unknown protein
1541	16331246	1148	4	4	0.0385703	0	unknown protein
1542	16329845	1148	4	4	0.0385703	0	hypothetical protein
1543	16330347	1148	4	4	0.0385703	0	unknown protein
1544	16331821	1148	4	4	0.0385703	0	NAD-reducing hydrogenase gamma subunit homologue
1545	16332076	1148	4	4	0.0385703	0	unknown protein
1546	16330388	1148	4	4	0.0385703	0	unknown protein
1547	16332264	1148	35	20	0.038685	0	antiviral protein
1548	16332211	1148	35	20	0.038685	0	P protein
1549	16331133	1148	35	20	0.038685	0	dihydroorotase
1550	16331930	1148	33	19	0.0399465	0	hypothetical protein
1551	16331735	1148	88	44	0.0406463	0	succinate dehydrogenase iron-sulfur protein
1552	16330363	1148	88	44	0.0406463	0	succinate dehydrogenase iron-sulphur protein subunit
1553	16329574	1148	11	8	0.0413192	0	hypothetical protein
1554	16329244	1148	11	8	0.0413192	0	zeaxanthin glucosyl transferase
1555	16332178	1148	11	8	0.0413192	0	unknown protein
1556	16331313	1148	11	8	0.0413192	0	hypothetical protein
1557	16329841	1148	11	8	0.0413192	0	unknown protein
1558	16329988	1148	11	8	0.0413192	0	PatA subfamily
1559	16329583	1148	59	31	0.0415837	0	Na/H antiporter
1560	16329704	1148	102	50	0.0420774	0	hypothetical protein
1561	16331584	1148	102	50	0.0420774	0	ABC transporter
1562	16331201	1148	29	17	0.0423432	0	PCC7942 clock gene...ORFF
1563	16332222	1148	29	17	0.0423432	0	PCC7942 clock gene...ORFF
1564	16331484	1148	29	17	0.0423432	0	unknown protein
1565	16331050	1148	46	25	0.0423918	0	phosphoribulokinase
1566	16332045	1148	92	37	0.0423918	0	asparaginyl-tRNA synthetase
1567	16329242	1148	114	55	0.0428843	0	guanylate kinase
1568	16330795	1148	27	16	0.0434413	0	hypothetical protein
1569	16330462	1148	27	16	0.0434413	0	transposase
1570	16329287	1148	119	57	0.0435945	0	N utilization substance protein
1571	16331506	1148	119	57	0.0435945	0	30S ribosomal protein S4
1572	16329673	1148	119	57	0.0435945	0	mercuric reductase
1573	16332286	1148	119	57	0.0435945	0	peptide chain release factor
1574	16330738	1148	119	57	0.0435945	0	elongation factor TS
1575	16330821	1148	119	57	0.0435945	0	DNA primase
1576	16331503	1148	119	57	0.0435945	0	methionyl-tRNA formyltransferase
1577	16331171	1148	119	57	0.0435945	0	peptide chain release factor
1578	16329469	1148	77	39	0.0438182	0	hypothetical protein
1579	16329350	1148	77	39	0.0438182	0	3-octaprenyl-4-hydroxybenzoate carboxy-lyase
1580	16329324	1148	77	39	0.0438182	0	hypothetical protein
1581	16331084	1148	13	9	0.0441079	0	Na+/H+ exchanger
1582	16331918	1148	13	9	0.0441079	0	nitrilase
1583	16331775	1148	13	9	0.0441079	0	hypothetical protein
1584	16331651	1148	13	9	0.0441079	0	cyanate lyase
1585	16331865	1148	13	9	0.0441079	0	septum site-determining protein; MinC
1586	16330774	1148	13	9	0.0441079	0	unknown protein
1587	16329475	1148	25	15	0.0444358	0	unknown protein
1588	16330348	1148	23	14	0.0452855	0	hypothetical protein
1589	16331225	1148	23	14	0.0452855	0	alpha-mannosidase
1590	16331571	1148	15	10	0.0456081	0	penicillin-binding protein 4
1591	16331994	1148	15	10	0.0456081	0	unknown protein
1592	16332337	1148	15	10	0.0456081	0	unknown protein
1593	16329365	1148	15	10	0.0456081	0	carbon dioxide concentrating mechanism protein; CcmM
1594	16330157	1148	15	10	0.0456081	0	phosphoglycolate phosphatase
1595	16329670	1148	55	29	0.045627	0	hypothetical protein
1596	16331853	1148	21	13	0.0459323	0	unknown protein
1597	16330498	1148	21	13	0.0459323	0	hypothetical protein
1598	16329631	1148	21	13	0.0459323	0	iron-regulated protein
1599	16330600	1148	100	49	0.0459412	0	proline-tRNA ligase
1600	16329554	1148	42	23	0.0459712	0	hypothetical protein
1601	16331022	1148	42	23	0.0459712	0	dolichyl-phosphate-mannose synthase
1602	16329877	1148	17	11	0.0462449	0	hypothetical protein
1603	16330697	1148	17	11	0.0462449	0	D-alanyl-D-alanine carboxypeptidase
1604	16331859	1148	19	12	0.0462927	0	serum resistance locus; BrkB
1605	16331317	1148	19	12	0.0462927	0	hypothetical protein
1606	16331134	1148	19	12	0.0462927	0	hypothetical protein
1607	16330076	1148	19	12	0.0462927	0	RfbJ protein
1608	16329922	1148	127	60	0.0468321	0	adenylate kinase
1609	16331115	1148	133	62	0.0476634	0	phosphoglycerate kinase
1610	16332209	1148	133	62	0.0476634	0	enolase
1611	16330299	1148	98	48	0.0497001	0	phosphotransacetylase
1612	16329681	1148	122	58	0.0516864	0	hypothetical protein
1613	16330283	1148	80	40	0.0518396	0	homoserine kinase
1614	16330566	1148	49	26	0.0519493	0	hypothetical protein
1615	16331124	1148	96	47	0.0533517	0	hypothetical protein
1616	16329306	1148	34	19	0.053465	0	hypothetical protein
1617	16332320	1148	34	19	0.053465	0	creatinine amidohydrolase
1618	16330193	1148	34	19	0.053465	0	secreted protein MPB70 precursor
1619	16330369	1148	32	18	0.055408	0	unknown protein
1620	16331593	1148	67	34	0.0563416	0	acyl-[acyl-carrier-protein]--UDP-N-acetylglucosa mine o-acyltransferase
1621	16329723	1148	67	34	0.0563416	0	N-acetylmuramoyl-L-alanine amidase
1622	16331322	1148	67	34	0.0563416	0	UDP-3-o-[3-hydroxymyristoyl] glucosamine n-acyltransferase
1623	16329599	1148	67	34	0.0563416	0	UDP-3-o-acyl N-acetylglcosamine deacetylase
1624	16330568	1148	6	5	0.0572386	0	hypothetical protein
1625	16331251	1148	6	5	0.0572386	0	ycf37 gene product
1626	16331286	1148	6	5	0.0572386	0	unknown protein
1627	16332233	1148	6	5	0.0572386	0	photosystem I subunit XI
1628	16331673	1148	6	5	0.0572386	0	unknown protein
1629	16331106	1148	6	5	0.0572386	0	cytochrome c550
1630	16331024	1148	6	5	0.0572386	0	unknown protein
1631	16331012	1148	6	5	0.0572386	0	unknown protein
1632	16330865	1148	6	5	0.0572386	0	unknown protein
1633	16331120	1148	6	5	0.0572386	0	unknown protein
1634	16329763	1148	6	5	0.0572386	0	unknown protein
1635	16329950	1148	6	5	0.0572386	0	unknown protein
1636	16330712	1148	6	5	0.0572386	0	unknown protein
1637	16330975	1148	6	5	0.0572386	0	photosystem I subunit IV
1638	16331144	1148	6	5	0.0572386	0	ferredoxin
1639	16330019	1148	6	5	0.0572386	0	hypothetical protein
1640	16330993	1148	6	5	0.0572386	0	unknown protein
1641	16329684	1148	6	5	0.0572386	0	cytochrome b559 a subunit
1642	16331021	1148	6	5	0.0572386	0	unknown protein
1643	16331452	1148	6	5	0.0572386	0	hypothetical protein
1644	16329769	1148	6	5	0.0572386	0	unknown protein
1645	16330223	1148	6	5	0.0572386	0	unknown protein
1646	16329966	1148	6	5	0.0572386	0	unknown protein
1647	16331083	1148	6	5	0.0572386	0	unknown protein
1648	16331433	1148	6	5	0.0572386	0	ATP-dependent proteinase; BsgA
1649	16330016	1148	6	5	0.0572386	0	unknown protein
1650	16331619	1148	6	5	0.0572386	0	unknown protein
1651	16330089	1148	6	5	0.0572386	0	unknown protein
1652	16330822	1148	6	5	0.0572386	0	photosystem II D1 protein
1653	16331001	1148	6	5	0.0572386	0	unknown protein
1654	16332146	1148	6	5	0.0572386	0	thiol:disulfide interchange protein; DsbD
1655	16331059	1148	6	5	0.0572386	0	hypothetical protein
1656	16331618	1148	6	5	0.0572386	0	ComE ORF1
1657	16329284	1148	6	5	0.0572386	0	unknown protein
1658	16331068	1148	6	5	0.0572386	0	photosystem II manganese-stabilizing polypeptide
1659	16330710	1148	6	5	0.0572386	0	unknown protein
1660	16330969	1148	6	5	0.0572386	0	hydrogenase component
1661	16329211	1148	6	5	0.0572386	0	unknown protein
1662	16329411	1148	6	5	0.0572386	0	unknown protein
1663	16329268	1148	6	5	0.0572386	0	unknown protein
1664	16329762	1148	6	5	0.0572386	0	tyrosyl tRNA synthetase
1665	16330030	1148	6	5	0.0572386	0	P700 apoprotein subunit Ib
1666	16329424	1148	6	5	0.0572386	0	hypothetical protein
1667	16329901	1148	6	5	0.0572386	0	hypothetical protein
1668	16329264	1148	6	5	0.0572386	0	hypothetical protein
1669	16330737	1148	6	5	0.0572386	0	hypothetical protein
1670	16329308	1148	6	5	0.0572386	0	unknown protein
1671	16329304	1148	6	5	0.0572386	0	hypothetical protein
1672	16329731	1148	6	5	0.0572386	0	unknown protein
1673	16329671	1148	6	5	0.0572386	0	hypothetical protein
1674	16330020	1148	6	5	0.0572386	0	ferredoxin
1675	16329823	1148	6	5	0.0572386	0	phycocyanin a subunit
1676	16329959	1148	6	5	0.0572386	0	30S ribosomal protein S20
1677	16329596	1148	6	5	0.0572386	0	unknown protein
1678	16329563	1148	6	5	0.0572386	0	esterase
1679	16329824	1148	6	5	0.0572386	0	phycocyanin b subunit
1680	16329709	1148	6	5	0.0572386	0	hypothetical protein
1681	16329682	1148	6	5	0.0572386	0	rubredoxin
1682	16332006	1148	6	5	0.0572386	0	unknown protein
1683	16332118	1148	6	5	0.0572386	0	phycobilisome core component
1684	16329946	1148	6	5	0.0572386	0	cytochrome c553
1685	16329945	1148	6	5	0.0572386	0	hypothetical protein
1686	16330731	1148	6	5	0.0572386	0	hypothetical protein
1687	16330882	1148	6	5	0.0572386	0	sensory transduction histidine kinase
1688	16330935	1148	6	5	0.0572386	0	unknown protein
1689	16330948	1148	6	5	0.0572386	0	hypothetical protein
1690	16330717	1148	6	5	0.0572386	0	unknown protein
1691	16331041	1148	6	5	0.0572386	0	unknown protein
1692	16330919	1148	6	5	0.0572386	0	unknown protein
1693	16331716	1148	6	5	0.0572386	0	unknown protein
1694	16330841	1148	6	5	0.0572386	0	unknown protein
1695	16329239	1148	6	5	0.0572386	0	unknown protein
1696	16329178	1148	6	5	0.0572386	0	photosystem II D1 protein
1697	16331736	1148	6	5	0.0572386	0	unknown protein
1698	16331809	1148	6	5	0.0572386	0	hypothetical protein
1699	16331960	1148	6	5	0.0572386	0	ferredoxin (bacterial type ferredoxin family)
1700	16332055	1148	6	5	0.0572386	0	hypothetical protein
1701	16330835	1148	6	5	0.0572386	0	unknown protein
1702	16330840	1148	6	5	0.0572386	0	ferredoxin
1703	16330471	1148	6	5	0.0572386	0	unknown protein
1704	16331660	1148	6	5	0.0572386	0	photosystem II CP47 protein
1705	16331637	1148	6	5	0.0572386	0	unknown protein
1706	16331526	1148	6	5	0.0572386	0	unknown protein
1707	16330271	1148	6	5	0.0572386	0	unknown protein
1708	16331243	1148	6	5	0.0572386	0	unknown protein
1709	16331399	1148	6	5	0.0572386	0	ferredoxin
1710	16330328	1148	6	5	0.0572386	0	hypothetical protein
1711	16329331	1148	6	5	0.0572386	0	ATP synthase subunit c
1712	16330467	1148	6	5	0.0572386	0	allophycocyanin b chain
1713	16330219	1148	6	5	0.0572386	0	apocytochrome f
1714	16331684	1148	6	5	0.0572386	0	unknown protein
1715	16330764	1148	6	5	0.0572386	0	cytochrome; CytM
1716	16330879	1148	6	5	0.0572386	0	transposase
1717	16330540	1148	6	5	0.0572386	0	iron-stress chlorophyll-binding protein
1718	16330525	1148	6	5	0.0572386	0	unknown protein
1719	16330228	1148	6	5	0.0572386	0	unknown protein
1720	16329478	1148	6	5	0.0572386	0	allophycocyanin-B
1721	16330885	1148	6	5	0.0572386	0	hypothetical protein
1722	16331087	1148	6	5	0.0572386	0	unknown protein
1723	16331318	1148	6	5	0.0572386	0	unknown protein
1724	16331276	1148	6	5	0.0572386	0	unknown protein
1725	16330615	1148	6	5	0.0572386	0	hypothetical protein
1726	16330466	1148	6	5	0.0572386	0	allophycocyanin a chain
1727	16331623	1148	6	5	0.0572386	0	hypothetical protein
1728	16330392	1148	6	5	0.0572386	0	photosystem II D2 protein
1729	16331272	1148	6	5	0.0572386	0	unknown protein
1730	16331262	1148	6	5	0.0572386	0	unknown protein
1731	16331563	1148	6	5	0.0572386	0	hypothetical protein
1732	16331234	1148	6	5	0.0572386	0	unknown protein
1733	16330370	1148	6	5	0.0572386	0	unknown protein
1734	16329680	1148	6	5	0.0572386	0	hypothetical protein
1735	16330391	1148	6	5	0.0572386	0	photosystem II CP43 protein
1736	16331250	1148	6	5	0.0572386	0	unknown protein
1737	16331548	1148	6	5	0.0572386	0	unknown protein
1738	16331419	1148	6	5	0.0572386	0	hypothetical protein
1739	16330406	1148	6	5	0.0572386	0	unknown protein
1740	16330450	1148	6	5	0.0572386	0	unknown protein
1741	16331395	1148	6	5	0.0572386	0	unknown protein
1742	16331352	1148	6	5	0.0572386	0	cytochrome b6-f complex subunit 4
1743	16332098	1148	6	5	0.0572386	0	unknown protein
1744	16329349	1148	6	5	0.0572386	0	unknown protein
1745	16331228	1148	6	5	0.0572386	0	unknown protein
1746	16332289	1148	6	5	0.0572386	0	photosystem II D1 protein
1747	16332127	1148	6	5	0.0572386	0	unknown protein
1748	16330951	1148	6	5	0.0572386	0	unknown protein
1749	16331710	1148	6	5	0.0572386	0	50S ribosomal protein L33
1750	16330041	1148	6	5	0.0572386	0	unknown protein
1751	16331187	1148	6	5	0.0572386	0	unknown protein
1752	16332052	1148	6	5	0.0572386	0	photosystem II D2 protein
1753	16330833	1148	6	5	0.0572386	0	50S ribosomal protein L34
1754	16330029	1148	6	5	0.0572386	0	P700 apoprotein subunit Ia
1755	16329721	1148	6	5	0.0572386	0	unknown protein
1756	16330318	1148	6	5	0.0572386	0	hypothetical protein
1757	16331123	1148	6	5	0.0572386	0	ycf39 gene product
1758	16332305	1148	6	5	0.0572386	0	unknown protein
1759	16331173	1148	6	5	0.0572386	0	unknown protein
1760	16332231	1148	6	5	0.0572386	0	unknown protein
1761	16330617	1148	6	5	0.0572386	0	unknown protein
1762	16329280	1148	6	5	0.0572386	0	photosystem I subunit II
1763	16331875	1148	6	5	0.0572386	0	hypothetical protein
1764	16329933	1148	6	5	0.0572386	0	50S ribosomal protein L29
1765	16331731	1148	6	5	0.0572386	0	ycf34 gene product
1766	16331855	1148	6	5	0.0572386	0	unknown protein
1767	16331238	1148	6	5	0.0572386	0	photosystem I subunit VII
1768	16331727	1148	6	5	0.0572386	0	unknown protein
1769	16330896	1148	6	5	0.0572386	0	unknown protein
1770	16330226	1148	6	5	0.0572386	0	integrin alpha- and beta4- subunit domain homologue
1771	16331699	1148	6	5	0.0572386	0	unknown protein
1772	16331686	1148	6	5	0.0572386	0	unknown protein
1773	16332240	1148	6	5	0.0572386	0	hypothetical protein
1774	16332000	1148	6	5	0.0572386	0	unknown protein
1775	16330175	1148	6	5	0.0572386	0	unknown protein
1776	16330578	1148	6	5	0.0572386	0	thiol:disulfide interchange protein; TrxA
1777	16330700	1148	6	5	0.0572386	0	photosystem I subunit III
1778	16330218	1148	6	5	0.0572386	0	unknown protein
1779	16331982	1148	6	5	0.0572386	0	unknown protein
1780	16331961	1148	6	5	0.0572386	0	Ycf35
1781	16329400	1148	30	17	0.057374	0	hypothetical protein
1782	16330124	1148	28	16	0.0593567	0	glutaredoxin 3
1783	16331355	1148	54	28	0.059437	0	ribonuclease III
1784	16329928	1148	120	57	0.0611853	0	30S ribosomal protein S8
1785	16329917	1148	120	57	0.0611853	0	RNA polymerase alpha subunit
1786	16329923	1148	120	57	0.0611853	0	preprotein translocase SecY subunit
1787	16329934	1148	120	57	0.0611853	0	50S ribosomal protein L16
1788	16330105	1148	120	57	0.0611853	0	peptide-chain-release factor 3
1789	16330488	1148	120	57	0.0611853	0	thiophen and furan oxidation protein
1790	16330739	1148	120	57	0.0611853	0	30S ribosomal protein S2
1791	16330292	1148	120	57	0.0611853	0	tryptophanyl-tRNA synthetase
1792	16329913	1148	120	57	0.0611853	0	30S ribosomal protein S9
1793	16332330	1148	120	57	0.0611853	0	DNA polymerase III alpha subunit
1794	16331675	1148	120	57	0.0611853	0	peptidyl-tRNA hydrolase
1795	16331151	1148	120	57	0.0611853	0	ribosome releasing factor
1796	16331949	1148	120	57	0.0611853	0	DNA polymerase I
1797	16330139	1148	120	57	0.0611853	0	DNA polymerase III subunit
1798	16330092	1148	120	57	0.0611853	0	hypothetical protein
1799	16331549	1148	120	57	0.0611853	0	preprotein translocase SecA subunit
1800	16330798	1148	120	57	0.0611853	0	hypothetical protein
1801	16330119	1148	24	14	0.063321	0	cytosine deaminase
1802	16330683	1148	24	14	0.063321	0	hydrogenase large subunit
1803	16330194	1148	24	14	0.063321	0	carboxynorspermidine decarboxylase
1804	16331186	1148	81	40	0.0635679	0	pyruvate dehydrogenase E1 component, alpha subunit
1805	16331437	1148	22	13	0.0652562	0	unknown protein
1806	16331018	1148	8	6	0.0660369	0	unknown protein
1807	16330713	1148	8	6	0.0660369	0	ceramide glucosyltransferase
1808	16330686	1148	8	6	0.0660369	0	hydrogenase small subunit
1809	16329505	1148	8	6	0.0660369	0	hypothetical protein
1810	16329607	1148	8	6	0.0660369	0	hypothetical protein
1811	16330360	1148	8	6	0.0660369	0	OxPPCycle gene
1812	16330171	1148	8	6	0.0660369	0	BioY protein
1813	16329701	1148	8	6	0.0660369	0	ferric uptake regulation protein
1814	16329579	1148	8	6	0.0660369	0	unknown protein
1815	16331481	1148	8	6	0.0660369	0	diacylglycerol kinase
1816	16332319	1148	8	6	0.0660369	0	ferric uptake regulation protein
1817	16331647	1148	8	6	0.0660369	0	unknown protein
1818	16331197	1148	8	6	0.0660369	0	unknown protein
1819	16330609	1148	88	43	0.0669357	0	PlsX protein
1820	16332125	1148	20	12	0.0671049	0	NifU protein
1821	16330273	1148	20	12	0.0671049	0	30S ribosomal protein S6
1822	16329372	1148	20	12	0.0671049	0	unknown protein
1823	16331992	1148	20	12	0.0671049	0	hypothetical protein
1824	16330889	1148	20	12	0.0671049	0	hypothetical protein
1825	16330180	1148	18	11	0.0687941	0	phosphatidate cytidylyltransferase
1826	16330213	1148	18	11	0.0687941	0	N-acetylmuramoyl-L-alanine amidase
1827	16331222	1148	118	56	0.0696047	0	RNA polymerase sigma factor
1828	16330953	1148	118	56	0.0696047	0	50S ribosomal protein L27
1829	16329482	1148	118	56	0.0696047	0	initiation factor IF-3
1830	16329180	1148	118	56	0.0696047	0	DNA ligase
1831	16329435	1148	118	56	0.0696047	0	tRNA (m1G37) methyltransferase
1832	16330303	1148	118	56	0.0696047	0	RNA polymerase sigma factor
1833	16330349	1148	118	56	0.0696047	0	RNA polymerase sigma factor
1834	16331453	1148	118	56	0.0696047	0	elongation factor P
1835	16331621	1148	118	56	0.0696047	0	RNA polymerase sigma factor
1836	16329540	1148	118	56	0.0696047	0	GTP-binding protein
1837	16330014	1148	118	56	0.0696047	0	50S ribosomal protein L19
1838	16329227	1148	10	7	0.0699353	0	unknown protein
1839	16330397	1148	10	7	0.0699353	0	LmbP protein
1840	16331815	1148	10	7	0.0699353	0	hypothetical protein
1841	16330140	1148	10	7	0.0699353	0	unknown protein
1842	16332083	1148	10	7	0.0699353	0	NADH dehydrogenase subunit 4L
1843	16331915	1148	10	7	0.0699353	0	hypothetical protein
1844	16330836	1148	86	42	0.070102	0	inner membrane protein
1845	16329399	1148	16	10	0.0702044	0	hypothetical protein
1846	16331349	1148	16	10	0.0702044	0	unknown protein
1847	16331398	1148	66	33	0.0709852	0	lipid A disaccharide synthase
1848	16331586	1148	14	9	0.0711372	0	CbiM protein
1849	16330114	1148	12	8	0.0712512	0	unknown protein
1850	16330894	1148	12	8	0.0712512	0	delta 15 desaturase
1851	16329862	1148	12	8	0.0712512	0	CheY subfamily
1852	16330187	1148	12	8	0.0712512	0	hypothetical protein
1853	16331678	1148	12	8	0.0712512	0	periplasmic binding protein of ABC transporter for natural amino acids
1854	16330846	1148	33	18	0.0712985	0	hypothetical protein
1855	16331364	1148	33	18	0.0712985	0	unknown protein
1856	16330823	1148	33	18	0.0712985	0	hypothetical protein
1857	16329925	1148	128	60	0.0721264	0	30S ribosomal protein S5
1858	16331163	1148	102	49	0.0732843	0	aminopeptidase P
1859	16329904	1148	93	45	0.0737029	0	acyl carrier protein
1860	16329916	1148	116	55	0.07702	0	50S ribosomal protein L17
1861	16330927	1148	29	16	0.0770392	0	sulfate adenylyltransferase
1862	16331580	1148	29	16	0.0770392	0	Na(+)/H(+) antiporter
1863	16330037	1148	91	44	0.0770642	0	pyruvate dehydrogenase E1 beta subunit
1864	16330631	1148	100	48	0.077305	0	leucine aminopeptidase
1865	16329438	1148	27	15	0.0801045	0	hypothetical protein
1866	16330294	1148	27	15	0.0801045	0	hypothetical protein
1867	16331326	1148	67	33	0.083541	0	hypothetical protein
1868	16331869	1148	121	57	0.0835456	0	phosphoenolpyruvate synthase
1869	16330912	1148	121	57	0.0835456	0	30S ribosomal protein S10
1870	16331396	1148	47	24	0.0836285	0	Mg2+ transport ATPase
1871	16330891	1148	131	61	0.083658	0	CTP synthetase
1872	16329918	1148	131	61	0.083658	0	30S ribosomal protein S11
1873	16329716	1148	131	61	0.083658	0	serine hydroxymethyltransferase
1874	16330556	1148	23	13	0.0866895	0	unknown protein
1875	16329507	1148	23	13	0.0866895	0	hypothetical protein
1876	16330887	1148	23	13	0.0866895	0	hypothetical protein
1877	16329624	1148	23	13	0.0866895	0	unknown protein
1878	16329780	1148	94	45	0.0879755	0	acetate kinase
1879	16329472	1148	94	45	0.0879755	0	carboxysome formation protein
1880	16331644	1148	3	3	0.088254	0	hypothetical protein
1881	16331132	1148	3	3	0.088254	0	unknown protein
1882	16329605	1148	3	3	0.088254	0	virulence associated protein B
1883	16331400	1148	3	3	0.088254	0	unknown protein
1884	16331362	1148	3	3	0.088254	0	unknown protein
1885	16331129	1148	3	3	0.088254	0	unknown protein
1886	16331302	1148	3	3	0.088254	0	unknown protein
1887	16331366	1148	3	3	0.088254	0	transposase
1888	16329487	1148	3	3	0.088254	0	unknown protein
1889	16331253	1148	3	3	0.088254	0	unknown protein
1890	16331202	1148	3	3	0.088254	0	unknown protein
1891	16331136	1148	3	3	0.088254	0	unknown protein
1892	16331211	1148	3	3	0.088254	0	unknown protein
1893	16331206	1148	3	3	0.088254	0	hypothetical protein
1894	16330834	1148	3	3	0.088254	0	protein subunit of ribonuclease P
1895	16330769	1148	3	3	0.088254	0	unknown protein
1896	16330766	1148	3	3	0.088254	0	unknown protein
1897	16330762	1148	3	3	0.088254	0	unknown protein
1898	16330825	1148	3	3	0.088254	0	unknown protein
1899	16330791	1148	3	3	0.088254	0	unknown protein
1900	16331108	1148	3	3	0.088254	0	unknown protein
1901	16330714	1148	3	3	0.088254	0	unknown protein
1902	16329866	1148	3	3	0.088254	0	unknown protein
1903	16329604	1148	3	3	0.088254	0	virulence associated protein C
1904	16331734	1148	3	3	0.088254	0	unknown protein
1905	16332308	1148	3	3	0.088254	0	unknown protein
1906	16330716	1148	3	3	0.088254	0	unknown protein
1907	16330344	1148	3	3	0.088254	0	hypothetical protein
1908	16330838	1148	3	3	0.088254	0	unknown protein
1909	16330257	1148	3	3	0.088254	0	unknown protein
1910	16331013	1148	3	3	0.088254	0	hypothetical protein
1911	16331103	1148	3	3	0.088254	0	unknown protein
1912	16331090	1148	3	3	0.088254	0	unknown protein
1913	16331076	1148	3	3	0.088254	0	unknown protein
1914	16330868	1148	3	3	0.088254	0	unknown protein
1915	16330843	1148	3	3	0.088254	0	unknown protein
1916	16330427	1148	3	3	0.088254	0	unknown protein
1917	16331002	1148	3	3	0.088254	0	hypothetical protein
1918	16329643	1148	3	3	0.088254	0	unknown protein
1919	16330756	1148	3	3	0.088254	0	hypothetical protein
1920	16332275	1148	3	3	0.088254	0	unknown protein
1921	16331649	1148	3	3	0.088254	0	endo-1,4-beta-glucanase
1922	16332244	1148	3	3	0.088254	0	unknown protein
1923	16329626	1148	3	3	0.088254	0	50S ribosomal protein L32
1924	16332283	1148	3	3	0.088254	0	unknown protein
1925	16332278	1148	3	3	0.088254	0	transposase
1926	16332168	1148	3	3	0.088254	0	unknown protein
1927	16332075	1148	3	3	0.088254	0	hypothetical protein
1928	16331642	1148	3	3	0.088254	0	unknown protein
1929	16332226	1148	3	3	0.088254	0	apxIC gene product hemolysin activation protein
1930	16332215	1148	3	3	0.088254	0	unknown protein
1931	16330581	1148	3	3	0.088254	0	transposase
1932	16329262	1148	3	3	0.088254	0	unknown protein
1933	16330869	1148	3	3	0.088254	0	unknown protein
1934	16329850	1148	3	3	0.088254	0	unknown protein
1935	16330886	1148	3	3	0.088254	0	unknown protein
1936	16331089	1148	3	3	0.088254	0	unknown protein
1937	16329294	1148	3	3	0.088254	0	unknown protein
1938	16330310	1148	3	3	0.088254	0	unknown protein
1939	16331174	1148	3	3	0.088254	0	unknown protein
1940	16331459	1148	3	3	0.088254	0	unknown protein
1941	16330396	1148	3	3	0.088254	0	unknown protein
1942	16329422	1148	3	3	0.088254	0	unknown protein
1943	16331015	1148	3	3	0.088254	0	unknown protein
1944	16330061	1148	3	3	0.088254	0	high light inducible protein
1945	16331564	1148	3	3	0.088254	0	integral membrane protein
1946	16331535	1148	3	3	0.088254	0	unknown protein
1947	16331518	1148	3	3	0.088254	0	hypothetical protein
1948	16331979	1148	3	3	0.088254	0	unknown protein
1949	16331576	1148	3	3	0.088254	0	unknown protein
1950	16331566	1148	3	3	0.088254	0	unknown protein
1951	16330704	1148	3	3	0.088254	0	unknown protein
1952	16331416	1148	3	3	0.088254	0	unknown protein
1953	16331406	1148	3	3	0.088254	0	hypothetical protein
1954	16331333	1148	3	3	0.088254	0	unknown protein
1955	16331989	1148	3	3	0.088254	0	unknown protein
1956	16331468	1148	3	3	0.088254	0	hypothetical protein
1957	16332060	1148	3	3	0.088254	0	unknown protein
1958	16331962	1148	3	3	0.088254	0	unknown protein
1959	16331902	1148	3	3	0.088254	0	unknown protein
1960	16331893	1148	3	3	0.088254	0	unknown protein
1961	16329295	1148	3	3	0.088254	0	unknown protein
1962	16332001	1148	3	3	0.088254	0	unknown protein
1963	16331523	1148	3	3	0.088254	0	unknown protein
1964	16331694	1148	3	3	0.088254	0	unknown protein
1965	16332058	1148	3	3	0.088254	0	unknown protein
1966	16331643	1148	3	3	0.088254	0	unknown protein
1967	16329848	1148	3	3	0.088254	0	unknown protein
1968	16331863	1148	3	3	0.088254	0	septum site-determining protein; MinE
1969	16331114	1148	3	3	0.088254	0	unknown protein
1970	16329541	1148	3	3	0.088254	0	high light inducible protein
1971	16329519	1148	3	3	0.088254	0	transposase
1972	16329499	1148	3	3	0.088254	0	unknown protein
1973	16329594	1148	3	3	0.088254	0	hypothetical protein
1974	16329578	1148	3	3	0.088254	0	unknown protein
1975	16329577	1148	3	3	0.088254	0	unknown protein
1976	16329498	1148	3	3	0.088254	0	unknown protein
1977	16330184	1148	3	3	0.088254	0	unknown protein
1978	16331448	1148	3	3	0.088254	0	unknown protein
1979	16329454	1148	3	3	0.088254	0	unknown protein
1980	16332270	1148	3	3	0.088254	0	unknown protein
1981	16329483	1148	3	3	0.088254	0	hypothetical protein
1982	16329473	1148	3	3	0.088254	0	unknown protein
1983	16329764	1148	3	3	0.088254	0	unknown protein
1984	16329692	1148	3	3	0.088254	0	unknown protein
1985	16329961	1148	3	3	0.088254	0	unknown protein
1986	16330503	1148	3	3	0.088254	0	unknown protein
1987	16329753	1148	3	3	0.088254	0	unknown protein
1988	16329711	1148	3	3	0.088254	0	unknown protein
[truncated: 1,165 more rows]
