# Supplementary material for: A computational approach to discovering the functions of bacterial phytochromes by analysis of homolog distributions
Source: BMC Bioinformatics. 2006 Mar 16;7:141. doi: 10.1186/1471-2105-7-141 (PMC1552090; doi:10.1186/1471-2105-7-141)
Supplement: Additional File 16 — Sorted list of co-distribution results based on a high E-value global BLAST analysis, Synechocystis PCC 6803 phytochrome Cph1 as query and all Synechocystis proteins as target. [file 1471-2105-7-141-S16.xls]

## Sheet: S6803_cph1_2ndrun
Query protein cph1 from Synechocystis PCC6803 (S6803_cph1)
global BLAST run with E value of 10
gi 16331509 taxid 1148, BLAST homologs found in k=62 species
a: sorting range							62
b: gi of target protein							138
c: taxid of target protein							(above values for k and n for calculation of p)
l: number of species in which BLAST homologs were found
m: number of species identical with query protein
p: probability for co-distribution
e: 1 if the target protein is a direct BLAST homolog of the query protein
f: protein annotation as
a	b	c	l	m	p	e	f
1	16331509	1148	62	62	8.57738e-41	1	Cph1 phytochrome histidine kinase
2	16329335	1148	73	55	3.28382e-15	0	sensory transduction histidine kinase
3	16332022	1148	76	56	5.74754e-15	0	sensory transduction histidine kinase
4	16331293	1148	79	57	8.43347e-15	0	regulation of the phosphate regulon
5	16330974	1148	87	59	8.90422e-14	0	hybrid sensory kinase
6	16331519	1148	71	53	1.13964e-13	0	sensory transduction histidine kinase
7	16331281	1148	99	62	1.8481e-13	0	2-isopropylmalate synthase
8	16329618	1148	85	58	2.76447e-13	0	CheY subfamily
9	16329582	1148	72	53	3.73851e-13	0	PatA subfamily
10	16331991	1148	77	55	3.80697e-13	0	PatA subfamily
11	16329896	1148	70	52	5.78487e-13	0	sensory transduction histidine kinase
12	16329610	1148	86	58	7.85004e-13	0	glutamate synthase (ferredoxin)
13	16330980	1148	78	55	1.1429e-12	0	PatA subfamily
14	16329987	1148	73	53	1.17848e-12	0	AraC subfamily
15	16331508	1148	93	60	1.35949e-12	0	gamma-glutamyl phosphate reductase
16	16330325	1148	54	44	1.952e-12	0	sensory transduction histidine kinase
17	16331898	1148	84	57	2.03725e-12	0	sensory transduction histidine kinase
18	16329988	1148	69	51	2.6956e-12	0	PatA subfamily
19	16331561	1148	82	56	4.61695e-12	0	sensory transduction histidine kinase
20	16332318	1148	98	61	4.62958e-12	0	hypothetical protein
21	16331332	1148	88	58	5.87652e-12	0	ABC transporter
22	16331882	1148	70	51	8.34792e-12	0	sensory transduction histidine kinase
23	16329279	1148	80	55	9.37242e-12	1	drug sensory protein A
24	16329545	1148	75	53	1.04817e-11	0	hybrid sensory kinase
25	16330667	1148	62	47	2.26728e-11	0	hybrid sensory kinase
26	16331647	1148	62	47	2.26728e-11	0	unknown protein
27	16331331	1148	96	60	2.36602e-11	0	Ycf38
28	16330955	1148	96	60	2.36602e-11	0	alpha-isopropylmalate synthase
29	16330364	1148	71	51	2.48412e-11	0	regulatory components of sensory transduction system
30	16331640	1148	84	56	3.38693e-11	0	5-methyltetrahydrofolate--homocysteine methyltransferase
31	16331345	1148	69	50	3.49718e-11	1	sensory transduction histidine kinase
32	16329891	1148	35	32	4.68865e-11	0	unknown protein
33	16330036	1148	79	54	4.75211e-11	0	OmpR subfamily
34	16330521	1148	97	60	5.90744e-11	0	potassium-transporting ATPase B chain
35	16331796	1148	49	40	7.09625e-11	0	sensory transduction histidine kinase
36	16329794	1148	72	51	7.11868e-11	0	PatA subfamily
37	16329617	1148	77	53	8.14205e-11	0	PatA subfamily
38	16329613	1148	53	42	9.17895e-11	0	glucose dehydrogenase-B
39	16330489	1148	91	58	1.01341e-10	0	cation-transporting ATPase; E1-E2 ATPase
40	16330746	1148	91	58	1.01341e-10	0	unknown protein
41	16332032	1148	102	61	1.74843e-10	0	diaminopimelate decarboxylase
42	16329637	1148	64	47	2.15806e-10	0	sensory transduction histidine kinase
43	16331303	1148	92	58	2.50879e-10	0	hypothetical protein
44	16329733	1148	62	46	2.53917e-10	0	unknown protein
45	16331775	1148	84	55	4.48476e-10	0	hypothetical protein
46	16332248	1148	74	51	5.26141e-10	0	response regulator like protein
47	16332107	1148	74	51	5.26141e-10	0	OmpR subfamily
48	16331096	1148	45	37	5.55973e-10	0	delta-6 desaturase
49	16331034	1148	87	56	5.5691e-10	0	hypothetical protein
50	16329951	1148	87	56	5.5691e-10	0	ABC transporter
51	16330992	1148	79	53	5.59287e-10	0	zeta-carotene desaturase precursor
52	16330454	1148	93	58	6.08653e-10	0	arsenical resistance operon repressor
53	16332153	1148	93	58	6.08653e-10	0	ferredoxin-dependent glutamate synthase
54	16329179	1148	90	57	6.20072e-10	0	arginine decarboxylase
55	16330808	1148	108	62	6.56126e-10	0	anthranilate synthase component I
56	16332111	1148	72	50	7.56359e-10	0	sulfate binding protein; SbpA
57	16331000	1148	72	50	7.56359e-10	0	OmpR subfamily
58	16331925	1148	82	54	8.22928e-10	0	ABC transporter
59	16331127	1148	82	54	8.22928e-10	0	nitrogen regulatory protein P-II
60	16331510	1148	82	54	8.22928e-10	0	Rcp1 CheY subfamily
61	16332323	1148	82	54	8.22928e-10	0	unknown protein
62	16331909	1148	82	54	8.22928e-10	0	sensory transduction histidine kinase
63	16332199	1148	49	39	8.26868e-10	0	regulatory components of sensory transduction system
64	16329355	1148	49	39	8.26868e-10	0	hypothetical protein
65	16330883	1148	77	52	8.9758e-10	0	penicillin-binding protein 4
66	16331910	1148	77	52	8.9758e-10	0	OmpR subfamily
67	16331765	1148	51	40	9.28801e-10	0	4-hydroxyphenylpyruvic acid dioxgenase
68	16330122	1148	70	49	1.03707e-09	0	2-hydroxy-6-oxohepta-2,4-dienoate hydrolase
69	16329558	1148	70	49	1.03707e-09	0	OmpR subfamily
70	16331053	1148	70	49	1.03707e-09	0	unknown protein
71	16329220	1148	80	53	1.40436e-09	0	ABC transporter
72	16331819	1148	94	58	1.44799e-09	0	cobyric acid synthase
73	16331216	1148	94	58	1.44799e-09	0	light repressed protein
74	16332056	1148	94	58	1.44799e-09	0	ATP phosphoribosyltransferase
75	16330730	1148	91	57	1.48673e-09	0	cation-transporting ATPase; E1-E2 ATPase
76	16330476	1148	91	57	1.48673e-09	0	44.5 kD bacteriochlorophyll synthase subunit
77	16331993	1148	109	62	1.52165e-09	0	branched-chain amino acid aminotransferase
78	16330721	1148	109	62	1.52165e-09	0	isochorismate synthase
79	16330429	1148	101	60	1.93442e-09	0	periplasmic phosphate binding protein
80	16331886	1148	83	54	2.01881e-09	0	hypothetical protein
81	16329581	1148	46	37	2.07776e-09	0	hypothetical protein
82	16329862	1148	78	52	2.25131e-09	0	CheY subfamily
83	16330816	1148	78	52	2.25131e-09	0	CheY subfamily
84	16329393	1148	78	52	2.25131e-09	0	unknown protein
85	16330585	1148	78	52	2.25131e-09	0	hybrid sensory kinase
86	16331420	1148	105	61	2.26856e-09	0	glucose-1-phosphate thymidylyltransferase
87	16332316	1148	62	45	2.42496e-09	0	cAMP protein kinase regulatory chain
88	16330882	1148	39	33	2.46593e-09	0	sensory transduction histidine kinase
89	16331738	1148	48	38	2.46795e-09	0	hypothetical protein
90	16331996	1148	86	55	2.66293e-09	0	hypothetical protein
91	16330322	1148	86	55	2.66293e-09	0	glucose dehydrogenase
92	16331237	1148	71	49	2.70706e-09	0	response regulator like protein
93	16329388	1148	71	49	2.70706e-09	0	NarL subfamily
94	16330979	1148	50	39	2.78719e-09	0	hypothetical protein
95	16332184	1148	98	59	2.82404e-09	0	ABC-transporter DevC homologue
96	16331091	1148	52	40	3.00704e-09	0	hypothetical protein
97	16329877	1148	89	56	3.20715e-09	0	hypothetical protein
98	16330433	1148	95	58	3.37984e-09	0	peptidyl-prolyl cis-trans isomerase
99	16330890	1148	95	58	3.37984e-09	0	3-isopropylmalate dehydratase
100	16331990	1148	81	53	3.43221e-09	0	CheY subfamily
101	16330428	1148	81	53	3.43221e-09	0	quinolene resistance protein; NorA
102	16331899	1148	81	53	3.43221e-09	0	OmpR subfamily
103	16332049	1148	110	62	3.48712e-09	0	phosphoribosylaminoimidazole carboxylase
104	16332169	1148	110	62	3.48712e-09	0	hypothetical protein
105	16331801	1148	110	62	3.48712e-09	0	phosphoribosyl formylglycinamidine synthase
106	16332291	1148	92	57	3.49223e-09	0	unknown protein
107	16329683	1148	41	34	3.55535e-09	0	hypothetical protein
108	16330519	1148	69	48	3.57789e-09	0	sensory transduction histidine kinase
109	16329804	1148	69	48	3.57789e-09	0	unknown protein
110	16329531	1148	69	48	3.57789e-09	0	unknown protein
111	16329802	1148	69	48	3.57789e-09	1	sensory transduction histidine kinase
112	16332182	1148	102	60	4.44393e-09	0	NADH dehydrogenase
113	16331883	1148	67	47	4.54785e-09	0	NarL subfamily
114	16330677	1148	67	47	4.54785e-09	0	hybrid sensory kinase
115	16332128	1148	106	61	5.18178e-09	0	phosphorybosilformimino-5-amino-phosphorybosil-4 -imidazolecarboxamideisomerase
116	16329793	1148	79	52	5.4893e-09	0	CheY subfamily
117	16332007	1148	65	46	5.57155e-09	0	nitrate transport protein; NrtC
118	16331306	1148	87	55	6.26524e-09	0	hypothetical protein
119	16329946	1148	63	45	6.58886e-09	0	cytochrome c553
120	16329593	1148	38	32	6.95519e-09	0	unknown protein
121	16329555	1148	96	58	7.74425e-09	0	histidinol dehydrogenase
122	16332335	1148	96	58	7.74425e-09	0	phosphoribosyl-ATP pyrophosphohydrolase:phosphoribosyl-AMP cyclohydrolase
123	16332275	1148	96	58	7.74425e-09	0	unknown protein
124	16331478	1148	96	58	7.74425e-09	0	acetolactate synthase
125	16329238	1148	111	62	7.8994e-09	0	phosphoribosylformyl glycinamidine synthetase II
126	16331104	1148	111	62	7.8994e-09	0	glutamate--ammonia ligase
127	16331304	1148	93	57	8.04099e-09	0	3-ketoacyl-acyl carrier protein reductase
128	16331773	1148	93	57	8.04099e-09	0	imidazoleglycerol-phosphate dehydratase
129	16329701	1148	93	57	8.04099e-09	0	ferric uptake regulation protein
130	16329354	1148	49	38	8.06196e-09	0	hypothetical protein
131	16330779	1148	49	38	8.06196e-09	0	hypothetical protein
132	16330004	1148	49	38	8.06196e-09	0	hypothetical protein
133	16331999	1148	82	53	8.17252e-09	0	unknown protein
134	16332065	1148	82	53	8.17252e-09	0	ammonium/methylammonium permease
135	16331524	1148	77	51	8.32301e-09	0	O-succinylbenzoic acid--CoA ligase
136	16329722	1148	77	51	8.32301e-09	0	NarL subfamily
137	16330324	1148	70	48	9.07435e-09	0	NarL subfamily
138	16331947	1148	55	41	9.16352e-09	0	unknown protein
139	16329530	1148	85	54	1.12826e-08	0	hypothetical protein
140	16330800	1148	68	47	1.16152e-08	0	ornithine acetyltransferase
141	16329281	1148	107	61	1.16766e-08	0	anthranilate synthetase alpha-subunit
142	16329544	1148	80	52	1.30255e-08	0	ammonium/methylammonium permease
143	16329768	1148	80	52	1.30255e-08	0	CheY subfamily
144	16331484	1148	80	52	1.30255e-08	0	unknown protein
145	16332190	1148	66	46	1.43563e-08	0	sensory transduction histidine kinase
146	16331833	1148	88	55	1.44142e-08	0	ammonium/methylammonium permease
147	16329659	1148	88	55	1.44142e-08	0	hypothetical protein
148	16330107	1148	88	55	1.44142e-08	0	unknown protein
149	16330569	1148	100	59	1.4556e-08	0	acetohydroxy acid synthase
150	16329565	1148	100	59	1.4556e-08	0	urease accessory protein G
151	16330903	1148	100	59	1.4556e-08	0	hypothetical protein
152	16331862	1148	73	49	1.66826e-08	0	polyphosphate kinase
153	16330758	1148	73	49	1.66826e-08	0	carbonic anhydrase
154	16330804	1148	73	49	1.66826e-08	0	unknown protein
155	16329616	1148	91	56	1.69487e-08	0	long-chain-fatty-acid CoA ligase
156	16332028	1148	91	56	1.69487e-08	0	unknown protein
157	16329960	1148	64	45	1.71634e-08	0	sensory transduction histidine kinase
158	16330099	1148	97	58	1.74269e-08	0	cell division inhibitor
159	16331723	1148	112	62	1.76946e-08	0	phosphoribosyl formylglycinamidine cyclo-ligase
160	16331452	1148	94	57	1.81586e-08	0	hypothetical protein
161	16330819	1148	62	44	1.98712e-08	0	3-chlorobenzoate-3,4-dioxygenase
162	16329995	1148	62	44	1.98712e-08	0	unknown protein
163	16329860	1148	104	60	2.24047e-08	0	cation-transporting ATPase; E1-E2 ATPase
164	16331905	1148	104	60	2.24047e-08	0	cation-transporting ATPase; E1-E2 ATPase
165	16331210	1148	104	60	2.24047e-08	0	cation-transporting ATPase; E1-E2 ATPase
166	16329561	1148	48	37	2.25077e-08	0	adenylate cyclase
167	16331729	1148	50	38	2.45331e-08	0	hypothetical protein
168	16331282	1148	50	38	2.45331e-08	0	hypothetical protein
169	16329353	1148	50	38	2.45331e-08	0	hypothetical protein
170	16332256	1148	86	54	2.57451e-08	0	DNR protein
171	16330603	1148	86	54	2.57451e-08	0	global nitrogen regulator
172	16332297	1148	52	39	2.57459e-08	0	unknown protein
173	16329325	1148	29	26	2.72141e-08	0	unknown protein
174	16330516	1148	69	47	2.86231e-08	0	rubisco operon transcriptional regulator
175	16331164	1148	81	52	3.01088e-08	0	hypothetical protein
176	16331414	1148	101	59	3.22403e-08	0	hypothetical protein
177	16331537	1148	101	59	3.22403e-08	0	hypothetical protein
178	16329441	1148	101	59	3.22403e-08	0	UDP-glucose dehydrogenase
179	16330350	1148	101	59	3.22403e-08	0	threonine synthase
180	16329299	1148	89	55	3.24488e-08	0	unknown protein
181	16331536	1148	67	46	3.56248e-08	0	hypothetical protein
182	16331682	1148	67	46	3.56248e-08	0	unknown protein
183	16330935	1148	41	33	3.5952e-08	0	unknown protein
184	16331601	1148	92	56	3.7784e-08	0	gamma-glutamyl phosphate reductase
185	16330032	1148	92	56	3.7784e-08	0	ABC transporter
186	16331871	1148	98	58	3.85305e-08	0	unknown protein
187	16331491	1148	98	58	3.85305e-08	0	unknown protein
188	16330918	1148	113	62	3.92058e-08	0	glycinamide ribonucleotide synthetase
189	16330536	1148	113	62	3.92058e-08	0	pantothenate metabolism flavoprotein
190	16331424	1148	65	45	4.29665e-08	0	hybrid sensory kinase
191	16330764	1148	65	45	4.29665e-08	0	cytochrome; CytM
192	16330207	1148	84	53	4.30066e-08	0	unknown protein
193	16331918	1148	79	51	4.54115e-08	0	nitrilase
194	16332146	1148	79	51	4.54115e-08	0	thiol:disulfide interchange protein; DsbD
195	16329352	1148	79	51	4.54115e-08	0	hypothetical protein
196	16332024	1148	72	48	5.27902e-08	0	serine proteinase
197	16330984	1148	72	48	5.27902e-08	0	NarL subfamily
198	16329464	1148	109	61	5.69986e-08	0	tryptophan synthase alpha chain
199	16330169	1148	61	43	5.71507e-08	0	hypothetical protein
200	16331907	1148	87	54	5.74314e-08	0	transcriptional repressor; SmtB
201	16331650	1148	77	50	6.55052e-08	0	ferredoxin--nitrite reductase
202	16331473	1148	77	50	6.55052e-08	0	carbonic anhydrase
203	16329450	1148	49	37	6.63768e-08	0	regulatory components of sensory transduction system
204	16331782	1148	82	52	6.78592e-08	0	protochlorophyllide oxido-reductase
205	16330128	1148	82	52	6.78592e-08	0	pyridine nucleotide transhydrogenase alpha subunit
206	16330401	1148	82	52	6.78592e-08	0	neopullulanase
207	16329885	1148	70	47	6.8176e-08	0	nitrate transport protein; NrtD
208	16331756	1148	70	47	6.8176e-08	0	OmpR subfamily
209	16330518	1148	70	47	6.8176e-08	0	NarL subfamily
210	16330880	1148	51	38	6.99966e-08	0	hypothetical protein
211	16330584	1148	51	38	6.99966e-08	0	hybrid sensory kinase
212	16330784	1148	102	59	7.02761e-08	0	cyclase
213	16332139	1148	102	59	7.02761e-08	0	pyrroline carboxylate reductase
214	16329475	1148	55	40	7.05869e-08	0	unknown protein
215	16330771	1148	90	55	7.15198e-08	0	acetyltransferase
216	16329252	1148	90	55	7.15198e-08	0	mutator MutT protein
217	16332319	1148	93	56	8.25831e-08	0	ferric uptake regulation protein
218	16331763	1148	93	56	8.25831e-08	0	b-carotene ketolase
219	16329394	1148	93	56	8.25831e-08	0	hypothetical protein
220	16330576	1148	99	58	8.37334e-08	0	acetolactate synthase
221	16331759	1148	99	58	8.37334e-08	0	N-acetyl-gamma-glutamyl-phosphate reductase
222	16329672	1148	99	58	8.37334e-08	0	histidinol dehydrogenase
223	16329579	1148	99	58	8.37334e-08	0	unknown protein
224	16331349	1148	68	46	8.52989e-08	0	unknown protein
225	16331390	1148	96	57	8.75299e-08	0	unknown protein
226	16330501	1148	96	57	8.75299e-08	0	DrgA gene product
227	16329415	1148	96	57	8.75299e-08	0	chorismate mutase /prephenate dehydratase
228	16331766	1148	75	49	9.0808e-08	0	aldehyde dehydrogenase
229	16331577	1148	75	49	9.0808e-08	0	OmpR subfamily
230	16331292	1148	75	49	9.0808e-08	0	succinate-semialdehyde dehydrogenase (NADP+)
231	16330928	1148	85	53	9.5197e-08	0	hypothetical protein
232	16330606	1148	85	53	9.5197e-08	0	unknown protein
233	16329389	1148	80	51	1.01917e-07	0	biliverdin reductase
234	16329695	1148	66	45	1.0359e-07	0	cell division response regulator; DivK
235	16330070	1148	106	60	1.06508e-07	0	hydrogenase expression/formation protein; HypE
236	16330453	1148	106	60	1.06508e-07	0	histidinol phosphate aminotransferase
237	16329791	1148	42	33	1.17616e-07	0	methyl-accepting chemotaxis protein (MCP) homologue
238	16329620	1148	42	33	1.17616e-07	0	methyl-accepting chemotaxis protein
239	16332008	1148	73	48	1.21449e-07	0	nitrate transport protein; NrtD
240	16329218	1148	73	48	1.21449e-07	0	hypothetical protein
241	16331849	1148	73	48	1.21449e-07	0	sensory transduction histidine kinase
242	16331527	1148	110	61	1.23544e-07	0	homoserine dehydrogenase
243	16331596	1148	88	54	1.25329e-07	0	uroporphyrin-III C-methyltransferase
244	16332145	1148	83	52	1.49243e-07	0	quinolinate synthetase
245	16331904	1148	83	52	1.49243e-07	0	mercuric resistance operon regulatory protein; precorrin isomerase
246	16330470	1148	103	59	1.50801e-07	0	phosphoglycerate dehydrogenase
247	16330736	1148	103	59	1.50801e-07	0	hypothetical protein
248	16331908	1148	103	59	1.50801e-07	0	unknown protein
249	16331517	1148	91	55	1.54422e-07	0	unknown protein
250	16330561	1148	46	35	1.58485e-07	0	unknown protein
251	16330523	1148	58	41	1.71155e-07	0	potassium-transporting ATPase C chain
252	16331046	1148	48	36	1.73497e-07	0	unknown protein
253	16331204	1148	48	36	1.73497e-07	0	unknown protein
254	16329341	1148	94	56	1.77047e-07	0	ABC transporter
255	16331572	1148	94	56	1.77047e-07	0	hypothetical protein
256	16330379	1148	100	58	1.78918e-07	0	NADH dehydrogenase
257	16332267	1148	100	58	1.78918e-07	0	dihydroxyacid dehydratase
258	16330803	1148	56	40	1.8157e-07	0	hypothetical protein
259	16330477	1148	50	37	1.83583e-07	0	hybrid sensory kinase
260	16330678	1148	50	37	1.83583e-07	0	hybrid sensory kinase
261	16329398	1148	50	37	1.83583e-07	0	hybrid sensory kinase
262	16329986	1148	50	37	1.83583e-07	0	ethylene response sensor protein histidine kinase
263	16329910	1148	115	62	1.86498e-07	0	adenylosuccinate synthetase
264	16329647	1148	115	62	1.86498e-07	0	glutamate--ammonia ligase
265	16331482	1148	115	62	1.86498e-07	0	anthranilate synthase component II
266	16330759	1148	97	57	1.86991e-07	0	serine acetyltransferase
267	16330652	1148	97	57	1.86991e-07	0	D-isomer specific 2-hydroxyacid dehydrogenase family
268	16329303	1148	97	57	1.86991e-07	0	peptidyl-prolyl cis-trans isomerase B
269	16329743	1148	54	39	1.87488e-07	0	hypothetical protein
270	16331924	1148	54	39	1.87488e-07	0	PleD gene product homologue
271	16330815	1148	52	38	1.88267e-07	0	sensory transduction histidine kinase
272	16332192	1148	52	38	1.88267e-07	0	putative chromatic adaptation sensor receptor (rcaE) like
273	16331669	1148	27	24	1.89183e-07	0	unknown protein
274	16330786	1148	69	46	1.97406e-07	0	unknown protein
275	16330385	1148	69	46	1.97406e-07	0	RNA polymerase sigma-E factor
276	16331020	1148	21	20	2.05148e-07	0	lignostilbene-alpha,beta-dioxygenase
277	16329222	1148	86	53	2.05961e-07	0	unknown protein
278	16329293	1148	86	53	2.05961e-07	0	precorrin methylase
279	16331842	1148	86	53	2.05961e-07	0	N-acyl-L-amino acid amidohydrolase
280	16331858	1148	86	53	2.05961e-07	0	ThiC protein
281	16331248	1148	81	51	2.22987e-07	0	unknown protein
282	16330247	1148	81	51	2.22987e-07	0	unknown protein
283	16330708	1148	81	51	2.22987e-07	0	hypothetical protein
284	16330395	1148	107	60	2.27321e-07	0	glycinamide ribonucleotide transformylase
285	16332126	1148	107	60	2.27321e-07	0	ketol-acid reductoisomerase
286	16331541	1148	107	60	2.27321e-07	0	phosphate transport system permease protein; PstA
287	16330179	1148	107	60	2.27321e-07	0	precorrin decarbocylase
288	16330430	1148	107	60	2.27321e-07	0	phosphate transport system permease protein; PstC
289	16331542	1148	107	60	2.27321e-07	0	phosphate transport system permease protein; PstC
290	16330431	1148	107	60	2.27321e-07	0	phosphate transport system permease protein; PstA
291	16331280	1148	67	45	2.40992e-07	0	hypothetical 35.6 kD protein
292	16331921	1148	67	45	2.40992e-07	0	putative protein kinase
293	16330310	1148	39	31	2.41502e-07	0	unknown protein
294	16330024	1148	39	31	2.41502e-07	0	secreted protein MPB70
295	16332055	1148	39	31	2.41502e-07	0	hypothetical protein
296	16332103	1148	39	31	2.41502e-07	0	unknown protein
297	16329511	1148	111	61	2.64472e-07	0	UDP-glucose-4-epimerase
298	16331626	1148	89	54	2.67703e-07	0	ABC transporter
299	16331706	1148	89	54	2.67703e-07	0	hypothetical protein
300	16330334	1148	17	17	3.0782e-07	0	unknown protein
301	16330562	1148	104	59	3.18644e-07	0	prephenate dehydrogenase
302	16330042	1148	104	59	3.18644e-07	0	cysteine synthase
303	16329407	1148	104	59	3.18644e-07	0	peptide methionine sulfoxide reductase
304	16330971	1148	104	59	3.18644e-07	0	mannose-1-phosphate guanyltransferase
305	16329516	1148	104	59	3.18644e-07	0	GDP-D-mannose dehydratase
306	16331720	1148	104	59	3.18644e-07	0	dTDP-glucose 4,6-dehydratase
307	16331450	1148	79	50	3.19446e-07	0	unknown protein
308	16330274	1148	84	52	3.20534e-07	0	5-oxo-1,2,5-tricarboxilic-3-penten acid decarboxilase/isomer
309	16330904	1148	84	52	3.20534e-07	0	hydrogenase isoenzymes formation protein; HypB
310	16330005	1148	92	55	3.2678e-07	0	hypothetical protein
311	16331252	1148	92	55	3.2678e-07	0	IMP dehydrogenase
312	16330731	1148	63	43	3.3187e-07	0	hypothetical protein
313	16329634	1148	63	43	3.3187e-07	0	unknown protein
314	16330238	1148	63	43	3.3187e-07	0	unknown protein
315	16330535	1148	34	28	3.35948e-07	0	transposase
316	16331789	1148	29	25	3.49003e-07	0	transposase
317	16331067	1148	29	25	3.49003e-07	0	hypothetical protein
318	16330081	1148	72	47	3.51372e-07	0	nitrate transport protein; NrtD
319	16330020	1148	72	47	3.51372e-07	0	ferredoxin
320	16329982	1148	72	47	3.51372e-07	0	short-chain alcohol dehydrogenase family
321	16330987	1148	95	56	3.72458e-07	0	nicotinate-nucleotide pyrophosphorylase
322	16331022	1148	95	56	3.72458e-07	0	dolichyl-phosphate-mannose synthase
323	16331778	1148	95	56	3.72458e-07	0	ABC transporter
324	16329642	1148	95	56	3.72458e-07	0	ABC transporter
325	16332078	1148	101	58	3.76012e-07	0	hypothetical protein
326	16329381	1148	101	58	3.76012e-07	0	lysine decarboxylase
327	16329256	1148	101	58	3.76012e-07	0	cysteine synthase
328	16331568	1148	98	57	3.92448e-07	0	2-succinyl-6-hydroxy-2, 4-cyclohexadiene-1-carboxylate synthase
329	16331336	1148	98	57	3.92448e-07	0	hypothetical protein
330	16332004	1148	45	34	4.00519e-07	0	bicarbonate transporter
331	16332155	1148	116	62	4.00625e-07	0	carbamoyl-phosphate synthetase subunit A
332	16329688	1148	116	62	4.00625e-07	0	glutamate 5-kinase
333	16331028	1148	87	53	4.35803e-07	0	hypothetical protein
334	16329756	1148	87	53	4.35803e-07	0	formaldehyde dehydrogenase (glutathione)
335	16332092	1148	87	53	4.35803e-07	0	aminopeptidase
336	16330034	1148	87	53	4.35803e-07	0	hypothetical protein
337	16331344	1148	87	53	4.35803e-07	0	amine oxidase
338	16330526	1148	77	49	4.409e-07	0	unknown protein
339	16329886	1148	77	49	4.409e-07	0	integral membrane components of other binding-protein-dependent transport system
340	16329442	1148	77	49	4.409e-07	0	UbiH protein
341	16329548	1148	70	46	4.42256e-07	0	alkaline phosphatase
342	16330114	1148	70	46	4.42256e-07	0	unknown protein
343	16329732	1148	70	46	4.42256e-07	0	esterase
344	16330227	1148	70	46	4.42256e-07	0	hypothetical protein
345	16330985	1148	57	40	4.45458e-07	0	phosphoenolpyruvate carboxylase
346	16331094	1148	57	40	4.45458e-07	0	unknown protein
347	16330590	1148	49	36	4.6503e-07	0	hybrid sensory kinase
348	16330463	1148	49	36	4.6503e-07	0	hemolysin
349	16331056	1148	49	36	4.6503e-07	0	hypothetical protein
350	16331194	1148	55	39	4.68022e-07	0	hypothetical protein
351	16331636	1148	55	39	4.68022e-07	0	sensory transduction histidine kinase
352	16331415	1148	55	39	4.68022e-07	0	cobinamide kinase/cobinamide phosphate guanylyltransferase
353	16331461	1148	55	39	4.68022e-07	0	unknown protein
354	16330445	1148	108	60	4.78474e-07	0	hypothetical protein
355	16329648	1148	51	37	4.78777e-07	0	hybrid sensory kinase
356	16330879	1148	26	23	4.82928e-07	0	transposase
357	16329345	1148	20	19	5.36157e-07	0	hypothetical protein
358	16330234	1148	68	45	5.41899e-07	0	unknown protein
359	16332113	1148	90	54	5.5999e-07	0	sulfate transport system permease protein
360	16329853	1148	90	54	5.5999e-07	0	hypothetical protein
361	16329790	1148	75	48	5.8857e-07	0	CheA like protein
362	16329234	1148	75	48	5.8857e-07	0	type 4 prepilin peptidase
363	16329322	1148	75	48	5.8857e-07	0	potential FMN-protein
364	16332143	1148	75	48	5.8857e-07	0	arginine decarboxylase
365	16329401	1148	75	48	5.8857e-07	0	3'-phosphoadenosine-5'-phosphosulfate sulfotransferase
366	16331988	1148	38	30	5.99886e-07	0	tsr or; CheD
367	16329985	1148	38	30	5.99886e-07	0	CobN protein
368	16330082	1148	66	44	6.4744e-07	0	nitrate transport protein; NrtC
369	16329741	1148	66	44	6.4744e-07	0	LysR transcriptional regulator
370	16331885	1148	66	44	6.4744e-07	0	bromoperoxidase
371	16332244	1148	66	44	6.4744e-07	0	unknown protein
372	16331854	1148	66	44	6.4744e-07	0	OmpR subfamily
373	16331219	1148	105	59	6.63164e-07	0	glycogen synthase
374	16329707	1148	105	59	6.63164e-07	0	phosphate starvation-inducible protein
375	16329424	1148	85	52	6.72726e-07	0	hypothetical protein
376	16329831	1148	85	52	6.72726e-07	0	dihydroflavonol 4-reductase
377	16332298	1148	85	52	6.72726e-07	0	unknown protein
378	16331485	1148	93	55	6.78051e-07	0	unknown protein
379	16332157	1148	93	55	6.78051e-07	0	mannose-1-phosphate guanyltransferase
380	16332014	1148	93	55	6.78051e-07	0	alpha-ketopantoate hydroxymethyl transferase
381	16332332	1148	40	31	7.37246e-07	0	hypothetical protein
382	16332195	1148	73	47	7.62329e-07	0	OmpR subfamily
383	16332310	1148	96	56	7.69169e-07	0	ATP-binding protein
384	16331543	1148	96	56	7.69169e-07	0	phosphate-binding periplasmic protein precursor
385	16331679	1148	96	56	7.69169e-07	0	unknown protein
386	16330298	1148	102	58	7.77429e-07	0	hypothetical protein
387	16329177	1148	102	58	7.77429e-07	0	GDP-D-mannose dehydratase
388	16329503	1148	102	58	7.77429e-07	0	unknown protein
389	16329343	1148	99	57	8.09423e-07	0	7,8-dihydro-6-hydroxymethylpterin-pyrophosphokin ase
390	16331915	1148	99	57	8.09423e-07	0	hypothetical protein
391	16331465	1148	99	57	8.09423e-07	0	hypothetical protein
392	16331397	1148	33	27	8.29989e-07	0	transposase
393	16330046	1148	33	27	8.29989e-07	0	transposase
394	16331183	1148	33	27	8.29989e-07	0	transposase
395	16331937	1148	33	27	8.29989e-07	0	transposase
396	16331363	1148	33	27	8.29989e-07	0	transposase
397	16331941	1148	33	27	8.29989e-07	0	transposase
398	16331698	1148	42	32	8.66831e-07	0	cytochrome P450
399	16332197	1148	28	24	8.70923e-07	0	transposase
400	16331814	1148	88	53	9.02368e-07	0	ABC transporter
401	16330083	1148	78	49	9.33144e-07	0	nitrate transport protein; NrtB sll1451
402	16331033	1148	78	49	9.33144e-07	0	galactosyl-1-phosphate transferase
403	16331978	1148	78	49	9.33144e-07	0	molybdate-binding periplasmic protein
404	16329284	1148	60	41	9.59244e-07	0	unknown protein
405	16331258	1148	44	33	9.80888e-07	0	virginiamycin B hydrolase; Vgb
406	16331539	1148	109	60	9.93404e-07	0	phosphate transport ATP-binding protein; PstB
407	16331540	1148	109	60	9.93404e-07	0	phosphate transport ATP-binding protein; PstB
408	16330352	1148	58	40	1.04551e-06	0	PleD gene product homologue
409	16331254	1148	58	40	1.04551e-06	0	unknown protein
410	16332183	1148	46	34	1.07307e-06	0	transforming growth factor induced protein
411	16329955	1148	35	28	1.13059e-06	0	transposase
412	16330434	1148	48	35	1.13885e-06	0	pterin-4a-carbinolamine dehydratase
413	16329632	1148	48	35	1.13885e-06	0	Mg-chelatase subunit; ChlH
414	16331945	1148	91	54	1.14773e-06	0	cation-transporting ATPase; E1-E2 ATPase
415	16332292	1148	91	54	1.14773e-06	0	hypothetical protein
416	16329515	1148	91	54	1.14773e-06	0	unknown protein
417	16330607	1148	91	54	1.14773e-06	0	unknown protein
418	16331157	1148	54	38	1.16154e-06	0	hypothetical protein
419	16330151	1148	54	38	1.16154e-06	0	sensory transduction histidine kinase
420	16330524	1148	50	36	1.17564e-06	0	potassium-transporting ATPase D chain
421	16332225	1148	50	36	1.17564e-06	0	leukotoxin; LtA
422	16331123	1148	69	45	1.1796e-06	0	ycf39 gene product
423	16329547	1148	76	48	1.24254e-06	0	extracellular nuclease
424	16331585	1148	76	48	1.24254e-06	0	unknown protein
425	16332149	1148	106	59	1.35968e-06	0	hypothetical protein
426	16329285	1148	106	59	1.35968e-06	0	a negative regulator of pho regulon
427	16332154	1148	106	59	1.35968e-06	0	2-hydroxyaciddehydrogenase
428	16331030	1148	106	59	1.35968e-06	0	molybdopterin biosynthesis MoeB protein
429	16332198	1148	106	59	1.35968e-06	0	3-isopropylmalate dehydratase
430	16330681	1148	94	55	1.38006e-06	0	processing protease
431	16329539	1148	94	55	1.38006e-06	0	unknown protein
432	16330085	1148	94	55	1.38006e-06	0	unknown protein
433	16331654	1148	86	52	1.38054e-06	0	molybdenum cofactor biosynthesis protein C
434	16329839	1148	86	52	1.38054e-06	0	ABC transporter
435	16330725	1148	81	50	1.40626e-06	0	glucosyltransferase
436	16331700	1148	81	50	1.40626e-06	0	acetyl-coenzyme A synthetase
437	16330450	1148	67	44	1.41452e-06	0	unknown protein
438	16331169	1148	67	44	1.41452e-06	0	D-alanyl-D-alanine carboxypeptidase
439	16330567	1148	37	29	1.44948e-06	0	catalase hpi
440	16331464	1148	97	56	1.55978e-06	0	citrate synthase
441	16332304	1148	97	56	1.55978e-06	0	phosphoribosyl aminoimidazole carboxylase
442	16331578	1148	97	56	1.55978e-06	0	hypothetical protein
443	16329216	1148	103	58	1.58173e-06	0	peptide methionine sulfoxide reductase
444	16329773	1148	100	57	1.64105e-06	0	unknown protein
445	16330254	1148	100	57	1.64105e-06	0	anthranilate phosphoribosyltransferase
446	16329948	1148	100	57	1.64105e-06	0	N-acetylglutamate kinase
447	16329575	1148	100	57	1.64105e-06	0	thiamin biosynthetic bifunctional enzyme
448	16331313	1148	65	43	1.65836e-06	0	hypothetical protein
449	16329978	1148	65	43	1.65836e-06	0	ferredoxin component
450	16329246	1148	39	30	1.76766e-06	0	phycocyanin alpha phycocyanobilin lyase; CpcF
451	16332159	1148	118	62	1.79579e-06	0	shikimate 5-dehydrogenase
452	16332036	1148	118	62	1.79579e-06	0	hypothetical protein
453	16330857	1148	89	53	1.8293e-06	0	HlyB family
454	16330709	1148	89	53	1.8293e-06	0	hypothetical protein
455	16330244	1148	89	53	1.8293e-06	0	glycogen operon protein; GlgX
456	16329893	1148	89	53	1.8293e-06	0	Zinc exporter
457	16330586	1148	63	42	1.90272e-06	0	regulatory components of sensory transduction system
458	16331232	1148	79	49	1.92487e-06	0	low molecular weight phosphotyrosine protein phosphatase
459	16331986	1148	79	49	1.92487e-06	0	CheA like protein
460	16330268	1148	79	49	1.92487e-06	0	OppB in a binding protein-dependent transport system
461	16331426	1148	32	26	1.99952e-06	0	hypothetical protein
462	16331110	1148	84	51	2.02034e-06	0	P protein of glycine cleavage complex
463	16329470	1148	84	51	2.02034e-06	0	precorrin methylase
464	16331079	1148	84	51	2.02034e-06	0	sterol-C-methyltransferase
465	16330066	1148	84	51	2.02034e-06	0	unknown protein
466	16331888	1148	72	46	2.02461e-06	0	hypothetical protein
467	16330543	1148	110	60	2.03477e-06	0	UDP-glucose 4-epimerase
468	16330778	1148	41	31	2.06655e-06	0	unknown protein
469	16329713	1148	61	41	2.13801e-06	0	unknown protein
470	16332264	1148	92	54	2.30574e-06	0	antiviral protein
471	16331653	1148	92	54	2.30574e-06	0	molybdenum cofactor biosynthesis protein A
472	16330447	1148	92	54	2.30574e-06	0	hypothetical protein
473	16331265	1148	92	54	2.30574e-06	0	uroporphyrin-III synthase
474	16329314	1148	43	32	2.32961e-06	0	alkaline phosphatase
475	16330203	1148	43	32	2.32961e-06	0	Leu/Phe-tRNA-protein transferase
476	16331520	1148	43	32	2.32961e-06	0	unknown protein
477	16330260	1148	59	40	2.35378e-06	0	hypothetical protein
478	16331500	1148	114	61	2.41312e-06	0	biotin carboxylase
479	16331963	1148	70	45	2.48912e-06	0	pyridoxal phosphate biosynthetic protein; PdxA
480	16331980	1148	57	39	2.53933e-06	0	unknown protein
481	16332005	1148	77	48	2.55418e-06	0	unknown protein
482	16329788	1148	55	38	2.68424e-06	0	phenoxybenzoate dioxygenase
483	16330789	1148	55	38	2.68424e-06	0	hybrid sensory kinase
484	16329816	1148	55	38	2.68424e-06	0	GumB protein
485	16329496	1148	47	34	2.69884e-06	0	hypothetical protein
486	16331268	1148	107	59	2.7468e-06	0	unknown protein
487	16332077	1148	107	59	2.7468e-06	0	hypothetical protein
488	16330432	1148	107	59	2.7468e-06	0	phosphate transport ATP-binding protein; PstB
489	16329427	1148	107	59	2.7468e-06	0	isocitrate dehydrogenase (NADP+)
490	16331844	1148	107	59	2.7468e-06	0	hypothetical protein
491	16331609	1148	107	59	2.7468e-06	0	hypothetical protein
492	16331514	1148	107	59	2.7468e-06	0	phosphoribosylglycinamide formyltransferase
493	16330049	1148	107	59	2.7468e-06	0	histidinol-phosphate aminotransferase
494	16329663	1148	107	59	2.7468e-06	0	ferripyochelin binding protein
495	16331544	1148	95	55	2.75619e-06	0	SphX protein precursor
496	16330377	1148	95	55	2.75619e-06	0	glutamate racemase
497	16330286	1148	95	55	2.75619e-06	0	ferredoxin
498	16330967	1148	95	55	2.75619e-06	0	soluble hydrogenase 42 kD subunit
499	16329205	1148	87	52	2.77171e-06	0	ABC transporter
500	16331458	1148	87	52	2.77171e-06	0	glycolate oxidase subunit; GlcD
501	16329188	1148	87	52	2.77171e-06	0	hypothetical protein
502	16330793	1148	53	37	2.7791e-06	0	sensory transduction histidine kinase
503	16331989	1148	53	37	2.7791e-06	0	unknown protein
504	16330084	1148	51	36	2.81619e-06	0	nitrate transport 45kD protein sll1450 ntrA
505	16329306	1148	82	50	2.8449e-06	0	hypothetical protein
506	16330233	1148	68	44	2.99173e-06	0	unknown protein
507	16331894	1148	98	56	3.10688e-06	0	unknown protein
508	16331714	1148	98	56	3.10688e-06	0	low affinity sulfate transporter
509	16330420	1148	98	56	3.10688e-06	0	unknown protein
510	16331172	1148	98	56	3.10688e-06	0	chloride channel protein
511	16331317	1148	104	58	3.1674e-06	0	hypothetical protein
512	16329998	1148	104	58	3.1674e-06	0	L-threonine deaminase
513	16332301	1148	104	58	3.1674e-06	0	argininosuccinate synthetase
514	16329501	1148	101	57	3.2713e-06	0	perosamine synthetase
515	16330330	1148	101	57	3.2713e-06	0	transfer RNA-Gln reductase
516	16329330	1148	101	57	3.2713e-06	0	ATP synthase subunit b'
517	16331463	1148	101	57	3.2713e-06	0	aspartate aminotransferase
518	16329504	1148	101	57	3.2713e-06	0	unknown protein
519	16331233	1148	75	47	3.29599e-06	0	xylose repressor
520	16329781	1148	75	47	3.29599e-06	0	dienelactone hydrolase
521	16331057	1148	18	17	3.48014e-06	0	unknown protein
522	16330359	1148	66	43	3.52018e-06	0	unknown protein
523	16330847	1148	21	19	3.57816e-06	0	unknown protein
524	16329589	1148	90	53	3.63237e-06	0	c-type cytochrome synthesis protein
525	16329217	1148	90	53	3.63237e-06	0	glycogen (starch) synthase
526	16332114	1148	90	53	3.63237e-06	0	sulfate transport system permease protein
527	16331075	1148	119	62	3.7491e-06	0	adenylosuccinate lyase
528	16330007	1148	119	62	3.7491e-06	0	chorismate synthase
529	16331605	1148	119	62	3.7491e-06	0	carbamoyl-phosphate synthase, pyrimidine-specific, large chain
530	16332067	1148	119	62	3.7491e-06	0	ATP-dependent protease ATPase subunit
531	16331777	1148	80	49	3.87289e-06	0	NarL subfamily
532	16330127	1148	80	49	3.87289e-06	0	naphthoate synthase
533	16330909	1148	80	49	3.87289e-06	0	glutamine-binding protein
534	16330033	1148	80	49	3.87289e-06	0	LPS glycosyltransferase; IcsA
535	16329461	1148	80	49	3.87289e-06	0	ferredoxin-sulfite reductase
536	16331743	1148	85	51	4.02196e-06	0	unknown protein
537	16330999	1148	85	51	4.02196e-06	0	arsenate reductase
538	16330977	1148	64	42	4.05914e-06	0	hypothetical protein
539	16331901	1148	64	42	4.05914e-06	0	cation or drug efflux system protein
540	16330381	1148	111	60	4.11228e-06	0	ribosomal-protein-alanine acetyltransferase
541	16331221	1148	111	60	4.11228e-06	0	unknown protein
542	16330063	1148	73	46	4.14693e-06	0	RNA polymerase sigma-E factor
543	16330498	1148	73	46	4.14693e-06	0	hypothetical protein
544	16331557	1148	73	46	4.14693e-06	0	hypothetical protein
545	16331847	1148	73	46	4.14693e-06	0	unknown protein
546	16329301	1148	62	41	4.5907e-06	0	acetylpolyamine aminohydolase
547	16330605	1148	31	25	4.69819e-06	0	unknown protein
548	16330321	1148	31	25	4.69819e-06	0	transposase
549	16330788	1148	31	25	4.69819e-06	0	CobN protein
550	16330750	1148	40	30	4.78519e-06	0	unknown protein
551	16329876	1148	115	61	4.92492e-06	0	L-argininosuccinate lyase
552	16331454	1148	115	61	4.92492e-06	0	biotin carboxyl carrier protein of acetyl-CoA carboxylase
553	16331760	1148	115	61	4.92492e-06	0	N-acetyl-glutamate-gamma-semialdehyde dehydrogenase
554	16331502	1148	115	61	4.92492e-06	0	hypothetical protein
555	16331166	1148	26	22	5.06773e-06	0	transposase
556	16331182	1148	26	22	5.06773e-06	0	transposase
557	16330368	1148	78	48	5.11674e-06	0	membrane protein
558	16331903	1148	78	48	5.11674e-06	0	nickel resistance
559	16330362	1148	78	48	5.11674e-06	0	SOS function regulatory protein
560	16331772	1148	78	48	5.11674e-06	0	ABC transporter
561	16331934	1148	78	48	5.11674e-06	0	mercuric resistance operon regulatory protein
562	16332216	1148	42	31	5.36876e-06	0	hypothetical protein
563	16330056	1148	96	55	5.40295e-06	0	hypothetical protein
564	16332040	1148	96	55	5.40295e-06	0	ABC transporter
565	16331983	1148	88	52	5.4468e-06	0	sucrose phosphate synthase
566	16329737	1148	83	50	5.62206e-06	0	glycolate oxidase subunit (Fe-S) protein
567	16331586	1148	83	50	5.62206e-06	0	CbiM protein
568	16329679	1148	44	32	5.84445e-06	0	unknown protein
569	16329786	1148	56	38	5.93624e-06	0	unknown protein
570	16330910	1148	56	38	5.93624e-06	0	hypothetical protein
571	16330520	1148	56	38	5.93624e-06	0	potassium-transporting ATPase A chain
572	16330671	1148	99	56	6.08009e-06	0	S-adenosylhomocysteine hydrolase
573	16330874	1148	99	56	6.08009e-06	0	threonine synthase
574	16329379	1148	99	56	6.08009e-06	0	Mg chelatase subunit; ChlD
575	16330887	1148	99	56	6.08009e-06	0	hypothetical protein
576	16331027	1148	99	56	6.08009e-06	0	unknown protein
577	16331443	1148	69	44	6.13391e-06	0	ABC transporter
578	16330998	1148	69	44	6.13391e-06	0	unknown protein
579	16330767	1148	69	44	6.13391e-06	0	unknown protein
580	16331912	1148	33	26	6.22492e-06	0	transposase
581	16331619	1148	33	26	6.22492e-06	0	unknown protein
582	16330894	1148	33	26	6.22492e-06	0	delta 15 desaturase
583	16329892	1148	54	37	6.23135e-06	0	hypothetical protein
584	16330226	1148	54	37	6.23135e-06	0	integrin alpha- and beta4- subunit domain homologue
585	16329543	1148	105	58	6.24361e-06	0	dihydroorotase
586	16332321	1148	105	58	6.24361e-06	0	phosphoribosyl aminoimidazole carboxy formyl formyltransferase/inosinemonophosphate cyclohydrolase; PUR-H(J)
587	16329176	1148	102	57	6.41293e-06	0	hypothetical protein
588	16331712	1148	102	57	6.41293e-06	0	alanine racemase
589	16329240	1148	102	57	6.41293e-06	0	hypothetical protein
590	16329751	1148	102	57	6.41293e-06	0	N-acetylornithine aminotransferase
591	16331607	1148	102	57	6.41293e-06	0	pyrimidine operon regulatory protein; PyrR
592	16329542	1148	102	57	6.41293e-06	0	glyoxalase II
593	16330831	1148	52	36	6.41735e-06	0	precorrin isomerase
594	16329187	1148	52	36	6.41735e-06	0	regulatory protein; PchR
595	16331900	1148	52	36	6.41735e-06	0	unknown protein
596	16330065	1148	50	35	6.47907e-06	0	unknown protein
597	16332002	1148	76	47	6.58116e-06	0	unknown protein
598	16329364	1148	76	47	6.58116e-06	0	hypothetical protein
599	16330361	1148	76	47	6.58116e-06	0	ABC transporter
600	16330752	1148	91	53	7.06758e-06	0	hypothetical protein
601	16329193	1148	91	53	7.06758e-06	0	unknown protein
602	16330153	1148	91	53	7.06758e-06	0	fructokinase
603	16329495	1148	81	49	7.60597e-06	0	dTDP-6-deoxy-L-mannose-dehydrogenase
604	16331724	1148	81	49	7.60597e-06	0	methyltransferase
605	16331499	1148	120	62	7.75676e-06	0	put. ATPase
606	16330844	1148	120	62	7.75676e-06	0	aspartate carbamoyltransferase
607	16329317	1148	35	27	7.8011e-06	0	unknown protein
608	16330209	1148	86	51	7.83145e-06	0	ABC1-like
609	16329488	1148	86	51	7.83145e-06	0	ABC transporter
610	16330205	1148	86	51	7.83145e-06	0	unknown protein
611	16329290	1148	86	51	7.83145e-06	0	glycogen operon protein; GlgX
612	16332038	1148	112	60	8.20112e-06	0	tryptophan synthase beta subunit
613	16329867	1148	112	60	8.20112e-06	0	dihydropteroate pyrophosphorylase
614	16329887	1148	65	42	8.37109e-06	0	unknown protein
615	16330315	1148	65	42	8.37109e-06	0	unknown protein
616	16330726	1148	20	18	8.68208e-06	0	transposase
617	16331967	1148	20	18	8.68208e-06	0	unknown protein
618	16330086	1148	94	54	8.77629e-06	0	hypothetical protein
619	16332309	1148	94	54	8.77629e-06	0	HrEpiB
620	16330102	1148	94	54	8.77629e-06	0	unknown protein
621	16331995	1148	37	28	9.34112e-06	0	unknown protein
622	16329980	1148	63	41	9.51362e-06	0	unknown protein
623	16329423	1148	116	61	9.9355e-06	0	biotin [acetyl-CoA-carboxylase] ligase
624	16332300	1148	79	48	9.99689e-06	0	zinc-containing alcohol dehydrogenase family
625	16330694	1148	79	48	9.99689e-06	0	hypothetical protein
626	16330165	1148	97	55	1.03985e-05	0	ABC transporter
627	16329199	1148	97	55	1.03985e-05	0	ABC transporter
628	16330852	1148	89	52	1.04814e-05	0	catabolite gene activator protein
629	16329449	1148	89	52	1.04814e-05	0	glycolate oxidase subunit; GlcE
630	16330382	1148	61	40	1.06252e-05	0	deoxyribopyrimidine photolyase
631	16331547	1148	61	40	1.06252e-05	0	chloroplast membrane-associated 30 kD protein
632	16330620	1148	109	59	1.07288e-05	0	3-isopropylmalate dehydrogenase
633	16330103	1148	109	59	1.07288e-05	0	phosphoribosyl aminoidazole succinocarboxamide synthetase
634	16329662	1148	109	59	1.07288e-05	0	unknown protein
635	16330832	1148	39	29	1.07667e-05	0	tymocyte protein cThy28kD
636	16329799	1148	39	29	1.07667e-05	0	unknown protein
637	16330023	1148	39	29	1.07667e-05	0	unknown protein
638	16331702	1148	39	29	1.07667e-05	0	acyl-CoA desaturase 1
639	16329865	1148	84	50	1.08593e-05	0	unknown protein
640	16330326	1148	84	50	1.08593e-05	0	cell-cell signaling protein, C-factor
641	16330862	1148	59	39	1.16666e-05	0	gamma-glutamyltranspeptidase
642	16330101	1148	59	39	1.16666e-05	0	protein kinase; PknA
643	16331870	1148	59	39	1.16666e-05	0	PleD gene product homologue
644	16329566	1148	59	39	1.16666e-05	0	PleD gene product
645	16331946	1148	100	56	1.16925e-05	0	magnesium and cobalt transport protein
646	16332029	1148	100	56	1.16925e-05	0	magnesium and cobalt transport protein
647	16330643	1148	100	56	1.16925e-05	0	spore coat polysaccharide biosynthesis protein; SpsC
648	16331234	1148	25	21	1.18184e-05	0	unknown protein
649	16331271	1148	25	21	1.18184e-05	0	transposase
650	16329752	1148	41	30	1.20118e-05	0	unknown protein
651	16330225	1148	41	30	1.20118e-05	0	C4-dicarboxylase binding protein
652	16330369	1148	106	58	1.21167e-05	0	unknown protein
653	16332003	1148	70	44	1.22063e-05	0	CmpR
654	16329653	1148	70	44	1.22063e-05	0	hypothetical protein
655	16330375	1148	103	57	1.2365e-05	0	NADH dehydrogenase
656	16331787	1148	103	57	1.2365e-05	0	hypothetical protein
657	16329255	1148	103	57	1.2365e-05	0	malic enzyme
658	16331821	1148	57	38	1.25964e-05	0	NAD-reducing hydrogenase gamma subunit homologue
659	16329448	1148	57	38	1.25964e-05	0	unknown protein
660	16331319	1148	57	38	1.25964e-05	0	glucose transport protein
661	16331824	1148	77	47	1.2805e-05	0	hypothetical protein
662	16331906	1148	77	47	1.2805e-05	0	hypothetical protein
663	16330060	1148	43	31	1.30258e-05	0	b-carotene hydroxylase
664	16330650	1148	55	37	1.33735e-05	0	hypothetical protein
665	16331873	1148	92	53	1.34797e-05	0	hypothetical protein
666	16329668	1148	92	53	1.34797e-05	0	unknown protein
667	16330538	1148	53	36	1.39584e-05	0	hypothetical protein
668	16330921	1148	32	25	1.40507e-05	0	transposase
669	16329584	1148	13	13	1.40799e-05	0	unknown protein
670	16330064	1148	13	13	1.40799e-05	0	unknown protein
671	16329414	1148	47	33	1.42387e-05	0	unknown protein
672	16330068	1148	47	33	1.42387e-05	0	hypothetical protein
673	16330094	1148	51	35	1.43156e-05	0	urease accessory protein E
674	16330059	1148	68	43	1.44107e-05	0	DNA-damage-inducible protein
675	16330997	1148	68	43	1.44107e-05	0	hypothetical protein
676	16330134	1148	68	43	1.44107e-05	0	unknown protein
677	16330440	1148	49	34	1.44159e-05	0	phytoene synthase
678	16330275	1148	49	34	1.44159e-05	0	phycocyanin alpha phycocyanobilin lyase; CpcE
679	16330988	1148	49	34	1.44159e-05	0	unknown protein
680	16332164	1148	82	49	1.45892e-05	0	hypothetical protein
681	16331184	1148	82	49	1.45892e-05	0	dTDP-4-dehydrorhamnose 3,5-epimerase
682	16329884	1148	87	51	1.49224e-05	0	3-amino-5-hydroxybenzoic acid synthase
683	16332174	1148	87	51	1.49224e-05	0	unknown protein
684	16330855	1148	87	51	1.49224e-05	0	cytochrome b6/f complex iron-sulfur subunit
685	16332048	1148	121	62	1.59079e-05	0	ornithine carbamoyltransferase chain f
686	16331126	1148	121	62	1.59079e-05	0	hypothetical protein
687	16331779	1148	75	46	1.60254e-05	0	CobW protein
688	16330016	1148	75	46	1.60254e-05	0	unknown protein
689	16329997	1148	113	60	1.61404e-05	0	hypothetical protein
690	16329342	1148	113	60	1.61404e-05	0	unknown protein
691	16331496	1148	22	19	1.65962e-05	0	hypothetical protein
692	16330835	1148	22	19	1.65962e-05	0	unknown protein
693	16329386	1148	95	54	1.6638e-05	0	hypothetical protein
694	16330306	1148	95	54	1.6638e-05	0	processing protease
695	16331348	1148	95	54	1.6638e-05	0	hypothetical protein
696	16331608	1148	95	54	1.6638e-05	0	GTP cyclohydrolase I
697	16331256	1148	95	54	1.6638e-05	0	putative; ORF1
698	16329553	1148	34	26	1.73853e-05	0	unknown protein
699	16330627	1148	34	26	1.73853e-05	0	transposase
700	16331913	1148	34	26	1.73853e-05	0	transposase
701	16331475	1148	27	22	1.75923e-05	0	unknown protein
702	16330851	1148	27	22	1.75923e-05	0	unknown protein
703	16330512	1148	27	22	1.75923e-05	0	transposase
704	16332175	1148	27	22	1.75923e-05	0	unknown protein
705	16329908	1148	80	48	1.90619e-05	0	aklaviketone reductase
706	16331026	1148	80	48	1.90619e-05	0	beta-glucosidase
707	16330157	1148	98	55	1.96528e-05	0	phosphoglycolate phosphatase
708	16332246	1148	98	55	1.96528e-05	0	pleiotropic regulatory protein
709	16329858	1148	90	52	1.97582e-05	0	ABC transporter
710	16330517	1148	90	52	1.97582e-05	0	eukaryotic Na+/H+ exchanger
711	16330713	1148	90	52	1.97582e-05	0	ceramide glucosyltransferase
712	16329844	1148	90	52	1.97582e-05	0	NADH dehydrogenase subunit 4
713	16331017	1148	90	52	1.97582e-05	0	maf protein
714	16331715	1148	85	50	2.0512e-05	0	OppC in a binding protein-dependent transport system
715	16329349	1148	36	27	2.0601e-05	0	unknown protein
716	16329432	1148	36	27	2.0601e-05	0	unknown protein
717	16330159	1148	110	59	2.07466e-05	0	riboflavin synthase beta subunit
718	16330839	1148	110	59	2.07466e-05	0	extragenic suppressor; SuhB
719	16331472	1148	110	59	2.07466e-05	0	phosphoribosylglycinamide formyltransferase
720	16331834	1148	62	40	2.13885e-05	0	4-hydroxy-2-oxoglutarate aldolase
721	16331116	1148	62	40	2.13885e-05	0	transcriptional activator protein; NtcB
722	16331418	1148	62	40	2.13885e-05	0	hypothetical protein
723	16329261	1148	101	56	2.20995e-05	0	hypothetical protein
724	16329215	1148	101	56	2.20995e-05	0	dTDP-6-deoxy-L-mannose-dehydrogenase
725	16329485	1148	104	57	2.34522e-05	0	exopolysaccharide export protein
726	16331785	1148	104	57	2.34522e-05	0	hypothetical protein
727	16331538	1148	104	57	2.34522e-05	0	unknown protein
728	16329417	1148	104	57	2.34522e-05	0	hypothetical protein
729	16331954	1148	38	28	2.3547e-05	0	transposase
730	16329191	1148	38	28	2.3547e-05	0	ferrichrome-iron receptor
731	16329420	1148	38	28	2.3547e-05	0	unknown protein
732	16331170	1148	71	44	2.36015e-05	0	CbiB protein
733	16331295	1148	29	23	2.40769e-05	0	hypothetical protein
734	16331563	1148	29	23	2.40769e-05	0	hypothetical protein
735	16330633	1148	29	23	2.40769e-05	0	hypothetical protein
736	16331610	1148	78	47	2.42962e-05	0	hypothetical protein
737	16330943	1148	78	47	2.42962e-05	0	glycerol-3-phosphate dehydrogenase
738	16331656	1148	78	47	2.42962e-05	0	molybdopterin (MPT) converting factor, subunit 2
739	16330281	1148	78	47	2.42962e-05	0	S-adenosyl-methionine: precorrin-2 methyltransferase
740	16330827	1148	78	47	2.42962e-05	0	hypothetical protein
741	16330635	1148	93	53	2.52085e-05	0	polysialic acid transport ATP-binding protein; KpsT
742	16329646	1148	93	53	2.52085e-05	0	hypothetical protein
743	16331050	1148	93	53	2.52085e-05	0	phosphoribulokinase
744	16331137	1148	58	38	2.5706e-05	0	beta transducin-like protein
745	16330867	1148	58	38	2.5706e-05	0	membrane protein
746	16331266	1148	58	38	2.5706e-05	0	beta transducin-like protein
747	16329186	1148	40	29	2.6101e-05	0	ferric aerobactin receptor
748	16331490	1148	24	20	2.69459e-05	0	unknown protein
749	16331875	1148	83	49	2.73471e-05	0	hypothetical protein
750	16330178	1148	83	49	2.73471e-05	0	glycogen phosphorylase
751	16331703	1148	83	49	2.73471e-05	0	hypothetical protein
752	16329623	1148	56	37	2.75441e-05	0	PleD
753	16330634	1148	56	37	2.75441e-05	0	polysialic acid transport protein; KpsM
754	16331564	1148	56	37	2.75441e-05	0	integral membrane protein
755	16329792	1148	56	37	2.75441e-05	0	unknown protein
756	16330358	1148	56	37	2.75441e-05	0	DNA photolyase
757	16331275	1148	88	51	2.78362e-05	0	1,4-alpha-glucan branching enzyme
758	16330846	1148	88	51	2.78362e-05	0	hypothetical protein
759	16330158	1148	88	51	2.78362e-05	0	hypothetical protein
760	16329755	1148	69	43	2.78634e-05	0	esterase
761	16329614	1148	69	43	2.78634e-05	0	cobyrinic acid a,c-diamide synthase
762	16332120	1148	42	30	2.8172e-05	0	hypothetical protein
763	16330271	1148	42	30	2.8172e-05	0	unknown protein
764	16330986	1148	54	36	2.90663e-05	0	unknown protein
765	16329200	1148	54	36	2.90663e-05	0	regulatory protein; PchR
766	16330378	1148	44	31	2.97009e-05	0	hypothetical protein
767	16330098	1148	44	31	2.97009e-05	0	hypothetical protein
768	16331812	1148	52	35	3.01993e-05	0	transcriptional regulatory protein
769	16331224	1148	76	46	3.02871e-05	0	CheA like protein
770	16332293	1148	76	46	3.02871e-05	0	cytochrome b6/f-complex iron-sulfur protein
771	16329852	1148	76	46	3.02871e-05	0	unknown protein
772	16331933	1148	76	46	3.02871e-05	0	unknown protein
773	16330683	1148	46	32	3.06586e-05	0	hydrogenase large subunit
774	16330534	1148	50	34	3.08768e-05	0	hypothetical protein
775	16331300	1148	31	24	3.09092e-05	0	7-beta-(4-carbaxybutanamido)cephalosporanic acid acylase
776	16332285	1148	48	33	3.10435e-05	0	hypothetical protein
777	16331571	1148	48	33	3.10435e-05	0	penicillin-binding protein 4
778	16330854	1148	48	33	3.10435e-05	0	unknown protein
779	16330452	1148	114	60	3.13482e-05	0	extragenic suppressor
780	16329319	1148	122	62	3.23461e-05	0	L-glutamine:D-fructose-6-P amidotransferase
781	16330774	1148	67	42	3.23499e-05	0	unknown protein
782	16332121	1148	67	42	3.23499e-05	0	unknown protein
783	16330000	1148	67	42	3.23499e-05	0	mannose-6-phosphate isomerase
784	16329443	1148	81	48	3.54945e-05	0	hypothetical protein
785	16331815	1148	81	48	3.54945e-05	0	hypothetical protein
786	16331433	1148	81	48	3.54945e-05	0	ATP-dependent proteinase; BsgA
787	16332302	1148	81	48	3.54945e-05	0	unknown protein
788	16331770	1148	91	52	3.64977e-05	0	low affinity sulfate transporter
789	16331061	1148	91	52	3.64977e-05	0	hypothetical protein
790	16332097	1148	74	45	3.70028e-05	0	bacterioferritin
791	16329377	1148	74	45	3.70028e-05	0	high affinity sulfate transporter
792	16331316	1148	33	25	3.7728e-05	0	protochlorophyllide reductase ChlB subunit
793	16331356	1148	86	50	3.79064e-05	0	transcriptional regulatory protein; HypF
794	16331652	1148	86	50	3.79064e-05	0	molybdopterin biosynthesis; MoeA
795	16331553	1148	86	50	3.79064e-05	0	ThiG protein
796	16329857	1148	21	18	3.81129e-05	0	unknown protein
797	16329480	1148	118	61	3.90663e-05	0	hypothetical protein
798	16329254	1148	118	61	3.90663e-05	0	leader peptidase I
799	16331970	1148	118	61	3.90663e-05	0	unknown protein
800	16330761	1148	26	21	3.91575e-05	0	fatty acid desaturase
801	16330902	1148	102	56	4.10567e-05	0	penicillin-binding protein 1B
802	16331956	1148	102	56	4.10567e-05	0	hypothetical protein
803	16329837	1148	102	56	4.10567e-05	0	penicillin-binding protein 1B
804	16329968	1148	102	56	4.10567e-05	0	hypothetical protein
805	16331411	1148	102	56	4.10567e-05	0	penicillin-binding protein 1A
806	16329243	1148	102	56	4.10567e-05	0	phosphoglycerate mutase
807	16331786	1148	102	56	4.10567e-05	0	alkaline phosphatase like protein
808	16330142	1148	63	40	4.16268e-05	0	unknown protein
809	16331758	1148	108	58	4.35548e-05	0	ATP-dependent RNA helicase; DeaD
810	16332064	1148	108	58	4.35548e-05	0	indole-3-glycerol phosphate synthase
811	16331846	1148	108	58	4.35548e-05	0	unknown protein
812	16331387	1148	105	57	4.37573e-05	0	glutamate-1-semialdehyde 2,1-aminomutase
813	16331574	1148	35	26	4.42062e-05	0	hypothetical protein
814	16331178	1148	35	26	4.42062e-05	0	unknown protein
815	16329310	1148	35	26	4.42062e-05	0	hypothetical protein
816	16331179	1148	72	44	4.43848e-05	0	unknown protein
817	16329276	1148	72	44	4.43848e-05	0	unknown protein
818	16330961	1148	79	47	4.4986e-05	0	delta-1-pyrroline-5-carboxylate dehydrogenase
819	16329338	1148	79	47	4.4986e-05	0	hypothetical protein
820	16330698	1148	79	47	4.4986e-05	0	unknown protein
821	16331850	1148	79	47	4.4986e-05	0	hypothetical protein
822	16330342	1148	18	16	4.82303e-05	0	general secretion pathway protein G
823	16331987	1148	37	27	5.00684e-05	0	methyl-accepting chemotaxis protein II
824	16330444	1148	37	27	5.00684e-05	0	unknown protein
825	16330108	1148	84	49	5.01199e-05	0	unknown protein
826	16331098	1148	59	38	5.05551e-05	0	hypothetical protein
827	16330077	1148	59	38	5.05551e-05	0	unknown protein
828	16329573	1148	15	14	5.07422e-05	0	unknown protein
829	16331935	1148	15	14	5.07422e-05	0	unknown protein
830	16329859	1148	15	14	5.07422e-05	0	unknown protein
831	16330753	1148	89	51	5.08523e-05	0	hypothetical protein
832	16329846	1148	89	51	5.08523e-05	0	NADH dehydrogenase subunit 5
833	16331897	1148	70	43	5.23466e-05	0	UmuC protein
834	16329818	1148	28	22	5.25126e-05	0	unknown protein
835	16330148	1148	28	22	5.25126e-05	0	unknown protein
836	16329262	1148	28	22	5.25126e-05	0	unknown protein
837	16332236	1148	57	37	5.45676e-05	0	PleD gene product
838	16331526	1148	57	37	5.45676e-05	0	unknown protein
839	16329192	1148	57	37	5.45676e-05	0	regulatory protein; PcrR
840	16329990	1148	77	46	5.58152e-05	0	carbonic 3-dehydroquinase
841	16330170	1148	97	54	5.65269e-05	0	biotin synthetase
842	16329671	1148	97	54	5.65269e-05	0	hypothetical protein
843	16329334	1148	97	54	5.65269e-05	0	unknown protein
844	16331997	1148	97	54	5.65269e-05	0	aspartate aminotransferase
845	16332035	1148	97	54	5.65269e-05	0	hypothetical protein
846	16329467	1148	97	54	5.65269e-05	0	aspartate transaminase
847	16330580	1148	55	36	5.80962e-05	0	GlpX protein
848	16331081	1148	55	36	5.80962e-05	0	negative aliphatic amidase regulator
849	16331713	1148	55	36	5.80962e-05	0	PleD gene product homologue
850	16331213	1148	41	29	5.9149e-05	0	unknown protein
851	16329813	1148	41	29	5.9149e-05	0	unknown protein
852	16330917	1148	23	19	6.00538e-05	0	hypothetical protein
853	16329307	1148	23	19	6.00538e-05	0	unknown protein
854	16330183	1148	23	19	6.00538e-05	0	unknown protein
855	16330751	1148	115	60	6.00841e-05	0	polyA polymerase
856	16330124	1148	68	42	6.07744e-05	0	glutaredoxin 3
857	16331144	1148	68	42	6.07744e-05	0	ferredoxin
858	16331802	1148	53	35	6.10033e-05	0	unknown protein
859	16331388	1148	43	30	6.21229e-05	0	membrane-bound lytic transglycosylase A
860	16330383	1148	51	34	6.31572e-05	0	unknown protein
861	16330469	1148	82	48	6.45788e-05	0	ribosomal protein L11 methyltransferase; PrmA
862	16329631	1148	47	32	6.47386e-05	0	iron-regulated protein
863	16330360	1148	47	32	6.47386e-05	0	OxPPCycle gene
864	16331550	1148	47	32	6.47386e-05	0	transmembrane protein FT27
865	16331279	1148	123	62	6.52225e-05	0	uridine 5'-monophosphate synthase
866	16331334	1148	123	62	6.52225e-05	0	amidophosphoribosyltransferase
867	16331412	1148	123	62	6.52225e-05	0	GMP synthetase
868	16329992	1148	92	52	6.60842e-05	0	hypothetical protein
869	16332025	1148	92	52	6.60842e-05	0	uroporphyrinogen decarboxylase
870	16331685	1148	92	52	6.60842e-05	0	flavoprotein
871	16331239	1148	92	52	6.60842e-05	0	NADH dehydrogenase subunit 4
872	16330191	1148	92	52	6.60842e-05	0	hypothetical protein
873	16332241	1148	92	52	6.60842e-05	0	exopolyphosphatase
874	16329830	1148	30	23	6.62668e-05	0	aspartoacylase, ASP
875	16329569	1148	30	23	6.62668e-05	0	unknown protein
876	16329591	1148	100	55	6.65172e-05	0	lipoic acid synthetase
877	16329568	1148	100	55	6.65172e-05	0	sulfur deprivation response regulator
878	16329746	1148	100	55	6.65172e-05	0	sulfolipid biosynthesis protein; SqdB
879	16330386	1148	87	50	6.85625e-05	0	hypothetical protein
880	16329286	1148	87	50	6.85625e-05	0	hypothetical protein
881	16332227	1148	66	41	6.95282e-05	0	unknown protein
882	16330840	1148	66	41	6.95282e-05	0	ferredoxin
883	16329766	1148	112	59	7.42743e-05	0	unknown protein
884	16329236	1148	112	59	7.42743e-05	0	dihydrodipicolinate reductase
885	16332205	1148	103	56	7.49794e-05	0	light-independent protochlorophyllide reductase iron protein subunit; ChlL
886	16332047	1148	103	56	7.49794e-05	0	hypothetical protein
887	16329549	1148	103	56	7.49794e-05	0	adenylylsulfate 3'-phosphotransferase
888	16331188	1148	103	56	7.49794e-05	0	exodeoxyribonuclease III
889	16331402	1148	119	61	7.61455e-05	0	fumarase
890	16330504	1148	119	61	7.61455e-05	0	IMP dehydrogenase subunit
891	16330692	1148	119	61	7.61455e-05	0	unknown protein
892	16331312	1148	64	40	7.84434e-05	0	hypothetical protein
893	16332116	1148	32	24	7.97283e-05	0	general secretion pathway protein G
894	16332231	1148	32	24	7.97283e-05	0	unknown protein
895	16330471	1148	32	24	7.97283e-05	0	unknown protein
896	16329337	1148	106	57	8.03165e-05	0	MorR protein
897	16330053	1148	109	58	8.06761e-05	0	ATP-dependent DNA helicase; RecQ
898	16331739	1148	109	58	8.06761e-05	0	KdtB protein
899	16330220	1148	73	44	8.12563e-05	0	plastoquinol--plastocyanin reductase
900	16331325	1148	80	47	8.13307e-05	0	RadC protein
901	16330597	1148	80	47	8.13307e-05	0	unknown protein
902	16329879	1148	80	47	8.13307e-05	0	unknown protein
903	16332087	1148	95	53	8.31899e-05	0	dihydroorotate dehydrogenase
904	16329520	1148	95	53	8.31899e-05	0	unknown protein
905	16330424	1148	25	20	8.50922e-05	0	transposase
906	16331953	1148	25	20	8.50922e-05	0	transposase
907	16330343	1148	20	17	8.56632e-05	0	general secretion pathway protein G
908	16329228	1148	62	39	8.73329e-05	0	unknown protein
909	16332299	1148	11	11	8.83556e-05	0	unknown protein
910	16331051	1148	90	51	9.10073e-05	0	ferredoxin-NADP oxidoreductase
911	16330251	1148	90	51	9.10073e-05	0	unknown protein
912	16332165	1148	90	51	9.10073e-05	0	unknown protein
913	16331487	1148	71	43	9.5648e-05	0	unknown protein
914	16332020	1148	71	43	9.5648e-05	0	membrane bound sugar transport protein
915	16330931	1148	78	46	0.000100364	0	43 kD bacteriochlorophyll synthase subunit
916	16329369	1148	98	54	0.000101335	0	NADH-glutamate synthase small subunit
917	16329365	1148	98	54	0.000101335	0	carbon dioxide concentrating mechanism protein; CcmM
918	16329898	1148	98	54	0.000101335	0	ABC transporter
919	16329201	1148	36	26	0.00010352	0	ferrichrome-iron receptor
920	16330339	1148	58	37	0.000104195	0	unknown protein
921	16330587	1148	58	37	0.000104195	0	hypothetical protein
922	16330990	1148	58	37	0.000104195	0	precorrin isomerase
923	16330230	1148	58	37	0.000104195	0	beta transducin-like protein
924	16331283	1148	58	37	0.000104195	0	unknown protein
925	16330983	1148	58	37	0.000104195	0	eukariotic protein kinase
926	16330712	1148	58	37	0.000104195	0	unknown protein
927	16329476	1148	58	37	0.000104195	0	unknown protein
928	16329532	1148	17	15	0.000110371	0	unknown protein
929	16331644	1148	17	15	0.000110371	0	hypothetical protein
930	16331438	1148	17	15	0.000110371	0	unknown protein
931	16330558	1148	27	21	0.000111704	0	unknown protein
932	16331551	1148	27	21	0.000111704	0	unknown protein
933	16330849	1148	56	36	0.000111713	0	melibiose carrier protein
934	16331257	1148	56	36	0.000111713	0	unknown protein
935	16329440	1148	56	36	0.000111713	0	unknown protein
936	16330895	1148	56	36	0.000111713	0	pyridoxamine 5'-phosphate oxidase
937	16330141	1148	38	27	0.000113026	0	unknown protein
938	16330559	1148	38	27	0.000113026	0	unknown protein
939	16330676	1148	83	48	0.000114858	0	Mannosyltransferase B
940	16329245	1148	83	48	0.000114858	0	unknown protein
941	16331958	1148	83	48	0.000114858	0	unknown protein
942	16329888	1148	83	48	0.000114858	0	hydrogenase expression/formation protein; HypB
943	16331737	1148	83	48	0.000114858	0	hypothetical protein
944	16330133	1148	83	48	0.000114858	0	PmbA protein
945	16331045	1148	93	52	0.000117312	0	unknown protein
946	16329430	1148	93	52	0.000117312	0	NADH dehydrogenase subunit 4
947	16332176	1148	93	52	0.000117312	0	hypothetical protein
948	16330027	1148	93	52	0.000117312	0	NADH dehydrogenase subunit 5
949	16330841	1148	93	52	0.000117312	0	unknown protein
950	16329313	1148	93	52	0.000117312	0	NADH dehydrogenase subunit 2
951	16332009	1148	93	52	0.000117312	0	NADH dehydrogenase subunit 4
952	16331434	1148	93	52	0.000117312	0	hypothetical protein
953	16331732	1148	93	52	0.000117312	0	NADH dehydrogenase subunit 5
954	16329652	1148	93	52	0.000117312	0	unknown protein
955	16331343	1148	54	35	0.000118305	0	hypothetical protein
956	16331498	1148	101	55	0.000119145	0	processing protease
957	16329492	1148	101	55	0.000119145	0	ABC transporter
958	16331748	1148	101	55	0.000119145	0	hypothetical protein
959	16331708	1148	101	55	0.000119145	0	hypothetical protein
960	16331750	1148	101	55	0.000119145	0	imidazoleglycerol-phosphate dehydratase; histidinol-phosphatase
961	16331108	1148	40	28	0.000120589	0	unknown protein
962	16330216	1148	88	50	0.000121417	0	unknown protein
963	16332186	1148	76	45	0.000121608	0	glucose-6-P-dehydrogenase
964	16330372	1148	76	45	0.000121608	0	extracellular solute-binding protein
965	16329185	1148	76	45	0.000121608	0	iron(III) dicitrate transport system permease protein; FecB
966	16330194	1148	76	45	0.000121608	0	carboxynorspermidine decarboxylase
967	16330022	1148	52	34	0.000123733	0	poly(3-hydroxyalkanoate) synthase
968	16330697	1148	52	34	0.000123733	0	D-alanyl-D-alanine carboxypeptidase
969	16329244	1148	42	29	0.000126084	0	zeaxanthin glucosyl transferase
970	16331429	1148	42	29	0.000126084	0	plastocyanin
971	16332221	1148	42	29	0.000126084	0	PCC7942 clock gene...ORFE
972	16330949	1148	42	29	0.000126084	0	hydrogenase expression/formation protein; HypA
973	16331467	1148	42	29	0.000126084	0	unknown protein
974	16331817	1148	67	41	0.000126911	0	unknown protein
975	16330863	1148	67	41	0.000126911	0	unknown protein
976	16330617	1148	44	30	0.000129477	0	unknown protein
977	16330270	1148	44	30	0.000129477	0	exopolysaccharide synthesis protein; ExoD
978	16329550	1148	44	30	0.000129477	0	biopolymer transport ExbB protein
979	16329651	1148	48	32	0.000130189	0	hypothetical protein
980	16329266	1148	48	32	0.000130189	0	unknown protein
981	16332262	1148	48	32	0.000130189	0	unknown protein
982	16332134	1148	22	18	0.000130789	0	hypothetical protein
983	16331462	1148	22	18	0.000130789	0	transposase
984	16330423	1148	22	18	0.000130789	0	transposase
985	16331236	1148	22	18	0.000130789	0	unidentified open reading frame
986	16330682	1148	104	56	0.000134606	0	beta ketoacyl-acyl carrier protein synthase
987	16330297	1148	104	56	0.000134606	0	porphobilinogen deaminase
988	16330365	1148	104	56	0.000134606	0	ABC transporter
989	16330186	1148	113	59	0.000137492	0	Holliday junction DNA helicase; RuvA
990	16329624	1148	113	59	0.000137492	0	unknown protein
991	16331567	1148	113	59	0.000137492	0	hypothetical protein
992	16331611	1148	29	22	0.000138442	0	unknown protein
993	16331087	1148	29	22	0.000138442	0	unknown protein
994	16331688	1148	29	22	0.000138442	0	hypothetical protein
995	16329729	1148	29	22	0.000138442	0	unknown protein
996	16331624	1148	65	40	0.000143318	0	hypothetical protein
997	16330147	1148	65	40	0.000143318	0	protein kinase
998	16329973	1148	65	40	0.000143318	0	high-affinity branched-chain amino acid transport protein
999	16331359	1148	65	40	0.000143318	0	ribonuclease D
1000	16331545	1148	65	40	0.000143318	0	hypothetical protein
1001	16329392	1148	65	40	0.000143318	0	4-alpha-glucanotransferase
1002	16329184	1148	81	47	0.000143648	0	iron(III) dicitrate transport system permease protein; FecE
1003	16329882	1148	81	47	0.000143648	0	cytochrome c oxidase subunit III
1004	16330280	1148	81	47	0.000143648	0	unknown protein
1005	16330817	1148	81	47	0.000143648	0	regulatory components of sensory transduction system
1006	16331226	1148	81	47	0.000143648	0	OppC in a binding protein-dependent transport system
1007	16330564	1148	81	47	0.000143648	0	cytochrome c oxidase subunit III
1008	16329880	1148	81	47	0.000143648	0	cytochrome c oxidase subunit II
1009	16330555	1148	81	47	0.000143648	0	unknown protein
1010	16329762	1148	74	44	0.000144928	0	tyrosyl tRNA synthetase
1011	16329399	1148	74	44	0.000144928	0	hypothetical protein
1012	16331217	1148	74	44	0.000144928	0	LipB protein
1013	16331134	1148	107	57	0.000145021	0	hypothetical protein
1014	16329903	1148	107	57	0.000145021	0	beta ketoacyl-acyl carrier protein synthase
1015	16330482	1148	107	57	0.000145021	0	unknown protein
1016	16330455	1148	96	53	0.000146853	0	water channel protein
1017	16329574	1148	96	53	0.000146853	0	hypothetical protein
1018	16331483	1148	96	53	0.000146853	0	chlorophyll a synthase
1019	16330946	1148	96	53	0.000146853	0	glycerol kinase
1020	16329360	1148	110	58	0.000147121	0	uracil phosphoribosyltransferase
1021	16331807	1148	86	49	0.000157615	0	dethiobiotin synthetase; BioD
1022	16331994	1148	86	49	0.000157615	0	unknown protein
1023	16331808	1148	91	51	0.000159595	0	queuosine biosynthesis protein; QueA
1024	16331130	1148	91	51	0.000159595	0	5'-phosphoribosyl anthranilate isomerase
1025	16331215	1148	91	51	0.000159595	0	lipoprotein; NlpD
1026	16331671	1148	63	39	0.000159871	0	aspartate 1-decarboxylase
1027	16330257	1148	31	23	0.000164056	0	unknown protein
1028	16330329	1148	72	43	0.000170128	0	unknown protein
1029	16332271	1148	72	43	0.000170128	0	cation or drug efflux system protein
1030	16329947	1148	72	43	0.000170128	0	SrrA
1031	16330596	1148	72	43	0.000170128	0	P3 protein
1032	16329809	1148	72	43	0.000170128	0	hypothetical protein
1033	16331272	1148	61	38	0.000176251	0	unknown protein
1034	16330067	1148	61	38	0.000176251	0	hypothetical protein
1035	16329677	1148	61	38	0.000176251	0	hypothetical protein
1036	16329619	1148	61	38	0.000176251	0	unknown protein
1037	16330231	1148	61	38	0.000176251	0	beta transducin-like protein
1038	16332018	1148	61	38	0.000176251	0	unknown protein
1039	16331740	1148	99	54	0.000178349	0	hypothetical protein
1040	16331370	1148	99	54	0.000178349	0	ABC transporter
1041	16330295	1148	99	54	0.000178349	0	putative iojap protein
1042	16331407	1148	99	54	0.000178349	0	aspartate aminotransferase
1043	16331548	1148	24	19	0.000180475	0	unknown protein
1044	16332101	1148	33	24	0.000187537	0	hypothetical protein
1045	16331404	1148	33	24	0.000187537	0	unknown protein
1046	16329964	1148	33	24	0.000187537	0	unknown protein
1047	16330464	1148	33	24	0.000187537	0	unknown protein
1048	16331826	1148	19	16	0.000188366	0	hypothetical protein
1049	16329305	1148	19	16	0.000188366	0	unknown protein
1050	16330691	1148	19	16	0.000188366	0	transposase
1051	16330241	1148	59	37	0.000192109	0	unknown protein
1052	16331399	1148	59	37	0.000192109	0	ferredoxin
1053	16331451	1148	59	37	0.000192109	0	unknown protein
1054	16330689	1148	70	42	0.000196954	0	hydrogenase subunit
1055	16331382	1148	70	42	0.000196954	0	hypothetical protein
1056	16331260	1148	84	48	0.000199783	0	aminomethyltransferase
1057	16330805	1148	84	48	0.000199783	0	ABC transporter
1058	16330143	1148	84	48	0.000199783	0	glycogen phosphorylase
1059	16332010	1148	94	52	0.000204209	0	NADH dehydrogenase subunit 5
1060	16329510	1148	94	52	0.000204209	0	unknown protein
1061	16330932	1148	94	52	0.000204209	0	glycerol dehydrogenase
1062	16329241	1148	57	36	0.000207077	0	hypothetical protein
1063	16330993	1148	35	25	0.000208128	0	unknown protein
1064	16329738	1148	35	25	0.000208128	0	unknown protein
1065	16329494	1148	102	55	0.000209651	0	CDP-glucose-4,6-dehydratase
1066	16330659	1148	102	55	0.000209651	0	porphobilinogen synthase
1067	16331726	1148	102	55	0.000209651	0	6-aminohexanoate-cyclic-dimer hydrolase
1068	16329524	1148	102	55	0.000209651	0	UDP-glucose-4-epimerase
1069	16329332	1148	102	55	0.000209651	0	ATP synthase subunit a
1070	16330653	1148	89	50	0.000210581	0	short-chain alcohol dehydrogenase family
1071	16330269	1148	117	60	0.00021205	0	D-alanine:D-alanine ligase-related protein
1072	16330625	1148	117	60	0.00021205	0	GTP-binding protein; HflX
1073	16330406	1148	77	45	0.000212385	0	unknown protein
1074	16329397	1148	55	35	0.000220765	0	regulatory components of sensory transduction system
1075	16330472	1148	55	35	0.000220765	0	adenylate cyclase
1076	16329592	1148	68	41	0.00022509	0	unknown protein
1077	16329640	1148	26	20	0.000231682	0	transposase
1078	16330089	1148	26	20	0.000231682	0	unknown protein
1079	16331470	1148	26	20	0.000231682	0	unknown protein
1080	16329416	1148	53	34	0.000232776	0	PleD gene product
1081	16330722	1148	53	34	0.000232776	0	unknown protein
1082	16331659	1148	53	34	0.000232776	0	Mg-protoporphyrin IX monomethyl ester oxidative cyclase 66 kD subunit
1083	16330710	1148	53	34	0.000232776	0	unknown protein
1084	16330465	1148	53	34	0.000232776	0	unknown protein
1085	16329194	1148	39	27	0.000238767	0	ferrichrome-iron receptor
1086	16331276	1148	39	27	0.000238767	0	unknown protein
1087	16330724	1148	39	27	0.000238767	0	hypothetical protein
1088	16331566	1148	51	33	0.000242707	0	unknown protein
1089	16330112	1148	16	14	0.000247523	0	protochlorophillide reductase 57 kD subunit
1090	16330787	1148	16	14	0.000247523	0	unknown protein
1091	16332115	1148	82	47	0.000247983	0	sulfate transport system permease protein
1092	16332178	1148	82	47	0.000247983	0	unknown protein
1093	16329202	1148	82	47	0.000247983	0	iron(III) dicitrate-binding periplasmic protein
1094	16330624	1148	82	47	0.000247983	0	unknown protein
1095	16330711	1148	82	47	0.000247983	0	cytochrome c oxidase subunit II
1096	16330792	1148	49	32	0.000250166	0	hypothetical protein
1097	16329552	1148	114	59	0.000250786	0	Fmu and Fmv protein
1098	16330206	1148	114	59	0.000250786	0	3-oxoacyl-[acyl-carrier protein] reductase
1099	16329249	1148	114	59	0.000250786	0	erthyrocyte band 7 integral membrane protein, protein 7.2B, stomatin
1100	16330578	1148	114	59	0.000250786	0	thiol:disulfide interchange protein; TrxA
1101	16331658	1148	114	59	0.000250786	0	hypothetical protein
1102	16330528	1148	75	44	0.000252017	0	cob(I)alamin adenosyltransferase
1103	16330435	1148	43	29	0.000254139	0	unknown protein
1104	16331853	1148	66	40	0.000254167	0	unknown protein
1105	16331251	1148	66	40	0.000254167	0	ycf37 gene product
1106	16331742	1148	66	40	0.000254167	0	sensory transduction histidine kinase
1107	16330505	1148	66	40	0.000254167	0	lactose transport system permease protein; LacG
1108	16332185	1148	66	40	0.000254167	0	ABC-transporter DevB homologue
1109	16330076	1148	97	53	0.000254371	0	RfbJ protein
1110	16330213	1148	97	53	0.000254371	0	N-acetylmuramoyl-L-alanine amidase
1111	16331229	1148	97	53	0.000254371	0	riboflavin synthase alpha chain
1112	16329391	1148	47	31	0.000254778	0	spore maturation protein B
1113	16330441	1148	47	31	0.000254778	0	glutathione S-transferase
1114	16331476	1148	45	30	0.000256199	0	glutathione S-transferase
1115	16330192	1148	108	57	0.000257571	0	glycine decarboxylase complex H-protein
1116	16332063	1148	111	58	0.000264105	0	ammonium transport protein
1117	16331843	1148	87	49	0.000270641	0	precorrin-6y methylase
1118	16329521	1148	87	49	0.000270641	0	unknown protein
1119	16330026	1148	92	51	0.000274301	0	NADH dehydrogenase subunit 4
1120	16329758	1148	92	51	0.000274301	0	Mg chelatase subunit; ChlI
1121	16331203	1148	92	51	0.000274301	0	dolichol phosphate mannose synthase
1122	16330976	1148	92	51	0.000274301	0	formamidopyrimidine-DNA glycosylase
1123	16330783	1148	13	12	0.000278219	0	unknown protein
1124	16329603	1148	13	12	0.000278219	0	transposase
1125	16329181	1148	13	12	0.000278219	0	unknown protein
1126	16331310	1148	21	17	0.000278224	0	unknown protein
1127	16331400	1148	21	17	0.000278224	0	unknown protein
1128	16330670	1148	121	61	0.000279449	0	(p)ppGpp 3'-pyrophosphohydrolase
1129	16331497	1148	121	61	0.000279449	0	riboflavin biosynthesis protein
1130	16330978	1148	121	61	0.000279449	0	NH(3)-dependent NAD(+) synthetase
1131	16330749	1148	28	21	0.000281775	0	unknown protein
1132	16331661	1148	28	21	0.000281775	0	unknown protein
1133	16330416	1148	64	39	0.00028376	0	unknown protein
1134	16331351	1148	73	43	0.000294803	0	cytochrome b6
1135	16332288	1148	80	46	0.000302149	0	hypothetical protein
1136	16330332	1148	80	46	0.000302149	0	extracellular solute-binding protein
1137	16330080	1148	80	46	0.000302149	0	nitrate reductase
1138	16331285	1148	80	46	0.000302149	0	hypothetical protein
1139	16330204	1148	100	54	0.000308184	0	lipoic acid synthetase
1140	16329274	1148	100	54	0.000308184	0	integrase-recombinase protein
1141	16330132	1148	100	54	0.000308184	0	pyridine nucleotide transhydrogenase beta subunit
1142	16331158	1148	100	54	0.000308184	0	twitching motility protein
1143	16330991	1148	100	54	0.000308184	0	protease
1144	16331435	1148	100	54	0.000308184	0	3-hydroxyisobutyrate dehydrogenase
1145	16329972	1148	100	54	0.000308184	0	DNA mismatch repair protein; MutL
1146	16329383	1148	62	38	0.000313398	0	pyridoxal phosphate biosynthetic protein; PdxJ
1147	16329907	1148	62	38	0.000313398	0	bacterioferritin
1148	16331612	1148	30	22	0.000328642	0	amidase enhancer
1149	16330589	1148	30	22	0.000328642	0	unknown protein
1150	16330570	1148	30	22	0.000328642	0	squalene-hopene-cyclase
1151	16331142	1148	85	48	0.000339972	0	ferredoxin
1152	16331752	1148	85	48	0.000339972	0	hypothetical protein
1153	16331592	1148	85	48	0.000339972	0	mannosyl transferase
1154	16330398	1148	85	48	0.000339972	0	hypothetical protein
1155	16331353	1148	85	48	0.000339972	0	mannosyl transferase
1156	16329183	1148	71	42	0.000340375	0	iron(III) dicitrate transport system permease protein; FecD
1157	16331525	1148	71	42	0.000340375	0	phosphomannose isomerase
1158	16330623	1148	60	37	0.000342562	0	HglK
1159	16332170	1148	95	52	0.000348624	0	unknown protein
1160	16331755	1148	95	52	0.000348624	0	ribonuclease H
1161	16331764	1148	90	50	0.000357773	0	delta(24)-sterol C-methyltransferase
1162	16329320	1148	90	50	0.000357773	0	potential FMN-protein
1163	16332265	1148	78	45	0.000362099	0	unknown protein
1164	16332021	1148	32	23	0.000370703	0	unknown protein
1165	16331058	1148	32	23	0.000370703	0	hypothetical protein
1166	16329212	1148	23	18	0.000373425	0	transposase
1167	16331943	1148	23	18	0.000373425	0	transposase
1168	16332278	1148	23	18	0.000373425	0	transposase
1169	16331436	1148	23	18	0.000373425	0	transposase
1170	16331944	1148	23	18	0.000373425	0	transposase
1171	16331366	1148	23	18	0.000373425	0	transposase
1172	16330163	1148	23	18	0.000373425	0	transposase
1173	16330637	1148	23	18	0.000373425	0	transposase
1174	16330323	1148	23	18	0.000373425	0	unknown protein
1175	16329519	1148	23	18	0.000373425	0	transposase
1176	16331029	1148	69	41	0.000388281	0	hypothetical protein
1177	16331409	1148	118	60	0.000390326	0	DNA recombinase
1178	16331311	1148	118	60	0.000390326	0	NifS protein
1179	16330593	1148	118	60	0.000390326	0	adenine phosphoribosyltransferase
1180	16330116	1148	56	35	0.000397201	0	glycoprotein 64
1181	16331535	1148	18	15	0.000404997	0	unknown protein
1182	16329869	1148	18	15	0.000404997	0	unknown protein
1183	16331474	1148	18	15	0.000404997	0	unknown protein
1184	16331288	1148	18	15	0.000404997	0	unknown protein
1185	16329730	1148	18	15	0.000404997	0	unknown protein
1186	16329996	1148	18	15	0.000404997	0	PmgA
1187	16331852	1148	34	24	0.000406866	0	unknown protein
1188	16329750	1148	106	56	0.000412024	0	potassium channel
1189	16329861	1148	106	56	0.000412024	0	malonyl coenzyme A-acyl carrier protein transacylase
1190	16330655	1148	106	56	0.000412024	0	unknown protein
1191	16330665	1148	83	47	0.000418594	0	hypothetical protein
1192	16331084	1148	83	47	0.000418594	0	Na+/H+ exchanger
1193	16330152	1148	54	34	0.000421461	0	unknown protein
1194	16331670	1148	54	34	0.000421461	0	hypothetical protein
1195	16329563	1148	54	34	0.000421461	0	esterase
1196	16330051	1148	54	34	0.000421461	0	unknown protein
1197	16332089	1148	76	44	0.000427528	0	unknown protein
1198	16331374	1148	76	44	0.000427528	0	OppB in a binding protein-dependent transport system
1199	16331307	1148	98	53	0.000432362	0	6-phosphogluconate dehydrogenase
1200	16330703	1148	98	53	0.000432362	0	dTDP-glucose 4-6-dehydratase
1201	16330408	1148	36	25	0.000436462	0	unknown protein
1202	16331481	1148	67	40	0.000437993	0	diacylglycerol kinase
1203	16330136	1148	67	40	0.000437993	0	unknown protein
1204	16329975	1148	67	40	0.000437993	0	lactose transport system permease protein; LacF
1205	16330478	1148	52	33	0.000442835	0	unknown protein
1206	16331009	1148	109	57	0.000449924	0	hypothetical protein
1207	16331597	1148	109	57	0.000449924	0	transcription-repair coupling factor
1208	16329777	1148	88	49	0.000455015	0	cytochrome oxidase d subunit I
1209	16329719	1148	88	49	0.000455015	0	unknown protein
1210	16329339	1148	88	49	0.000455015	0	unknown protein
1211	16331798	1148	88	49	0.000455015	0	unknown protein
1212	16329721	1148	38	26	0.000459167	0	unknown protein
1213	16330595	1148	38	26	0.000459167	0	resolvase
1214	16332162	1148	38	26	0.000459167	0	hypothetical protein
1215	16329211	1148	50	32	0.000460668	0	unknown protein
1216	16329769	1148	50	32	0.000460668	0	unknown protein
1217	16329622	1148	93	51	0.000462137	0	hypothetical protein
1218	16332108	1148	112	58	0.000466622	0	monophosphatase
1219	16330796	1148	25	19	0.000468337	0	unknown protein
1220	16330223	1148	40	27	0.000474936	0	unknown protein
1221	16331691	1148	40	27	0.000474936	0	unknown protein
1222	16331795	1148	40	27	0.000474936	0	hypothetical protein
1223	16329198	1148	46	30	0.000483129	0	hypothetical protein
1224	16331074	1148	46	30	0.000483129	0	asparaginase
1225	16331797	1148	46	30	0.000483129	0	unknown protein
1226	16330035	1148	42	28	0.000483942	0	unknown protein
1227	16330525	1148	42	28	0.000483942	0	unknown protein
1228	16332306	1148	42	28	0.000483942	0	unknown protein
1229	16330240	1148	44	29	0.00048652	0	unknown protein
1230	16331861	1148	44	29	0.00048652	0	unknown protein
1231	16329247	1148	44	29	0.00048652	0	unknown protein
1232	16329465	1148	65	39	0.000488911	0	hypothetical protein
1233	16331804	1148	65	39	0.000488911	0	unknown protein
1234	16330740	1148	65	39	0.000488911	0	H+/Ca2+ exchanger
1235	16331004	1148	65	39	0.000488911	0	high-affinity branched-chain amino acid transport permease protein
1236	16331146	1148	65	39	0.000488911	0	serine/threonine protein kinase
1237	16329708	1148	74	43	0.00049802	0	hypothetical protein
1238	16330474	1148	74	43	0.00049802	0	acetyl coenzyme A acetyltransferase (thiolase)
1239	16329718	1148	81	46	0.000506361	0	ComE
1240	16329590	1148	81	46	0.000506361	0	hypothetical protein
1241	16330285	1148	126	62	0.000509551	0	hypothetical protein
1242	16331071	1148	126	62	0.000509551	0	3-phosphoshikimate 1-carboxyvinyltransferase
1243	16331408	1148	101	54	0.000522843	0	ABC1-like
1244	16329328	1148	101	54	0.000522843	0	ATP synthase d subunit
1245	16331744	1148	101	54	0.000522843	0	ABC transporter subunit
1246	16329296	1148	122	61	0.000526022	0	bacterioferritin comigratory protein
1247	16331338	1148	122	61	0.000526022	0	thiol-specific antioxidant protein
1248	16332015	1148	122	61	0.000526022	0	ExsB protein
1249	16331062	1148	122	61	0.000526022	0	DNA repair protein; RecN
1250	16329551	1148	63	38	0.000540364	0	unknown protein
1251	16330889	1148	63	38	0.000540364	0	hypothetical protein
1252	16330674	1148	63	38	0.000540364	0	hypothetical protein
1253	16330661	1148	63	38	0.000540364	0	cation or drug efflux system protein
1254	16330769	1148	15	13	0.000543667	0	unknown protein
1255	16332130	1148	15	13	0.000543667	0	unknown protein
1256	16331693	1148	27	20	0.000558519	0	unknown protein
1257	16332230	1148	86	48	0.000566169	0	N-acyl-L-amino acid amidohydrolase
1258	16331690	1148	86	48	0.000566169	0	hypothetical protein
1259	16329512	1148	72	42	0.000573049	0	unknown protein
1260	16329422	1148	20	16	0.000577761	0	unknown protein
1261	16331588	1148	20	16	0.000577761	0	unknown protein
1262	16329224	1148	96	52	0.000583742	0	unknown protein
1263	16332086	1148	96	52	0.000583742	0	NADH dehydrogenase subunit 1
1264	16330246	1148	61	37	0.000591614	0	ICFG protein
1265	16329796	1148	61	37	0.000591614	0	unknown protein
1266	16331083	1148	61	37	0.000591614	0	unknown protein
1267	16329358	1148	91	50	0.00059556	0	unknown protein
1268	16329635	1148	79	45	0.000602966	0	regulatory protein for beta-lactamase
1269	16329641	1148	79	45	0.000602966	0	hypothetical protein
1270	16330994	1148	79	45	0.000602966	0	aldehyde reductase
1271	16330773	1148	104	55	0.000615341	0	cytochrome c oxidase folding protein
1272	16331386	1148	104	55	0.000615341	0	fructose-1,6-bisphosphate aldolase
1273	16330242	1148	12	11	0.000634491	0	unknown protein
1274	16329490	1148	12	11	0.000634491	0	hypothetical protein
1275	16331270	1148	12	11	0.000634491	0	transposase
1276	16330318	1148	12	11	0.000634491	0	hypothetical protein
1277	16332156	1148	29	21	0.000640718	0	unknown protein
1278	16331966	1148	29	21	0.000640718	0	unknown protein
1279	16329197	1148	29	21	0.000640718	0	unknown protein
1280	16330785	1148	29	21	0.000640718	0	unknown protein
1281	16330219	1148	29	21	0.000640718	0	apocytochrome f
1282	16331021	1148	59	36	0.000641864	0	unknown protein
1283	16331889	1148	59	36	0.000641864	0	hypothetical protein
1284	16331437	1148	57	35	0.000690257	0	unknown protein
1285	16331629	1148	57	35	0.000690257	0	unknown protein
1286	16330881	1148	57	35	0.000690257	0	unknown protein
1287	16331159	1148	57	35	0.000690257	0	general secretion pathway protein F
1288	16331383	1148	84	47	0.000691142	0	unknown protein
1289	16329404	1148	107	56	0.000702359	0	transaldolase
1290	16330176	1148	77	44	0.00070795	0	glutamine-binding periplasmic protein/glutamine transport system permease protein
1291	16331686	1148	77	44	0.00070795	0	unknown protein
1292	16331848	1148	77	44	0.00070795	0	ABC1-like
1293	16329270	1148	119	60	0.000708541	0	NifS protein
1294	16329856	1148	31	22	0.000712734	0	unknown protein
1295	16329703	1148	99	53	0.000721151	0	ABC transporter
1296	16329382	1148	99	53	0.000721151	0	alanine dehydrogenase
1297	16330402	1148	99	53	0.000721151	0	ABC transporter
1298	16331035	1148	99	53	0.000721151	0	twitching mobility protein
1299	16330554	1148	68	40	0.000734102	0	ABC transporter
1300	16329438	1148	68	40	0.000734102	0	hypothetical protein
1301	16330876	1148	89	49	0.000749182	0	NADH dehydrogenase subunit; NdhK
1302	16331523	1148	22	17	0.000753345	0	unknown protein
1303	16330742	1148	22	17	0.000753345	0	transposase
1304	16330572	1148	22	17	0.000753345	0	transposase
1305	16329277	1148	22	17	0.000753345	0	transposase
1306	16330642	1148	22	17	0.000753345	0	transposase
1307	16329556	1148	22	17	0.000753345	0	transposase
1308	16330899	1148	22	17	0.000753345	0	transposase
1309	16331427	1148	22	17	0.000753345	0	transposase
1310	16331193	1148	22	17	0.000753345	0	transposase
1311	16330494	1148	22	17	0.000753345	0	transposase
1312	16329717	1148	22	17	0.000753345	0	transposase
1313	16330390	1148	22	17	0.000753345	0	transposase
1314	16330376	1148	94	51	0.000763302	0	N-acetylmuramoyl-L-alanine amidase
1315	16329833	1148	94	51	0.000763302	0	lysostaphin
1316	16332054	1148	110	57	0.000772804	0	unknown protein
1317	16331741	1148	110	57	0.000772804	0	glucose inhibited division protein B
1318	16331618	1148	110	57	0.000772804	0	ComE ORF1
1319	16329479	1148	110	57	0.000772804	0	S-adenosylmethionine synthetase
1320	16332315	1148	33	23	0.00077323	0	unknown protein
1321	16332138	1148	53	33	0.000777793	0	oligopeptidase A
1322	16331294	1148	116	59	0.000797454	0	acetyl-CoA carboxylase beta subunit
1323	16331190	1148	116	59	0.000797454	0	nucleoside diphosphate kinase
1324	16331860	1148	116	59	0.000797454	0	hypothetical protein
1325	16330782	1148	113	58	0.000811204	0	GTP cyclohydrolase II
1326	16330162	1148	113	58	0.000811204	0	30S ribosomal protein S1
1327	16329546	1148	51	32	0.000814986	0	unknown protein
1328	16329370	1148	66	39	0.000818573	0	erythroid ankyrin
1329	16332290	1148	66	39	0.000818573	0	unknown protein
1330	16331630	1148	66	39	0.000818573	0	unknown protein
1331	16332019	1148	66	39	0.000818573	0	membrane bound sugar transport protein
1332	16330418	1148	75	43	0.000820712	0	adenylate cyclase
1333	16331977	1148	75	43	0.000820712	0	ABC transporter
1334	16330973	1148	75	43	0.000820712	0	hypothetical protein
1335	16329406	1148	75	43	0.000820712	0	hypothetical protein
1336	16329954	1148	35	24	0.000821557	0	transposase
1337	16330261	1148	35	24	0.000821557	0	transcriptional regulator
1338	16331459	1148	35	24	0.000821557	0	unknown protein
1339	16330422	1148	35	24	0.000821557	0	transcriptional regulator
1340	16330264	1148	82	46	0.000829622	0	ABC1-like
1341	16331555	1148	82	46	0.000829622	0	unknown protein
1342	16329434	1148	82	46	0.000829622	0	iron transport protein
1343	16330119	1148	49	31	0.000846441	0	cytosine deaminase
1344	16331641	1148	17	14	0.000850776	0	unknown protein
1345	16332269	1148	17	14	0.000850776	0	unknown protein
1346	16331794	1148	17	14	0.000850776	0	unknown protein
1347	16329639	1148	17	14	0.000850776	0	transposase
1348	16329367	1148	37	25	0.000857591	0	carbon dioxide concentrating mechanism protein; CcmK
1349	16329304	1148	37	25	0.000857591	0	hypothetical protein
1350	16330316	1148	37	25	0.000857591	0	unknown protein
1351	16330583	1148	37	25	0.000857591	0	cyanoglobin
1352	16329702	1148	102	54	0.000870817	0	periplasmic binding protein component of an ABC type zinc uptake transporter
1353	16330680	1148	102	54	0.000870817	0	ATP synthase e subunit
1354	16331719	1148	102	54	0.000870817	0	MoxR protein
1355	16330396	1148	47	30	0.000871115	0	unknown protein
1356	16329870	1148	45	29	0.000887964	0	unknown protein
1357	16331565	1148	45	29	0.000887964	0	unknown protein
1358	16330055	1148	45	29	0.000887964	0	CbiD protein
1359	16331604	1148	41	27	0.00089414	0	unknown protein
1360	16330130	1148	41	27	0.00089414	0	hypothetical protein
1361	16331113	1148	41	27	0.00089414	0	unknown protein
1362	16330235	1148	43	28	0.000895965	0	unknown protein
1363	16330154	1148	43	28	0.000895965	0	unknown protein
1364	16329294	1148	43	28	0.000895965	0	unknown protein
1365	16331445	1148	43	28	0.000895965	0	unknown protein
1366	16331369	1148	64	38	0.000904486	0	unknown protein
1367	16329195	1148	64	38	0.000904486	0	biopolymer transport ExbD protein homologue
1368	16331874	1148	64	38	0.000904486	0	unknown protein
1369	16331444	1148	64	38	0.000904486	0	hypothetical protein
1370	16329411	1148	24	18	0.000922198	0	unknown protein
1371	16331054	1148	24	18	0.000922198	0	photosystem II 11 kD protein
1372	16330924	1148	24	18	0.000922198	0	unknown protein
1373	16330043	1148	87	48	0.000922956	0	glucose 6-phosphate dehydrogenase
1374	16331342	1148	87	48	0.000922956	0	unknown protein
1375	16331504	1148	73	42	0.000940518	0	conserved component of ABC transporter for natural amino acids
1376	16330198	1148	73	42	0.000940518	0	unknown protein
1377	16330686	1148	73	42	0.000940518	0	hydrogenase small subunit
1378	16330702	1148	97	52	0.000958696	0	unknown protein
1379	16331648	1148	97	52	0.000958696	0	hypothetical protein
1380	16330875	1148	92	50	0.000971482	0	NADH dehydrogenase subunit 3
1381	16332071	1148	123	61	0.000978338	0	dihydrodipicolinate synthase
1382	16330514	1148	123	61	0.000978338	0	hypothetical protein
1383	16330088	1148	123	61	0.000978338	0	cell division FtsZ protein
1384	16330044	1148	123	61	0.000978338	0	excinuclease ABC subunit A
1385	16331575	1148	80	45	0.000981097	0	dGTP triphosphohydrolase
1386	16329554	1148	80	45	0.000981097	0	hypothetical protein
1387	16332305	1148	62	37	0.000990839	0	unknown protein
1388	16329324	1148	127	62	0.000995584	0	hypothetical protein
1389	16329282	1148	127	62	0.000995584	0	geranylgeranyl pyrophosphate synthase
1390	16332030	1148	127	62	0.000995584	0	hypothetical protein
1391	16329171	1148	127	62	0.000995584	0	solanesyl diphosphate synthase
1392	16330008	1148	127	62	0.000995584	0	50S ribosomal protein L12
1393	16330363	1148	105	55	0.00102617	0	succinate dehydrogenase iron-sulphur protein subunit
1394	16330307	1148	105	55	0.00102617	0	processing protease
1395	16331735	1148	105	55	0.00102617	0	succinate dehydrogenase iron-sulfur protein
1396	16330556	1148	71	41	0.00106651	0	unknown protein
1397	16330795	1148	71	41	0.00106651	0	hypothetical protein
1398	16331125	1148	71	41	0.00106651	0	spermidine/putrescine-binding periplasmic protein
1399	16329828	1148	71	41	0.00106651	0	unknown protein
1400	16331228	1148	60	36	0.00107654	0	unknown protein
1401	16329418	1148	60	36	0.00107654	0	hypothetical protein
1402	16330907	1148	60	36	0.00107654	0	hypothetical protein
1403	16330100	1148	85	47	0.00111654	0	cytoplasmic membrane protein for maltose uptake
1404	16330072	1148	78	44	0.00114487	0	hypothetical protein
1405	16329810	1148	78	44	0.00114487	0	serine esterase
1406	16332243	1148	58	35	0.00116043	0	glutathione S-transferase
1407	16329875	1148	58	35	0.00116043	0	sigma factor SibG regulation protein; RsbU
1408	16332039	1148	58	35	0.00116043	0	unknown protein
1409	16331250	1148	14	12	0.00116852	0	unknown protein
1410	16330480	1148	14	12	0.00116852	0	hypothetical protein
1411	16331278	1148	14	12	0.00116852	0	unknown protein
1412	16329965	1148	19	15	0.00117027	0	hypothetical protein
1413	16331267	1148	19	15	0.00117027	0	unknown protein
1414	16330737	1148	19	15	0.00117027	0	hypothetical protein
1415	16329595	1148	19	15	0.00117027	0	unknown protein
1416	16329605	1148	19	15	0.00117027	0	virulence associated protein B
1417	16329776	1148	19	15	0.00117027	0	unknown protein
1418	16331008	1148	108	56	0.00117641	0	unknown protein
1419	16331613	1148	108	56	0.00117641	0	hypothetical protein
1420	16331580	1148	100	53	0.00118028	0	Na(+)/H(+) antiporter
1421	16331003	1148	100	53	0.00118028	0	ABC transporter
1422	16332245	1148	100	53	0.00118028	0	diaminopimelate epimerase
1423	16331290	1148	69	40	0.00119771	0	unknown protein
1424	16331646	1148	69	40	0.00119771	0	hypothetical protein
1425	16329446	1148	90	49	0.00120824	0	unknown protein
1426	16330531	1148	90	49	0.00120824	0	NADH dehydrogenase subunit 7
1427	16332189	1148	28	20	0.00121516	0	unknown protein
1428	16330506	1148	28	20	0.00121516	0	hypothetical protein
1429	16331651	1148	28	20	0.00121516	0	cyanate lyase
1430	16329696	1148	28	20	0.00121516	0	hypothetical protein
1431	16332255	1148	56	34	0.00124125	0	cytochrome b subunit of nitric oxide reductase
1432	16330345	1148	56	34	0.00124125	0	unknown protein
1433	16329682	1148	56	34	0.00124125	0	rubredoxin
1434	16331201	1148	120	60	0.00126791	0	PCC7942 clock gene...ORFF
1435	16329403	1148	120	60	0.00126791	0	shikimate kinase
1436	16329283	1148	8	8	0.0012744	0	unknown protein
1437	16330925	1148	8	8	0.0012744	0	unknown protein
1438	16332094	1148	111	57	0.00130487	0	UDP-N-acetylmuramate-alanine ligase
1439	16332016	1148	111	57	0.00130487	0	UDP-MurNac-tripeptide synthetase
1440	16329232	1148	30	21	0.00133238	0	unknown protein
1441	16330870	1148	67	39	0.00133302	0	general secretion pathway protein D
1442	16331960	1148	67	39	0.00133302	0	ferredoxin (bacterial type ferredoxin family)
1443	16330348	1148	67	39	0.00133302	0	hypothetical protein
1444	16331161	1148	114	58	0.00138716	0	ATP-dependent Clp protease proteolytic subunit
1445	16331730	1148	114	58	0.00138716	0	polyA polymerase
1446	16332095	1148	114	58	0.00138716	0	hypothetical protein
1447	16330491	1148	114	58	0.00138716	0	folyl-polyglutamate synthetase
1448	16330619	1148	114	58	0.00138716	0	superoxide dismutase
1449	16330820	1148	114	58	0.00138716	0	30S ribosomal protein S1
1450	16331633	1148	52	32	0.00138829	0	unknown protein
1451	16330970	1148	52	32	0.00138829	0	unknown protein
1452	16330610	1148	117	59	0.0013893	0	beta-ketoacyl-acyl carrier protein synthase III
1453	16331109	1148	117	59	0.0013893	0	hypothetical protein
1454	16329333	1148	11	10	0.00142049	0	hypothetical protein
1455	16332096	1148	11	10	0.00142049	0	unknown protein
1456	16331128	1148	11	10	0.00142049	0	hypothetical protein
1457	16330825	1148	11	10	0.00142049	0	unknown protein
1458	16330367	1148	11	10	0.00142049	0	unknown protein
1459	16329487	1148	11	10	0.00142049	0	unknown protein
1460	16329744	1148	11	10	0.00142049	0	unknown protein
1461	16329724	1148	11	10	0.00142049	0	unknown protein
1462	16330341	1148	11	10	0.00142049	0	unknown protein
1463	16332211	1148	103	54	0.00142372	0	P protein
1464	16332013	1148	103	54	0.00142372	0	Mg-protoporphyrin IX methyl transferase
1465	16330551	1148	32	22	0.00142813	0	unknown protein
1466	16329835	1148	32	22	0.00142813	0	unknown protein
1467	16332079	1148	32	22	0.00142813	0	unknown protein
1468	16330276	1148	50	31	0.00145161	0	putative arylsulfatase regulatory protein
1469	16329999	1148	50	31	0.00145161	0	unknown protein
1470	16331291	1148	65	38	0.00147126	0	cation or drug efflux system protein
1471	16330936	1148	65	38	0.00147126	0	glutathione peroxidase
1472	16331800	1148	65	38	0.00147126	0	hypothetical protein
1473	16329650	1148	88	48	0.00147311	0	FKBP-type peptidyl-prolyl cis-trans isomerase
1474	16332201	1148	88	48	0.00147311	0	ATP-binding subunit of an ABC-type osmolyte transporter
1475	16332336	1148	88	48	0.00147311	0	47 kD protein
1476	16329872	1148	21	16	0.00148064	0	unknown protein
1477	16331890	1148	21	16	0.00148064	0	beta-lactamase
1478	16330944	1148	34	23	0.00150227	0	alpha,alpha-trehalose-phosphate synthase
1479	16330210	1148	34	23	0.00150227	0	unknown protein
1480	16332276	1148	34	23	0.00150227	0	unknown protein
1481	16330693	1148	34	23	0.00150227	0	unknown protein
1482	16329680	1148	34	23	0.00150227	0	hypothetical protein
1483	16329182	1148	74	42	0.00150573	0	iron(III) dicitrate transport system permease protein; FecC
1484	16329455	1148	48	30	0.0015061	0	coproporphyrinogen III oxidase
1485	16329850	1148	48	30	0.0015061	0	unknown protein
1486	16331214	1148	98	52	0.00154428	0	hypothetical protein
1487	16331667	1148	98	52	0.00154428	0	7-keto-8-aminopelargonic acid synthetase
1488	16329739	1148	98	52	0.00154428	0	ABC1-like
1489	16331296	1148	46	29	0.00155015	0	unknown protein
1490	16329363	1148	93	50	0.001553	0	unknown protein
1491	16329502	1148	93	50	0.001553	0	unknown protein
1492	16330228	1148	36	24	0.00155537	0	unknown protein
1493	16332043	1148	81	45	0.00156045	0	auxin-induced protein
1494	16330934	1148	44	28	0.00158209	0	unknown protein
1495	16332135	1148	38	25	0.00158847	0	unknown protein
1496	16330568	1148	38	25	0.00158847	0	hypothetical protein
1497	16330118	1148	42	27	0.00160023	0	unknown protein
1498	16330156	1148	42	27	0.00160023	0	unknown protein
1499	16329841	1148	42	27	0.00160023	0	unknown protein
1500	16331622	1148	40	26	0.00160291	0	heterodisulfide reductase subunit B
1501	16331820	1148	40	26	0.00160291	0	unknown protein
1502	16330473	1148	63	37	0.00161112	0	glutathione peroxidase
1503	16330853	1148	63	37	0.00161112	0	GDP-mannose pyrophosphorylase
1504	16330989	1148	106	55	0.00168041	0	hypothetical protein
1505	16332066	1148	106	55	0.00168041	0	hypothetical protein
1506	16329326	1148	106	55	0.00168041	0	ATP synthase g subunit
1507	16329757	1148	72	41	0.00170066	0	integrin alpha-subunit domain homologue
1508	16331972	1148	72	41	0.00170066	0	unknown protein
1509	16330175	1148	16	13	0.00174445	0	unknown protein
1510	16331512	1148	16	13	0.00174445	0	unknown protein
1511	16331373	1148	16	13	0.00174445	0	unknown protein
1512	16330618	1148	16	13	0.00174445	0	unknown protein
1513	16329498	1148	61	36	0.00175118	0	unknown protein
1514	16329974	1148	61	36	0.00175118	0	unknown protein
1515	16331466	1148	86	47	0.00176529	0	hypothetical protein
1516	16331676	1148	23	17	0.00176755	0	hypothetical protein
1517	16330394	1148	23	17	0.00176755	0	unknown protein
1518	16332104	1148	23	17	0.00176755	0	unknown protein
1519	16332136	1148	124	61	0.00179724	0	aspartate kinase
1520	16331511	1148	124	61	0.00179724	0	excinuclease ABC subunit B
1521	16331082	1148	124	61	0.00179724	0	sms protein
1522	16330185	1148	79	44	0.0018089	0	large-conductance mechanosensitive channel
1523	16331326	1148	101	53	0.00189531	0	hypothetical protein
1524	16331471	1148	70	40	0.0019036	0	unknown protein
1525	16331623	1148	70	40	0.0019036	0	hypothetical protein
1526	16329536	1148	91	49	0.00190885	0	succinate--CoA ligase
1527	16331709	1148	91	49	0.00190885	0	hypothetical protein
1528	16330106	1148	91	49	0.00190885	0	hypothetical protein
1529	16330212	1148	128	62	0.00193083	0	excinuclease ABC subunit C
1530	16330354	1148	128	62	0.00193083	0	endonuclease III
1531	16329425	1148	109	56	0.00193552	0	spore germination protein c2
1532	16330763	1148	109	56	0.00193552	0	UDP-N-acetylmuramoylalanyl-D-glutamyl-2, 6-diamino-pimelate-D-alanyl-D-alanine ligase
1533	16330475	1148	109	56	0.00193552	0	3-ketoacyl-acyl carrier protein reductase
1534	16329621	1148	96	51	0.00196232	0	hypothetical protein
1535	16330592	1148	25	18	0.00202236	0	unknown protein
1536	16331929	1148	25	18	0.00202236	0	salt-stress induced hydrophobic peptide
1537	16329604	1148	25	18	0.00202236	0	virulence associated protein C
1538	16329649	1148	57	34	0.00202575	0	regulatory components of sensory transduction system
1539	16331150	1148	57	34	0.00202575	0	high-affinity branched-chain amino acid transport protein; BraE
1540	16330566	1148	77	43	0.00207344	0	hypothetical protein
1541	16331160	1148	77	43	0.00207344	0	pilin biogenesis protein
1542	16331569	1148	77	43	0.00207344	0	unknown protein
1543	16330877	1148	84	46	0.00208366	0	NADH dehydrogenase subunit I
1544	16329508	1148	84	46	0.00208366	0	mannosyltransferase B
1545	16331156	1148	68	39	0.00211316	0	cation or drug efflux system protein
1546	16331599	1148	68	39	0.00211316	0	rare lipoprotein A
1547	16332333	1148	55	33	0.0021569	0	unknown protein
1548	16332325	1148	55	33	0.0021569	0	eukaryotic protein kinase
1549	16330942	1148	55	33	0.0021569	0	unknown protein
1550	16331086	1148	112	57	0.00216512	0	N utilization substance protein B
1551	16330305	1148	112	57	0.00216512	0	UDP-N-acetylmuramoylalanine--D-glutamate ligase
1552	16329912	1148	112	57	0.00216512	0	50S ribosomal protein L31
1553	16329227	1148	121	60	0.00223559	0	unknown protein
1554	16330872	1148	27	19	0.00224057	0	hypothetical protein
1555	16330189	1148	27	19	0.00224057	0	RNA-binding protein
1556	16330776	1148	27	19	0.00224057	0	unknown protein
1557	16330259	1148	27	19	0.00224057	0	unknown protein
1558	16329697	1148	27	19	0.00224057	0	unknown protein
1559	16330579	1148	27	19	0.00224057	0	unknown protein
1560	16331916	1148	27	19	0.00224057	0	unknown protein
1561	16330301	1148	53	32	0.00228153	0	sugar fermentation stimulation protein
1562	16329583	1148	104	54	0.00228445	0	Na/H antiporter
1563	16329172	1148	104	54	0.00228445	0	hypothetical protein
1564	16331725	1148	104	54	0.00228445	0	ferrochelatase
1565	16330041	1148	18	14	0.00230975	0	unknown protein
1566	16330865	1148	18	14	0.00230975	0	unknown protein
1567	16331791	1148	66	38	0.00232782	0	unknown protein
1568	16332017	1148	66	38	0.00232782	0	unknown protein
1569	16329675	1148	66	38	0.00232782	0	urease alpha subunit
1570	16329387	1148	115	58	0.00233221	0	protease; HhoA
1571	16330598	1148	115	58	0.00233221	0	protease; HhoB
1572	16330810	1148	115	58	0.00233221	0	oxygen independent coprophorphyrinogen III oxidase
1573	16329977	1148	115	58	0.00233221	0	serine protease; HtrA
1574	16332074	1148	115	58	0.00233221	0	hypothetical protein
1575	16331757	1148	115	58	0.00233221	0	hypothetical protein
1576	16331809	1148	75	42	0.00235271	0	hypothetical protein
1577	16331865	1148	75	42	0.00235271	0	septum site-determining protein; MinC
1578	16332222	1148	118	59	0.00238165	0	PCC7942 clock gene...ORFF
1579	16332214	1148	118	59	0.00238165	0	acetyl-CoA carboxylase alpha subunit
1580	16330356	1148	118	59	0.00238165	0	hypothetical protein
1581	16330956	1148	51	31	0.00239764	0	ABC transporter
1582	16329483	1148	29	20	0.00242049	0	hypothetical protein
1583	16330403	1148	29	20	0.00242049	0	unknown protein
1584	16329749	1148	29	20	0.00242049	0	unknown protein
1585	16331649	1148	29	20	0.00242049	0	endo-1,4-beta-glucanase
1586	16331149	1148	29	20	0.00242049	0	unknown protein
1587	16331494	1148	94	50	0.00243303	0	general secretion pathway protein E
1588	16331167	1148	13	11	0.00245488	0	transposase
1589	16329457	1148	13	11	0.00245488	0	unknown protein
1590	16330845	1148	13	11	0.00245488	0	unknown protein
1591	16331299	1148	13	11	0.00245488	0	unknown protein
1592	16329693	1148	13	11	0.00245488	0	unknown protein
1593	16329711	1148	13	11	0.00245488	0	unknown protein
1594	16329527	1148	13	11	0.00245488	0	unknown protein
1595	16332100	1148	13	11	0.00245488	0	unknown protein
1596	16331174	1148	49	30	0.00250313	0	unknown protein
1597	16331377	1148	49	30	0.00250313	0	unknown protein
1598	16330612	1148	64	37	0.00254596	0	unknown protein
1599	16331927	1148	64	37	0.00254596	0	eukaryotic protein kinase
1600	16330040	1148	64	37	0.00254596	0	hypothetical protein
1601	16331595	1148	31	21	0.00256236	0	unknown protein
1602	16331961	1148	31	21	0.00256236	0	Ycf35
1603	16329824	1148	31	21	0.00256236	0	phycocyanin b subunit
1604	16329848	1148	31	21	0.00256236	0	unknown protein
1605	16331531	1148	31	21	0.00256236	0	unknown protein
1606	16330039	1148	47	29	0.00259575	0	carbon dioxide concentrating mechanism protein; CcmK
1607	16331135	1148	73	41	0.00264521	0	integrin alpha subunit domain homologue
1608	16330340	1148	33	22	0.00266764	0	unknown protein
1609	16329452	1148	33	22	0.00266764	0	hypothetical protein
1610	16329292	1148	33	22	0.00266764	0	transposase
1611	16329493	1148	107	55	0.00270138	0	alpha-D-glucose-1-phosphate cytidylyltransferase
1612	16332212	1148	43	27	0.00273269	0	unknown protein
1613	16330772	1148	35	23	0.00273852	0	hydrogenase expression/formation protein; HypC
1614	16331678	1148	62	36	0.00276585	0	periplasmic binding protein of ABC transporter for natural amino acids
1615	16331044	1148	62	36	0.00276585	0	unknown protein
1616	16330864	1148	62	36	0.00276585	0	UDP-N-acetyl-D-mannosaminuronic acid transferase
1617	16331829	1148	41	26	0.00277184	0	unknown protein
1618	16330806	1148	41	26	0.00277184	0	unknown protein
1619	16329855	1148	37	24	0.00277762	0	unknown protein
1620	16331922	1148	37	24	0.00277762	0	unknown protein
1621	16332173	1148	37	24	0.00277762	0	unknown protein
1622	16330140	1148	37	24	0.00277762	0	unknown protein
1623	16331813	1148	39	25	0.00278776	0	glucokinase
1624	16331771	1148	39	25	0.00278776	0	unknown protein
1625	16330467	1148	20	15	0.00283226	0	allophycocyanin b chain
1626	16330427	1148	20	15	0.00283226	0	unknown protein
1627	16329196	1148	71	40	0.00294932	0	biopolymer transport ExbB protein
1628	16329890	1148	71	40	0.00294932	0	agmatine ureohydrolase
1629	16329723	1148	92	49	0.00295442	0	N-acetylmuramoyl-L-alanine amidase
1630	16331920	1148	102	53	0.00298566	0	unknown protein
1631	16330723	1148	102	53	0.00298566	0	apolipoprotein N-acyltransferase
1632	16332282	1148	102	53	0.00298566	0	ADP-glucose pyrophosphorylase
1633	16331416	1148	7	7	0.00303538	0	unknown protein
1634	16331246	1148	7	7	0.00303538	0	unknown protein
1635	16331107	1148	7	7	0.00303538	0	unknown protein
1636	16331037	1148	7	7	0.00303538	0	unknown protein
1637	16330657	1148	7	7	0.00303538	0	hypothetical protein
1638	16329612	1148	7	7	0.00303538	0	unknown protein
1639	16329863	1148	10	9	0.00311874	0	unknown protein
1640	16330718	1148	10	9	0.00311874	0	unknown protein
1641	16329836	1148	10	9	0.00311874	0	unknown protein
1642	16331176	1148	10	9	0.00311874	0	unknown protein
1643	16329376	1148	10	9	0.00311874	0	unknown protein
1644	16331274	1148	10	9	0.00311874	0	unknown protein
1645	16330968	1148	10	9	0.00311874	0	unknown protein
1646	16329905	1148	10	9	0.00311874	0	unknown protein
1647	16330417	1148	10	9	0.00311874	0	unknown protein
1648	16331320	1148	110	56	0.00312699	0	protein-export membrane protein; SecD
1649	16330861	1148	110	56	0.00312699	0	rod-shape-determining protein
1650	16331196	1148	110	56	0.00312699	0	unknown protein
1651	16330299	1148	110	56	0.00312699	0	phosphotransacetylase
1652	16329735	1148	110	56	0.00312699	0	penicillin-binding protein
1653	16332124	1148	78	43	0.00318154	0	hypothetical protein
1654	16330217	1148	78	43	0.00318154	0	hypothetical protein
1655	16331011	1148	85	46	0.00319573	0	unknown protein
1656	16332296	1148	85	46	0.00319573	0	chloroplast membrane-associated 30 kD protein
1657	16331468	1148	58	34	0.00320328	0	hypothetical protein
1658	16331163	1148	125	61	0.00325951	0	aminopeptidase P
1659	16332070	1148	125	61	0.00325951	0	aspartate beta-semialdehyde dehydrogenese
1660	16331662	1148	69	39	0.00326332	0	unknown protein
1661	16331396	1148	69	39	0.00326332	0	Mg2+ transport ATPase
1662	16329712	1148	22	16	0.00329452	0	unknown protein
1663	16331346	1148	22	16	0.00329452	0	unknown protein
1664	16329764	1148	22	16	0.00329452	0	unknown protein
1665	16331876	1148	56	33	0.0034167	0	unknown protein
1666	16330120	1148	15	12	0.00348672	0	unknown protein
1667	16331477	1148	15	12	0.00348672	0	unknown protein
1668	16329564	1148	15	12	0.00348672	0	unknown protein
1669	16330167	1148	15	12	0.00348672	0	unknown protein
1670	16332098	1148	15	12	0.00348672	0	unknown protein
1671	16329754	1148	15	12	0.00348672	0	unknown protein
1672	16331831	1148	90	48	0.00352403	0	hypothetical protein
1673	16332062	1148	90	48	0.00352403	0	Holliday juction resolvase; RuvC
1674	16331048	1148	113	57	0.00352874	0	ClpB protein
1675	16331154	1148	113	57	0.00352874	0	ClpB protein
1676	16331384	1148	113	57	0.00352874	0	ATP-dependent Clp protease regulatory subunit
1677	16329203	1148	67	38	0.00358537	0	iron(III) dicitrate-binding periplasmic protein
1678	16330690	1148	67	38	0.00358537	0	potential NAD-reducing hydrogenase subunit
1679	16332208	1148	67	38	0.00358537	0	hypothetical protein
1680	16329588	1148	76	42	0.00358947	0	16.6 kDa small heat shock protein, molecular chaperon
1681	16329706	1148	76	42	0.00358947	0	Fat protein
1682	16330050	1148	105	54	0.00359663	0	DNA binding protein HU
1683	16330090	1148	105	54	0.00359663	0	carboxyl-terminal protease
1684	16330304	1148	105	54	0.00359663	0	hypothetical protein
1685	16329991	1148	105	54	0.00359663	0	Mg2+ transporter
1686	16330814	1148	54	32	0.0036236	0	membrane bound protein; LytR
1687	16332012	1148	24	17	0.00368879	0	RNA binding protein
1688	16330981	1148	24	17	0.00368879	0	activator of photopigment and puc expression
1689	16331070	1148	24	17	0.00368879	0	unknown protein
1690	16331242	1148	24	17	0.00368879	0	unknown protein
1691	16330182	1148	24	17	0.00368879	0	unknown protein
1692	16329851	1148	24	17	0.00368879	0	unknown protein
1693	16330868	1148	24	17	0.00368879	0	unknown protein
1694	16331753	1148	83	45	0.00369163	0	general secretion pathway protein E
1695	16331018	1148	83	45	0.00369163	0	unknown protein
1696	16330457	1148	83	45	0.00369163	0	ferredoxin
1697	16331072	1148	100	52	0.00377935	0	hypothetical protein
1698	16329257	1148	100	52	0.00377935	0	hypothetical protein
1699	16330687	1148	100	52	0.00377935	0	hydrogenase subunit
1700	16329775	1148	116	58	0.00385322	0	leader peptidase I
1701	16330760	1148	116	58	0.00385322	0	glucose-6-phosphate isomerase
1702	16330660	1148	116	58	0.00385322	0	3-dehydroquinate synthase
1703	16331401	1148	116	58	0.00385322	0	UDP-N-acetylglucosamine 1-carboxyvinyltransferase
1704	16329971	1148	116	58	0.00385322	0	rehydrin
1705	16330002	1148	122	60	0.00388154	0	10kD chaperonin
1706	16329843	1148	65	37	0.00391355	0	hypothetical protein
1707	16331781	1148	65	37	0.00391355	0	unknown protein
1708	16332254	1148	65	37	0.00391355	0	hypothetical protein
1709	16330508	1148	50	30	0.00400781	0	unknown protein
1710	16330860	1148	26	18	0.00401341	0	unknown protein
1711	16329466	1148	26	18	0.00401341	0	unknown protein
1712	16331928	1148	26	18	0.00401341	0	unknown protein
1713	16330327	1148	119	59	0.00401506	0	protease IV
1714	16331389	1148	88	47	0.00413908	0	unknown protein
1715	16329944	1148	48	29	0.00417962	0	unknown protein
1716	16331333	1148	48	29	0.00417962	0	unknown protein
1717	16331837	1148	48	29	0.00417962	0	unknown protein
1718	16330951	1148	28	19	0.00427031	0	unknown protein
1719	16332251	1148	28	19	0.00427031	0	unknown protein
1720	16329436	1148	28	19	0.00427031	0	unknown protein
1721	16329439	1148	46	28	0.00433382	0	photosystem II 12 kD extrinsic protein
1722	16330397	1148	46	28	0.00433382	0	LmbP protein
1723	16329656	1148	46	28	0.00433382	0	glutamate decarboxylase
1724	16329770	1148	46	28	0.00433382	0	unknown protein
1725	16331031	1148	17	13	0.00443619	0	unknown protein
1726	16331173	1148	17	13	0.00443619	0	unknown protein
1727	16330777	1148	17	13	0.00443619	0	unknown protein
1728	16331793	1148	72	40	0.00445699	0	periplasmic iron-binding protein
1729	16330859	1148	30	20	0.00446347	0	nodulation protein
1730	16329533	1148	30	20	0.00446347	0	unknown protein
1731	16330500	1148	30	20	0.00446347	0	unknown protein
1732	16330848	1148	93	49	0.00447979	0	unknown protein
1733	16329674	1148	32	21	0.00459789	0	unknown protein
1734	16330439	1148	32	21	0.00459789	0	phytoene desaturase
1735	16330972	1148	103	53	0.00461284	0	succinyl-CoA synthetase
1736	16331097	1148	103	53	0.00461284	0	potassium channel
1737	16330511	1148	103	53	0.00461284	0	Mn transporter; MntC
1738	16331746	1148	98	51	0.00465973	0	hypothetical protein
1739	16331439	1148	98	51	0.00465973	0	hypothetical protein
1740	16329522	1148	34	22	0.00467896	0	hypothetical protein
1741	16330954	1148	34	22	0.00467896	0	unknown protein
1742	16330911	1148	38	24	0.00470271	0	unknown protein
1743	16331328	1148	36	23	0.00471214	0	unknown protein
1744	16330038	1148	36	23	0.00471214	0	carbon dioxide concentrating mechanism protein; CcmK
1745	16329598	1148	36	23	0.00471214	0	unknown protein
1746	16330308	1148	79	43	0.00477083	0	hydrogenase accessory protein
1747	16331645	1148	79	43	0.00477083	0	unknown protein
1748	16330818	1148	86	46	0.00479661	0	ABC transporter
1749	16330448	1148	86	46	0.00479661	0	unknown protein
1750	16330856	1148	70	39	0.00491252	0	HlyD family of secretion proteins
1751	16330622	1148	59	34	0.00491383	0	1,4-dihydroxy-2-naphtoic acid prenyltransferase
1752	16331321	1148	111	56	0.00495852	0	protein-export membrane protein; SecF
1753	16329272	1148	111	56	0.00495852	0	unknown protein
1754	16331822	1148	12	10	0.00503322	0	unknown protein
1755	16329578	1148	12	10	0.00503322	0	unknown protein
1756	16330552	1148	12	10	0.00503322	0	unknown protein
1757	16332144	1148	12	10	0.00503322	0	unknown protein
1758	16330483	1148	12	10	0.00503322	0	unknown protein
1759	16329950	1148	19	14	0.00526623	0	unknown protein
1760	16331617	1148	19	14	0.00526623	0	unknown protein
1761	16329491	1148	19	14	0.00526623	0	unknown protein
1762	16329629	1148	19	14	0.00526623	0	unknown protein
1763	16329239	1148	19	14	0.00526623	0	unknown protein
1764	16330283	1148	91	48	0.00528262	0	homoserine kinase
1765	16330768	1148	68	38	0.00537974	0	unknown protein
1766	16331376	1148	68	38	0.00537974	0	unknown protein
1767	16332117	1148	68	38	0.00537974	0	chromate transport protein
1768	16330263	1148	84	45	0.00549356	0	hypothetical protein
1769	16329778	1148	84	45	0.00549356	0	cytochrome oxidase d subunit II
1770	16332272	1148	84	45	0.00549356	0	unknown protein
1771	16330563	1148	96	50	0.00562033	0	cytochrome c oxidase subunit I
1772	16330836	1148	114	57	0.00564598	0	inner membrane protein
1773	16331088	1148	114	57	0.00564598	0	primosomal protein N'
1774	16332129	1148	114	57	0.00564598	0	L-aspartate oxidase
1775	16330288	1148	114	57	0.00564598	0	hypothetical protein
1776	16330180	1148	114	57	0.00564598	0	phosphatidate cytidylyltransferase
1777	16329645	1148	114	57	0.00564598	0	NAD+ dependent glycerol-3-phosphate dehydrogenase
1778	16331534	1148	101	52	0.00574007	0	Na/H+ antiporter
1779	16331341	1148	126	61	0.0058324	0	methylenetetrahydrofolate dehydrogenase /methenyltetrahydrofolate cyclohydrolase
1780	16332219	1148	126	61	0.0058324	0	phosphoglucomutase
1781	16331007	1148	66	37	0.00585647	0	hypothetical protein
1782	16329827	1148	66	37	0.00585647	0	serine/threonine protein kinase
1783	16330801	1148	66	37	0.00585647	0	hypothetical protein
1784	16329895	1148	66	37	0.00585647	0	glutamate permease
1785	16332166	1148	66	37	0.00585647	0	beta transducin-like protein
1786	16329665	1148	53	31	0.00588781	0	unknown protein
1787	16329943	1148	21	15	0.00596455	0	ycf21 gene product
1788	16331776	1148	21	15	0.00596455	0	PCC7942 clock gene...ORFE
1789	16331340	1148	21	15	0.00596455	0	ycf33 gene product
1790	16332223	1148	21	15	0.00596455	0	unknown protein
1791	16332228	1148	89	47	0.00613964	0	haemolysin secretion ATP-binding protein
1792	16330829	1148	89	47	0.00613964	0	unknown protein
1793	16329636	1148	89	47	0.00613964	0	unknown protein
1794	16331352	1148	51	30	0.00619389	0	cytochrome b6-f complex subunit 4
1795	16329226	1148	51	30	0.00619389	0	UDP-N-acetyl-D-mannosaminuronic acid transferase
1796	16332060	1148	51	30	0.00619389	0	unknown protein
1797	16332083	1148	82	44	0.00622685	0	NADH dehydrogenase subunit 4L
1798	16329962	1148	117	58	0.00625183	0	unknown protein
1799	16329745	1148	117	58	0.00625183	0	hypothetical protein
1800	16331162	1148	117	58	0.00625183	0	ATP-dependent Clp protease proteolytic subunit
1801	16330273	1148	117	58	0.00625183	0	30S ribosomal protein S6
1802	16329726	1148	64	36	0.00634042	0	anti-sigma F factor antagonist
1803	16329728	1148	23	16	0.00653224	0	unknown protein
1804	16331362	1148	23	16	0.00653224	0	unknown protein
1805	16329969	1148	73	40	0.00657294	0	hypothetical protein
1806	16332057	1148	123	60	0.00663096	0	UDP-N-acetylglucosamine pyrophosphorylase
1807	16330097	1148	123	60	0.00663096	0	DNA helicase II
1808	16330317	1148	120	59	0.00665136	0	isopenicillin N epimerase
1809	16329963	1148	120	59	0.00665136	0	chromosome segregation protein SMC1
1810	16330405	1148	94	49	0.00665443	0	orotidine 5' monophosphate decarboxylase
1811	16330290	1148	9	8	0.00670528	0	hypothetical protein
1812	16331827	1148	9	8	0.00670528	0	hypothetical protein
1813	16331202	1148	9	8	0.00670528	0	unknown protein
1814	16329471	1148	9	8	0.00670528	0	unknown protein
1815	16329173	1148	9	8	0.00670528	0	unknown protein
1816	16330074	1148	9	8	0.00670528	0	unknown protein
1817	16330437	1148	9	8	0.00670528	0	hypothetical protein
1818	16329667	1148	9	8	0.00670528	0	photosystem II PsbK protein
1819	16330843	1148	9	8	0.00670528	0	unknown protein
1820	16329419	1148	9	8	0.00670528	0	unknown protein
1821	16330540	1148	9	8	0.00670528	0	iron-stress chlorophyll-binding protein
1822	16330404	1148	9	8	0.00670528	0	unknown protein
1823	16331902	1148	9	8	0.00670528	0	unknown protein
1824	16332287	1148	9	8	0.00670528	0	unknown protein
1825	16329874	1148	47	28	0.00675858	0	unknown protein
1826	16330530	1148	47	28	0.00675858	0	unknown protein
1827	16329190	1148	47	28	0.00675858	0	unknown protein
1828	16331532	1148	47	28	0.00675858	0	virulence associated protein C
1829	16331881	1148	14	11	0.006782	0	unknown protein
1830	16332328	1148	14	11	0.006782	0	unknown protein
1831	16332106	1148	14	11	0.006782	0	unknown protein
1832	16329805	1148	14	11	0.006782	0	unknown protein
1833	16331919	1148	14	11	0.006782	0	unknown protein
1834	16330319	1148	14	11	0.006782	0	unknown protein
1835	16329428	1148	14	11	0.006782	0	unknown protein
1836	16330336	1148	14	11	0.006782	0	hypothetical protein
1837	16330313	1148	14	11	0.006782	0	unknown protein
1838	16330866	1148	14	11	0.006782	0	unknown protein
1839	16330058	1148	99	51	0.00696776	0	hypothetical protein
1840	16329625	1148	99	51	0.00696776	0	hypothetical protein
1841	16331423	1148	99	51	0.00696776	0	glucose inhibited division protein A
1842	16330734	1148	25	17	0.00697716	0	hypothetical protein
1843	16331704	1148	25	17	0.00697716	0	hypothetical protein
1844	16329263	1148	25	17	0.00697716	0	HtaR suppressor protein
1845	16331040	1148	25	17	0.00697716	0	unknown protein
1846	16329366	1148	25	17	0.00697716	0	carbon dioxide concentrating mechanism protein; CcmL
1847	16330031	1148	25	17	0.00697716	0	unknown protein
1848	16331180	1148	104	53	0.00698774	0	unknown protein
1849	16330834	1148	104	53	0.00698774	0	protein subunit of ribonuclease P
1850	16331959	1148	80	43	0.00699344	0	hypothetical protein
1851	16330658	1148	80	43	0.00699344	0	unknown protein
1852	16331205	1148	87	46	0.00704643	0	2,3-bisphosphoglycerate-independent phosphoglycerate mutase
1853	16331806	1148	130	62	0.00710712	0	ribose-phosphate pyrophosphokinase
1854	16331289	1148	71	39	0.00721301	0	unknown protein
1855	16331896	1148	43	26	0.0072336	0	unknown protein
1856	16331614	1148	27	18	0.00731014	0	RNA-binding protein
1857	16330704	1148	27	18	0.00731014	0	unknown protein
1858	16332161	1148	60	34	0.0073205	0	glutaredoxin
1859	16330969	1148	60	34	0.0073205	0	hydrogenase component
1860	16329421	1148	41	25	0.0074259	0	unknown protein
1861	16329664	1148	29	19	0.00754293	0	unknown protein
1862	16330630	1148	39	24	0.00758076	0	hypothetical protein
1863	16331077	1148	39	24	0.00758076	0	urease beta subunit
1864	16331507	1148	39	24	0.00758076	0	unknown protein
1865	16331587	1148	31	20	0.00768709	0	unknown protein
1866	16330419	1148	31	20	0.00768709	0	unknown protein
1867	16329811	1148	37	23	0.00769187	0	sporulation protein; SpoIID
1868	16331830	1148	37	23	0.00769187	0	chorismate mutase
1869	16329219	1148	37	23	0.00769187	0	unknown protein
1870	16330639	1148	37	23	0.00769187	0	unknown protein
1871	16332053	1148	112	56	0.00771325	0	unknown protein
1872	16332235	1148	112	56	0.00771325	0	UDP-N-acetylglucosamine-N-acetylmuramyl-(pentape ptide)pyrophosphoryl-undecaprenol N-acetylglucosamine transferase
1873	16329949	1148	35	22	0.00775212	0	urease accessory protein F
1874	16331576	1148	35	22	0.00775212	0	unknown protein
1875	16330272	1148	35	22	0.00775212	0	unknown protein
1876	16329608	1148	35	22	0.00775212	0	hypothetical protein
1877	16332112	1148	33	21	0.00775351	0	hypothetical protein
1878	16330728	1148	33	21	0.00775351	0	hypothetical protein
1879	16329513	1148	33	21	0.00775351	0	unknown protein
1880	16329329	1148	92	48	0.00775534	0	ATP synthase subunit b
1881	16330013	1148	92	48	0.00775534	0	secretory protein; SecE
1882	16331600	1148	78	42	0.00779035	0	high-affinity branched-chain amino acid transport ATP-binding protein
1883	16331195	1148	58	33	0.00781158	0	hypothetical protein
1884	16330181	1148	58	33	0.00781158	0	unknown protein
1885	16331975	1148	69	38	0.0078688	0	pyruvate oxidoreductase
1886	16331769	1148	85	45	0.00799873	0	O-methyltransferase
1887	16329413	1148	85	45	0.00799873	0	unknown protein
1888	16329233	1148	16	12	0.00827741	0	unknown protein
1889	16329966	1148	16	12	0.00827741	0	unknown protein
1890	16330052	1148	16	12	0.00827741	0	unknown protein
1891	16331518	1148	16	12	0.00827741	0	hypothetical protein
1892	16331302	1148	16	12	0.00827741	0	unknown protein
1893	16331329	1148	16	12	0.00827741	0	unknown protein
1894	16330028	1148	16	12	0.00827741	0	unknown protein
1895	16331836	1148	67	37	0.00853797	0	hypothetical protein
1896	16329302	1148	76	41	0.00861473	0	arginase
1897	16329537	1148	76	41	0.00861473	0	unknown protein
1898	16331212	1148	115	57	0.0088624	0	hypothetical protein
1899	16330172	1148	115	57	0.0088624	0	lipoprotein signal peptidase
1900	16330947	1148	115	57	0.0088624	0	rRNA methylase
1901	16331010	1148	52	30	0.00925524	0	fructose 1,6-bisphosphatase
1902	16330184	1148	18	13	0.00950298	0	unknown protein
1903	16332105	1148	18	13	0.00950298	0	unknown protein
1904	16331337	1148	18	13	0.00950298	0	unknown protein
1905	16329725	1148	18	13	0.00950298	0	unknown protein
1906	16329709	1148	18	13	0.00950298	0	hypothetical protein
1907	16331175	1148	18	13	0.00950298	0	unknown protein
1908	16331249	1148	18	13	0.00950298	0	unknown protein
1909	16330255	1148	95	49	0.00968246	0	deoxyribose-phosphate aldolase
1910	16329878	1148	43	13	0.00968246	0	unknown protein
1911	16331012	1148	50	29	0.00971591	0	unknown protein
1912	16332037	1148	118	58	0.00995331	0	ATP-dependent protease; ClpP
1913	16329318	1148	118	58	0.00995331	0	bacterioferritin comigratory protein
1914	16332099	1148	110	55	0.0100064	0	recombination protein
1915	16330190	1148	110	55	0.0100064	0	amidase
1916	16330104	1148	81	43	0.0100237	0	chloroplast import-associated channel IAP75
1917	16332023	1148	81	43	0.0100237	0	soluble lytic transglycosylase
1918	16329225	1148	11	9	0.0100506	0	unknown protein
1919	16332273	1148	11	9	0.0100506	0	unknown protein
1920	16329362	1148	11	9	0.0100506	0	unknown protein
1921	16329748	1148	11	9	0.0100506	0	unknown protein
1922	16329209	1148	11	9	0.0100506	0	hypothetical protein
1923	16332289	1148	11	9	0.0100506	0	photosystem II D1 protein
1924	16329942	1148	88	46	0.0101321	0	hypothetical protein
1925	16329560	1148	100	51	0.0102092	0	unknown protein
1926	16332085	1148	100	51	0.0102092	0	NADH dehydrogenase subunit; NdhI
1927	16330161	1148	100	51	0.0102092	0	hypothetical protein
1928	16329881	1148	100	51	0.0102092	0	cytochrome c oxidase subunit I
1929	16330497	1148	100	51	0.0102092	0	hypothetical protein
1930	16330729	1148	127	61	0.0102877	0	pentose-5-phosphate-3-epimerase
1931	16332061	1148	127	61	0.0102877	0	DnaJ protein
1932	16331177	1148	20	14	0.0104735	0	unknown protein
1933	16331025	1148	20	14	0.0104735	0	unknown protein
1934	16332109	1148	20	14	0.0104735	0	unknown protein
1935	16331189	1148	20	14	0.0104735	0	unknown protein
1936	16330284	1148	20	14	0.0104735	0	unknown protein
1937	16331089	1148	46	27	0.0105837	0	unknown protein
1938	16329357	1148	61	34	0.0106019	0	unknown protein
1939	16329409	1148	61	34	0.0106019	0	mitochondrial outer membrane 72K protein
1940	16329559	1148	121	59	0.0108174	0	lipophilic protein
1941	16331969	1148	121	59	0.0108174	0	phospho-N-acetylmuramoyl-pentapeptide-transferas e
1942	16332059	1148	121	59	0.0108174	0	hypothetical protein
1943	16331930	1148	44	26	0.0109815	0	hypothetical protein
1944	16330144	1148	44	26	0.0109815	0	unknown protein
1945	16331828	1148	79	42	0.011089	0	hypothetical protein
1946	16330164	1148	124	60	0.0111345	0	RecF protein
1947	16329402	1148	93	48	0.0111497	0	CIRCE binding repressor
1948	16331971	1148	93	48	0.0111497	0	phosphofructokinase
1949	16331385	1148	93	48	0.0111497	0	hypothetical protein
1950	16332281	1148	93	48	0.0111497	0	heat shock protein
1951	16331663	1148	22	15	0.0112154	0	unknown protein
1952	16329976	1148	22	15	0.0112154	0	hypothetical protein
1953	16331528	1148	59	33	0.0113005	0	lipopeptide antibiotics iturin a biosynthesis protein
1954	16329507	1148	86	45	0.0113963	0	hypothetical protein
1955	16331238	1148	86	45	0.0113963	0	photosystem I subunit VII
1956	16330338	1148	24	16	0.011758	0	hypothetical protein
1957	16330896	1148	24	16	0.011758	0	unknown protein
1958	16329451	1148	24	16	0.011758	0	unknown protein
1959	16332283	1148	24	16	0.011758	0	unknown protein
1960	16330780	1148	24	16	0.011758	0	unknown protein
1961	16329847	1148	24	16	0.011758	0	unknown protein
1962	16330948	1148	24	16	0.011758	0	hypothetical protein
1963	16330111	1148	113	56	0.0117625	0	succinate dehydrogenase flavoprotein subunit
1964	16331380	1148	38	23	0.0119618	0	hypothetical protein
1965	16331361	1148	98	50	0.0119648	0	hypothetical protein
1966	16330510	1148	98	50	0.0119648	0	Mn transporter; MntA
1967	16332250	1148	57	32	0.0120002	0	unknown protein
1968	16329456	1148	26	17	0.0121294	0	heme oxygenase
1969	16331979	1148	26	17	0.0121294	0	unknown protein
1970	16330481	1148	26	17	0.0121294	0	unknown protein
1971	16329289	1148	26	17	0.0121294	0	unknown protein
1972	16331052	1148	77	41	0.0121849	0	hypothetical protein
1973	16331728	1148	36	22	0.0121927	0	unknown protein
1974	16330492	1148	36	22	0.0121927	0	unknown protein
1975	16331884	1148	28	18	0.0123548	0	unknown protein
1976	16331603	1148	28	18	0.0123548	0	unknown protein
1977	16329945	1148	34	21	0.0123602	0	hypothetical protein
1978	16329214	1148	34	21	0.0123602	0	hydrogenase isoenzymes formation protein; HypD
1979	16329607	1148	32	20	0.0124526	0	hypothetical protein
1980	16330197	1148	30	19	0.0124562	0	unknown protein
1981	16329577	1148	30	19	0.0124562	0	unknown protein
1982	16332075	1148	30	19	0.0124562	0	hypothetical protein
1983	16330602	1148	103	52	0.0124637	0	hypothetical protein
1984	16331322	1148	103	52	0.0124637	0	UDP-3-o-[3-hydroxymyristoyl] glucosamine n-acyltransferase
1985	16331839	1148	103	52	0.0124637	0	unknown protein
1986	16331284	1148	108	54	0.0124793	0	hypothetical protein
1987	16331639	1148	91	47	0.0126783	0	hypothetical protein
1988	16330591	1148	91	47	0.0126783	0	hypothetical protein
[truncated: 1,178 more rows]
