# Supplementary material for: A computational approach to discovering the functions of bacterial phytochromes by analysis of homolog distributions
Source: BMC Bioinformatics. 2006 Mar 16;7:141. doi: 10.1186/1471-2105-7-141 (PMC1552090; doi:10.1186/1471-2105-7-141)
Supplement: Additional File 17 — Sorted list of co-distribution results based on a low E-value global BLAST analysis, the Synechocystis PCC 6803 photosynthesis protein D1 as query and all Synechocystis proteins as target. [file 1471-2105-7-141-S17.xls]

## Sheet: s6803_d1_1strun
Query protein D1 from Synechocystis PCC6803 (S6803_d1)
global BLAST run with E value of 0.000001
gi 16329178 taxid 1148, BLAST homologs found in k=6 species
a: sorting range							6
b: gi of target protein							138
c: taxid of target protein							(above values for k and n for calculation of p)
l: number of species in which BLAST homologs were found
m: number of species identical with query protein
p: probability for co-distribution
e: 1 if the target protein is a direct BLAST homolog of the query protein
f: protein annotation as		16329178
a	b	c	l	m	p	e	f
1	16329178	1148	6	6	1.16387e-10	1	photosystem II D1 protein
2	16332289	1148	6	6	1.16387e-10	1	photosystem II D1 protein
3	16330822	1148	6	6	1.16387e-10	1	photosystem II D1 protein
4	16332052	1148	6	6	1.16387e-10	1	photosystem II D2 protein
5	16330392	1148	6	6	1.16387e-10	1	photosystem II D2 protein
6	16329959	1148	6	6	1.16387e-10	0	30S ribosomal protein S20
7	16329933	1148	6	6	1.16387e-10	0	50S ribosomal protein L29
8	16331710	1148	6	6	1.16387e-10	0	50S ribosomal protein L33
9	16330833	1148	6	6	1.16387e-10	0	50S ribosomal protein L34
10	16330466	1148	6	6	1.16387e-10	0	allophycocyanin a chain
11	16330467	1148	6	6	1.16387e-10	0	allophycocyanin b chain
12	16329478	1148	6	6	1.16387e-10	0	allophycocyanin-B
13	16330219	1148	6	6	1.16387e-10	0	apocytochrome f
14	16329331	1148	6	6	1.16387e-10	0	ATP synthase subunit c
15	16331433	1148	6	6	1.16387e-10	0	ATP-dependent proteinase; BsgA
16	16329684	1148	6	6	1.16387e-10	0	cytochrome b559 a subunit
17	16331352	1148	6	6	1.16387e-10	0	cytochrome b6-f complex subunit 4
18	16331106	1148	6	6	1.16387e-10	0	cytochrome c550
19	16329946	1148	6	6	1.16387e-10	0	cytochrome c553
20	16330764	1148	6	6	1.16387e-10	0	cytochrome; CytM
21	16331144	1148	6	6	1.16387e-10	0	ferredoxin
22	16331399	1148	6	6	1.16387e-10	0	ferredoxin
23	16330020	1148	6	6	1.16387e-10	0	ferredoxin
24	16330840	1148	6	6	1.16387e-10	0	ferredoxin
25	16331960	1148	6	6	1.16387e-10	0	ferredoxin (bacterial type ferredoxin family)
26	16330969	1148	6	6	1.16387e-10	0	hydrogenase component
27	16331875	1148	6	6	1.16387e-10	0	hypothetical protein
28	16331809	1148	6	6	1.16387e-10	0	hypothetical protein
29	16332055	1148	6	6	1.16387e-10	0	hypothetical protein
30	16330948	1148	6	6	1.16387e-10	0	hypothetical protein
31	16331419	1148	6	6	1.16387e-10	0	hypothetical protein
32	16329945	1148	6	6	1.16387e-10	0	hypothetical protein
33	16331452	1148	6	6	1.16387e-10	0	hypothetical protein
34	16331563	1148	6	6	1.16387e-10	0	hypothetical protein
35	16330318	1148	6	6	1.16387e-10	0	hypothetical protein
36	16331623	1148	6	6	1.16387e-10	0	hypothetical protein
37	16330328	1148	6	6	1.16387e-10	0	hypothetical protein
38	16331059	1148	6	6	1.16387e-10	0	hypothetical protein
39	16330568	1148	6	6	1.16387e-10	0	hypothetical protein
40	16330615	1148	6	6	1.16387e-10	0	hypothetical protein
41	16329671	1148	6	6	1.16387e-10	0	hypothetical protein
42	16329424	1148	6	6	1.16387e-10	0	hypothetical protein
43	16329304	1148	6	6	1.16387e-10	0	hypothetical protein
44	16330019	1148	6	6	1.16387e-10	0	hypothetical protein
45	16329901	1148	6	6	1.16387e-10	0	hypothetical protein
46	16329709	1148	6	6	1.16387e-10	0	hypothetical protein
47	16329680	1148	6	6	1.16387e-10	0	hypothetical protein
48	16330885	1148	6	6	1.16387e-10	0	hypothetical protein
49	16330731	1148	6	6	1.16387e-10	0	hypothetical protein
50	16330737	1148	6	6	1.16387e-10	0	hypothetical protein
51	16330540	1148	6	6	1.16387e-10	0	iron-stress chlorophyll-binding protein
52	16330029	1148	6	6	1.16387e-10	0	P700 apoprotein subunit Ia
53	16330030	1148	6	6	1.16387e-10	0	P700 apoprotein subunit Ib
54	16329280	1148	6	6	1.16387e-10	0	photosystem I subunit II
55	16330700	1148	6	6	1.16387e-10	0	photosystem I subunit III
56	16330975	1148	6	6	1.16387e-10	0	photosystem I subunit IV
57	16331238	1148	6	6	1.16387e-10	0	photosystem I subunit VII
58	16332233	1148	6	6	1.16387e-10	0	photosystem I subunit XI
59	16330391	1148	6	6	1.16387e-10	0	photosystem II CP43 protein
60	16331660	1148	6	6	1.16387e-10	0	photosystem II CP47 protein
61	16331068	1148	6	6	1.16387e-10	0	photosystem II manganese-stabilizing polypeptide
62	16332118	1148	6	6	1.16387e-10	0	phycobilisome core component
63	16329823	1148	6	6	1.16387e-10	0	phycocyanin a subunit
64	16329824	1148	6	6	1.16387e-10	0	phycocyanin b subunit
65	16329682	1148	6	6	1.16387e-10	0	rubredoxin
66	16330882	1148	6	6	1.16387e-10	0	sensory transduction histidine kinase
67	16332146	1148	6	6	1.16387e-10	0	thiol:disulfide interchange protein; DsbD
68	16330578	1148	6	6	1.16387e-10	0	thiol:disulfide interchange protein; TrxA
69	16329762	1148	6	6	1.16387e-10	0	tyrosyl tRNA synthetase
70	16330993	1148	6	6	1.16387e-10	0	unknown protein
71	16332000	1148	6	6	1.16387e-10	0	unknown protein
72	16331982	1148	6	6	1.16387e-10	0	unknown protein
73	16331727	1148	6	6	1.16387e-10	0	unknown protein
74	16329268	1148	6	6	1.16387e-10	0	unknown protein
75	16331855	1148	6	6	1.16387e-10	0	unknown protein
76	16331272	1148	6	6	1.16387e-10	0	unknown protein
77	16332098	1148	6	6	1.16387e-10	0	unknown protein
78	16330016	1148	6	6	1.16387e-10	0	unknown protein
79	16332006	1148	6	6	1.16387e-10	0	unknown protein
80	16332305	1148	6	6	1.16387e-10	0	unknown protein
81	16332231	1148	6	6	1.16387e-10	0	unknown protein
82	16332127	1148	6	6	1.16387e-10	0	unknown protein
83	16331228	1148	6	6	1.16387e-10	0	unknown protein
84	16331120	1148	6	6	1.16387e-10	0	unknown protein
85	16331262	1148	6	6	1.16387e-10	0	unknown protein
86	16331250	1148	6	6	1.16387e-10	0	unknown protein
87	16331716	1148	6	6	1.16387e-10	0	unknown protein
88	16331087	1148	6	6	1.16387e-10	0	unknown protein
89	16331187	1148	6	6	1.16387e-10	0	unknown protein
90	16330175	1148	6	6	1.16387e-10	0	unknown protein
91	16331619	1148	6	6	1.16387e-10	0	unknown protein
92	16331548	1148	6	6	1.16387e-10	0	unknown protein
93	16331637	1148	6	6	1.16387e-10	0	unknown protein
94	16331318	1148	6	6	1.16387e-10	0	unknown protein
95	16331286	1148	6	6	1.16387e-10	0	unknown protein
96	16331526	1148	6	6	1.16387e-10	0	unknown protein
97	16329763	1148	6	6	1.16387e-10	0	unknown protein
98	16331243	1148	6	6	1.16387e-10	0	unknown protein
99	16330271	1148	6	6	1.16387e-10	0	unknown protein
100	16330919	1148	6	6	1.16387e-10	0	unknown protein
101	16330218	1148	6	6	1.16387e-10	0	unknown protein
102	16331699	1148	6	6	1.16387e-10	0	unknown protein
103	16329349	1148	6	6	1.16387e-10	0	unknown protein
104	16330406	1148	6	6	1.16387e-10	0	unknown protein
105	16329731	1148	6	6	1.16387e-10	0	unknown protein
106	16331684	1148	6	6	1.16387e-10	0	unknown protein
107	16330089	1148	6	6	1.16387e-10	0	unknown protein
108	16331673	1148	6	6	1.16387e-10	0	unknown protein
109	16330896	1148	6	6	1.16387e-10	0	unknown protein
110	16330865	1148	6	6	1.16387e-10	0	unknown protein
111	16331736	1148	6	6	1.16387e-10	0	unknown protein
112	16330717	1148	6	6	1.16387e-10	0	unknown protein
113	16331276	1148	6	6	1.16387e-10	0	unknown protein
114	16330223	1148	6	6	1.16387e-10	0	unknown protein
115	16330041	1148	6	6	1.16387e-10	0	unknown protein
116	16330471	1148	6	6	1.16387e-10	0	unknown protein
117	16330617	1148	6	6	1.16387e-10	0	unknown protein
118	16330525	1148	6	6	1.16387e-10	0	unknown protein
119	16330450	1148	6	6	1.16387e-10	0	unknown protein
120	16329411	1148	6	6	1.16387e-10	0	unknown protein
121	16331021	1148	6	6	1.16387e-10	0	unknown protein
122	16329596	1148	6	6	1.16387e-10	0	unknown protein
123	16329308	1148	6	6	1.16387e-10	0	unknown protein
124	16329239	1148	6	6	1.16387e-10	0	unknown protein
125	16329211	1148	6	6	1.16387e-10	0	unknown protein
126	16329284	1148	6	6	1.16387e-10	0	unknown protein
127	16331012	1148	6	6	1.16387e-10	0	unknown protein
128	16329966	1148	6	6	1.16387e-10	0	unknown protein
129	16329950	1148	6	6	1.16387e-10	0	unknown protein
130	16329721	1148	6	6	1.16387e-10	0	unknown protein
131	16331024	1148	6	6	1.16387e-10	0	unknown protein
132	16330835	1148	6	6	1.16387e-10	0	unknown protein
133	16331041	1148	6	6	1.16387e-10	0	unknown protein
134	16331395	1148	6	6	1.16387e-10	0	unknown protein
135	16330951	1148	6	6	1.16387e-10	0	unknown protein
136	16330935	1148	6	6	1.16387e-10	0	unknown protein
137	16331001	1148	6	6	1.16387e-10	0	unknown protein
138	16331173	1148	6	6	1.16387e-10	0	unknown protein
139	16331083	1148	6	6	1.16387e-10	0	unknown protein
140	16331731	1148	6	6	1.16387e-10	0	ycf34 gene product
141	16331961	1148	6	6	1.16387e-10	0	Ycf35
142	16331251	1148	6	6	1.16387e-10	0	ycf37 gene product
143	16331123	1148	6	6	1.16387e-10	0	ycf39 gene product
144	16331740	1148	7	6	8.14708e-10	0	hypothetical protein
145	16332202	1148	7	6	8.14708e-10	0	unknown protein
146	16331614	1148	7	6	8.14708e-10	0	RNA-binding protein
147	16331204	1148	7	6	8.14708e-10	0	unknown protein
148	16331128	1148	7	6	8.14708e-10	0	hypothetical protein
149	16331861	1148	7	6	8.14708e-10	0	unknown protein
150	16330680	1148	7	6	8.14708e-10	0	ATP synthase e subunit
151	16332293	1148	7	6	8.14708e-10	0	cytochrome b6/f-complex iron-sulfur protein
152	16329458	1148	7	6	8.14708e-10	0	50S ribosomal protein L28
153	16329330	1148	7	6	8.14708e-10	0	ATP synthase subunit b'
154	16329286	1148	7	6	8.14708e-10	0	hypothetical protein
155	16331438	1148	7	6	8.14708e-10	0	unknown protein
156	16329805	1148	7	6	8.14708e-10	0	unknown protein
157	16329785	1148	7	6	8.14708e-10	0	unknown protein
158	16330564	1148	7	6	8.14708e-10	0	cytochrome c oxidase subunit III
159	16330812	1148	7	6	8.14708e-10	0	phytochrome-regulated gene
160	16332229	1148	7	6	8.14708e-10	0	unknown protein
161	16329175	1148	7	6	8.14708e-10	0	PNIL34 or AT103 phytochrome-regulated gene homologue
162	16330286	1148	7	6	8.14708e-10	0	ferredoxin
163	16331213	1148	8	6	3.25883e-09	0	unknown protein
164	16330171	1148	8	6	3.25883e-09	0	BioY protein
165	16331237	1148	8	6	3.25883e-09	0	response regulator like protein
166	16330749	1148	8	6	3.25883e-09	0	unknown protein
167	16331418	1148	8	6	3.25883e-09	0	hypothetical protein
168	16331018	1148	8	6	3.25883e-09	0	unknown protein
169	16330602	1148	8	6	3.25883e-09	0	hypothetical protein
170	16330360	1148	8	6	3.25883e-09	0	OxPPCycle gene
171	16330256	1148	8	6	3.25883e-09	0	hypothetical protein
172	16332206	1148	8	6	3.25883e-09	0	protochlorophillide reductase subunit; ChlN
173	16332013	1148	8	6	3.25883e-09	0	Mg-protoporphyrin IX methyl transferase
174	16329683	1148	8	6	3.25883e-09	0	hypothetical protein
175	16329999	1148	8	6	3.25883e-09	0	unknown protein
176	16331481	1148	8	6	3.25883e-09	0	diacylglycerol kinase
177	16331691	1148	8	6	3.25883e-09	0	unknown protein
178	16331724	1148	8	6	3.25883e-09	0	methyltransferase
179	16330220	1148	8	6	3.25883e-09	0	plastoquinol--plastocyanin reductase
180	16329701	1148	8	6	3.25883e-09	0	ferric uptake regulation protein
181	16332319	1148	8	6	3.25883e-09	0	ferric uptake regulation protein
182	16332002	1148	9	6	9.77649e-09	0	unknown protein
183	16329432	1148	9	6	9.77649e-09	0	unknown protein
184	16331394	1148	9	6	9.77649e-09	0	ribulose bisphosphate carboxylase small subunit
185	16329912	1148	9	6	9.77649e-09	0	50S ribosomal protein L31
186	16329484	1148	9	6	9.77649e-09	0	unknown protein
187	16332184	1148	9	6	9.77649e-09	0	ABC-transporter DevC homologue
188	16331537	1148	9	6	9.77649e-09	0	hypothetical protein
189	16330954	1148	9	6	9.77649e-09	0	unknown protein
190	16331782	1148	9	6	9.77649e-09	0	protochlorophyllide oxido-reductase
191	16331429	1148	5	5	1.54794e-08	0	plastocyanin
192	16330065	1148	5	5	1.54794e-08	0	unknown protein
193	16329622	1148	5	5	1.54794e-08	0	hypothetical protein
194	16329210	1148	5	5	1.54794e-08	0	photosystem II 13 kD protein
195	16329585	1148	5	5	1.54794e-08	0	PxcA
196	16330387	1148	5	5	1.54794e-08	0	unknown protein
197	16329652	1148	5	5	1.54794e-08	0	unknown protein
198	16330458	1148	5	5	1.54794e-08	0	unknown protein
199	16329534	1148	5	5	1.54794e-08	0	unknown protein
200	16332239	1148	5	5	1.54794e-08	0	unknown protein
201	16329451	1148	5	5	1.54794e-08	0	unknown protein
202	16331209	1148	5	5	1.54794e-08	0	unknown protein
203	16331624	1148	5	5	1.54794e-08	0	hypothetical protein
204	16329439	1148	5	5	1.54794e-08	0	photosystem II 12 kD extrinsic protein
205	16329979	1148	5	5	1.54794e-08	0	unknown protein
206	16329943	1148	5	5	1.54794e-08	0	ycf21 gene product
207	16329865	1148	5	5	1.54794e-08	0	unknown protein
208	16330052	1148	5	5	1.54794e-08	0	unknown protein
209	16330025	1148	5	5	1.54794e-08	0	unknown protein
210	16330537	1148	5	5	1.54794e-08	0	unknown protein
211	16329821	1148	5	5	1.54794e-08	0	phycocyanin associated linker protein
212	16329747	1148	5	5	1.54794e-08	0	hypothetical protein
213	16332333	1148	5	5	1.54794e-08	0	unknown protein
214	16329710	1148	5	5	1.54794e-08	0	phycobilisome rod-core linker polypeptide; CpcG
215	16332122	1148	5	5	1.54794e-08	0	unknown protein
216	16329818	1148	5	5	1.54794e-08	0	unknown protein
217	16330095	1148	5	5	1.54794e-08	0	unknown protein
218	16331244	1148	5	5	1.54794e-08	0	phycobilisome LCM core-membrane linker polypeptide
219	16332042	1148	5	5	1.54794e-08	0	unknown protein
220	16330824	1148	5	5	1.54794e-08	0	hypothetical protein
221	16329822	1148	5	5	1.54794e-08	0	phycocyanin associated linker protein
222	16332033	1148	5	5	1.54794e-08	0	unknown protein
223	16329668	1148	5	5	1.54794e-08	0	unknown protein
224	16329812	1148	5	5	1.54794e-08	0	hypothetical protein
225	16332194	1148	5	5	1.54794e-08	0	phycobilisome rod-core linker polypeptide; CpcG
226	16329348	1148	5	5	1.54794e-08	0	unknown protein
227	16329595	1148	5	5	1.54794e-08	0	unknown protein
228	16332156	1148	5	5	1.54794e-08	0	unknown protein
229	16330544	1148	5	5	1.54794e-08	0	unknown protein
230	16329371	1148	5	5	1.54794e-08	0	unknown protein
231	16329384	1148	5	5	1.54794e-08	0	hypothetical protein
232	16329378	1148	5	5	1.54794e-08	0	heme binding protein precursor
233	16329329	1148	5	5	1.54794e-08	0	ATP synthase subunit b
234	16329174	1148	5	5	1.54794e-08	0	hypothetical protein
235	16329447	1148	5	5	1.54794e-08	0	unknown protein
236	16329421	1148	5	5	1.54794e-08	0	unknown protein
237	16329307	1148	5	5	1.54794e-08	0	unknown protein
238	16329842	1148	5	5	1.54794e-08	0	unknown protein
239	16329266	1148	5	5	1.54794e-08	0	unknown protein
240	16331451	1148	5	5	1.54794e-08	0	unknown protein
241	16330468	1148	5	5	1.54794e-08	0	phycobilisome LC linker polypeptide
242	16329271	1148	5	5	1.54794e-08	0	hypothetical protein
243	16331025	1148	5	5	1.54794e-08	0	unknown protein
244	16330275	1148	5	5	1.54794e-08	0	phycocyanin alpha phycocyanobilin lyase; CpcE
245	16331298	1148	5	5	1.54794e-08	0	unknown protein
246	16331324	1148	5	5	1.54794e-08	0	50S ribosomal protein L35
247	16331054	1148	5	5	1.54794e-08	0	photosystem II 11 kD protein
248	16331131	1148	5	5	1.54794e-08	0	unknown protein
249	16331207	1148	5	5	1.54794e-08	0	unknown protein
250	16331487	1148	5	5	1.54794e-08	0	unknown protein
251	16331780	1148	5	5	1.54794e-08	0	hypothetical protein
252	16331812	1148	5	5	1.54794e-08	0	transcriptional regulatory protein
253	16331827	1148	5	5	1.54794e-08	0	hypothetical protein
254	16331507	1148	5	5	1.54794e-08	0	unknown protein
255	16331602	1148	5	5	1.54794e-08	0	unknown protein
256	16331676	1148	5	5	1.54794e-08	0	hypothetical protein
257	16330417	1148	5	5	1.54794e-08	0	unknown protein
258	16330484	1148	5	5	1.54794e-08	0	hypothetical protein
259	16329996	1148	5	5	1.54794e-08	0	PmgA
260	16330579	1148	5	5	1.54794e-08	0	unknown protein
261	16330437	1148	5	5	1.54794e-08	0	hypothetical protein
262	16330449	1148	5	5	1.54794e-08	0	unknown protein
263	16329299	1148	5	5	1.54794e-08	0	unknown protein
264	16330605	1148	5	5	1.54794e-08	0	unknown protein
265	16330804	1148	5	5	1.54794e-08	0	unknown protein
266	16330302	1148	5	5	1.54794e-08	0	hypothetical protein
267	16330851	1148	5	5	1.54794e-08	0	unknown protein
268	16330611	1148	5	5	1.54794e-08	0	unknown protein
269	16330732	1148	5	5	1.54794e-08	0	unknown protein
270	16330780	1148	5	5	1.54794e-08	0	unknown protein
271	16330221	1148	5	5	1.54794e-08	0	photosystem II PsbH protein
272	16332189	1148	5	5	1.54794e-08	0	unknown protein
273	16329269	1148	5	5	1.54794e-08	0	unknown protein
274	16332106	1148	5	5	1.54794e-08	0	unknown protein
275	16332204	1148	5	5	1.54794e-08	0	unknown protein
276	16332324	1148	5	5	1.54794e-08	0	unknown protein
277	16331316	1148	10	6	2.44412e-08	0	protochlorophyllide reductase ChlB subunit
278	16331764	1148	10	6	2.44412e-08	0	delta(24)-sterol C-methyltransferase
279	16332083	1148	10	6	2.44412e-08	0	NADH dehydrogenase subunit 4L
280	16331221	1148	10	6	2.44412e-08	0	unknown protein
281	16329980	1148	10	6	2.44412e-08	0	unknown protein
282	16329227	1148	10	6	2.44412e-08	0	unknown protein
283	16331011	1148	10	6	2.44412e-08	0	unknown protein
284	16330952	1148	10	6	2.44412e-08	0	50S ribosomal protein L21
285	16330205	1148	10	6	2.44412e-08	0	unknown protein
286	16329465	1148	10	6	2.44412e-08	0	hypothetical protein
287	16329433	1148	10	6	2.44412e-08	0	hypothetical protein
288	16332185	1148	11	6	5.37707e-08	0	ABC-transporter DevB homologue
289	16332134	1148	11	6	5.37707e-08	0	hypothetical protein
290	16332012	1148	11	6	5.37707e-08	0	RNA binding protein
291	16329841	1148	11	6	5.37707e-08	0	unknown protein
292	16329669	1148	11	6	5.37707e-08	0	hypothetical protein
293	16330863	1148	11	6	5.37707e-08	0	unknown protein
294	16329574	1148	11	6	5.37707e-08	0	hypothetical protein
295	16330694	1148	11	6	5.37707e-08	0	hypothetical protein
296	16332178	1148	11	6	5.37707e-08	0	unknown protein
297	16330712	1148	6	5	9.21783e-08	0	unknown protein
298	16330841	1148	6	5	9.21783e-08	0	unknown protein
299	16332240	1148	6	5	9.21783e-08	0	hypothetical protein
300	16331618	1148	6	5	9.21783e-08	0	ComE ORF1
301	16331613	1148	6	5	9.21783e-08	0	hypothetical protein
302	16329769	1148	6	5	9.21783e-08	0	unknown protein
303	16331686	1148	6	5	9.21783e-08	0	unknown protein
304	16330720	1148	12	6	1.07541e-07	0	unknown protein
305	16329677	1148	12	6	1.07541e-07	0	hypothetical protein
306	16332165	1148	12	6	1.07541e-07	0	unknown protein
307	16330114	1148	12	6	1.07541e-07	0	unknown protein
308	16330530	1148	12	6	1.07541e-07	0	unknown protein
309	16329874	1148	12	6	1.07541e-07	0	unknown protein
310	16330187	1148	12	6	1.07541e-07	0	hypothetical protein
311	16330788	1148	12	6	1.07541e-07	0	CobN protein
312	16330774	1148	13	6	1.9972e-07	0	unknown protein
313	16331079	1148	13	6	1.9972e-07	0	sterol-C-methyltransferase
314	16331483	1148	13	6	1.9972e-07	0	chlorophyll a synthase
315	16331865	1148	13	6	1.9972e-07	0	septum site-determining protein; MinC
316	16329569	1148	13	6	1.9972e-07	0	unknown protein
317	16330931	1148	13	6	1.9972e-07	0	43 kD bacteriochlorophyll synthase subunit
318	16332104	1148	13	6	1.9972e-07	0	unknown protein
319	16329636	1148	13	6	1.9972e-07	0	unknown protein
320	16331775	1148	13	6	1.9972e-07	0	hypothetical protein
321	16332221	1148	7	5	3.2018e-07	0	PCC7942 clock gene...ORFE
322	16331847	1148	7	5	3.2018e-07	0	unknown protein
323	16331776	1148	7	5	3.2018e-07	0	PCC7942 clock gene...ORFE
324	16332053	1148	7	5	3.2018e-07	0	unknown protein
325	16330513	1148	7	5	3.2018e-07	0	PCC7942 clock gene...ORFE
326	16330454	1148	7	5	3.2018e-07	0	arsenical resistance operon repressor
327	16330060	1148	7	5	3.2018e-07	0	b-carotene hydroxylase
328	16330992	1148	7	5	3.2018e-07	0	zeta-carotene desaturase precursor
329	16332081	1148	7	5	3.2018e-07	0	hypothetical protein
330	16330439	1148	7	5	3.2018e-07	0	phytoene desaturase
331	16331227	1148	7	5	3.2018e-07	0	unknown protein
332	16329869	1148	7	5	3.2018e-07	0	unknown protein
333	16330607	1148	14	6	3.4951e-07	0	unknown protein
334	16331057	1148	15	6	5.82516e-07	0	unknown protein
335	16330811	1148	15	6	5.82516e-07	0	heme oxygenase
336	16331994	1148	15	6	5.82516e-07	0	unknown protein
337	16329456	1148	15	6	5.82516e-07	0	heme oxygenase
338	16331826	1148	15	6	5.82516e-07	0	hypothetical protein
339	16332089	1148	15	6	5.82516e-07	0	unknown protein
340	16332296	1148	15	6	5.82516e-07	0	chloroplast membrane-associated 30 kD protein
341	16329413	1148	15	6	5.82516e-07	0	unknown protein
342	16330500	1148	15	6	5.82516e-07	0	unknown protein
343	16330942	1148	8	5	8.47296e-07	0	unknown protein
344	16330323	1148	8	5	8.47296e-07	0	unknown protein
345	16331465	1148	8	5	8.47296e-07	0	hypothetical protein
346	16331872	1148	8	5	8.47296e-07	0	unknown protein
347	16329368	1148	16	6	9.32025e-07	0	carbon dioxide concentrating mechanism protein; CcmK
348	16329367	1148	16	6	9.32025e-07	0	carbon dioxide concentrating mechanism protein; CcmK
349	16330624	1148	16	6	9.32025e-07	0	unknown protein
350	16331020	1148	16	6	9.32025e-07	0	lignostilbene-alpha,beta-dioxygenase
351	16331612	1148	16	6	9.32025e-07	0	amidase enhancer
352	16331246	1148	4	4	1.03712e-06	0	unknown protein
353	16332287	1148	4	4	1.03712e-06	0	unknown protein
354	16332307	1148	4	4	1.03712e-06	0	unknown protein
355	16332306	1148	4	4	1.03712e-06	0	unknown protein
356	16329965	1148	4	4	1.03712e-06	0	hypothetical protein
357	16331792	1148	4	4	1.03712e-06	0	unknown protein
358	16329767	1148	4	4	1.03712e-06	0	unknown protein
359	16331681	1148	4	4	1.03712e-06	0	ferredoxin-thioredoxin reductase, catalytic chain
360	16329641	1148	4	4	1.03712e-06	0	hypothetical protein
361	16330200	1148	4	4	1.03712e-06	0	unknown protein
362	16329364	1148	4	4	1.03712e-06	0	hypothetical protein
363	16330147	1148	4	4	1.03712e-06	0	protein kinase
364	16329550	1148	4	4	1.03712e-06	0	biopolymer transport ExbB protein
365	16331343	1148	4	4	1.03712e-06	0	hypothetical protein
366	16331393	1148	4	4	1.03712e-06	0	unknown function
367	16330183	1148	4	4	1.03712e-06	0	unknown protein
368	16331230	1148	4	4	1.03712e-06	0	unknown protein
369	16330618	1148	4	4	1.03712e-06	0	unknown protein
370	16331038	1148	4	4	1.03712e-06	0	hypothetical protein
371	16331850	1148	4	4	1.03712e-06	0	hypothetical protein
372	16329283	1148	4	4	1.03712e-06	0	unknown protein
373	16331312	1148	4	4	1.03712e-06	0	hypothetical protein
374	16329828	1148	4	4	1.03712e-06	0	unknown protein
375	16331369	1148	4	4	1.03712e-06	0	unknown protein
376	16331274	1148	4	4	1.03712e-06	0	unknown protein
377	16330533	1148	4	4	1.03712e-06	0	unknown protein
378	16330038	1148	4	4	1.03712e-06	0	carbon dioxide concentrating mechanism protein; CcmK
379	16329352	1148	4	4	1.03712e-06	0	hypothetical protein
380	16330319	1148	4	4	1.03712e-06	0	unknown protein
381	16329196	1148	4	4	1.03712e-06	0	biopolymer transport ExbB protein
382	16330905	1148	4	4	1.03712e-06	0	unknown protein
383	16331445	1148	4	4	1.03712e-06	0	unknown protein
384	16331037	1148	4	4	1.03712e-06	0	unknown protein
385	16329685	1148	4	4	1.03712e-06	0	cytochrome b559 b subunit
386	16330604	1148	4	4	1.03712e-06	0	unknown protein
387	16330545	1148	4	4	1.03712e-06	0	unknown protein
388	16330443	1148	4	4	1.03712e-06	0	unknown protein
389	16330291	1148	4	4	1.03712e-06	0	hypothetical protein
390	16332253	1148	4	4	1.03712e-06	0	unknown protein
391	16330830	1148	4	4	1.03712e-06	0	unknown protein
392	16330806	1148	4	4	1.03712e-06	0	unknown protein
393	16332323	1148	4	4	1.03712e-06	0	unknown protein
394	16330290	1148	4	4	1.03712e-06	0	hypothetical protein
395	16330265	1148	4	4	1.03712e-06	0	unknown protein
396	16329601	1148	4	4	1.03712e-06	0	hypothetical protein
397	16330388	1148	4	4	1.03712e-06	0	unknown protein
398	16330355	1148	4	4	1.03712e-06	0	unknown protein
399	16330347	1148	4	4	1.03712e-06	0	unknown protein
400	16330341	1148	4	4	1.03712e-06	0	unknown protein
401	16331296	1148	4	4	1.03712e-06	0	unknown protein
402	16331638	1148	4	4	1.03712e-06	0	unknown protein
403	16329361	1148	4	4	1.03712e-06	0	prohibitin
404	16331471	1148	4	4	1.03712e-06	0	unknown protein
405	16331450	1148	4	4	1.03712e-06	0	unknown protein
406	16331360	1148	4	4	1.03712e-06	0	unknown protein
407	16331342	1148	4	4	1.03712e-06	0	unknown protein
408	16330986	1148	4	4	1.03712e-06	0	unknown protein
409	16330866	1148	4	4	1.03712e-06	0	unknown protein
410	16330848	1148	4	4	1.03712e-06	0	unknown protein
411	16331267	1148	4	4	1.03712e-06	0	unknown protein
412	16331220	1148	4	4	1.03712e-06	0	unknown protein
413	16331147	1148	4	4	1.03712e-06	0	unknown protein
414	16331085	1148	4	4	1.03712e-06	0	unknown protein
415	16329573	1148	4	4	1.03712e-06	0	unknown protein
416	16329551	1148	4	4	1.03712e-06	0	unknown protein
417	16329247	1148	4	4	1.03712e-06	0	unknown protein
418	16330827	1148	4	4	1.03712e-06	0	hypothetical protein
419	16329674	1148	4	4	1.03712e-06	0	unknown protein
420	16329667	1148	4	4	1.03712e-06	0	photosystem II PsbK protein
421	16329989	1148	4	4	1.03712e-06	0	unknown protein
422	16329246	1148	4	4	1.03712e-06	0	phycocyanin alpha phycocyanobilin lyase; CpcF
423	16329209	1148	4	4	1.03712e-06	0	hypothetical protein
424	16329173	1148	4	4	1.03712e-06	0	unknown protein
425	16329410	1148	4	4	1.03712e-06	0	DnaJ protein
426	16332026	1148	4	4	1.03712e-06	0	Ap-4-A phosphorylase II
427	16329340	1148	4	4	1.03712e-06	0	unknown protein
428	16329311	1148	4	4	1.03712e-06	0	photosystem I subunit X
429	16330950	1148	4	4	1.03712e-06	0	hypothetical protein
430	16329909	1148	4	4	1.03712e-06	0	unknown protein
431	16329719	1148	4	4	1.03712e-06	0	unknown protein
432	16330168	1148	4	4	1.03712e-06	0	unknown protein
433	16330373	1148	4	4	1.03712e-06	0	unknown protein
434	16330079	1148	4	4	1.03712e-06	0	unknown protein
435	16330018	1148	4	4	1.03712e-06	0	hypothetical protein
436	16329712	1148	4	4	1.03712e-06	0	unknown protein
437	16332180	1148	4	4	1.03712e-06	0	unknown protein
438	16329679	1148	4	4	1.03712e-06	0	unknown protein
439	16329863	1148	4	4	1.03712e-06	0	unknown protein
440	16329830	1148	4	4	1.03712e-06	0	aspartoacylase, ASP
441	16329774	1148	4	4	1.03712e-06	0	unknown protein
442	16329734	1148	4	4	1.03712e-06	0	unknown protein
443	16332181	1148	4	4	1.03712e-06	0	unknown protein
444	16332140	1148	4	4	1.03712e-06	0	LIM17 protein
445	16331634	1148	4	4	1.03712e-06	0	ferredoxin-thioredoxin reductase, variable chain
446	16331838	1148	4	4	1.03712e-06	0	unknown protein
447	16332179	1148	4	4	1.03712e-06	0	unknown protein
448	16331630	1148	4	4	1.03712e-06	0	unknown protein
449	16331633	1148	4	4	1.03712e-06	0	unknown protein
450	16332076	1148	4	4	1.03712e-06	0	unknown protein
451	16331805	1148	4	4	1.03712e-06	0	unknown protein
452	16331674	1148	4	4	1.03712e-06	0	unknown protein
453	16331677	1148	4	4	1.03712e-06	0	unknown protein
454	16331866	1148	4	4	1.03712e-06	0	heterocyst to vegetative cell connection protein
455	16331821	1148	4	4	1.03712e-06	0	NAD-reducing hydrogenase gamma subunit homologue
456	16331657	1148	4	4	1.03712e-06	0	unknown protein
457	16331562	1148	4	4	1.03712e-06	0	unknown protein
458	16330796	1148	4	4	1.03712e-06	0	unknown protein
459	16332220	1148	4	4	1.03712e-06	0	PCC7942 clock gene...ORFD
460	16330115	1148	17	6	1.4404e-06	0	unknown protein
461	16332044	1148	17	6	1.4404e-06	0	unknown protein
462	16329237	1148	17	6	1.4404e-06	0	thioredoxin M
463	16331830	1148	17	6	1.4404e-06	0	chorismate mutase
464	16330198	1148	17	6	1.4404e-06	0	unknown protein
465	16331086	1148	17	6	1.4404e-06	0	N utilization substance protein B
466	16332062	1148	17	6	1.4404e-06	0	Holliday juction resolvase; RuvC
467	16332315	1148	17	6	1.4404e-06	0	unknown protein
468	16329733	1148	17	6	1.4404e-06	0	unknown protein
469	16330284	1148	9	5	1.89175e-06	0	unknown protein
470	16330213	1148	18	6	2.1606e-06	0	N-acetylmuramoyl-L-alanine amidase
471	16332161	1148	18	6	2.1606e-06	0	glutaredoxin
472	16330180	1148	18	6	2.1606e-06	0	phosphatidate cytidylyltransferase
473	16332203	1148	18	6	2.1606e-06	0	unknown protein
474	16330767	1148	18	6	2.1606e-06	0	unknown protein
475	16330434	1148	18	6	2.1606e-06	0	pterin-4a-carbinolamine dehydratase
476	16331998	1148	18	6	2.1606e-06	0	unknown protein
477	16331629	1148	18	6	2.1606e-06	0	unknown protein
478	16330711	1148	19	6	3.15781e-06	0	cytochrome c oxidase subunit II
479	16330189	1148	19	6	3.15781e-06	0	RNA-binding protein
480	16329796	1148	19	6	3.15781e-06	0	unknown protein
481	16330403	1148	19	6	3.15781e-06	0	unknown protein
482	16329813	1148	10	5	3.75417e-06	0	unknown protein
483	16331496	1148	10	5	3.75417e-06	0	hypothetical protein
484	16329746	1148	10	5	3.75417e-06	0	sulfolipid biosynthesis protein; SqdB
485	16331992	1148	20	6	4.51115e-06	0	hypothetical protein
486	16330273	1148	20	6	4.51115e-06	0	30S ribosomal protein S6
487	16331878	1148	20	6	4.51115e-06	0	P-methylase
488	16331703	1148	20	6	4.51115e-06	0	hypothetical protein
489	16332125	1148	20	6	4.51115e-06	0	NifU protein
490	16329810	1148	20	6	4.51115e-06	0	serine esterase
491	16330136	1148	20	6	4.51115e-06	0	unknown protein
492	16330497	1148	20	6	4.51115e-06	0	hypothetical protein
493	16332021	1148	5	4	5.10822e-06	0	unknown protein
494	16329944	1148	5	4	5.10822e-06	0	unknown protein
495	16331149	1148	5	4	5.10822e-06	0	unknown protein
496	16329414	1148	5	4	5.10822e-06	0	unknown protein
497	16329773	1148	5	4	5.10822e-06	0	unknown protein
498	16331682	1148	5	4	5.10822e-06	0	unknown protein
499	16331545	1148	5	4	5.10822e-06	0	hypothetical protein
500	16331966	1148	5	4	5.10822e-06	0	unknown protein
501	16332290	1148	5	4	5.10822e-06	0	unknown protein
502	16329228	1148	5	4	5.10822e-06	0	unknown protein
503	16331383	1148	5	4	5.10822e-06	0	unknown protein
504	16331040	1148	5	4	5.10822e-06	0	unknown protein
505	16329325	1148	21	6	6.31561e-06	0	unknown protein
506	16329811	1148	21	6	6.31561e-06	0	sporulation protein; SpoIID
507	16330172	1148	21	6	6.31561e-06	0	lipoprotein signal peptidase
508	16330122	1148	21	6	6.31561e-06	0	2-hydroxy-6-oxohepta-2,4-dienoate hydrolase
509	16331767	1148	11	5	6.82888e-06	0	hypothetical protein
510	16331313	1148	11	5	6.82888e-06	0	hypothetical protein
511	16331871	1148	11	5	6.82888e-06	0	unknown protein
512	16331031	1148	11	5	6.82888e-06	0	unknown protein
513	16331999	1148	22	6	8.68397e-06	0	unknown protein
514	16331983	1148	22	6	8.68397e-06	0	sucrose phosphate synthase
515	16331392	1148	22	6	8.68397e-06	0	ribulose bisphosphate carboxylase large subunit
516	16332169	1148	22	6	8.68397e-06	0	hypothetical protein
517	16332077	1148	22	6	8.68397e-06	0	hypothetical protein
518	16331007	1148	22	6	8.68397e-06	0	hypothetical protein
519	16330849	1148	22	6	8.68397e-06	0	melibiose carrier protein
520	16329615	1148	22	6	8.68397e-06	0	hypothetical protein
521	16329252	1148	22	6	8.68397e-06	0	mutator MutT protein
522	16332205	1148	22	6	8.68397e-06	0	light-independent protochlorophyllide reductase iron protein subunit; ChlL
523	16331102	1148	22	6	8.68397e-06	0	30S ribosomal protein S16
524	16329276	1148	12	5	1.16145e-05	0	unknown protein
525	16330894	1148	12	5	1.16145e-05	0	delta 15 desaturase
526	16331225	1148	23	6	1.17489e-05	0	alpha-mannosidase
527	16330887	1148	23	6	1.17489e-05	0	hypothetical protein
528	16330702	1148	23	6	1.17489e-05	0	unknown protein
529	16330348	1148	23	6	1.17489e-05	0	hypothetical protein
530	16332243	1148	6	4	1.50942e-05	0	glutathione S-transferase
531	16330710	1148	6	4	1.50942e-05	0	unknown protein
532	16329853	1148	6	4	1.50942e-05	0	hypothetical protein
533	16330148	1148	6	4	1.50942e-05	0	unknown protein
534	16331610	1148	6	4	1.50942e-05	0	hypothetical protein
535	16330534	1148	6	4	1.50942e-05	0	hypothetical protein
536	16329532	1148	6	4	1.50942e-05	0	unknown protein
537	16330476	1148	6	4	1.50942e-05	0	44.5 kD bacteriochlorophyll synthase subunit
538	16331234	1148	6	4	1.50942e-05	0	unknown protein
539	16331876	1148	6	4	1.50942e-05	0	unknown protein
540	16331339	1148	24	6	1.56652e-05	0	hypothetical protein
541	16330870	1148	24	6	1.56652e-05	0	general secretion pathway protein D
542	16330831	1148	24	6	1.56652e-05	0	precorrin isomerase
543	16331285	1148	24	6	1.56652e-05	0	hypothetical protein
544	16332135	1148	25	6	2.06121e-05	0	unknown protein
545	16332162	1148	25	6	2.06121e-05	0	hypothetical protein
546	16330098	1148	25	6	2.06121e-05	0	hypothetical protein
547	16331072	1148	25	6	2.06121e-05	0	hypothetical protein
548	16330752	1148	25	6	2.06121e-05	0	hypothetical protein
549	16332208	1148	25	6	2.06121e-05	0	hypothetical protein
550	16330104	1148	26	6	2.67957e-05	0	chloroplast import-associated channel IAP75
551	16330751	1148	26	6	2.67957e-05	0	polyA polymerase
552	16331159	1148	26	6	2.67957e-05	0	general secretion pathway protein F
553	16330381	1148	26	6	2.67957e-05	0	ribosomal-protein-alanine acetyltransferase
554	16331926	1148	26	6	2.67957e-05	0	unknown protein
555	16329879	1148	26	6	2.67957e-05	0	unknown protein
556	16331800	1148	27	6	3.44517e-05	0	hypothetical protein
557	16330246	1148	27	6	3.44517e-05	0	ICFG protein
558	16330795	1148	27	6	3.44517e-05	0	hypothetical protein
559	16330315	1148	27	6	3.44517e-05	0	unknown protein
560	16329440	1148	27	6	3.44517e-05	0	unknown protein
561	16331359	1148	27	6	3.44517e-05	0	ribonuclease D
562	16329428	1148	7	4	3.46862e-05	0	unknown protein
563	16330495	1148	7	4	3.46862e-05	0	unknown protein
564	16329962	1148	7	4	3.46862e-05	0	unknown protein
565	16332298	1148	7	4	3.46862e-05	0	unknown protein
566	16331449	1148	7	4	3.46862e-05	0	unknown protein
567	16331422	1148	7	4	3.46862e-05	0	unknown protein
568	16329481	1148	7	4	3.46862e-05	0	unknown protein
569	16332337	1148	15	5	4.29897e-05	0	unknown protein
570	16330094	1148	15	5	4.29897e-05	0	urease accessory protein E
571	16330622	1148	28	6	4.38476e-05	0	1,4-dihydroxy-2-naphtoic acid prenyltransferase
572	16330124	1148	28	6	4.38476e-05	0	glutaredoxin 3
573	16331331	1148	28	6	4.38476e-05	0	Ycf38
574	16329880	1148	28	6	4.38476e-05	0	cytochrome c oxidase subunit II
575	16332174	1148	28	6	4.38476e-05	0	unknown protein
576	16331979	1148	3	3	4.66705e-05	0	unknown protein
577	16332200	1148	3	3	4.66705e-05	0	glucosylglycerolphosphate phosphatase
578	16329446	1148	3	3	4.66705e-05	0	unknown protein
579	16330366	1148	3	3	4.66705e-05	0	unknown protein
580	16332215	1148	3	3	4.66705e-05	0	unknown protein
581	16332308	1148	3	3	4.66705e-05	0	unknown protein
582	16332334	1148	3	3	4.66705e-05	0	unknown protein
583	16332075	1148	3	3	4.66705e-05	0	hypothetical protein
584	16330868	1148	3	3	4.66705e-05	0	unknown protein
585	16331989	1148	3	3	4.66705e-05	0	unknown protein
586	16332270	1148	3	3	4.66705e-05	0	unknown protein
587	16332058	1148	3	3	4.66705e-05	0	unknown protein
588	16330781	1148	3	3	4.66705e-05	0	unknown protein
589	16332001	1148	3	3	4.66705e-05	0	unknown protein
590	16329267	1148	3	3	4.66705e-05	0	unknown protein
591	16329527	1148	3	3	4.66705e-05	0	unknown protein
592	16331893	1148	3	3	4.66705e-05	0	unknown protein
593	16330412	1148	3	3	4.66705e-05	0	unknown protein
594	16331372	1148	3	3	4.66705e-05	0	unknown protein
595	16331103	1148	3	3	4.66705e-05	0	unknown protein
596	16330561	1148	3	3	4.66705e-05	0	unknown protein
597	16329405	1148	3	3	4.66705e-05	0	hypothetical protein
598	16330487	1148	3	3	4.66705e-05	0	unknown protein
599	16330480	1148	3	3	4.66705e-05	0	hypothetical protein
600	16330006	1148	3	3	4.66705e-05	0	unknown protein
601	16331346	1148	3	3	4.66705e-05	0	unknown protein
602	16331400	1148	3	3	4.66705e-05	0	unknown protein
603	16329483	1148	3	3	4.66705e-05	0	hypothetical protein
604	16331090	1148	3	3	4.66705e-05	0	unknown protein
605	16329651	1148	3	3	4.66705e-05	0	hypothetical protein
606	16329584	1148	3	3	4.66705e-05	0	unknown protein
607	16329336	1148	3	3	4.66705e-05	0	unknown protein
608	16331065	1148	3	3	4.66705e-05	0	unknown protein
609	16332060	1148	3	3	4.66705e-05	0	unknown protein
610	16329295	1148	3	3	4.66705e-05	0	unknown protein
611	16332168	1148	3	3	4.66705e-05	0	unknown protein
612	16330427	1148	3	3	4.66705e-05	0	unknown protein
613	16329835	1148	3	3	4.66705e-05	0	unknown protein
614	16331734	1148	3	3	4.66705e-05	0	unknown protein
615	16330869	1148	3	3	4.66705e-05	0	unknown protein
616	16330156	1148	3	3	4.66705e-05	0	unknown protein
617	16332017	1148	3	3	4.66705e-05	0	unknown protein
618	16331236	1148	3	3	4.66705e-05	0	unidentified open reading frame
619	16330396	1148	3	3	4.66705e-05	0	unknown protein
620	16329626	1148	3	3	4.66705e-05	0	50S ribosomal protein L32
621	16330160	1148	3	3	4.66705e-05	0	ycf9 gene product
622	16332283	1148	3	3	4.66705e-05	0	unknown protein
623	16330415	1148	3	3	4.66705e-05	0	unknown protein
624	16331448	1148	3	3	4.66705e-05	0	unknown protein
625	16331202	1148	3	3	4.66705e-05	0	unknown protein
626	16329698	1148	3	3	4.66705e-05	0	unknown protein
627	16329764	1148	3	3	4.66705e-05	0	unknown protein
628	16329195	1148	3	3	4.66705e-05	0	biopolymer transport ExbD protein homologue
629	16329753	1148	3	3	4.66705e-05	0	unknown protein
630	16331013	1148	3	3	4.66705e-05	0	hypothetical protein
631	16330091	1148	3	3	4.66705e-05	0	unknown protein
632	16330834	1148	3	3	4.66705e-05	0	protein subunit of ribonuclease P
633	16330313	1148	3	3	4.66705e-05	0	unknown protein
634	16330503	1148	3	3	4.66705e-05	0	unknown protein
635	16329262	1148	3	3	4.66705e-05	0	unknown protein
636	16331643	1148	3	3	4.66705e-05	0	unknown protein
637	16329866	1148	3	3	4.66705e-05	0	unknown protein
638	16330215	1148	3	3	4.66705e-05	0	unknown protein
639	16330257	1148	3	3	4.66705e-05	0	unknown protein
640	16330289	1148	3	3	4.66705e-05	0	unknown protein
641	16331108	1148	3	3	4.66705e-05	0	unknown protein
642	16329838	1148	3	3	4.66705e-05	0	fibrillin
643	16331350	1148	3	3	4.66705e-05	0	unknown protein
644	16330184	1148	3	3	4.66705e-05	0	unknown protein
645	16330214	1148	3	3	4.66705e-05	0	unknown protein
646	16331333	1148	3	3	4.66705e-05	0	unknown protein
647	16330371	1148	3	3	4.66705e-05	0	photosystem II 13kD protein (PsbW) homologue
648	16330446	1148	3	3	4.66705e-05	0	hypothetical protein
649	16330310	1148	3	3	4.66705e-05	0	unknown protein
650	16330329	1148	3	3	4.66705e-05	0	unknown protein
651	16330333	1148	3	3	4.66705e-05	0	unknown protein
652	16331556	1148	3	3	4.66705e-05	0	unknown protein
653	16329847	1148	3	3	4.66705e-05	0	unknown protein
654	16329848	1148	3	3	4.66705e-05	0	unknown protein
655	16330071	1148	3	3	4.66705e-05	0	unknown protein
656	16329817	1148	3	3	4.66705e-05	0	unknown protein
657	16329820	1148	3	3	4.66705e-05	0	phycocyanin associated linker protein
658	16329829	1148	3	3	4.66705e-05	0	unknown protein
659	16332244	1148	3	3	4.66705e-05	0	unknown protein
660	16330110	1148	3	3	4.66705e-05	0	unknown protein
661	16331362	1148	3	3	4.66705e-05	0	unknown protein
662	16330145	1148	3	3	4.66705e-05	0	hypothetical protein
663	16329611	1148	3	3	4.66705e-05	0	unknown protein
664	16329900	1148	3	3	4.66705e-05	0	unknown protein
665	16329961	1148	3	3	4.66705e-05	0	unknown protein
666	16330061	1148	3	3	4.66705e-05	0	high light inducible protein
667	16331132	1148	3	3	4.66705e-05	0	unknown protein
668	16330838	1148	3	3	4.66705e-05	0	unknown protein
669	16330886	1148	3	3	4.66705e-05	0	unknown protein
670	16331089	1148	3	3	4.66705e-05	0	unknown protein
671	16331302	1148	3	3	4.66705e-05	0	unknown protein
672	16330825	1148	3	3	4.66705e-05	0	unknown protein
673	16331211	1148	3	3	4.66705e-05	0	unknown protein
674	16331206	1148	3	3	4.66705e-05	0	hypothetical protein
675	16330367	1148	3	3	4.66705e-05	0	unknown protein
676	16331114	1148	3	3	4.66705e-05	0	unknown protein
677	16331129	1148	3	3	4.66705e-05	0	unknown protein
678	16331002	1148	3	3	4.66705e-05	0	hypothetical protein
679	16331583	1148	3	3	4.66705e-05	0	hypothetical protein
680	16331015	1148	3	3	4.66705e-05	0	unknown protein
681	16331053	1148	3	3	4.66705e-05	0	unknown protein
682	16331253	1148	3	3	4.66705e-05	0	unknown protein
683	16330675	1148	3	3	4.66705e-05	0	hypothetical protein
684	16330766	1148	3	3	4.66705e-05	0	unknown protein
685	16330459	1148	3	3	4.66705e-05	0	hypothetical protein
686	16330464	1148	3	3	4.66705e-05	0	unknown protein
687	16330508	1148	3	3	4.66705e-05	0	unknown protein
688	16330565	1148	3	3	4.66705e-05	0	unknown protein
689	16330769	1148	3	3	4.66705e-05	0	unknown protein
690	16330783	1148	3	3	4.66705e-05	0	unknown protein
691	16330791	1148	3	3	4.66705e-05	0	unknown protein
692	16330714	1148	3	3	4.66705e-05	0	unknown protein
693	16330716	1148	3	3	4.66705e-05	0	unknown protein
694	16330724	1148	3	3	4.66705e-05	0	hypothetical protein
695	16330762	1148	3	3	4.66705e-05	0	unknown protein
696	16331564	1148	3	3	4.66705e-05	0	integral membrane protein
697	16331523	1148	3	3	4.66705e-05	0	unknown protein
698	16330436	1148	3	3	4.66705e-05	0	unknown protein
699	16330704	1148	3	3	4.66705e-05	0	unknown protein
700	16330756	1148	3	3	4.66705e-05	0	hypothetical protein
701	16330344	1148	3	3	4.66705e-05	0	hypothetical protein
702	16331535	1148	3	3	4.66705e-05	0	unknown protein
703	16329181	1148	3	3	4.66705e-05	0	unknown protein
704	16329294	1148	3	3	4.66705e-05	0	unknown protein
705	16329333	1148	3	3	4.66705e-05	0	hypothetical protein
706	16331515	1148	3	3	4.66705e-05	0	unknown protein
707	16331468	1148	3	3	4.66705e-05	0	hypothetical protein
708	16331459	1148	3	3	4.66705e-05	0	unknown protein
709	16331902	1148	3	3	4.66705e-05	0	unknown protein
710	16331644	1148	3	3	4.66705e-05	0	hypothetical protein
711	16331174	1148	3	3	4.66705e-05	0	unknown protein
712	16331625	1148	3	3	4.66705e-05	0	hypothetical protein
713	16330023	1148	3	3	4.66705e-05	0	unknown protein
714	16331962	1148	3	3	4.66705e-05	0	unknown protein
715	16329748	1148	3	3	4.66705e-05	0	unknown protein
716	16331518	1148	3	3	4.66705e-05	0	hypothetical protein
717	16331576	1148	3	3	4.66705e-05	0	unknown protein
718	16331566	1148	3	3	4.66705e-05	0	unknown protein
719	16331863	1148	3	3	4.66705e-05	0	septum site-determining protein; MinE
720	16331076	1148	3	3	4.66705e-05	0	unknown protein
721	16330843	1148	3	3	4.66705e-05	0	unknown protein
722	16329801	1148	3	3	4.66705e-05	0	high light-inducible protein
723	16331406	1148	3	3	4.66705e-05	0	hypothetical protein
724	16329594	1148	3	3	4.66705e-05	0	hypothetical protein
725	16329643	1148	3	3	4.66705e-05	0	unknown protein
726	16329499	1148	3	3	4.66705e-05	0	unknown protein
727	16329541	1148	3	3	4.66705e-05	0	high light inducible protein
728	16329577	1148	3	3	4.66705e-05	0	unknown protein
729	16329578	1148	3	3	4.66705e-05	0	unknown protein
730	16329692	1148	3	3	4.66705e-05	0	unknown protein
731	16329711	1148	3	3	4.66705e-05	0	unknown protein
732	16329776	1148	3	3	4.66705e-05	0	unknown protein
733	16329850	1148	3	3	4.66705e-05	0	unknown protein
734	16329619	1148	3	3	4.66705e-05	0	unknown protein
735	16329629	1148	3	3	4.66705e-05	0	unknown protein
736	16329630	1148	3	3	4.66705e-05	0	unknown protein
737	16329422	1148	3	3	4.66705e-05	0	unknown protein
738	16329429	1148	3	3	4.66705e-05	0	unknown protein
739	16329454	1148	3	3	4.66705e-05	0	unknown protein
740	16329471	1148	3	3	4.66705e-05	0	unknown protein
741	16329346	1148	3	3	4.66705e-05	0	unknown protein
742	16331416	1148	3	3	4.66705e-05	0	unknown protein
743	16329393	1148	3	3	4.66705e-05	0	unknown protein
744	16329473	1148	3	3	4.66705e-05	0	unknown protein
745	16329487	1148	3	3	4.66705e-05	0	unknown protein
746	16329498	1148	3	3	4.66705e-05	0	unknown protein
747	16329420	1148	3	3	4.66705e-05	0	unknown protein
748	16330179	1148	29	6	5.52861e-05	0	precorrin decarbocylase
749	16329758	1148	29	6	5.52861e-05	0	Mg chelatase subunit; ChlI
750	16331813	1148	29	6	5.52861e-05	0	glucokinase
751	16330927	1148	29	6	5.52861e-05	0	sulfate adenylyltransferase
752	16329379	1148	29	6	5.52861e-05	0	Mg chelatase subunit; ChlD
753	16332108	1148	29	6	5.52861e-05	0	monophosphatase
754	16331034	1148	16	5	6.20221e-05	0	hypothetical protein
755	16330928	1148	16	5	6.20221e-05	0	hypothetical protein
756	16329708	1148	16	5	6.20221e-05	0	hypothetical protein
757	16330970	1148	8	4	6.83132e-05	0	unknown protein
758	16331444	1148	8	4	6.83132e-05	0	hypothetical protein
759	16330929	1148	8	4	6.83132e-05	0	unknown protein
760	16329579	1148	8	4	6.83132e-05	0	unknown protein
761	16331028	1148	30	6	6.91076e-05	0	hypothetical protein
762	16329409	1148	30	6	6.91076e-05	0	mitochondrial outer membrane 72K protein
763	16331702	1148	30	6	6.91076e-05	0	acyl-CoA desaturase 1
764	16331061	1148	30	6	6.91076e-05	0	hypothetical protein
765	16330440	1148	31	6	8.56934e-05	0	phytoene synthase
766	16330932	1148	31	6	8.56934e-05	0	glycerol dehydrogenase
767	16331557	1148	31	6	8.56934e-05	0	hypothetical protein
768	16329320	1148	31	6	8.56934e-05	0	potential FMN-protein
769	16329332	1148	31	6	8.56934e-05	0	ATP synthase subunit a
770	16329303	1148	31	6	8.56934e-05	0	peptidyl-prolyl cis-trans isomerase B
771	16330055	1148	31	6	8.56934e-05	0	CbiD protein
772	16331252	1148	17	5	8.71444e-05	0	IMP dehydrogenase
773	16329949	1148	17	5	8.71444e-05	0	urease accessory protein F
774	16331931	1148	17	5	8.71444e-05	0	unknown protein
775	16331904	1148	17	5	8.71444e-05	0	mercuric resistance operon regulatory protein; precorrin isomerase
776	16329816	1148	17	5	8.71444e-05	0	GumB protein
777	16330697	1148	17	5	8.71444e-05	0	D-alanyl-D-alanine carboxypeptidase
778	16330832	1148	32	6	0.000105469	0	tymocyte protein cThy28kD
779	16332121	1148	32	6	0.000105469	0	unknown protein
780	16331547	1148	32	6	0.000105469	0	chloroplast membrane-associated 30 kD protein
781	16330907	1148	18	5	0.000119664	0	hypothetical protein
782	16332248	1148	18	5	0.000119664	0	response regulator like protein
783	16329310	1148	18	5	0.000119664	0	hypothetical protein
784	16329718	1148	18	5	0.000119664	0	ComE
785	16329537	1148	18	5	0.000119664	0	unknown protein
786	16329660	1148	18	5	0.000119664	0	urease accessory protein D
787	16330481	1148	9	4	0.000121072	0	unknown protein
788	16332079	1148	9	4	0.000121072	0	unknown protein
789	16329995	1148	9	4	0.000121072	0	unknown protein
790	16330234	1148	9	4	0.000121072	0	unknown protein
791	16330230	1148	9	4	0.000121072	0	beta transducin-like protein
792	16330359	1148	9	4	0.000121072	0	unknown protein
793	16330728	1148	9	4	0.000121072	0	hypothetical protein
794	16330161	1148	9	4	0.000121072	0	hypothetical protein
795	16332294	1148	9	4	0.000121072	0	unknown protein
796	16332166	1148	9	4	0.000121072	0	beta transducin-like protein
797	16330786	1148	9	4	0.000121072	0	unknown protein
798	16331098	1148	9	4	0.000121072	0	hypothetical protein
799	16331283	1148	9	4	0.000121072	0	unknown protein
800	16330837	1148	9	4	0.000121072	0	unknown protein
801	16330457	1148	9	4	0.000121072	0	ferredoxin
802	16330823	1148	33	6	0.000128906	0	hypothetical protein
803	16330846	1148	33	6	0.000128906	0	hypothetical protein
804	16329985	1148	33	6	0.000128906	0	CobN protein
805	16331364	1148	33	6	0.000128906	0	unknown protein
806	16329322	1148	33	6	0.000128906	0	potential FMN-protein
807	16331685	1148	33	6	0.000128906	0	flavoprotein
808	16331958	1148	33	6	0.000128906	0	unknown protein
809	16329632	1148	33	6	0.000128906	0	Mg-chelatase subunit; ChlH
810	16331793	1148	34	6	0.000156529	0	periplasmic iron-binding protein
811	16331196	1148	34	6	0.000156529	0	unknown protein
812	16330085	1148	34	6	0.000156529	0	unknown protein
813	16332084	1148	34	6	0.000156529	0	NADH dehydrogenase subunit 6
814	16330193	1148	34	6	0.000156529	0	secreted protein MPB70 precursor
815	16329974	1148	34	6	0.000156529	0	unknown protein
816	16329803	1148	19	5	0.000161048	0	hypothetical protein
817	16331810	1148	19	5	0.000161048	0	unknown protein
818	16330819	1148	19	5	0.000161048	0	3-chlorobenzoate-3,4-dioxygenase
819	16331859	1148	19	5	0.000161048	0	serum resistance locus; BrkB
820	16330575	1148	4	3	0.000182534	0	unknown protein
821	16330251	1148	4	3	0.000182534	0	unknown protein
822	16331774	1148	4	3	0.000182534	0	unknown protein
823	16331804	1148	4	3	0.000182534	0	unknown protein
824	16330768	1148	4	3	0.000182534	0	unknown protein
825	16330845	1148	4	3	0.000182534	0	unknown protein
826	16330854	1148	4	3	0.000182534	0	unknown protein
827	16331797	1148	4	3	0.000182534	0	unknown protein
828	16331976	1148	4	3	0.000182534	0	unknown protein
829	16329843	1148	4	3	0.000182534	0	hypothetical protein
830	16329491	1148	4	3	0.000182534	0	unknown protein
831	16330980	1148	4	3	0.000182534	0	PatA subfamily
832	16331947	1148	4	3	0.000182534	0	unknown protein
833	16331877	1148	4	3	0.000182534	0	unknown protein
834	16329627	1148	4	3	0.000182534	0	unknown protein
835	16329700	1148	4	3	0.000182534	0	unknown protein
836	16329757	1148	4	3	0.000182534	0	integrin alpha-subunit domain homologue
837	16329207	1148	4	3	0.000182534	0	unknown protein
838	16330636	1148	4	3	0.000182534	0	transposase
839	16331365	1148	4	3	0.000182534	0	transposase
840	16329851	1148	4	3	0.000182534	0	unknown protein
841	16330478	1148	4	3	0.000182534	0	unknown protein
842	16329208	1148	4	3	0.000182534	0	unknown protein
843	16329845	1148	4	3	0.000182534	0	hypothetical protein
844	16331461	1148	4	3	0.000182534	0	unknown protein
845	16330202	1148	4	3	0.000182534	0	unknown protein
846	16330375	1148	35	6	0.000188914	0	NADH dehydrogenase
847	16332264	1148	35	6	0.000188914	0	antiviral protein
848	16331491	1148	35	6	0.000188914	0	unknown protein
849	16329875	1148	35	6	0.000188914	0	sigma factor SibG regulation protein; RsbU
850	16329373	1148	10	4	0.000198658	0	unknown protein
851	16330039	1148	10	4	0.000198658	0	carbon dioxide concentrating mechanism protein; CcmK
852	16329625	1148	10	4	0.000198658	0	hypothetical protein
853	16329366	1148	10	4	0.000198658	0	carbon dioxide concentrating mechanism protein; CcmL
854	16330852	1148	10	4	0.000198658	0	catabolite gene activator protein
855	16330334	1148	10	4	0.000198658	0	unknown protein
856	16330761	1148	10	4	0.000198658	0	fatty acid desaturase
857	16331382	1148	10	4	0.000198658	0	hypothetical protein
858	16331646	1148	20	5	0.000212926	0	hypothetical protein
859	16331995	1148	20	5	0.000212926	0	unknown protein
860	16330807	1148	20	5	0.000212926	0	unknown protein
861	16332004	1148	20	5	0.000212926	0	bicarbonate transporter
862	16331361	1148	36	6	0.000226697	0	hypothetical protein
863	16331521	1148	36	6	0.000226697	0	unknown protein
864	16330281	1148	36	6	0.000226697	0	S-adenosyl-methionine: precorrin-2 methyltransferase
865	16329342	1148	36	6	0.000226697	0	unknown protein
866	16331248	1148	37	6	0.000270574	0	unknown protein
867	16330741	1148	37	6	0.000270574	0	unknown protein
868	16331157	1148	37	6	0.000270574	0	hypothetical protein
869	16331423	1148	37	6	0.000270574	0	glucose inhibited division protein A
870	16331051	1148	37	6	0.000270574	0	ferredoxin-NADP oxidoreductase
871	16331679	1148	21	5	0.000277098	0	unknown protein
872	16331689	1148	21	5	0.000277098	0	hypothetical protein
873	16330754	1148	21	5	0.000277098	0	unknown protein
874	16330084	1148	21	5	0.000277098	0	nitrate transport 45kD protein
875	16330498	1148	21	5	0.000277098	0	hypothetical protein
876	16329231	1148	21	5	0.000277098	0	unknown protein
877	16330308	1148	11	4	0.0003073	0	hydrogenase accessory protein
878	16330606	1148	11	4	0.0003073	0	unknown protein
879	16331137	1148	11	4	0.0003073	0	beta transducin-like protein
880	16330917	1148	11	4	0.0003073	0	hypothetical protein
881	16331954	1148	11	4	0.0003073	0	transposase
882	16331266	1148	11	4	0.0003073	0	beta transducin-like protein
883	16331168	1148	11	4	0.0003073	0	hypothetical protein
884	16331480	1148	38	6	0.000321307	0	hypothetical protein
885	16331231	1148	38	6	0.000321307	0	iron utilization protein
886	16329448	1148	38	6	0.000321307	0	unknown protein
887	16332143	1148	38	6	0.000321307	0	arginine decarboxylase
888	16329973	1148	22	5	0.000355532	0	high-affinity branched-chain amino acid transport protein
889	16329891	1148	22	5	0.000355532	0	unknown protein
890	16330926	1148	116	1	0.000355532	0	ribonucleotide reductase subunit alpha
891	16331645	1148	39	6	0.000379726	0	unknown protein
892	16330864	1148	39	6	0.000379726	0	UDP-N-acetyl-D-mannosaminuronic acid transferase
893	16329179	1148	39	6	0.000379726	0	arginine decarboxylase
894	16329781	1148	39	6	0.000379726	0	dienelactone hydrolase
895	16331843	1148	39	6	0.000379726	0	precorrin-6y methylase
896	16331485	1148	39	6	0.000379726	0	unknown protein
897	16331669	1148	5	3	0.000446118	0	unknown protein
898	16330270	1148	5	3	0.000446118	0	exopolysaccharide synthesis protein; ExoD
899	16330035	1148	5	3	0.000446118	0	unknown protein
900	16331868	1148	5	3	0.000446118	0	unknown protein
901	16330441	1148	5	3	0.000446118	0	glutathione S-transferase
902	16329245	1148	5	3	0.000446118	0	unknown protein
903	16329529	1148	5	3	0.000446118	0	unknown protein
904	16332242	1148	5	3	0.000446118	0	unknown protein
905	16330000	1148	40	6	0.000446737	0	mannose-6-phosphate isomerase
906	16329254	1148	40	6	0.000446737	0	leader peptidase I
907	16331279	1148	40	6	0.000446737	0	uridine 5'-monophosphate synthase
908	16329493	1148	40	6	0.000446737	0	alpha-D-glucose-1-phosphate cytidylyltransferase
909	16330814	1148	40	6	0.000446737	0	membrane bound protein; LytR
910	16330199	1148	40	6	0.000446737	0	regulation of penicillin binding protein 5 production
911	16331348	1148	23	5	0.000450374	0	hypothetical protein
912	16330340	1148	12	4	0.00045369	0	unknown protein
913	16332170	1148	12	4	0.00045369	0	unknown protein
914	16329571	1148	12	4	0.00045369	0	hypothetical protein
915	16329406	1148	12	4	0.00045369	0	hypothetical protein
916	16331678	1148	12	4	0.00045369	0	periplasmic binding protein of ABC transporter for natural amino acids
917	16331080	1148	41	6	0.00052332	0	DNA polymerase III subunit
918	16331525	1148	41	6	0.00052332	0	phosphomannose isomerase
919	16329750	1148	41	6	0.00052332	0	potassium channel
920	16332186	1148	41	6	0.00052332	0	glucose-6-P-dehydrogenase
921	16331081	1148	24	5	0.000563947	0	negative aliphatic amidase regulator
922	16331743	1148	24	5	0.000563947	0	unknown protein
923	16329589	1148	42	6	0.00061054	0	c-type cytochrome synthesis protein
924	16331164	1148	42	6	0.00061054	0	hypothetical protein
925	16331415	1148	42	6	0.00061054	0	cobinamide kinase/cobinamide phosphate guanylyltransferase
926	16330301	1148	42	6	0.00061054	0	sugar fermentation stimulation protein
927	16329241	1148	42	6	0.00061054	0	hypothetical protein
928	16330217	1148	42	6	0.00061054	0	hypothetical protein
929	16330068	1148	42	6	0.00061054	0	hypothetical protein
930	16329455	1148	42	6	0.00061054	0	coproporphyrinogen III oxidase
931	16331620	1148	13	4	0.000644928	0	hypothetical protein
932	16332213	1148	13	4	0.000644928	0	modification methylase
933	16330102	1148	13	4	0.000644928	0	unknown protein
934	16331455	1148	13	4	0.000644928	0	carbon dioxide concentrating mechanism protein; CcmK
935	16330623	1148	13	4	0.000644928	0	HglK
936	16331245	1148	13	4	0.000644928	0	unknown protein
937	16330570	1148	13	4	0.000644928	0	squalene-hopene-cyclase
938	16332216	1148	13	4	0.000644928	0	hypothetical protein
939	16329475	1148	25	5	0.00069875	0	unknown protein
940	16330801	1148	25	5	0.00069875	0	hypothetical protein
941	16331708	1148	25	5	0.00069875	0	hypothetical protein
942	16331698	1148	25	5	0.00069875	0	cytochrome P450
943	16329226	1148	44	6	0.00082158	0	UDP-N-acetyl-D-mannosaminuronic acid transferase
944	16329434	1148	44	6	0.00082158	0	iron transport protein
945	16330990	1148	44	6	0.00082158	0	precorrin isomerase
946	16330592	1148	6	3	0.00087211	0	unknown protein
947	16331358	1148	6	3	0.00087211	0	unknown protein
948	16331555	1148	6	3	0.00087211	0	unknown protein
949	16330370	1148	6	3	0.00087211	0	unknown protein
950	16330226	1148	6	3	0.00087211	0	integrin alpha- and beta4- subunit domain homologue
951	16329344	1148	6	3	0.00087211	0	unknown protein
952	16330964	1148	6	3	0.00087211	0	transposase
953	16332192	1148	14	4	0.000888453	0	putative chromatic adaptation sensor receptor (rcaE) like
954	16331849	1148	14	4	0.000888453	0	sensory transduction histidine kinase
955	16329521	1148	14	4	0.000888453	0	unknown protein
956	16330125	1148	45	6	0.000947977	0	glutathione synthetase
957	16329559	1148	45	6	0.000947977	0	lipophilic protein
958	16330033	1148	45	6	0.000947977	0	LPS glycosyltransferase; IcsA
959	16331578	1148	45	6	0.000947977	0	hypothetical protein
960	16330603	1148	45	6	0.000947977	0	global nitrogen regulator
961	16332047	1148	45	6	0.000947977	0	hypothetical protein
962	16329243	1148	46	6	0.00109017	0	phosphoglycerate mutase
963	16332066	1148	46	6	0.00109017	0	hypothetical protein
964	16332219	1148	46	6	0.00109017	0	phosphoglucomutase
965	16329381	1148	46	6	0.00109017	0	lysine decarboxylase
966	16330580	1148	46	6	0.00109017	0	GlpX protein
967	16329461	1148	46	6	0.00109017	0	ferredoxin-sulfite reductase
968	16331390	1148	46	6	0.00109017	0	unknown protein
969	16329365	1148	15	4	0.00119199	0	carbon dioxide concentrating mechanism protein; CcmM
970	16330998	1148	15	4	0.00119199	0	unknown protein
971	16329572	1148	15	4	0.00119199	0	hypothetical protein
972	16329548	1148	15	4	0.00119199	0	alkaline phosphatase
973	16332120	1148	15	4	0.00119199	0	hypothetical protein
974	16331094	1148	15	4	0.00119199	0	unknown protein
975	16332285	1148	47	6	0.00124971	0	hypothetical protein
976	16330169	1148	48	6	0.00142824	0	hypothetical protein
977	16330608	1148	48	6	0.00142824	0	Na+ -ATPase subunit J
978	16330066	1148	7	3	0.00149151	0	unknown protein
979	16330152	1148	7	3	0.00149151	0	unknown protein
980	16331269	1148	7	3	0.00149151	0	transposase
981	16330231	1148	7	3	0.00149151	0	beta transducin-like protein
982	16330526	1148	7	3	0.00149151	0	unknown protein
983	16329462	1148	7	3	0.00149151	0	hypothetical protein
984	16330448	1148	7	3	0.00149151	0	unknown protein
985	16332299	1148	7	3	0.00149151	0	unknown protein
986	16331135	1148	7	3	0.00149151	0	integrin alpha subunit domain homologue
987	16329690	1148	7	3	0.00149151	0	transposase
988	16330747	1148	7	3	0.00149151	0	transposase
989	16332191	1148	7	3	0.00149151	0	transposase
990	16330249	1148	7	3	0.00149151	0	transposase
991	16331039	1148	7	3	0.00149151	0	transposase
992	16331201	1148	29	5	0.00150655	0	PCC7942 clock gene...ORFF
993	16332222	1148	29	5	0.00150655	0	PCC7942 clock gene...ORFF
994	16329947	1148	29	5	0.00150655	0	SrrA
995	16332332	1148	29	5	0.00150655	0	hypothetical protein
996	16330463	1148	16	4	0.00156347	0	hemolysin
997	16330792	1148	16	4	0.00156347	0	hypothetical protein
998	16330472	1148	16	4	0.00156347	0	adenylate cyclase
999	16330216	1148	16	4	0.00156347	0	unknown protein
1000	16331254	1148	16	4	0.00156347	0	unknown protein
1001	16331565	1148	16	4	0.00156347	0	unknown protein
1002	16330777	1148	2	2	0.0015868	0	unknown protein
1003	16330345	1148	2	2	0.0015868	0	unknown protein
1004	16332011	1148	2	2	0.0015868	0	unknown protein
1005	16330390	1148	2	2	0.0015868	0	transposase
1006	16329408	1148	2	2	0.0015868	0	unknown protein
1007	16329189	1148	2	2	0.0015868	0	unknown protein
1008	16331371	1148	2	2	0.0015868	0	30S ribosomal protein S21
1009	16329728	1148	2	2	0.0015868	0	unknown protein
1010	16330638	1148	2	2	0.0015868	0	transposase
1011	16329190	1148	2	2	0.0015868	0	unknown protein
1012	16329792	1148	2	2	0.0015868	0	unknown protein
1013	16329297	1148	2	2	0.0015868	0	unknown protein
1014	16329727	1148	2	2	0.0015868	0	unknown protein
1015	16329664	1148	2	2	0.0015868	0	unknown protein
1016	16329693	1148	2	2	0.0015868	0	unknown protein
1017	16331288	1148	2	2	0.0015868	0	unknown protein
1018	16331145	1148	2	2	0.0015868	0	unknown protein
1019	16330421	1148	2	2	0.0015868	0	unknown protein
1020	16330013	1148	2	2	0.0015868	0	secretory protein; SecE
1021	16331921	1148	2	2	0.0015868	0	putative protein kinase
1022	16331570	1148	2	2	0.0015868	0	unknown protein
1023	16329984	1148	2	2	0.0015868	0	unknown protein
1024	16332148	1148	2	2	0.0015868	0	unknown protein
1025	16329724	1148	2	2	0.0015868	0	unknown protein
1026	16329658	1148	2	2	0.0015868	0	unknown protein
1027	16330057	1148	2	2	0.0015868	0	unknown protein
1028	16330940	1148	2	2	0.0015868	0	unknown protein
1029	16331036	1148	2	2	0.0015868	0	unknown protein
1030	16329859	1148	2	2	0.0015868	0	unknown protein
1031	16329600	1148	2	2	0.0015868	0	unknown protein
1032	16329736	1148	2	2	0.0015868	0	unknown protein
1033	16329697	1148	2	2	0.0015868	0	unknown protein
1034	16329657	1148	2	2	0.0015868	0	unknown protein
1035	16329556	1148	2	2	0.0015868	0	transposase
1036	16329729	1148	2	2	0.0015868	0	unknown protein
1037	16331688	1148	2	2	0.0015868	0	hypothetical protein
1038	16329204	1148	2	2	0.0015868	0	unknown protein
1039	16330527	1148	2	2	0.0015868	0	unknown protein
1040	16329221	1148	2	2	0.0015868	0	unknown protein
1041	16331952	1148	2	2	0.0015868	0	transposase
1042	16332272	1148	2	2	0.0015868	0	unknown protein
1043	16331218	1148	2	2	0.0015868	0	unknown protein
1044	16329730	1148	2	2	0.0015868	0	unknown protein
1045	16329717	1148	2	2	0.0015868	0	transposase
1046	16330465	1148	2	2	0.0015868	0	unknown protein
1047	16332103	1148	2	2	0.0015868	0	unknown protein
1048	16329798	1148	2	2	0.0015868	0	unknown protein
1049	16329906	1148	2	2	0.0015868	0	unknown protein
1050	16330965	1148	2	2	0.0015868	0	transposase
1051	16330968	1148	2	2	0.0015868	0	unknown protein
1052	16331616	1148	2	2	0.0015868	0	unknown protein
1053	16330899	1148	2	2	0.0015868	0	transposase
1054	16330093	1148	2	2	0.0015868	0	unknown protein
1055	16330963	1148	2	2	0.0015868	0	transposase
1056	16331141	1148	2	2	0.0015868	0	unknown protein
1057	16331142	1148	2	2	0.0015868	0	ferredoxin
1058	16331143	1148	2	2	0.0015868	0	unknown protein
1059	16331119	1148	2	2	0.0015868	0	unknown protein
1060	16331138	1148	2	2	0.0015868	0	unknown protein
1061	16329443	1148	2	2	0.0015868	0	hypothetical protein
1062	16331273	1148	2	2	0.0015868	0	unknown protein
1063	16330797	1148	2	2	0.0015868	0	unknown protein
1064	16330826	1148	2	2	0.0015868	0	unknown protein
1065	16330208	1148	2	2	0.0015868	0	unknown protein
1066	16330794	1148	2	2	0.0015868	0	unknown protein
1067	16330787	1148	2	2	0.0015868	0	unknown protein
1068	16330872	1148	2	2	0.0015868	0	hypothetical protein
1069	16330790	1148	2	2	0.0015868	0	unknown protein
1070	16330888	1148	2	2	0.0015868	0	unknown protein
1071	16331268	1148	2	2	0.0015868	0	unknown protein
1072	16330855	1148	2	2	0.0015868	0	cytochrome b6/f complex iron-sulfur subunit
1073	16330860	1148	2	2	0.0015868	0	unknown protein
1074	16331558	1148	2	2	0.0015868	0	unknown protein
1075	16331477	1148	2	2	0.0015868	0	unknown protein
1076	16331587	1148	2	2	0.0015868	0	unknown protein
1077	16331475	1148	2	2	0.0015868	0	unknown protein
1078	16330300	1148	2	2	0.0015868	0	unknown protein
1079	16331538	1148	2	2	0.0015868	0	unknown protein
1080	16331655	1148	2	2	0.0015868	0	unknown protein
1081	16331661	1148	2	2	0.0015868	0	unknown protein
1082	16331662	1148	2	2	0.0015868	0	unknown protein
1083	16331588	1148	2	2	0.0015868	0	unknown protein
1084	16331594	1148	2	2	0.0015868	0	unknown protein
1085	16331531	1148	2	2	0.0015868	0	unknown protein
1086	16331263	1148	2	2	0.0015868	0	hypothetical protein
1087	16329742	1148	2	2	0.0015868	0	unknown protein
1088	16331314	1148	2	2	0.0015868	0	unknown protein
1089	16331193	1148	2	2	0.0015868	0	transposase
1090	16331198	1148	2	2	0.0015868	0	unknown protein
1091	16331200	1148	2	2	0.0015868	0	unknown protein
1092	16331417	1148	2	2	0.0015868	0	unknown protein
1093	16331431	1148	2	2	0.0015868	0	unknown protein
1094	16331470	1148	2	2	0.0015868	0	unknown protein
1095	16331337	1148	2	2	0.0015868	0	unknown protein
1096	16331340	1148	2	2	0.0015868	0	ycf33 gene product
1097	16331373	1148	2	2	0.0015868	0	unknown protein
1098	16330210	1148	2	2	0.0015868	0	unknown protein
1099	16330335	1148	2	2	0.0015868	0	hypothetical protein
1100	16330146	1148	2	2	0.0015868	0	unknown protein
1101	16331832	1148	2	2	0.0015868	0	transposase
1102	16330207	1148	2	2	0.0015868	0	unknown protein
1103	16330409	1148	2	2	0.0015868	0	unknown protein
1104	16330410	1148	2	2	0.0015868	0	unknown protein
1105	16329457	1148	2	2	0.0015868	0	unknown protein
1106	16330336	1148	2	2	0.0015868	0	hypothetical protein
1107	16330423	1148	2	2	0.0015868	0	transposase
1108	16330404	1148	2	2	0.0015868	0	unknown protein
1109	16330015	1148	2	2	0.0015868	0	unknown protein
1110	16330028	1148	2	2	0.0015868	0	unknown protein
1111	16330031	1148	2	2	0.0015868	0	unknown protein
1112	16329983	1148	2	2	0.0015868	0	unknown protein
1113	16329553	1148	2	2	0.0015868	0	unknown protein
1114	16329993	1148	2	2	0.0015868	0	unknown protein
1115	16329489	1148	2	2	0.0015868	0	unknown protein
1116	16330126	1148	2	2	0.0015868	0	unknown protein
1117	16330144	1148	2	2	0.0015868	0	unknown protein
1118	16330419	1148	2	2	0.0015868	0	unknown protein
1119	16329749	1148	2	2	0.0015868	0	unknown protein
1120	16330074	1148	2	2	0.0015868	0	unknown protein
1121	16330642	1148	2	2	0.0015868	0	transposase
1122	16330646	1148	2	2	0.0015868	0	unknown protein
1123	16330654	1148	2	2	0.0015868	0	unknown protein
1124	16330621	1148	2	2	0.0015868	0	unknown protein
1125	16330626	1148	2	2	0.0015868	0	transposase
1126	16329967	1148	2	2	0.0015868	0	unknown protein
1127	16330742	1148	2	2	0.0015868	0	transposase
1128	16330744	1148	2	2	0.0015868	0	unknown protein
1129	16330755	1148	2	2	0.0015868	0	hypothetical protein
1130	16330688	1148	2	2	0.0015868	0	unknown protein
1131	16330691	1148	2	2	0.0015868	0	transposase
1132	16329289	1148	2	2	0.0015868	0	unknown protein
1133	16330770	1148	2	2	0.0015868	0	unknown protein
1134	16330483	1148	2	2	0.0015868	0	unknown protein
1135	16330494	1148	2	2	0.0015868	0	transposase
1136	16329314	1148	2	2	0.0015868	0	alkaline phosphatase
1137	16330424	1148	2	2	0.0015868	0	transposase
1138	16330451	1148	2	2	0.0015868	0	unknown protein
1139	16330785	1148	2	2	0.0015868	0	unknown protein
1140	16330572	1148	2	2	0.0015868	0	transposase
1141	16330613	1148	2	2	0.0015868	0	unknown protein
1142	16330507	1148	2	2	0.0015868	0	unknown protein
1143	16330693	1148	2	2	0.0015868	0	unknown protein
1144	16330538	1148	2	2	0.0015868	0	hypothetical protein
1145	16329720	1148	2	2	0.0015868	0	unknown protein
1146	16332277	1148	2	2	0.0015868	0	transposase
1147	16332276	1148	2	2	0.0015868	0	unknown protein
1148	16329431	1148	2	2	0.0015868	0	unknown protein
1149	16332232	1148	2	2	0.0015868	0	unknown protein
1150	16329334	1148	2	2	0.0015868	0	unknown protein
1151	16329225	1148	2	2	0.0015868	0	unknown protein
1152	16331427	1148	2	2	0.0015868	0	transposase
1153	16332302	1148	2	2	0.0015868	0	unknown protein
1154	16332217	1148	2	2	0.0015868	0	unknown protein
1155	16332212	1148	2	2	0.0015868	0	unknown protein
1156	16332187	1148	2	2	0.0015868	0	unknown protein
1157	16332261	1148	2	2	0.0015868	0	unknown protein
1158	16331881	1148	2	2	0.0015868	0	unknown protein
1159	16332249	1148	2	2	0.0015868	0	unknown protein
1160	16332247	1148	2	2	0.0015868	0	unknown protein
1161	16329232	1148	2	2	0.0015868	0	unknown protein
1162	16332218	1148	2	2	0.0015868	0	unknown protein
1163	16331073	1148	2	2	0.0015868	0	unknown protein
1164	16331367	1148	2	2	0.0015868	0	transposase
1165	16329291	1148	2	2	0.0015868	0	unknown protein
1166	16329321	1148	2	2	0.0015868	0	unknown protein
1167	16330047	1148	2	2	0.0015868	0	unknown protein
1168	16329351	1148	2	2	0.0015868	0	unknown protein
1169	16330407	1148	2	2	0.0015868	0	unknown protein
1170	16329533	1148	2	2	0.0015868	0	unknown protein
1171	16330842	1148	2	2	0.0015868	0	unknown protein
1172	16329654	1148	2	2	0.0015868	0	unknown protein
1173	16330067	1148	2	2	0.0015868	0	hypothetical protein
1174	16329978	1148	2	2	0.0015868	0	ferredoxin component
1175	16330656	1148	2	2	0.0015868	0	unknown protein
1176	16330316	1148	2	2	0.0015868	0	unknown protein
1177	16331891	1148	2	2	0.0015868	0	unknown protein
1178	16329419	1148	2	2	0.0015868	0	unknown protein
1179	16331880	1148	2	2	0.0015868	0	unknown protein
1180	16330612	1148	2	2	0.0015868	0	unknown protein
1181	16329277	1148	2	2	0.0015868	0	transposase
1182	16329497	1148	2	2	0.0015868	0	hypothetical protein
1183	16331822	1148	2	2	0.0015868	0	unknown protein
1184	16331140	1148	2	2	0.0015868	0	unknown protein
1185	16332260	1148	2	2	0.0015868	0	unknown protein
1186	16329661	1148	2	2	0.0015868	0	unknown protein
1187	16331798	1148	2	2	0.0015868	0	unknown protein
1188	16331781	1148	2	2	0.0015868	0	unknown protein
1189	16330167	1148	2	2	0.0015868	0	unknown protein
1190	16329385	1148	2	2	0.0015868	0	unknown protein
1191	16332041	1148	2	2	0.0015868	0	unknown protein
1192	16329868	1148	2	2	0.0015868	0	unknown protein
1193	16331967	1148	2	2	0.0015868	0	unknown protein
1194	16332131	1148	2	2	0.0015868	0	photosystem I subunit X
1195	16332109	1148	2	2	0.0015868	0	unknown protein
1196	16332105	1148	2	2	0.0015868	0	unknown protein
1197	16330722	1148	2	2	0.0015868	0	unknown protein
1198	16332073	1148	2	2	0.0015868	0	unknown protein
1199	16332273	1148	2	2	0.0015868	0	unknown protein
1200	16332265	1148	2	2	0.0015868	0	unknown protein
1201	16330383	1148	2	2	0.0015868	0	unknown protein
1202	16331936	1148	2	2	0.0015868	0	unknown protein
1203	16329849	1148	2	2	0.0015868	0	unknown protein
1204	16331116	1148	49	6	0.00162753	0	transcriptional activator protein; NtcB
1205	16331741	1148	49	6	0.00162753	0	glucose inhibited division protein B
1206	16329400	1148	30	5	0.00179127	0	hypothetical protein
1207	16330514	1148	30	5	0.00179127	0	hypothetical protein
1208	16331711	1148	50	6	0.00184947	0	30S ribosomal protein S18
1209	16331216	1148	50	6	0.00184947	0	light repressed protein
1210	16331172	1148	50	6	0.00184947	0	chloride channel protein
1211	16329470	1148	50	6	0.00184947	0	precorrin methylase
1212	16331607	1148	50	6	0.00184947	0	pyrimidine operon regulatory protein; PyrR
1213	16330378	1148	17	4	0.00201102	0	hypothetical protein
1214	16329423	1148	17	4	0.00201102	0	biotin [acetyl-CoA-carboxylase] ligase
1215	16329877	1148	17	4	0.00201102	0	hypothetical protein
1216	16329257	1148	51	6	0.00209606	0	hypothetical protein
1217	16331280	1148	51	6	0.00209606	0	hypothetical 35.6 kD protein
1218	16330386	1148	51	6	0.00209606	0	hypothetical protein
1219	16329516	1148	51	6	0.00209606	0	GDP-D-mannose dehydratase
1220	16331903	1148	31	5	0.00211597	0	nickel resistance
1221	16329779	1148	31	5	0.00211597	0	hypothetical protein
1222	16331550	1148	8	3	0.00233176	0	transmembrane protein FT27
1223	16331377	1148	8	3	0.00233176	0	unknown protein
1224	16331097	1148	8	3	0.00233176	0	potassium channel
1225	16331197	1148	8	3	0.00233176	0	unknown protein
1226	16329804	1148	8	3	0.00233176	0	unknown protein
1227	16330051	1148	8	3	0.00233176	0	unknown protein
1228	16330847	1148	8	3	0.00233176	0	unknown protein
1229	16329713	1148	8	3	0.00233176	0	unknown protein
1230	16329234	1148	52	6	0.00236946	0	type 4 prepilin peptidase
1231	16331195	1148	52	6	0.00236946	0	hypothetical protein
1232	16329614	1148	52	6	0.00236946	0	cobyrinic acid a,c-diamide synthase
1233	16329542	1148	52	6	0.00236946	0	glyoxalase II
1234	16332031	1148	52	6	0.00236946	0	hypothetical protein
1235	16332051	1148	52	6	0.00236946	0	4-hydroxybenzoate-octaprenyl transferase
1236	16331836	1148	32	5	0.00248438	0	hypothetical protein
1237	16331476	1148	32	5	0.00248438	0	glutathione S-transferase
1238	16331831	1148	32	5	0.00248438	0	hypothetical protein
1239	16332088	1148	32	5	0.00248438	0	hypothetical protein
1240	16329809	1148	18	4	0.00254287	0	hypothetical protein
1241	16330056	1148	18	4	0.00254287	0	hypothetical protein
1242	16330326	1148	18	4	0.00254287	0	cell-cell signaling protein, C-factor
1243	16331632	1148	18	4	0.00254287	0	unknown protein
1244	16329576	1148	18	4	0.00254287	0	BtpA
1245	16330024	1148	18	4	0.00254287	0	secreted protein MPB70
1246	16330528	1148	53	6	0.00267195	0	cob(I)alamin adenosyltransferase
1247	16331930	1148	33	5	0.00290039	0	hypothetical protein
1248	16329328	1148	54	6	0.00300594	0	ATP synthase d subunit
1249	16332160	1148	54	6	0.00300594	0	histidyl tRNA synthetase
1250	16330985	1148	54	6	0.00300594	0	phosphoenolpyruvate carboxylase
1251	16329766	1148	54	6	0.00300594	0	unknown protein
1252	16331779	1148	54	6	0.00300594	0	CobW protein
1253	16331834	1148	54	6	0.00300594	0	4-hydroxy-2-oxoglutarate aldolase
1254	16331305	1148	54	6	0.00300594	0	hypothetical protein
1255	16332183	1148	19	4	0.00316728	0	transforming growth factor induced protein
1256	16332039	1148	19	4	0.00316728	0	unknown protein
1257	16332101	1148	19	4	0.00316728	0	hypothetical protein
1258	16331574	1148	19	4	0.00316728	0	hypothetical protein
1259	16329485	1148	19	4	0.00316728	0	exopolysaccharide export protein
1260	16330435	1148	19	4	0.00316728	0	unknown protein
1261	16331622	1148	19	4	0.00316728	0	heterodisulfide reductase subunit B
1262	16332320	1148	34	5	0.00336807	0	creatinine amidohydrolase
1263	16329670	1148	55	6	0.00337402	0	hypothetical protein
1264	16330158	1148	55	6	0.00337402	0	hypothetical protein
1265	16331493	1148	55	6	0.00337402	0	heat shock protein; GrpE
1266	16330350	1148	55	6	0.00337402	0	threonine synthase
1267	16331169	1148	9	3	0.00341692	0	D-alanyl-D-alanine carboxypeptidase
1268	16329358	1148	9	3	0.00341692	0	unknown protein
1269	16329666	1148	9	3	0.00341692	0	Thy1 protein homologue
1270	16329640	1148	9	3	0.00341692	0	transposase
1271	16332292	1148	9	3	0.00341692	0	hypothetical protein
1272	16331829	1148	9	3	0.00341692	0	unknown protein
1273	16331532	1148	9	3	0.00341692	0	virulence associated protein C
1274	16331912	1148	9	3	0.00341692	0	transposase
1275	16331639	1148	56	6	0.0037789	0	hypothetical protein
1276	16330541	1148	56	6	0.0037789	0	hypothetical protein
1277	16329383	1148	56	6	0.0037789	0	pyridoxal phosphate biosynthetic protein; PdxJ
1278	16329775	1148	56	6	0.0037789	0	leader peptidase I
1279	16330877	1148	56	6	0.0037789	0	NADH dehydrogenase subunit I
1280	16329794	1148	56	6	0.0037789	0	PatA subfamily
1281	16330723	1148	56	6	0.0037789	0	apolipoprotein N-acyltransferase
1282	16331077	1148	35	5	0.00389164	0	urease beta subunit
1283	16330442	1148	35	5	0.00389164	0	urease gamma subunit
1284	16329675	1148	35	5	0.00389164	0	urease alpha subunit
1285	16331060	1148	20	4	0.00389256	0	CDP-diacylglycerol--glycerol-3-phosphate 3-phosphatidyltransferase
1286	16329345	1148	20	4	0.00389256	0	hypothetical protein
1287	16330889	1148	20	4	0.00389256	0	hypothetical protein
1288	16331170	1148	57	6	0.00422347	0	CbiB protein
1289	16331205	1148	57	6	0.00422347	0	2,3-bisphosphoglycerate-independent phosphoglycerate mutase
1290	16329737	1148	57	6	0.00422347	0	glycolate oxidase subunit (Fe-S) protein
1291	16329401	1148	57	6	0.00422347	0	3'-phosphoadenosine-5'-phosphosulfate sulfotransferase
1292	16331786	1148	36	5	0.00447544	0	alkaline phosphatase like protein
1293	16331642	1148	3	2	0.00462038	0	unknown protein
1294	16331916	1148	3	2	0.00462038	0	unknown protein
1295	16330272	1148	3	2	0.00462038	0	unknown protein
1296	16330673	1148	3	2	0.00462038	0	unknown protein
1297	16331694	1148	3	2	0.00462038	0	unknown protein
1298	16331919	1148	3	2	0.00462038	0	unknown protein
1299	16332227	1148	3	2	0.00462038	0	unknown protein
1300	16330338	1148	3	2	0.00462038	0	hypothetical protein
1301	16330154	1148	3	2	0.00462038	0	unknown protein
1302	16331887	1148	3	2	0.00462038	0	unknown protein
1303	16329519	1148	3	2	0.00462038	0	transposase
1304	16332278	1148	3	2	0.00462038	0	transposase
1305	16330163	1148	3	2	0.00462038	0	transposase
1306	16330001	1148	3	2	0.00462038	0	unknown protein
1307	16329889	1148	3	2	0.00462038	0	hypothetical protein
1308	16329212	1148	3	2	0.00462038	0	transposase
1309	16330637	1148	3	2	0.00462038	0	transposase
1310	16331044	1148	3	2	0.00462038	0	unknown protein
1311	16330957	1148	3	2	0.00462038	0	hypothetical protein
1312	16330479	1148	3	2	0.00462038	0	hypothetical protein
1313	16331366	1148	3	2	0.00462038	0	transposase
1314	16332023	1148	58	6	0.0047108	0	soluble lytic transglycosylase
1315	16330128	1148	58	6	0.0047108	0	pyridine nucleotide transhydrogenase alpha subunit
1316	16330143	1148	58	6	0.0047108	0	glycogen phosphorylase
1317	16329650	1148	58	6	0.0047108	0	FKBP-type peptidyl-prolyl cis-trans isomerase
1318	16330164	1148	58	6	0.0047108	0	RecF protein
1319	16331160	1148	58	6	0.0047108	0	pilin biogenesis protein
1320	16330698	1148	21	4	0.00472696	0	unknown protein
1321	16331853	1148	21	4	0.00472696	0	unknown protein
1322	16330005	1148	21	4	0.00472696	0	hypothetical protein
1323	16329631	1148	21	4	0.00472696	0	iron-regulated protein
1324	16332225	1148	21	4	0.00472696	0	leukotoxin; LtA
1325	16329955	1148	10	3	0.0047678	0	transposase
1326	16331474	1148	10	3	0.0047678	0	unknown protein
1327	16329417	1148	10	3	0.0047678	0	hypothetical protein
1328	16331915	1148	10	3	0.0047678	0	hypothetical protein
1329	16329662	1148	10	3	0.0047678	0	unknown protein
1330	16330108	1148	10	3	0.0047678	0	unknown protein
1331	16330740	1148	10	3	0.0047678	0	H+/Ca2+ exchanger
1332	16329317	1148	10	3	0.0047678	0	unknown protein
1333	16329588	1148	10	3	0.0047678	0	16.6 kDa small heat shock protein, molecular chaperon
1334	16330708	1148	37	5	0.005124	0	hypothetical protein
1335	16330803	1148	37	5	0.005124	0	hypothetical protein
1336	16329261	1148	59	6	0.0052441	0	hypothetical protein
1337	16331469	1148	59	6	0.0052441	0	hypothetical protein
1338	16331232	1148	59	6	0.0052441	0	low molecular weight phosphotyrosine protein phosphatase
1339	16332085	1148	59	6	0.0052441	0	NADH dehydrogenase subunit; NdhI
1340	16332063	1148	59	6	0.0052441	0	ammonium transport protein
1341	16329635	1148	59	6	0.0052441	0	regulatory protein for beta-lactamase
1342	16331963	1148	59	6	0.0052441	0	pyridoxal phosphate biosynthetic protein; PdxA
1343	16331599	1148	59	6	0.0052441	0	rare lipoprotein A
1344	16331819	1148	59	6	0.0052441	0	cobyric acid synthase
1345	16329392	1148	60	6	0.00582677	0	4-alpha-glucanotransferase
1346	16332336	1148	60	6	0.00582677	0	47 kD protein
1347	16329172	1148	60	6	0.00582677	0	hypothetical protein
1348	16329240	1148	60	6	0.00582677	0	hypothetical protein
1349	16329988	1148	11	3	0.00640207	0	PatA subfamily
1350	16329404	1148	61	6	0.00646242	0	transaldolase
1351	16330178	1148	61	6	0.00646242	0	glycogen phosphorylase
1352	16330153	1148	61	6	0.00646242	0	fructokinase
1353	16329565	1148	39	5	0.00663404	0	urease accessory protein G
1354	16329624	1148	23	4	0.00675562	0	unknown protein
1355	16329507	1148	23	4	0.00675562	0	hypothetical protein
1356	16332268	1148	23	4	0.00675562	0	hypothetical protein
1357	16329561	1148	23	4	0.00675562	0	adenylate cyclase
1358	16330671	1148	62	6	0.00715482	0	S-adenosylhomocysteine hydrolase
1359	16331524	1148	62	6	0.00715482	0	O-succinylbenzoic acid--CoA ligase
1360	16330295	1148	62	6	0.00715482	0	putative iojap protein
1361	16332119	1148	62	6	0.00715482	0	helicase of the snf2/rad54 family
1362	16329939	1148	63	6	0.00790796	0	50S ribosomal protein L23
1363	16331650	1148	63	6	0.00790796	0	ferredoxin--nitrite reductase
1364	16330874	1148	63	6	0.00790796	0	threonine synthase
1365	16329217	1148	63	6	0.00790796	0	glycogen (starch) synthase
1366	16330661	1148	63	6	0.00790796	0	cation or drug efflux system protein
1367	16331860	1148	63	6	0.00790796	0	hypothetical protein
1368	16329452	1148	24	4	0.00796575	0	hypothetical protein
1369	16330119	1148	24	4	0.00796575	0	cytosine deaminase
1370	16329831	1148	24	4	0.00796575	0	dihydroflavonol 4-reductase
1371	16332028	1148	24	4	0.00796575	0	unknown protein
1372	16331295	1148	24	4	0.00796575	0	hypothetical protein
1373	16330867	1148	24	4	0.00796575	0	membrane protein
1374	16331807	1148	24	4	0.00796575	0	dethiobiotin synthetase; BioD
1375	16331182	1148	12	3	0.00833446	0	transposase
1376	16329644	1148	12	3	0.00833446	0	unknown protein
1377	16331837	1148	12	3	0.00833446	0	unknown protein
1378	16330447	1148	12	3	0.00833446	0	hypothetical protein
1379	16329862	1148	12	3	0.00833446	0	CheY subfamily
1380	16330496	1148	12	3	0.00833446	0	unknown protein
1381	16330906	1148	41	5	0.00846034	0	hypothetical protein
1382	16330306	1148	64	6	0.00872603	0	processing protease
1383	16329382	1148	64	6	0.00872603	0	alanine dehydrogenase
1384	16332050	1148	64	6	0.00872603	0	single-stranded DNA-binding protein
1385	16330562	1148	64	6	0.00872603	0	prephenate dehydrogenase
1386	16331970	1148	64	6	0.00872603	0	unknown protein
1387	16329976	1148	4	2	0.00896696	0	hypothetical protein
1388	16330734	1148	4	2	0.00896696	0	hypothetical protein
1389	16331974	1148	4	2	0.00896696	0	hypothetical protein
1390	16331973	1148	4	2	0.00896696	0	hypothetical protein
1391	16331917	1148	4	2	0.00896696	0	unknown protein
1392	16330574	1148	4	2	0.00896696	0	transposase
1393	16330346	1148	4	2	0.00896696	0	hypothetical protein
1394	16332102	1148	4	2	0.00896696	0	unknown protein
1395	16331690	1148	4	2	0.00896696	0	hypothetical protein
1396	16330921	1148	4	2	0.00896696	0	transposase
1397	16331436	1148	4	2	0.00896696	0	transposase
1398	16331105	1148	4	2	0.00896696	0	hypothetical protein
1399	16331884	1148	4	2	0.00896696	0	unknown protein
1400	16331943	1148	4	2	0.00896696	0	transposase
1401	16330337	1148	4	2	0.00896696	0	hypothetical protein
1402	16330587	1148	4	2	0.00896696	0	hypothetical protein
1403	16330733	1148	4	2	0.00896696	0	hypothetical protein
1404	16329546	1148	4	2	0.00896696	0	unknown protein
1405	16329490	1148	4	2	0.00896696	0	hypothetical protein
1406	16331022	1148	42	5	0.00950463	0	dolichyl-phosphate-mannose synthase
1407	16331544	1148	42	5	0.00950463	0	SphX protein precursor
1408	16331755	1148	65	6	0.00961342	0	ribonuclease H
1409	16331005	1148	65	6	0.00961342	0	hypothetical protein
1410	16331753	1148	65	6	0.00961342	0	general secretion pathway protein E
1411	16331291	1148	65	6	0.00961342	0	cation or drug efflux system protein
1412	16331424	1148	65	6	0.00961342	0	hybrid sensory kinase
1413	16329495	1148	65	6	0.00961342	0	dTDP-6-deoxy-L-mannose-dehydrogenase
1414	16331351	1148	65	6	0.00961342	0	cytochrome b6
1415	16329741	1148	66	6	0.0105748	0	LysR transcriptional regulator
1416	16331398	1148	66	6	0.0105748	0	lipid A disaccharide synthase
1417	16329621	1148	66	6	0.0105748	0	hypothetical protein
1418	16330753	1148	66	6	0.0105748	0	hypothetical protein
1419	16329793	1148	66	6	0.0105748	0	CheY subfamily
1420	16331746	1148	66	6	0.0105748	0	hypothetical protein
1421	16331854	1148	66	6	0.0105748	0	OmpR subfamily
1422	16332019	1148	66	6	0.0105748	0	membrane bound sugar transport protein
1423	16331219	1148	66	6	0.0105748	0	glycogen synthase
1424	16330800	1148	66	6	0.0105748	0	ornithine acetyltransferase
1425	16330505	1148	66	6	0.0105748	0	lactose transport system permease protein; LacG
1426	16330191	1148	66	6	0.0105748	0	hypothetical protein
1427	16331397	1148	13	3	0.0105768	0	transposase
1428	16331651	1148	13	3	0.0105768	0	cyanate lyase
1429	16330321	1148	13	3	0.0105768	0	transposase
1430	16330046	1148	13	3	0.0105768	0	transposase
1431	16330535	1148	13	3	0.0105768	0	transposase
1432	16329187	1148	13	3	0.0105768	0	regulatory protein; PchR
1433	16331183	1148	13	3	0.0105768	0	transposase
1434	16331941	1148	13	3	0.0105768	0	transposase
1435	16331789	1148	13	3	0.0105768	0	transposase
1436	16331363	1148	13	3	0.0105768	0	transposase
1437	16329887	1148	13	3	0.0105768	0	unknown protein
1438	16331937	1148	13	3	0.0105768	0	transposase
1439	16332312	1148	95	1	0.0106432	0	unknown protein
1440	16330351	1148	26	4	0.0108157	0	unknown protein
1441	16330677	1148	67	6	0.0116149	0	hybrid sensory kinase
1442	16329599	1148	67	6	0.0116149	0	UDP-3-o-acyl N-acetylglcosamine deacetylase
1443	16331593	1148	67	6	0.0116149	0	acyl-[acyl-carrier-protein]--UDP-N-acetylglucosa mine o-acyltransferase
1444	16331862	1148	67	6	0.0116149	0	polyphosphate kinase
1445	16331130	1148	67	6	0.0116149	0	5'-phosphoribosyl anthranilate isomerase
1446	16329723	1148	67	6	0.0116149	0	N-acetylmuramoyl-L-alanine amidase
1447	16329975	1148	67	6	0.0116149	0	lactose transport system permease protein; LacF
1448	16331322	1148	67	6	0.0116149	0	UDP-3-o-[3-hydroxymyristoyl] glucosamine n-acyltransferase
1449	16331568	1148	44	5	0.0118813	0	2-succinyl-6-hydroxy-2, 4-cyclohexadiene-1-carboxylate synthase
1450	16331150	1148	27	4	0.01247	0	high-affinity branched-chain amino acid transport protein; BraE
1451	16331873	1148	27	4	0.01247	0	hypothetical protein
1452	16331569	1148	27	4	0.01247	0	unknown protein
1453	16330462	1148	27	4	0.01247	0	transposase
1454	16330873	1148	68	6	0.0127389	0	hypothetical protein
1455	16329543	1148	68	6	0.0127389	0	dihydroorotase
1456	16329427	1148	68	6	0.0127389	0	isocitrate dehydrogenase (NADP+)
1457	16331640	1148	68	6	0.0127389	0	5-methyltetrahydrofolate--homocysteine methyltransferase
1458	16331184	1148	68	6	0.0127389	0	dTDP-4-dehydrorhamnose 3,5-epimerase
1459	16332164	1148	68	6	0.0127389	0	hypothetical protein
1460	16330554	1148	68	6	0.0127389	0	ABC transporter
1461	16331828	1148	68	6	0.0127389	0	hypothetical protein
1462	16332175	1148	14	3	0.0131383	0	unknown protein
1463	16329200	1148	14	3	0.0131383	0	regulatory protein; PchR
1464	16331528	1148	14	3	0.0131383	0	lipopeptide antibiotics iturin a biosynthesis protein
1465	16331586	1148	14	3	0.0131383	0	CbiM protein
1466	16331275	1148	69	6	0.0139522	0	1,4-alpha-glucan branching enzyme
1467	16330519	1148	69	6	0.0139522	0	sensory transduction histidine kinase
1468	16330516	1148	69	6	0.0139522	0	rubisco operon transcriptional regulator
1469	16329896	1148	69	6	0.0139522	0	sensory transduction histidine kinase
1470	16330511	1148	69	6	0.0139522	0	Mn transporter; MntC
1471	16331345	1148	69	6	0.0139522	0	sensory transduction histidine kinase
1472	16332182	1148	69	6	0.0139522	0	NADH dehydrogenase
1473	16331864	1148	69	6	0.0139522	0	septum site-determining protein; MinD
1474	16332311	1148	28	4	0.0142862	0	integral membrane O-antigen translocator protein
1475	16330482	1148	28	4	0.0142862	0	unknown protein
1476	16330856	1148	28	4	0.0142862	0	HlyD family of secretion proteins
1477	16330981	1148	5	2	0.0144988	0	activator of photopigment and puc expression
1478	16330512	1148	5	2	0.0144988	0	transposase
1479	16329298	1148	5	2	0.0144988	0	hypothetical protein
1480	16331857	1148	5	2	0.0144988	0	transposase
1481	16330630	1148	5	2	0.0144988	0	hypothetical protein
1482	16330655	1148	5	2	0.0144988	0	unknown protein
1483	16329942	1148	46	5	0.0146775	0	hypothetical protein
1484	16329558	1148	70	6	0.0152602	0	OmpR subfamily
1485	16332003	1148	70	6	0.0152602	0	CmpR
1486	16330967	1148	70	6	0.0152602	0	soluble hydrogenase 42 kD subunit
1487	16329449	1148	70	6	0.0152602	0	glycolate oxidase subunit; GlcE
1488	16330405	1148	70	6	0.0152602	0	orotidine 5' monophosphate decarboxylase
1489	16332087	1148	70	6	0.0152602	0	dihydroorotate dehydrogenase
1490	16329575	1148	70	6	0.0152602	0	thiamin biosynthetic bifunctional enzyme
1491	16332282	1148	70	6	0.0152602	0	ADP-glucose pyrophosphorylase
1492	16331756	1148	70	6	0.0152602	0	OmpR subfamily
1493	16329338	1148	70	6	0.0152602	0	hypothetical protein
1494	16329732	1148	15	3	0.0160256	0	esterase
1495	16330911	1148	15	3	0.0160256	0	unknown protein
1496	16331571	1148	15	3	0.0160256	0	penicillin-binding protein 4
1497	16329788	1148	15	3	0.0160256	0	phenoxybenzoate dioxygenase
1498	16330658	1148	15	3	0.0160256	0	unknown protein
1499	16330674	1148	15	3	0.0160256	0	hypothetical protein
1500	16329192	1148	15	3	0.0160256	0	regulatory protein; PcrR
1501	16330083	1148	47	5	0.0162463	0	nitrate transport protein; NrtB
1502	16330034	1148	47	5	0.0162463	0	hypothetical protein
1503	16330983	1148	47	5	0.0162463	0	eukariotic protein kinase
1504	16331709	1148	47	5	0.0162463	0	hypothetical protein
1505	16331580	1148	29	4	0.0162707	0	Na(+)/H(+) antiporter
1506	16331748	1148	29	4	0.0162707	0	hypothetical protein
1507	16331233	1148	71	6	0.0166688	0	xylose repressor
1508	16331785	1148	71	6	0.0166688	0	hypothetical protein
1509	16332020	1148	71	6	0.0166688	0	membrane bound sugar transport protein
1510	16330875	1148	71	6	0.0166688	0	NADH dehydrogenase subunit 3
1511	16329388	1148	71	6	0.0166688	0	NarL subfamily
1512	16331158	1148	71	6	0.0166688	0	twitching motility protein
1513	16332092	1148	71	6	0.0166688	0	aminopeptidase
1514	16330133	1148	71	6	0.0166688	0	PmbA protein
1515	16332176	1148	48	5	0.0179361	0	hypothetical protein
1516	16332271	1148	72	6	0.0181841	0	cation or drug efflux system protein
1517	16330379	1148	72	6	0.0181841	0	NADH dehydrogenase
1518	16329884	1148	72	6	0.0181841	0	3-amino-5-hydroxybenzoic acid synthase
1519	16331000	1148	72	6	0.0181841	0	OmpR subfamily
1520	16331217	1148	72	6	0.0181841	0	LipB protein
1521	16332163	1148	72	6	0.0181841	0	RNA polymerase sigma-37
1522	16331498	1148	72	6	0.0181841	0	processing protease
1523	16329665	1148	16	3	0.0192427	0	unknown protein
1524	16329399	1148	16	3	0.0192427	0	hypothetical protein
1525	16331194	1148	16	3	0.0192427	0	hypothetical protein
1526	16331235	1148	16	3	0.0192427	0	hypothetical protein
1527	16330778	1148	16	3	0.0192427	0	unknown protein
1528	16332005	1148	49	5	0.0197523	0	unknown protein
1529	16330566	1148	49	5	0.0197523	0	hypothetical protein
1530	16331303	1148	49	5	0.0197523	0	hypothetical protein
1531	16329442	1148	49	5	0.0197523	0	UbiH protein
1532	16332318	1148	73	6	0.0198126	0	hypothetical protein
1533	16329335	1148	73	6	0.0198126	0	sensory transduction histidine kinase
1534	16332195	1148	73	6	0.0198126	0	OmpR subfamily
1535	16329402	1148	73	6	0.0198126	0	CIRCE binding repressor
1536	16330469	1148	73	6	0.0198126	0	ribosomal protein L11 methyltransferase; PrmA
1537	16329520	1148	73	6	0.0198126	0	unknown protein
1538	16331504	1148	73	6	0.0198126	0	conserved component of ABC transporter for natural amino acids
1539	16331127	1148	73	6	0.0198126	0	nitrogen regulatory protein P-II
1540	16330596	1148	31	4	0.0207678	0	P3 protein
1541	16329272	1148	6	2	0.0210942	0	unknown protein
1542	16331929	1148	6	2	0.0210942	0	salt-stress induced hydrophobic peptide
1543	16330923	1148	6	2	0.0210942	0	hypothetical protein
1544	16330553	1148	6	2	0.0210942	0	unknown protein
1545	16330879	1148	6	2	0.0210942	0	transposase
1546	16330890	1148	74	6	0.0215607	0	3-isopropylmalate dehydratase
1547	16331026	1148	74	6	0.0215607	0	beta-glucosidase
1548	16331035	1148	74	6	0.0215607	0	twitching mobility protein
1549	16331017	1148	74	6	0.0215607	0	maf protein
1550	16329739	1148	74	6	0.0215607	0	ABC1-like
1551	16332107	1148	74	6	0.0215607	0	OmpR subfamily
1552	16331842	1148	74	6	0.0215607	0	N-acyl-L-amino acid amidohydrolase
1553	16331408	1148	74	6	0.0215607	0	ABC1-like
1554	16330209	1148	74	6	0.0215607	0	ABC1-like
1555	16330264	1148	74	6	0.0215607	0	ABC1-like
1556	16329990	1148	74	6	0.0215607	0	carbonic 3-dehydroquinase
1557	16332230	1148	74	6	0.0215607	0	N-acyl-L-amino acid amidohydrolase
1558	16331848	1148	74	6	0.0215607	0	ABC1-like
1559	16330304	1148	50	5	0.0217004	0	hypothetical protein
1560	16331543	1148	50	5	0.0217004	0	phosphate-binding periplasmic protein precursor
1561	16332138	1148	50	5	0.0217004	0	oligopeptidase A
1562	16330429	1148	50	5	0.0217004	0	periplasmic phosphate binding protein
1563	16329580	1148	50	5	0.0217004	0	hypothetical protein
1564	16329389	1148	17	3	0.0227916	0	biliverdin reductase
1565	16330320	1148	32	4	0.023291	0	adenine-specific DNA metylase
1566	16330362	1148	32	4	0.023291	0	SOS function regulatory protein
1567	16331766	1148	75	6	0.0234356	0	aldehyde dehydrogenase
1568	16330287	1148	75	6	0.0234356	0	high-affinity branched-chain amino acid transport ATP-binding protein; BraG
1569	16331033	1148	75	6	0.0234356	0	galactosyl-1-phosphate transferase
1570	16329215	1148	75	6	0.0234356	0	dTDP-6-deoxy-L-mannose-dehydrogenase
1571	16331494	1148	75	6	0.0234356	0	general secretion pathway protein E
1572	16331977	1148	75	6	0.0234356	0	ABC transporter
1573	16331658	1148	75	6	0.0234356	0	hypothetical protein
1574	16332288	1148	75	6	0.0234356	0	hypothetical protein
1575	16331577	1148	75	6	0.0234356	0	OmpR subfamily
1576	16331730	1148	75	6	0.0234356	0	polyA polymerase
1577	16330725	1148	76	6	0.0254444	0	glucosyltransferase
1578	16330103	1148	76	6	0.0254444	0	phosphoribosyl aminoidazole succinocarboxamide synthetase
1579	16332281	1148	76	6	0.0254444	0	heat shock protein
1580	16330382	1148	52	5	0.0260137	0	deoxyribopyrimidine photolyase
1581	16330358	1148	52	5	0.0260137	0	DNA photolyase
1582	16331546	1148	52	5	0.0260137	0	30S ribosomal protein S14
1583	16331787	1148	52	5	0.0260137	0	hypothetical protein
1584	16330276	1148	18	3	0.0266718	0	putative arylsulfatase regulatory protein
1585	16329394	1148	77	6	0.0275946	0	hypothetical protein
1586	16331110	1148	77	6	0.0275946	0	P protein of glycine cleavage complex
1587	16329722	1148	77	6	0.0275946	0	NarL subfamily
1588	16330665	1148	77	6	0.0275946	0	hypothetical protein
1589	16329350	1148	77	6	0.0275946	0	3-octaprenyl-4-hydroxybenzoate carboxy-lyase
1590	16329544	1148	77	6	0.0275946	0	ammonium/methylammonium permease
1591	16332065	1148	77	6	0.0275946	0	ammonium/methylammonium permease
1592	16331910	1148	77	6	0.0275946	0	OmpR subfamily
1593	16331553	1148	77	6	0.0275946	0	ThiG protein
1594	16330053	1148	77	6	0.0275946	0	ATP-dependent DNA helicase; RecQ
1595	16329469	1148	77	6	0.0275946	0	hypothetical protein
1596	16330376	1148	77	6	0.0275946	0	N-acetylmuramoyl-L-alanine amidase
1597	16330955	1148	77	6	0.0275946	0	alpha-isopropylmalate synthase
1598	16331307	1148	77	6	0.0275946	0	6-phosphogluconate dehydrogenase
1599	16330132	1148	53	5	0.0283894	0	pyridine nucleotide transhydrogenase beta subunit
1600	16329377	1148	53	5	0.0283894	0	high affinity sulfate transporter
1601	16329508	1148	53	5	0.0283894	0	mannosyltransferase B
1602	16329339	1148	7	2	0.0286369	0	unknown protein
1603	16331426	1148	7	2	0.0286369	0	hypothetical protein
1604	16330709	1148	7	2	0.0286369	0	hypothetical protein
1605	16330444	1148	7	2	0.0286369	0	unknown protein
1606	16330651	1148	7	2	0.0286369	0	unknown protein
1607	16331466	1148	7	2	0.0286369	0	hypothetical protein
1608	16329538	1148	7	2	0.0286369	0	unknown protein
1609	16330418	1148	7	2	0.0286369	0	adenylate cyclase
1610	16330107	1148	7	2	0.0286369	0	unknown protein
1611	16332291	1148	7	2	0.0286369	0	unknown protein
1612	16331911	1148	7	2	0.0286369	0	hypothetical protein
1613	16329306	1148	34	4	0.0289093	0	hypothetical protein
1614	16332117	1148	34	4	0.0289093	0	chromate transport protein
1615	16331907	1148	34	4	0.0289093	0	transcriptional repressor; SmtB
1616	16330452	1148	34	4	0.0289093	0	extragenic suppressor
1617	16331074	1148	34	4	0.0289093	0	asparaginase
1618	16330317	1148	78	6	0.0298941	0	isopenicillin N epimerase
1619	16330585	1148	78	6	0.0298941	0	hybrid sensory kinase
1620	16330816	1148	78	6	0.0298941	0	CheY subfamily
1621	16329930	1148	78	6	0.0298941	0	50S ribosomal protein L24
1622	16332241	1148	78	6	0.0298941	0	exopolyphosphatase
1623	16331762	1148	78	6	0.0298941	0	unknown protein
1624	16331772	1148	78	6	0.0298941	0	ABC transporter
1625	16329882	1148	78	6	0.0298941	0	cytochrome c oxidase subunit III
1626	16331600	1148	78	6	0.0298941	0	high-affinity branched-chain amino acid transport ATP-binding protein
1627	16330978	1148	78	6	0.0298941	0	NH(3)-dependent NAD(+) synthetase
1628	16329509	1148	19	3	0.030881	0	unknown protein
1629	16330829	1148	19	3	0.030881	0	unknown protein
1630	16329547	1148	19	3	0.030881	0	extracellular nuclease
1631	16330750	1148	19	3	0.030881	0	unknown protein
1632	16329892	1148	54	5	0.0309183	0	hypothetical protein
1633	16330645	1148	54	5	0.0309183	0	spore coat polysaccharide biosynthesis protein; SpsA
1634	16329302	1148	54	5	0.0309183	0	arginase
1635	16331355	1148	54	5	0.0309183	0	ribonuclease III
1636	16330086	1148	35	4	0.0320118	0	hypothetical protein
1637	16331986	1148	79	6	0.0323512	0	CheA like protein
1638	16332072	1148	79	6	0.0323512	0	hypothetical protein
1639	16332056	1148	79	6	0.0323512	0	ATP phosphoribosyltransferase
1640	16330036	1148	79	6	0.0323512	0	OmpR subfamily
1641	16330971	1148	79	6	0.0323512	0	mannose-1-phosphate guanyltransferase
1642	16331833	1148	79	6	0.0323512	0	ammonium/methylammonium permease
1643	16330563	1148	79	6	0.0323512	0	cytochrome c oxidase subunit I
1644	16330255	1148	79	6	0.0323512	0	deoxyribose-phosphate aldolase
1645	16331454	1148	79	6	0.0323512	0	biotin carboxyl carrier protein of acetyl-CoA carboxylase
1646	16331260	1148	79	6	0.0323512	0	aminomethyltransferase
1647	16329844	1148	79	6	0.0323512	0	NADH dehydrogenase subunit 4
1648	16332325	1148	55	5	0.0336052	0	eukaryotic protein kinase
1649	16329301	1148	55	5	0.0336052	0	acetylpolyamine aminohydolase
1650	16331306	1148	55	5	0.0336052	0	hypothetical protein
1651	16331327	1148	80	6	0.0349743	0	high-affinity branched-chain amino acid transport ATP-binding protein
1652	16330591	1148	80	6	0.0349743	0	hypothetical protein
1653	16330113	1148	80	6	0.0349743	0	protein kinase C inhibitor
1654	16332246	1148	80	6	0.0349743	0	pleiotropic regulatory protein
1655	16331572	1148	80	6	0.0349743	0	hypothetical protein
1656	16329768	1148	80	6	0.0349743	0	CheY subfamily
1657	16329279	1148	80	6	0.0349743	0	drug sensory protein A
1658	16330307	1148	80	6	0.0349743	0	processing protease
1659	16329220	1148	80	6	0.0349743	0	ABC transporter
1660	16330283	1148	80	6	0.0349743	0	homoserine kinase
1661	16329488	1148	36	4	0.035314	0	ABC transporter
1662	16331388	1148	36	4	0.035314	0	membrane-bound lytic transglycosylase A
1663	16331742	1148	20	3	0.0354147	0	sensory transduction histidine kinase
1664	16330977	1148	20	3	0.0354147	0	hypothetical protein
1665	16329582	1148	20	3	0.0354147	0	PatA subfamily
1666	16329535	1148	20	3	0.0354147	0	hypothetical protein
1667	16330853	1148	56	5	0.0364552	0	GDP-mannose pyrophosphorylase
1668	16330099	1148	56	5	0.0364552	0	cell division inhibitor
1669	16331648	1148	82	1	0.0364552	0	hypothetical protein
1670	16331166	1148	8	2	0.0370167	0	transposase
1671	16330713	1148	8	2	0.0370167	0	ceramide glucosyltransferase
1672	16330686	1148	8	2	0.0370167	0	hydrogenase small subunit
1673	16330506	1148	8	2	0.0370167	0	hypothetical protein
1674	16330649	1148	8	2	0.0370167	0	unknown protein
1675	16330802	1148	8	2	0.0370167	0	renin-binding protein
1676	16331271	1148	8	2	0.0370167	0	transposase
1677	16329607	1148	8	2	0.0370167	0	hypothetical protein
1678	16330192	1148	81	6	0.0377722	0	glycine decarboxylase complex H-protein
1679	16330262	1148	81	6	0.0377722	0	DNA mismatch repair protein; MutS
1680	16332145	1148	81	6	0.0377722	0	quinolinate synthetase
1681	16329293	1148	81	6	0.0377722	0	precorrin methylase
1682	16331559	1148	81	6	0.0377722	0	glycyl-tRNA synthetase alpha chain
1683	16329924	1148	81	6	0.0377722	0	50S ribosomal protein L15
1684	16331990	1148	81	6	0.0377722	0	CheY subfamily
1685	16331899	1148	81	6	0.0377722	0	OmpR subfamily
1686	16330398	1148	81	6	0.0377722	0	hypothetical protein
1687	16332086	1148	81	6	0.0377722	0	NADH dehydrogenase subunit 1
1688	16331421	1148	81	6	0.0377722	0	glycyl-tRNA synthetase beta chain
1689	16331186	1148	81	6	0.0377722	0	pyruvate dehydrogenase E1 component, alpha subunit
1690	16331700	1148	81	6	0.0377722	0	acetyl-coenzyme A synthetase
1691	16331478	1148	81	6	0.0377722	0	acetolactate synthase
1692	16329524	1148	37	4	0.0388182	0	UDP-glucose-4-epimerase
1693	16329549	1148	57	5	0.0394732	0	adenylylsulfate 3'-phosphotransferase
1694	16331946	1148	57	5	0.0394732	0	magnesium and cobalt transport protein
1695	16331510	1148	21	3	0.0402667	0	CheY subfamily
1696	16330186	1148	82	6	0.0407542	0	Holliday junction DNA helicase; RuvA
1697	16330170	1148	82	6	0.0407542	0	biotin synthetase
1698	16329501	1148	82	6	0.0407542	0	perosamine synthetase
1699	16330817	1148	82	6	0.0407542	0	regulatory components of sensory transduction system
1700	16330050	1148	82	6	0.0407542	0	DNA binding protein HU
1701	16332115	1148	82	6	0.0407542	0	sulfate transport system permease protein
1702	16330643	1148	82	6	0.0407542	0	spore coat polysaccharide biosynthesis protein; SpsC
1703	16331561	1148	82	6	0.0407542	0	sensory transduction histidine kinase
1704	16331473	1148	38	4	0.0425259	0	carbonic anhydrase
1705	16331988	1148	38	4	0.0425259	0	tsr or; CheD
1706	16331439	1148	38	4	0.0425259	0	hypothetical protein
1707	16331824	1148	58	5	0.0426638	0	hypothetical protein
1708	16331329	1148	1	1	0.0434783	0	unknown protein
1709	16329593	1148	1	1	0.0434783	0	unknown protein
1710	16329530	1148	1	1	0.0434783	0	hypothetical protein
1711	16329513	1148	1	1	0.0434783	0	unknown protein
1712	16331177	1148	1	1	0.0434783	0	unknown protein
1713	16330211	1148	1	1	0.0434783	0	unknown protein
1714	16331456	1148	1	1	0.0434783	0	unknown protein
1715	16329606	1148	1	1	0.0434783	0	unknown protein
1716	16329528	1148	1	1	0.0434783	0	unknown protein
1717	16331529	1148	1	1	0.0434783	0	unknown protein
1718	16331889	1148	1	1	0.0434783	0	hypothetical protein
1719	16329598	1148	1	1	0.0434783	0	unknown protein
1720	16329523	1148	1	1	0.0434783	0	unknown protein
1721	16331165	1148	1	1	0.0434783	0	unknown protein
1722	16329603	1148	1	1	0.0434783	0	transposase
1723	16329518	1148	1	1	0.0434783	0	unknown protein
1724	16330129	1148	1	1	0.0434783	0	unknown protein
1725	16331175	1148	1	1	0.0434783	0	unknown protein
1726	16331811	1148	1	1	0.0434783	0	unknown protein
1727	16329522	1148	1	1	0.0434783	0	hypothetical protein
1728	16329567	1148	1	1	0.0434783	0	unknown protein
1729	16330062	1148	1	1	0.0434783	0	unknown protein
1730	16330485	1148	1	1	0.0434783	0	unknown protein
1731	16329726	1148	1	1	0.0434783	0	anti-sigma F factor antagonist
1732	16331264	1148	1	1	0.0434783	0	unknown protein
1733	16330185	1148	1	1	0.0434783	0	large-conductance mechanosensitive channel
1734	16329570	1148	1	1	0.0434783	0	unknown protein
1735	16330552	1148	1	1	0.0434783	0	unknown protein
1736	16329592	1148	1	1	0.0434783	0	unknown protein
1737	16332177	1148	1	1	0.0434783	0	unknown protein
1738	16332130	1148	1	1	0.0434783	0	unknown protein
1739	16330699	1148	1	1	0.0434783	0	photosystem I subunit IX
1740	16329744	1148	1	1	0.0434783	0	unknown protein
1741	16330339	1148	1	1	0.0434783	0	unknown protein
1742	16332133	1148	1	1	0.0434783	0	unknown protein
1743	16332234	1148	1	1	0.0434783	0	photosystem I subunit VIII
1744	16332329	1148	1	1	0.0434783	0	unknown protein
1745	16332193	1148	1	1	0.0434783	0	unknown protein
1746	16330595	1148	1	1	0.0434783	0	resolvase
1747	16331777	1148	1	1	0.0434783	0	NarL subfamily
1748	16331551	1148	1	1	0.0434783	0	unknown protein
1749	16329786	1148	1	1	0.0434783	0	unknown protein
1750	16331066	1148	1	1	0.0434783	0	unknown protein
1751	16330529	1148	1	1	0.0434783	0	unknown protein
1752	16329772	1148	1	1	0.0434783	0	unknown protein
1753	16329771	1148	1	1	0.0434783	0	unknown protein
1754	16329784	1148	1	1	0.0434783	0	unknown protein
1755	16331460	1148	1	1	0.0434783	0	unknown protein
1756	16329510	1148	1	1	0.0434783	0	unknown protein
1757	16329761	1148	1	1	0.0434783	0	unknown protein
1758	16329691	1148	1	1	0.0434783	0	unknown protein
1759	16329725	1148	1	1	0.0434783	0	unknown protein
1760	16331191	1148	1	1	0.0434783	0	unknown protein
1761	16330813	1148	1	1	0.0434783	0	unknown protein
1762	16329612	1148	1	1	0.0434783	0	unknown protein
1763	16329678	1148	1	1	0.0434783	0	unknown protein
1764	16329633	1148	1	1	0.0434783	0	unknown protein
1765	16329230	1148	1	1	0.0434783	0	unknown protein
1766	16331840	1148	1	1	0.0434783	0	unknown protein
1767	16330278	1148	1	1	0.0434783	0	unknown protein
1768	16330123	1148	1	1	0.0434783	0	unknown protein
1769	16330258	1148	1	1	0.0434783	0	unknown protein
1770	16329789	1148	1	1	0.0434783	0	ferredoxin
1771	16332252	1148	1	1	0.0434783	0	unknown protein
1772	16329787	1148	1	1	0.0434783	0	unknown protein
1773	16330546	1148	1	1	0.0434783	0	phycobilisome degradation protein; NblA
1774	16330647	1148	1	1	0.0434783	0	unknown protein
1775	16331063	1148	1	1	0.0434783	0	unknown protein
1776	16329699	1148	1	1	0.0434783	0	unknown protein
1777	16329981	1148	1	1	0.0434783	0	unknown protein
1778	16331107	1148	1	1	0.0434783	0	unknown protein
1779	16330672	1148	1	1	0.0434783	0	unknown protein
1780	16329206	1148	1	1	0.0434783	0	unknown protein
1781	16331683	1148	1	1	0.0434783	0	unknown protein
1782	16329586	1148	1	1	0.0434783	0	unknown protein
1783	16330177	1148	1	1	0.0434783	0	unknown protein
1784	16331948	1148	1	1	0.0434783	0	unknown protein
1785	16329515	1148	1	1	0.0434783	0	unknown protein
1786	16330775	1148	1	1	0.0434783	0	unknown protein
1787	16329514	1148	1	1	0.0434783	0	unknown protein
1788	16330240	1148	1	1	0.0434783	0	unknown protein
1789	16332167	1148	1	1	0.0434783	0	unknown protein
1790	16329248	1148	1	1	0.0434783	0	unknown protein
1791	16331069	1148	1	1	0.0434783	0	unknown protein
1792	16329222	1148	1	1	0.0434783	0	unknown protein
1793	16329219	1148	1	1	0.0434783	0	unknown protein
1794	16331985	1148	1	1	0.0434783	0	unknown protein
1795	16329486	1148	1	1	0.0434783	0	unknown protein
1796	16329229	1148	1	1	0.0434783	0	unknown protein
1797	16329783	1148	1	1	0.0434783	0	unknown protein
1798	16330380	1148	1	1	0.0434783	0	unknown protein
1799	16329426	1148	1	1	0.0434783	0	unknown protein
1800	16331310	1148	1	1	0.0434783	0	unknown protein
1801	16329395	1148	1	1	0.0434783	0	unknown protein
1802	16330959	1148	1	1	0.0434783	0	unknown protein
1803	16330941	1148	1	1	0.0434783	0	unknown protein
1804	16331277	1148	1	1	0.0434783	0	unknown protein
1805	16329740	1148	1	1	0.0434783	0	unknown protein
1806	16331488	1148	1	1	0.0434783	0	unknown protein
1807	16329836	1148	1	1	0.0434783	0	unknown protein
1808	16329911	1148	1	1	0.0434783	0	unknown protein
1809	16331379	1148	1	1	0.0434783	0	unknown protein
1810	16329525	1148	1	1	0.0434783	0	unknown protein
1811	16332141	1148	1	1	0.0434783	0	unknown protein
1812	16329197	1148	1	1	0.0434783	0	unknown protein
1813	16330174	1148	1	1	0.0434783	0	unknown protein
1814	16329213	1148	1	1	0.0434783	0	unknown protein
1815	16331598	1148	1	1	0.0434783	0	unknown protein
1816	16330130	1148	1	1	0.0434783	0	hypothetical protein
1817	16329292	1148	1	1	0.0434783	0	transposase
1818	16330438	1148	1	1	0.0434783	0	unknown protein
1819	16329526	1148	1	1	0.0434783	0	unknown protein
1820	16331665	1148	1	1	0.0434783	0	unknown protein
1821	16332147	1148	1	1	0.0434783	0	unknown protein
1822	16329444	1148	1	1	0.0434783	0	unknown protein
1823	16332303	1148	1	1	0.0434783	0	unknown protein
1824	16329854	1148	1	1	0.0434783	0	unknown protein
1825	16329459	1148	1	1	0.0434783	0	unknown protein
1826	16329412	1148	1	1	0.0434783	0	unknown protein
1827	16329396	1148	1	1	0.0434783	0	unknown protein
1828	16331308	1148	1	1	0.0434783	0	unknown protein
1829	16330331	1148	1	1	0.0434783	0	unknown protein
1830	16330197	1148	1	1	0.0434783	0	unknown protein
1831	16331092	1148	1	1	0.0434783	0	unknown protein
1832	16329506	1148	1	1	0.0434783	0	unknown protein
1833	16329500	1148	1	1	0.0434783	0	unknown protein
1834	16330408	1148	1	1	0.0434783	0	unknown protein
1835	16332262	1148	1	1	0.0434783	0	unknown protein
1836	16329445	1148	1	1	0.0434783	0	unknown protein
1837	16329517	1148	1	1	0.0434783	0	unknown protein
1838	16329476	1148	1	1	0.0434783	0	unknown protein
1839	16331935	1148	1	1	0.0434783	0	unknown protein
1840	16329468	1148	1	1	0.0434783	0	unknown protein
1841	16332280	1148	1	1	0.0434783	0	transposase
1842	16330248	1148	1	1	0.0434783	0	unknown protein
1843	16329477	1148	1	1	0.0434783	0	unknown protein
1844	16331707	1148	1	1	0.0434783	0	unknown protein
1845	16329312	1148	1	1	0.0434783	0	unknown protein
1846	16331852	1148	1	1	0.0434783	0	unknown protein
1847	16329233	1148	1	1	0.0434783	0	unknown protein
1848	16329359	1148	1	1	0.0434783	0	unknown protein
1849	16329265	1148	1	1	0.0434783	0	unknown protein
1850	16331984	1148	1	1	0.0434783	0	unknown protein
1851	16330096	1148	1	1	0.0434783	0	unknown protein
1852	16331240	1148	1	1	0.0434783	0	unknown protein
1853	16329275	1148	1	1	0.0434783	0	unknown protein
1854	16329273	1148	1	1	0.0434783	0	unknown protein
1855	16331093	1148	1	1	0.0434783	0	unknown protein
1856	16331942	1148	1	1	0.0434783	0	transposase
1857	16330224	1148	1	1	0.0434783	0	unknown protein
1858	16331070	1148	1	1	0.0434783	0	unknown protein
1859	16329380	1148	1	1	0.0434783	0	unknown protein
1860	16331879	1148	1	1	0.0434783	0	unknown protein
1861	16329705	1148	1	1	0.0434783	0	unknown protein
1862	16329374	1148	1	1	0.0434783	0	unknown protein
1863	16331533	1148	1	1	0.0434783	0	PEMI-like protein homologue
1864	16331330	1148	1	1	0.0434783	0	unknown protein
1865	16330017	1148	1	1	0.0434783	0	unknown protein
1866	16331247	1148	1	1	0.0434783	0	unknown protein
1867	16332328	1148	1	1	0.0434783	0	unknown protein
1868	16332327	1148	1	1	0.0434783	0	unknown protein
1869	16332322	1148	1	1	0.0434783	0	unknown protein
1870	16332263	1148	1	1	0.0434783	0	unknown protein
1871	16330648	1148	1	1	0.0434783	0	unknown protein
1872	16329760	1148	1	1	0.0434783	0	unknown protein
1873	16330715	1148	1	1	0.0434783	0	NADH dehydrogenase subunit; NdhL
1874	16330117	1148	1	1	0.0434783	0	unknown protein
1875	16332259	1148	1	1	0.0434783	0	unknown protein
1876	16332258	1148	1	1	0.0434783	0	unknown protein
1877	16332257	1148	1	1	0.0434783	0	unknown protein
1878	16332295	1148	1	1	0.0434783	0	unknown protein
1879	16332284	1148	1	1	0.0434783	0	unknown protein
1880	16332269	1148	1	1	0.0434783	0	unknown protein
1881	16332266	1148	1	1	0.0434783	0	unknown protein
1882	16330657	1148	1	1	0.0434783	0	hypothetical protein
1883	16330662	1148	1	1	0.0434783	0	unknown protein
1884	16330669	1148	1	1	0.0434783	0	unknown protein
1885	16330639	1148	1	1	0.0434783	0	unknown protein
1886	16330640	1148	1	1	0.0434783	0	unknown protein
1887	16330644	1148	1	1	0.0434783	0	unknown protein
1888	16329689	1148	1	1	0.0434783	0	transposase
1889	16330685	1148	1	1	0.0434783	0	unknown protein
1890	16330695	1148	1	1	0.0434783	0	unknown protein
1891	16330696	1148	1	1	0.0434783	0	unknown protein
1892	16331579	1148	1	1	0.0434783	0	unknown protein
1893	16330664	1148	1	1	0.0434783	0	unknown protein
1894	16329808	1148	1	1	0.0434783	0	unknown protein
1895	16330668	1148	1	1	0.0434783	0	unknown protein
1896	16332100	1148	1	1	0.0434783	0	unknown protein
1897	16332096	1148	1	1	0.0434783	0	unknown protein
1898	16332091	1148	1	1	0.0434783	0	unknown protein
1899	16331981	1148	1	1	0.0434783	0	unknown protein
1900	16332223	1148	1	1	0.0434783	0	unknown protein
1901	16330745	1148	1	1	0.0434783	0	unknown protein
1902	16332116	1148	1	1	0.0434783	0	general secretion pathway protein G
1903	16332112	1148	1	1	0.0434783	0	hypothetical protein
1904	16331968	1148	1	1	0.0434783	0	unknown protein
1905	16330776	1148	1	1	0.0434783	0	unknown protein
1906	16331278	1148	1	1	0.0434783	0	unknown protein
1907	16331512	1148	1	1	0.0434783	0	unknown protein
1908	16332080	1148	1	1	0.0434783	0	hypothetical protein
1909	16332046	1148	1	1	0.0434783	0	unknown protein
1910	16332027	1148	1	1	0.0434783	0	unknown protein
1911	16332207	1148	1	1	0.0434783	0	unknown protein
1912	16331791	1148	1	1	0.0434783	0	unknown protein
1913	16332150	1148	1	1	0.0434783	0	unknown protein
1914	16332251	1148	1	1	0.0434783	0	unknown protein
1915	16332250	1148	1	1	0.0434783	0	unknown protein
1916	16330718	1148	1	1	0.0434783	0	unknown protein
1917	16332224	1148	1	1	0.0434783	0	unknown protein
1918	16330726	1148	1	1	0.0434783	0	transposase
1919	16332142	1148	1	1	0.0434783	0	unknown protein
1920	16332090	1148	1	1	0.0434783	0	unknown protein
1921	16332188	1148	1	1	0.0434783	0	unknown protein
1922	16332171	1148	1	1	0.0434783	0	unknown protein
1923	16332152	1148	1	1	0.0434783	0	unknown protein
1924	16332151	1148	1	1	0.0434783	0	unknown protein
1925	16330394	1148	1	1	0.0434783	0	unknown protein
1926	16330400	1148	1	1	0.0434783	0	unknown protein
1927	16330411	1148	1	1	0.0434783	0	unknown protein
1928	16330892	1148	1	1	0.0434783	0	unknown protein
1929	16330279	1148	1	1	0.0434783	0	unknown protein
1930	16330343	1148	1	1	0.0434783	0	general secretion pathway protein G
1931	16330357	1148	1	1	0.0434783	0	unknown protein
1932	16330384	1148	1	1	0.0434783	0	unknown protein
1933	16330548	1148	1	1	0.0434783	0	unknown protein
1934	16330461	1148	1	1	0.0434783	0	unknown protein
1935	16330490	1148	1	1	0.0434783	0	unknown protein
1936	16330414	1148	1	1	0.0434783	0	unknown protein
1937	16331446	1148	1	1	0.0434783	0	unknown protein
1938	16330460	1148	1	1	0.0434783	0	unknown protein
1939	16330416	1148	1	1	0.0434783	0	unknown protein
1940	16330282	1148	1	1	0.0434783	0	unknown protein
1941	16331795	1148	1	1	0.0434783	0	hypothetical protein
1942	16329562	1148	1	1	0.0434783	0	unknown protein
1943	16330719	1148	1	1	0.0434783	0	unknown protein
1944	16330266	1148	1	1	0.0434783	0	unknown protein
1945	16330267	1148	1	1	0.0434783	0	unknown protein
1946	16330277	1148	1	1	0.0434783	0	unknown protein
1947	16329436	1148	1	1	0.0434783	0	unknown protein
1948	16329770	1148	1	1	0.0434783	0	unknown protein
1949	16330342	1148	1	1	0.0434783	0	general secretion pathway protein G
1950	16331378	1148	1	1	0.0434783	0	unknown protein
1951	16330633	1148	1	1	0.0434783	0	hypothetical protein
1952	16330296	1148	1	1	0.0434783	0	unknown protein
1953	16330311	1148	1	1	0.0434783	0	unknown protein
1954	16329376	1148	1	1	0.0434783	0	unknown protein
1955	16331430	1148	1	1	0.0434783	0	unknown protein
1956	16330571	1148	1	1	0.0434783	0	transposase
1957	16330632	1148	1	1	0.0434783	0	unknown protein
1958	16330547	1148	1	1	0.0434783	0	phycobilisome degradation protein; NblA
1959	16330558	1148	1	1	0.0434783	0	unknown protein
1960	16329460	1148	1	1	0.0434783	0	unknown protein
1961	16329856	1148	1	1	0.0434783	0	unknown protein
1962	16331728	1148	1	1	0.0434783	0	unknown protein
1963	16331663	1148	1	1	0.0434783	0	unknown protein
1964	16330138	1148	1	1	0.0434783	0	unknown protein
1965	16330577	1148	1	1	0.0434783	0	unknown protein
1966	16330229	1148	1	1	0.0434783	0	unknown protein
1967	16330601	1148	1	1	0.0434783	0	unknown protein
1968	16330616	1148	1	1	0.0434783	0	unknown protein
1969	16330486	1148	1	1	0.0434783	0	unknown protein
1970	16330549	1148	1	1	0.0434783	0	unknown protein
1971	16331754	1148	1	1	0.0434783	0	unknown protein
1972	16332279	1148	1	1	0.0434783	0	transposase
1973	16330515	1148	1	1	0.0434783	0	unknown protein
1974	16330522	1148	1	1	0.0434783	0	unknown protein
1975	16330532	1148	1	1	0.0434783	0	unknown protein
1976	16330706	1148	1	1	0.0434783	0	unknown protein
1977	16330555	1148	1	1	0.0434783	0	unknown protein
1978	16330557	1148	1	1	0.0434783	0	50S ribosomal protein L12 honologue
1979	16331900	1148	1	1	0.0434783	0	unknown protein
1980	16330550	1148	1	1	0.0434783	0	unknown protein
1981	16331148	1148	1	1	0.0434783	0	unknown protein
1982	16330551	1148	1	1	0.0434783	0	unknown protein
1983	16329676	1148	1	1	0.0434783	0	hypothetical protein
1984	16331259	1148	1	1	0.0434783	0	unknown protein
1985	16331199	1148	1	1	0.0434783	0	unknown protein
1986	16331457	1148	1	1	0.0434783	0	unknown protein
1987	16331328	1148	1	1	0.0434783	0	unknown protein
1988	16331315	1148	1	1	0.0434783	0	unknown protein
[truncated: 1,165 more rows]
