# Supplementary material for: A computational approach to discovering the functions of bacterial phytochromes by analysis of homolog distributions
Source: BMC Bioinformatics. 2006 Mar 16;7:141. doi: 10.1186/1471-2105-7-141 (PMC1552090; doi:10.1186/1471-2105-7-141)
Supplement: Additional File 18 — Sorted list of co-distribution results based on a high E-value global BLAST analysis, the Synechocystis PCC 6803 photosynthesis protein D1 as query and all Synechocystis proteins as target. [file 1471-2105-7-141-S18.xls]

## Sheet: s6803_d1_2ndrun
Query protein D1 from Synechocystis PCC6803 (S6803_d1)
global BLAST run with default E value of 10
gi 16329178 taxid 1148, BLAST homologs found in k=16 species
a: sorting range							16
b: gi of target protein							138
c: taxid of target protein							(above values for k and n for calculation of p)
l: number of species in which BLAST homologs were found
m: number of species identical with query protein
p: probability for co-distribution
e: 1 if the target protein is a direct BLAST homolog of the query protein
f: protein annotation as
a	b	c	l	m	p	e	f
1	16329178	1148	16	16	2.9867e-21	1	photosystem II D1 protein
2	16330822	1148	16	16	2.9867e-21	1	photosystem II D1 protein
3	16332289	1148	11	10	1.69833e-10	1	photosystem II D1 protein
4	16331562	1148	7	7	7.0608e-08	0	unknown protein
5	16330222	1148	7	7	7.0608e-08	0	photosystem II PsbN protein
6	16331961	1148	31	13	1.2227e-07	0	Ycf35
7	16331119	1148	13	9	1.70285e-07	0	unknown protein
8	16332179	1148	10	8	1.92154e-07	0	unknown protein
9	16329596	1148	8	7	5.26056e-07	0	unknown protein
10	16330293	1148	6	6	9.32025e-07	0	unknown protein
11	16330221	1148	6	6	9.32025e-07	0	photosystem II PsbH protein
12	16329541	1148	6	6	9.32025e-07	0	high light inducible protein
13	16329687	1148	6	6	9.32025e-07	0	photosystem II PsbJ protein
14	16329685	1148	6	6	9.32025e-07	0	cytochrome b559 b subunit
15	16329210	1148	19	10	9.57421e-07	0	photosystem II 13 kD protein
16	16331617	1148	19	10	9.57421e-07	0	unknown protein
17	16331477	1148	15	9	1.06172e-06	0	unknown protein
18	16330706	1148	15	9	1.06172e-06	0	unknown protein
19	16331202	1148	9	7	2.20337e-06	0	unknown protein
20	16330290	1148	9	7	2.20337e-06	0	hypothetical protein
21	16330843	1148	9	7	2.20337e-06	0	unknown protein
22	16331165	1148	9	7	2.20337e-06	0	unknown protein
23	16330618	1148	16	9	2.28869e-06	0	unknown protein
24	16329368	1148	39	13	3.80504e-06	0	carbon dioxide concentrating mechanism protein; CcmK
25	16329268	1148	48	14	5.76939e-06	0	unknown protein
26	16331069	1148	7	6	6.02992e-06	0	unknown protein
27	16331731	1148	7	6	6.02992e-06	0	ycf34 gene product
28	16331513	1148	7	6	6.02992e-06	0	photosystem II PsbX protein
29	16330975	1148	7	6	6.02992e-06	0	photosystem I subunit IV
30	16329316	1148	7	6	6.02992e-06	0	hypothetical protein
31	16331274	1148	10	7	6.83215e-06	0	unknown protein
32	16329174	1148	18	9	8.63839e-06	0	hypothetical protein
33	16331129	1148	5	5	1.1269e-05	0	unknown protein
34	16329911	1148	5	5	1.1269e-05	0	unknown protein
35	16329906	1148	5	5	1.1269e-05	0	unknown protein
36	16331287	1148	5	5	1.1269e-05	0	photosystem II PsbI protein
37	16331335	1148	5	5	1.1269e-05	0	photosystem II PsbT protein
38	16329686	1148	5	5	1.1269e-05	0	photosystem II PsbL protein
39	16329384	1148	5	5	1.1269e-05	0	hypothetical protein
40	16329405	1148	5	5	1.1269e-05	0	hypothetical protein
41	16331394	1148	19	9	1.54555e-05	0	ribulose bisphosphate carboxylase small subunit
42	16329901	1148	24	10	1.5622e-05	0	hypothetical protein
43	16330256	1148	15	8	1.97936e-05	0	hypothetical protein
44	16332308	1148	8	6	2.22785e-05	0	unknown protein
45	16331625	1148	8	6	2.22785e-05	0	hypothetical protein
46	16331206	1148	8	6	2.22785e-05	0	hypothetical protein
47	16329570	1148	8	6	2.22785e-05	0	unknown protein
48	16330905	1148	8	6	2.22785e-05	0	unknown protein
49	16329478	1148	25	10	2.46663e-05	0	allophycocyanin-B
50	16329812	1148	25	10	2.46663e-05	0	hypothetical protein
51	16329785	1148	25	10	2.46663e-05	0	unknown protein
52	16332052	1148	31	11	2.68845e-05	1	photosystem II D2 protein
53	16330392	1148	31	11	2.68845e-05	1	photosystem II D2 protein
54	16332002	1148	76	16	3.23461e-05	0	unknown protein
55	16331373	1148	16	8	3.70123e-05	0	unknown protein
56	16329770	1148	46	13	3.81694e-05	0	unknown protein
57	16331838	1148	12	7	3.89508e-05	0	unknown protein
58	16330391	1148	12	7	3.89508e-05	0	photosystem II CP43 protein
59	16330812	1148	12	7	3.89508e-05	0	phytochrome-regulated gene
60	16330436	1148	12	7	3.89508e-05	0	unknown protein
61	16330441	1148	47	13	5.10431e-05	0	glutathione S-transferase
62	16332315	1148	33	11	5.58155e-05	0	unknown protein
63	16329684	1148	9	6	6.16943e-05	0	cytochrome b559 a subunit
64	16332287	1148	9	6	6.16943e-05	0	unknown protein
65	16329311	1148	9	6	6.16943e-05	0	photosystem I subunit X
66	16329173	1148	9	6	6.16943e-05	0	unknown protein
67	16332307	1148	9	6	6.16943e-05	0	unknown protein
68	16330195	1148	9	6	6.16943e-05	0	CAB/ELIP/HLIP superfamily
69	16330540	1148	9	6	6.16943e-05	0	iron-stress chlorophyll-binding protein
70	16329667	1148	9	6	6.16943e-05	0	photosystem II PsbK protein
71	16332239	1148	6	5	6.20221e-05	0	unknown protein
72	16330715	1148	6	5	6.20221e-05	0	NADH dehydrogenase subunit; NdhL
73	16329300	1148	6	5	6.20221e-05	0	photosystem II PsbM protein
74	16330449	1148	17	8	6.53278e-05	0	unknown protein
75	16331207	1148	17	8	6.53278e-05	0	unknown protein
76	16330468	1148	17	8	6.53278e-05	0	phycobilisome LC linker polypeptide
77	16329336	1148	13	7	7.83653e-05	0	unknown protein
78	16331660	1148	13	7	7.83653e-05	0	photosystem II CP47 protein
79	16330029	1148	13	7	7.83653e-05	0	P700 apoprotein subunit Ia
80	16330503	1148	13	7	7.83653e-05	0	unknown protein
81	16330806	1148	41	12	8.17387e-05	0	unknown protein
82	16329421	1148	41	12	8.17387e-05	0	unknown protein
83	16331479	1148	18	8	0.000109815	0	unknown protein
84	16331981	1148	18	8	0.000109815	0	unknown protein
85	16331001	1148	18	8	0.000109815	0	unknown protein
86	16331727	1148	18	8	0.000109815	0	unknown protein
87	16329736	1148	18	8	0.000109815	0	unknown protein
88	16329211	1148	50	13	0.000116305	0	unknown protein
89	16331149	1148	29	10	0.000121144	0	unknown protein
90	16329483	1148	29	10	0.000121144	0	hypothetical protein
91	16331528	1148	59	14	0.000122373	0	lipopeptide antibiotics iturin a biosynthesis protein
92	16330622	1148	59	14	0.000122373	0	1,4-dihydroxy-2-naphtoic acid prenyltransferase
93	16330828	1148	4	4	0.000125838	0	PetG subunit of the cytochrome b6f complex
94	16330755	1148	4	4	0.000125838	0	hypothetical protein
95	16331657	1148	4	4	0.000125838	0	unknown protein
96	16330700	1148	10	6	0.000142279	0	photosystem I subunit III
97	16331962	1148	10	6	0.000142279	0	unknown protein
98	16329820	1148	10	6	0.000142279	0	phycocyanin associated linker protein
99	16329801	1148	10	6	0.000142279	0	high light-inducible protein
100	16330417	1148	10	6	0.000142279	0	unknown protein
101	16330388	1148	10	6	0.000142279	0	unknown protein
102	16331673	1148	10	6	0.000142279	0	unknown protein
103	16332233	1148	10	6	0.000142279	0	photosystem I subunit XI
104	16329817	1148	10	6	0.000142279	0	unknown protein
105	16331350	1148	14	7	0.000145446	0	unknown protein
106	16331591	1148	14	7	0.000145446	0	unknown protein
107	16331085	1148	14	7	0.000145446	0	unknown protein
108	16330319	1148	14	7	0.000145446	0	unknown protein
109	16332118	1148	14	7	0.000145446	0	phycobilisome core component
110	16329600	1148	14	7	0.000145446	0	unknown protein
111	16332212	1148	43	12	0.000145845	0	unknown protein
112	16330038	1148	36	11	0.000149461	0	carbon dioxide concentrating mechanism protein; CcmK
113	16329226	1148	51	13	0.000150772	0	UDP-N-acetyl-D-mannosaminuronic acid transferase
114	16330780	1148	24	9	0.000160683	0	unknown protein
115	16330888	1148	24	9	0.000160683	0	unknown protein
116	16331612	1148	30	10	0.000171714	0	amidase enhancer
117	16329569	1148	30	10	0.000171714	0	unknown protein
118	16329629	1148	19	8	0.000177036	0	unknown protein
119	16331143	1148	19	8	0.000177036	0	unknown protein
120	16330537	1148	19	8	0.000177036	0	unknown protein
121	16330737	1148	19	8	0.000177036	0	hypothetical protein
122	16331125	1148	71	15	0.000183046	0	spermidine/putrescine-binding periplasmic protein
123	16331455	1148	44	12	0.000192093	0	carbon dioxide concentrating mechanism protein; CcmK
124	16329789	1148	44	12	0.000192093	0	ferredoxin
125	16331812	1148	52	13	0.000194097	0	transcriptional regulatory protein
126	16329498	1148	61	14	0.000196741	0	unknown protein
127	16330699	1148	7	5	0.000198987	0	photosystem I subunit IX
128	16331360	1148	7	5	0.000198987	0	unknown protein
129	16330444	1148	37	11	0.000202268	0	unknown protein
130	16329367	1148	37	11	0.000202268	0	carbon dioxide concentrating mechanism protein; CcmK
131	16329366	1148	25	9	0.000235651	0	carbon dioxide concentrating mechanism protein; CcmL
132	16332324	1148	25	9	0.000235651	0	unknown protein
133	16330218	1148	15	7	0.000252918	0	unknown protein
134	16330030	1148	15	7	0.000252918	0	P700 apoprotein subunit Ib
135	16329371	1148	15	7	0.000252918	0	unknown protein
136	16329979	1148	15	7	0.000252918	0	unknown protein
137	16330559	1148	38	11	0.00027058	0	unknown protein
138	16332162	1148	38	11	0.00027058	0	hypothetical protein
139	16329721	1148	38	11	0.00027058	0	unknown protein
140	16330125	1148	73	15	0.000282327	0	glutathione synthetase
141	16329333	1148	11	6	0.000288561	0	hypothetical protein
142	16331243	1148	11	6	0.000288561	0	unknown protein
143	16331128	1148	11	6	0.000288561	0	hypothetical protein
144	16329840	1148	11	6	0.000288561	0	unknown protein
145	16329280	1148	11	6	0.000288561	0	photosystem I subunit II
146	16331059	1148	11	6	0.000288561	0	hypothetical protein
147	16330400	1148	11	6	0.000288561	0	unknown protein
148	16330380	1148	11	6	0.000288561	0	unknown protein
149	16329473	1148	11	6	0.000288561	0	unknown protein
150	16331343	1148	54	13	0.00031537	0	hypothetical protein
151	16329439	1148	46	12	0.000324721	0	photosystem II 12 kD extrinsic protein
152	16329308	1148	32	10	0.000328691	0	unknown protein
153	16329456	1148	26	9	0.000338082	0	heme oxygenase
154	16329289	1148	26	9	0.000338082	0	unknown protein
155	16331507	1148	39	11	0.000358036	0	unknown protein
156	16330580	1148	55	13	0.000398235	0	GlpX protein
157	16330716	1148	21	8	0.000414451	0	unknown protein
158	16331699	1148	21	8	0.000414451	0	unknown protein
159	16330112	1148	16	7	0.000416732	0	protochlorophillide reductase 57 kD subunit
160	16331302	1148	16	7	0.000416732	0	unknown protein
161	16329784	1148	16	7	0.000416732	0	unknown protein
162	16330175	1148	16	7	0.000416732	0	unknown protein
163	16330039	1148	47	12	0.000417095	0	carbon dioxide concentrating mechanism protein; CcmK
164	16331716	1148	47	12	0.000417095	0	unknown protein
165	16330223	1148	40	11	0.000468901	0	unknown protein
166	16331004	1148	65	14	0.000478733	0	high-affinity branched-chain amino acid transport permease protein
167	16329753	1148	8	5	0.000486076	0	unknown protein
168	16330544	1148	8	5	0.000486076	0	unknown protein
169	16329594	1148	8	5	0.000486076	0	hypothetical protein
170	16329698	1148	8	5	0.000486076	0	unknown protein
171	16330849	1148	56	13	0.000499886	0	melibiose carrier protein
172	16330061	1148	12	6	0.000531678	0	high light inducible protein
173	16330318	1148	12	6	0.000531678	0	hypothetical protein
174	16330302	1148	12	6	0.000531678	0	hypothetical protein
175	16331571	1148	48	12	0.000531681	0	penicillin-binding protein 4
176	16332285	1148	48	12	0.000531681	0	hypothetical protein
177	16329651	1148	48	12	0.000531681	0	hypothetical protein
178	16330714	1148	5	4	0.000572843	0	unknown protein
179	16329826	1148	5	4	0.000572843	0	unknown protein
180	16330696	1148	5	4	0.000572843	0	unknown protein
181	16332185	1148	66	14	0.000590976	0	ABC-transporter DevB homologue
182	16330954	1148	34	10	0.000594268	0	unknown protein
183	16330347	1148	34	10	0.000594268	0	unknown protein
184	16330835	1148	22	8	0.000606747	0	unknown protein
185	16330985	1148	57	13	0.000623887	0	phosphoenolpyruvate carboxylase
186	16331855	1148	17	7	0.000656181	0	unknown protein
187	16332253	1148	17	7	0.000656181	0	unknown protein
188	16330230	1148	58	13	0.000774339	0	beta transducin-like protein
189	16330271	1148	42	11	0.000781456	0	unknown protein
190	16330217	1148	78	15	0.000782739	0	hypothetical protein
191	16330534	1148	50	12	0.000845507	0	hypothetical protein
192	16332203	1148	50	12	0.000845507	0	unknown protein
193	16331362	1148	23	8	0.000866184	0	unknown protein
194	16331676	1148	23	8	0.000866184	0	hypothetical protein
195	16329307	1148	23	8	0.000866184	0	unknown protein
196	16331392	1148	23	8	0.000866184	0	ribulose bisphosphate carboxylase large subunit
197	16329438	1148	68	14	0.000888874	0	hypothetical protein
198	16330134	1148	68	14	0.000888874	0	unknown protein
199	16332156	1148	29	9	0.000891275	0	unknown protein
200	16331220	1148	13	6	0.000909038	0	unknown protein
201	16331488	1148	13	6	0.000909038	0	unknown protein
202	16331637	1148	13	6	0.000909038	0	unknown protein
203	16329710	1148	13	6	0.000909038	0	phycobilisome rod-core linker polypeptide; CpcG
204	16329693	1148	13	6	0.000909038	0	unknown protein
205	16331203	1148	92	16	0.000941698	0	dolichol phosphate mannose synthase
206	16331451	1148	59	13	0.00095593	0	unknown protein
207	16329312	1148	59	13	0.00095593	0	unknown protein
208	16330342	1148	18	7	0.000993886	0	general secretion pathway protein G
209	16330146	1148	18	7	0.000993886	0	unknown protein
210	16331474	1148	18	7	0.000993886	0	unknown protein
211	16329869	1148	18	7	0.000993886	0	unknown protein
212	16330041	1148	18	7	0.000993886	0	unknown protein
213	16330200	1148	18	7	0.000993886	0	unknown protein
214	16330458	1148	18	7	0.000993886	0	unknown protein
215	16331057	1148	18	7	0.000993886	0	unknown protein
216	16332337	1148	43	11	0.00099539	0	unknown protein
217	16332193	1148	9	5	0.00100113	0	unknown protein
218	16331448	1148	9	5	0.00100113	0	unknown protein
219	16330437	1148	9	5	0.00100113	0	hypothetical protein
220	16331734	1148	9	5	0.00100113	0	unknown protein
221	16330074	1148	9	5	0.00100113	0	unknown protein
222	16329447	1148	9	5	0.00100113	0	unknown protein
223	16331827	1148	9	5	0.00100113	0	hypothetical protein
224	16331902	1148	9	5	0.00100113	0	unknown protein
225	16330025	1148	9	5	0.00100113	0	unknown protein
226	16331358	1148	36	10	0.00102227	0	unknown protein
227	16330492	1148	36	10	0.00102227	0	unknown protein
228	16330383	1148	51	12	0.00105541	0	unknown protein
229	16332131	1148	30	9	0.00119148	0	photosystem I subunit X
230	16329830	1148	30	9	0.00119148	0	aspartoacylase, ASP
231	16329451	1148	24	8	0.00120889	0	unknown protein
232	16329747	1148	24	8	0.00120889	0	hypothetical protein
233	16330934	1148	44	11	0.00125733	0	unknown protein
234	16331417	1148	3	3	0.00130677	0	unknown protein
235	16329742	1148	3	3	0.00130677	0	unknown protein
236	16330958	1148	3	3	0.00130677	0	unknown protein
237	16330735	1148	3	3	0.00130677	0	unknown protein
238	16329611	1148	3	3	0.00130677	0	unknown protein
239	16332003	1148	70	14	0.00131484	0	CmpR
240	16331623	1148	70	14	0.00131484	0	hypothetical protein
241	16331830	1148	37	10	0.00131849	0	chorismate mutase
242	16330316	1148	37	10	0.00131849	0	unknown protein
243	16330555	1148	81	15	0.00138645	0	unknown protein
244	16330725	1148	81	15	0.00138645	0	glucosyltransferase
245	16331547	1148	61	13	0.00143457	0	chloroplast membrane-associated 30 kD protein
246	16331038	1148	19	7	0.00145563	0	hypothetical protein
247	16330174	1148	19	7	0.00145563	0	unknown protein
248	16331120	1148	19	7	0.00145563	0	unknown protein
249	16331015	1148	19	7	0.00145563	0	unknown protein
250	16329239	1148	19	7	0.00145563	0	unknown protein
251	16329950	1148	19	7	0.00145563	0	unknown protein
252	16330885	1148	14	6	0.00146355	0	hypothetical protein
253	16330866	1148	14	6	0.00146355	0	unknown protein
254	16331250	1148	14	6	0.00146355	0	unknown protein
255	16330336	1148	14	6	0.00146355	0	hypothetical protein
256	16332106	1148	14	6	0.00146355	0	unknown protein
257	16329484	1148	14	6	0.00146355	0	unknown protein
258	16329842	1148	14	6	0.00146355	0	unknown protein
259	16331736	1148	14	6	0.00146355	0	unknown protein
260	16329208	1148	14	6	0.00146355	0	unknown protein
261	16329805	1148	14	6	0.00146355	0	unknown protein
262	16330313	1148	14	6	0.00146355	0	unknown protein
263	16332234	1148	6	4	0.00156347	0	photosystem I subunit VIII
264	16331090	1148	6	4	0.00156347	0	unknown protein
265	16331147	1148	6	4	0.00156347	0	unknown protein
266	16329798	1148	6	4	0.00156347	0	unknown protein
267	16331476	1148	45	11	0.0015756	0	glutathione S-transferase
268	16331237	1148	71	14	0.00158961	0	response regulator like protein
269	16330301	1148	53	12	0.00161335	0	sugar fermentation stimulation protein
270	16330255	1148	95	16	0.00164829	0	deoxyribose-phosphate aldolase
271	16331929	1148	25	8	0.00165303	0	salt-stress induced hydrophobic peptide
272	16332135	1148	38	10	0.00168307	0	unknown protein
273	16331834	1148	62	13	0.00174445	0	4-hydroxy-2-oxoglutarate aldolase
274	16330864	1148	62	13	0.00174445	0	UDP-N-acetyl-D-mannosaminuronic acid transferase
275	16331116	1148	62	13	0.00174445	0	transcriptional activator protein; NtcB
276	16331880	1148	10	5	0.00183152	0	unknown protein
277	16330604	1148	10	5	0.00183152	0	unknown protein
278	16330669	1148	10	5	0.00183152	0	unknown protein
279	16330296	1148	10	5	0.00183152	0	unknown protein
280	16332194	1148	10	5	0.00183152	0	phycobilisome rod-core linker polypeptide; CpcG
281	16329657	1148	10	5	0.00183152	0	unknown protein
282	16329863	1148	10	5	0.00183152	0	unknown protein
283	16330407	1148	10	5	0.00183152	0	unknown protein
284	16330571	1148	10	5	0.00183152	0	transposase
285	16329512	1148	72	14	0.00191441	0	unknown protein
286	16331296	1148	46	11	0.00195946	0	unknown protein
287	16331157	1148	54	12	0.00197669	0	hypothetical protein
288	16329888	1148	83	15	0.00199849	0	hydrogenase expression/formation protein; HypB
289	16330842	1148	32	9	0.00204156	0	unknown protein
290	16330484	1148	32	9	0.00204156	0	hypothetical protein
291	16332322	1148	32	9	0.00204156	0	unknown protein
292	16329422	1148	20	7	0.00207006	0	unknown protein
293	16330770	1148	20	7	0.00207006	0	unknown protein
294	16331638	1148	20	7	0.00207006	0	unknown protein
295	16331025	1148	20	7	0.00207006	0	unknown protein
296	16329669	1148	63	13	0.00211124	0	hypothetical protein
297	16330462	1148	39	10	0.00212764	0	transposase
298	16331813	1148	39	10	0.00212764	0	glucokinase
299	16330724	1148	39	10	0.00212764	0	hypothetical protein
300	16330761	1148	26	8	0.00221866	0	fatty acid desaturase
301	16330611	1148	26	8	0.00221866	0	unknown protein
302	16330371	1148	15	6	0.00224254	0	photosystem II 13kD protein (PsbW) homologue
303	16331863	1148	15	6	0.00224254	0	septum site-determining protein; MinE
304	16332098	1148	15	6	0.00224254	0	unknown protein
305	16330311	1148	15	6	0.00224254	0	unknown protein
306	16330167	1148	15	6	0.00224254	0	unknown protein
307	16332333	1148	55	12	0.00240793	0	unknown protein
308	16330068	1148	47	11	0.00241915	0	hypothetical protein
309	16330396	1148	47	11	0.00241915	0	unknown protein
310	16330530	1148	47	11	0.00241915	0	unknown protein
311	16331532	1148	47	11	0.00241915	0	virulence associated protein C
312	16330894	1148	33	9	0.00262177	0	delta 15 desaturase
313	16330717	1148	33	9	0.00262177	0	unknown protein
314	16332112	1148	33	9	0.00262177	0	hypothetical protein
315	16330641	1148	33	9	0.00262177	0	transposase
316	16329399	1148	74	14	0.00274568	0	hypothetical protein
317	16332248	1148	74	14	0.00274568	0	response regulator like protein
318	16329424	1148	85	15	0.00284686	0	hypothetical protein
319	16331231	1148	85	15	0.00284686	0	iron utilization protein
320	16329872	1148	21	7	0.00286826	0	unknown protein
321	16331554	1148	21	7	0.00286826	0	unknown protein
322	16329175	1148	21	7	0.00286826	0	PNIL34 or AT103 phytochrome-regulated gene homologue
323	16330291	1148	21	7	0.00286826	0	hypothetical protein
324	16331776	1148	21	7	0.00286826	0	PCC7942 clock gene...ORFE
325	16329943	1148	21	7	0.00286826	0	ycf21 gene product
326	16330615	1148	21	7	0.00286826	0	hypothetical protein
327	16331911	1148	21	7	0.00286826	0	hypothetical protein
328	16331020	1148	21	7	0.00286826	0	lignostilbene-alpha,beta-dioxygenase
329	16329682	1148	56	12	0.00291695	0	rubredoxin
330	16330803	1148	56	12	0.00291695	0	hypothetical protein
331	16332202	1148	48	11	0.00296592	0	unknown protein
332	16330854	1148	48	11	0.00296592	0	unknown protein
333	16331313	1148	65	13	0.00305039	0	hypothetical protein
334	16330315	1148	65	13	0.00305039	0	unknown protein
335	16329392	1148	65	13	0.00305039	0	4-alpha-glucanotransferase
336	16330926	1148	127	11	0.00306923	0	ribonucleotide reductase subunit alpha
337	16329585	1148	11	5	0.00306923	0	PxcA
338	16329838	1148	11	5	0.00306923	0	fibrillin
339	16330341	1148	11	5	0.00306923	0	unknown protein
340	16332042	1148	11	5	0.00306923	0	unknown protein
341	16331977	1148	75	14	0.00327034	0	ABC transporter
342	16331779	1148	75	14	0.00327034	0	CobW protein
343	16330052	1148	16	6	0.00329635	0	unknown protein
344	16329966	1148	16	6	0.00329635	0	unknown protein
345	16331681	1148	16	6	0.00329635	0	ferredoxin-thioredoxin reductase, catalytic chain
346	16332001	1148	16	6	0.00329635	0	unknown protein
347	16330654	1148	16	6	0.00329635	0	unknown protein
348	16329348	1148	16	6	0.00329635	0	unknown protein
349	16332329	1148	16	6	0.00329635	0	unknown protein
350	16331068	1148	16	6	0.00329635	0	photosystem II manganese-stabilizing polypeptide
351	16331315	1148	16	6	0.00329635	0	unknown protein
352	16331213	1148	41	10	0.00330878	0	unknown protein
353	16330935	1148	41	10	0.00330878	0	unknown protein
354	16331078	1148	41	10	0.00330878	0	unknown protein
355	16331416	1148	7	4	0.00331646	0	unknown protein
356	16331246	1148	7	4	0.00331646	0	unknown protein
357	16330006	1148	7	4	0.00331646	0	unknown protein
358	16329612	1148	7	4	0.00331646	0	unknown protein
359	16330657	1148	7	4	0.00331646	0	hypothetical protein
360	16332026	1148	7	4	0.00331646	0	Ap-4-A phosphorylase II
361	16331199	1148	7	4	0.00331646	0	unknown protein
362	16332140	1148	7	4	0.00331646	0	LIM17 protein
363	16331037	1148	7	4	0.00331646	0	unknown protein
364	16329945	1148	34	9	0.0033279	0	hypothetical protein
365	16329553	1148	34	9	0.0033279	0	unknown protein
366	16331423	1148	99	16	0.00337653	0	glucose inhibited division protein A
367	16329382	1148	99	16	0.00337653	0	alanine dehydrogenase
368	16329241	1148	57	12	0.00351457	0	hypothetical protein
369	16331150	1148	57	12	0.00351457	0	high-affinity branched-chain amino acid transport protein; BraE
370	16331821	1148	57	12	0.00351457	0	NAD-reducing hydrogenase gamma subunit homologue
371	16331655	1148	57	12	0.00351457	0	unknown protein
372	16330988	1148	49	11	0.003612	0	unknown protein
373	16330440	1148	49	11	0.003612	0	phytoene synthase
374	16330505	1148	66	13	0.00364249	0	lactose transport system permease protein; LacG
375	16329741	1148	66	13	0.00364249	0	LysR transcriptional regulator
376	16330749	1148	28	8	0.00380329	0	unknown protein
377	16332218	1148	28	8	0.00380329	0	unknown protein
378	16330372	1148	76	14	0.00388154	0	extracellular solute-binding protein
379	16329712	1148	22	7	0.00388318	0	unknown protein
380	16331346	1148	22	7	0.00388318	0	unknown protein
381	16330869	1148	22	7	0.00388318	0	unknown protein
382	16331663	1148	22	7	0.00388318	0	unknown protein
383	16331308	1148	22	7	0.00388318	0	unknown protein
384	16332134	1148	22	7	0.00388318	0	hypothetical protein
385	16331496	1148	22	7	0.00388318	0	hypothetical protein
386	16330386	1148	87	15	0.00400947	0	hypothetical protein
387	16331843	1148	87	15	0.00400947	0	precorrin-6y methylase
388	16332267	1148	100	16	0.00401968	0	dihydroxyacid dehydratase
389	16329746	1148	100	16	0.00401968	0	sulfolipid biosynthesis protein; SqdB
390	16331024	1148	42	10	0.00407415	0	unknown protein
391	16331459	1148	35	9	0.00417834	0	unknown protein
392	16331137	1148	58	12	0.00421257	0	beta transducin-like protein
393	16332243	1148	58	12	0.00421257	0	glutathione S-transferase
394	16331481	1148	67	13	0.00433108	0	diacylglycerol kinase
395	16330450	1148	67	13	0.00433108	0	unknown protein
396	16329975	1148	67	13	0.00433108	0	lactose transport system permease protein; LacF
397	16331960	1148	67	13	0.00433108	0	ferredoxin (bacterial type ferredoxin family)
398	16331817	1148	67	13	0.00433108	0	unknown protein
399	16331866	1148	67	13	0.00433108	0	heterocyst to vegetative cell connection protein
400	16330774	1148	67	13	0.00433108	0	unknown protein
401	16331689	1148	50	11	0.00437062	0	hypothetical protein
402	16329769	1148	50	11	0.00437062	0	unknown protein
403	16331524	1148	77	14	0.00459106	0	O-succinylbenzoic acid--CoA ligase
404	16330095	1148	17	6	0.00467678	0	unknown protein
405	16331556	1148	17	6	0.00467678	0	unknown protein
406	16329534	1148	17	6	0.00467678	0	unknown protein
407	16331173	1148	17	6	0.00467678	0	unknown protein
408	16331438	1148	17	6	0.00467678	0	unknown protein
409	16331644	1148	17	6	0.00467678	0	hypothetical protein
410	16329822	1148	17	6	0.00467678	0	phycocyanin associated linker protein
411	16329459	1148	4	3	0.00472375	0	unknown protein
412	16331754	1148	4	3	0.00472375	0	unknown protein
413	16330216	1148	88	15	0.00473856	0	unknown protein
414	16332201	1148	88	15	0.00473856	0	ATP-binding subunit of an ABC-type osmolyte transporter
415	16329330	1148	101	16	0.00477633	0	ATP synthase subunit b'
416	16330110	1148	12	5	0.00480582	0	unknown protein
417	16329661	1148	12	5	0.00480582	0	unknown protein
418	16329490	1148	12	5	0.00480582	0	hypothetical protein
419	16329340	1148	12	5	0.00480582	0	unknown protein
420	16332200	1148	12	5	0.00480582	0	glucosylglycerolphosphate phosphatase
421	16329562	1148	12	5	0.00480582	0	unknown protein
422	16331563	1148	29	8	0.00487018	0	hypothetical protein
423	16331013	1148	29	8	0.00487018	0	hypothetical protein
424	16331688	1148	29	8	0.00487018	0	hypothetical protein
425	16330403	1148	29	8	0.00487018	0	unknown protein
426	16330410	1148	29	8	0.00487018	0	unknown protein
427	16331445	1148	43	10	0.00497695	0	unknown protein
428	16331388	1148	43	10	0.00497695	0	membrane-bound lytic transglycosylase A
429	16331399	1148	59	12	0.00502372	0	ferredoxin
430	16331021	1148	59	12	0.00502372	0	unknown protein
431	16330554	1148	68	13	0.00512853	0	ABC transporter
432	16332081	1148	23	7	0.00514898	0	hypothetical protein
433	16330323	1148	23	7	0.00514898	0	unknown protein
434	16330183	1148	23	7	0.00514898	0	unknown protein
435	16329349	1148	36	9	0.00519249	0	unknown protein
436	16330582	1148	36	9	0.00519249	0	transposase
437	16329889	1148	36	9	0.00519249	0	hypothetical protein
438	16329431	1148	36	9	0.00519249	0	unknown protein
439	16330228	1148	36	9	0.00519249	0	unknown protein
440	16332060	1148	51	11	0.00525592	0	unknown protein
441	16331033	1148	78	14	0.0054119	0	galactosyl-1-phosphate transferase
442	16329393	1148	78	14	0.0054119	0	unknown protein
443	16331706	1148	89	15	0.0055851	0	hypothetical protein
444	16329299	1148	89	15	0.0055851	0	unknown protein
445	16329449	1148	89	15	0.0055851	0	glycolate oxidase subunit; GlcE
446	16329494	1148	102	16	0.00566495	0	CDP-glucose-4,6-dehydratase
447	16330907	1148	60	12	0.00596169	0	hypothetical protein
448	16332161	1148	60	12	0.00596169	0	glutaredoxin
449	16330087	1148	60	12	0.00596169	0	rare lipoprotein A
450	16330925	1148	8	4	0.00602532	0	unknown protein
451	16330790	1148	8	4	0.00602532	0	unknown protein
452	16332261	1148	8	4	0.00602532	0	unknown protein
453	16331570	1148	8	4	0.00602532	0	unknown protein
454	16331515	1148	8	4	0.00602532	0	unknown protein
455	16332215	1148	8	4	0.00602532	0	unknown protein
456	16330507	1148	8	4	0.00602532	0	unknown protein
457	16331185	1148	8	4	0.00602532	0	unknown protein
458	16329676	1148	8	4	0.00602532	0	hypothetical protein
459	16329283	1148	8	4	0.00602532	0	unknown protein
460	16332058	1148	8	4	0.00602532	0	unknown protein
461	16330617	1148	44	10	0.00603397	0	unknown protein
462	16329679	1148	44	10	0.00603397	0	unknown protein
463	16332000	1148	69	13	0.00604827	0	unknown protein
464	16331123	1148	69	13	0.00604827	0	ycf39 gene product
465	16332075	1148	30	8	0.00615373	0	hypothetical protein
466	16330570	1148	30	8	0.00615373	0	squalene-hopene-cyclase
467	16329535	1148	30	8	0.00615373	0	hypothetical protein
468	16330697	1148	52	11	0.00628294	0	D-alanyl-D-alanine carboxypeptidase
469	16331010	1148	52	11	0.00628294	0	fructose 1,6-bisphosphatase
470	16330036	1148	79	14	0.00635829	0	OmpR subfamily
471	16329635	1148	79	14	0.00635829	0	regulatory protein for beta-lactamase
472	16331286	1148	37	9	0.00639062	0	unknown protein
473	16331995	1148	37	9	0.00639062	0	unknown protein
474	16329304	1148	37	9	0.00639062	0	hypothetical protein
475	16331244	1148	18	6	0.00643541	0	phycobilisome LCM core-membrane linker polypeptide
476	16331076	1148	18	6	0.00643541	0	unknown protein
477	16331253	1148	18	6	0.00643541	0	unknown protein
478	16331805	1148	18	6	0.00643541	0	unknown protein
479	16329429	1148	18	6	0.00643541	0	unknown protein
480	16329730	1148	18	6	0.00643541	0	unknown protein
481	16329996	1148	18	6	0.00643541	0	PmgA
482	16329709	1148	18	6	0.00643541	0	hypothetical protein
483	16331288	1148	18	6	0.00643541	0	unknown protein
484	16330865	1148	18	6	0.00643541	0	unknown protein
485	16331879	1148	18	6	0.00643541	0	unknown protein
486	16331535	1148	18	6	0.00643541	0	unknown protein
487	16331354	1148	18	6	0.00643541	0	unknown protein
488	16331070	1148	24	7	0.00670026	0	unknown protein
489	16330896	1148	24	7	0.00670026	0	unknown protein
490	16331486	1148	24	7	0.00670026	0	unknown protein
491	16331548	1148	24	7	0.00670026	0	unknown protein
492	16331642	1148	24	7	0.00670026	0	unknown protein
493	16330868	1148	24	7	0.00670026	0	unknown protein
494	16329974	1148	61	12	0.0070411	0	unknown protein
495	16331272	1148	61	12	0.0070411	0	unknown protein
496	16330067	1148	61	12	0.0070411	0	hypothetical protein
497	16331756	1148	70	13	0.00710475	0	OmpR subfamily
498	16331382	1148	70	13	0.00710475	0	hypothetical protein
499	16329548	1148	70	13	0.00710475	0	alkaline phosphatase
500	16329732	1148	70	13	0.00710475	0	esterase
501	16332076	1148	70	13	0.00710475	0	unknown protein
502	16331106	1148	70	13	0.00710475	0	cytochrome c550
503	16329558	1148	70	13	0.00710475	0	OmpR subfamily
504	16331398	1148	70	13	0.00710475	0	lipid A disaccharide synthase
505	16331950	1148	13	5	0.00712768	0	unknown protein
506	16331868	1148	13	5	0.00712768	0	unknown protein
507	16332204	1148	13	5	0.00712768	0	unknown protein
508	16331533	1148	13	5	0.00712768	0	PEMI-like protein homologue
509	16330845	1148	13	5	0.00712768	0	unknown protein
510	16329181	1148	13	5	0.00712768	0	unknown protein
511	16330886	1148	13	5	0.00712768	0	unknown protein
512	16331209	1148	13	5	0.00712768	0	unknown protein
513	16331167	1148	13	5	0.00712768	0	transposase
514	16330202	1148	13	5	0.00712768	0	unknown protein
515	16330783	1148	13	5	0.00712768	0	unknown protein
516	16329433	1148	80	14	0.00744577	0	hypothetical protein
517	16331026	1148	80	14	0.00744577	0	beta-glucosidase
518	16330909	1148	80	14	0.00744577	0	glutamine-binding protein
519	16332044	1148	80	14	0.00744577	0	unknown protein
520	16331659	1148	53	11	0.00746751	0	Mg-protoporphyrin IX monomethyl ester oxidative cyclase 66 kD subunit
521	16330722	1148	53	11	0.00746751	0	unknown protein
522	16332138	1148	53	11	0.00746751	0	oligopeptidase A
523	16331041	1148	31	8	0.00767978	0	unknown protein
524	16331587	1148	31	8	0.00767978	0	unknown protein
525	16330591	1148	91	15	0.00769736	0	hypothetical protein
526	16330283	1148	91	15	0.00769736	0	homoserine kinase
527	16331517	1148	91	15	0.00769736	0	unknown protein
528	16330153	1148	91	15	0.00769736	0	fructokinase
529	16330425	1148	38	9	0.00779355	0	transposase
530	16330911	1148	38	9	0.00779355	0	unknown protein
531	16329516	1148	104	16	0.00792619	0	GDP-D-mannose dehydratase
532	16329417	1148	104	16	0.00792619	0	hypothetical protein
533	16329733	1148	62	12	0.00827741	0	unknown protein
534	16329383	1148	62	12	0.00827741	0	pyridoxal phosphate biosynthetic protein; PdxJ
535	16331418	1148	62	12	0.00827741	0	hypothetical protein
536	16330556	1148	71	13	0.0083135	0	unknown protein
537	16329388	1148	71	13	0.0083135	0	NarL subfamily
538	16332206	1148	25	7	0.00857124	0	protochlorophillide reductase subunit; ChlN
539	16330412	1148	25	7	0.00857124	0	unknown protein
540	16329774	1148	25	7	0.00857124	0	unknown protein
541	16330545	1148	25	7	0.00857124	0	unknown protein
542	16329499	1148	25	7	0.00857124	0	unknown protein
543	16331040	1148	25	7	0.00857124	0	unknown protein
544	16331267	1148	19	6	0.0086218	0	unknown protein
545	16329595	1148	19	6	0.0086218	0	unknown protein
546	16331826	1148	19	6	0.0086218	0	hypothetical protein
547	16332006	1148	19	6	0.0086218	0	unknown protein
548	16331797	1148	46	10	0.00868149	0	unknown protein
549	16329443	1148	81	14	0.0086912	0	hypothetical protein
550	16332125	1148	81	14	0.0086912	0	NifU protein
551	16329469	1148	81	14	0.0086912	0	hypothetical protein
552	16331899	1148	81	14	0.0086912	0	OmpR subfamily
553	16331724	1148	81	14	0.0086912	0	methyltransferase
554	16330817	1148	81	14	0.0086912	0	regulatory components of sensory transduction system
555	16330608	1148	81	14	0.0086912	0	Na+ -ATPase subunit J
556	16330814	1148	54	11	0.00882617	0	membrane bound protein; LytR
557	16330005	1148	92	15	0.00900116	0	hypothetical protein
558	16329329	1148	92	15	0.00900116	0	ATP synthase subunit b
559	16332264	1148	92	15	0.00900116	0	antiviral protein
560	16330976	1148	92	15	0.00900116	0	formamidopyrimidine-DNA glycosylase
561	16330631	1148	105	16	0.00935112	0	leucine aminopeptidase
562	16331077	1148	39	9	0.0094224	0	urease beta subunit
563	16330018	1148	32	8	0.00947412	0	hypothetical protein
564	16332231	1148	32	8	0.00947412	0	unknown protein
565	16332116	1148	32	8	0.00947412	0	general secretion pathway protein G
566	16330333	1148	32	8	0.00947412	0	unknown protein
567	16331426	1148	32	8	0.00947412	0	hypothetical protein
568	16331684	1148	32	8	0.00947412	0	unknown protein
569	16330811	1148	32	8	0.00947412	0	heme oxygenase
570	16330853	1148	63	12	0.00968687	0	GDP-mannose pyrophosphorylase
571	16330661	1148	63	12	0.00968687	0	cation or drug efflux system protein
572	16331000	1148	72	13	0.00969102	0	OmpR subfamily
573	16331793	1148	72	13	0.00969102	0	periplasmic iron-binding protein
574	16332271	1148	72	13	0.00969102	0	cation or drug efflux system protein
575	16329947	1148	72	13	0.00969102	0	SrrA
576	16329809	1148	72	13	0.00969102	0	hypothetical protein
577	16330145	1148	9	4	0.00984445	0	hypothetical protein
578	16330126	1148	9	4	0.00984445	0	unknown protein
579	16331230	1148	9	4	0.00984445	0	unknown protein
580	16329471	1148	9	4	0.00984445	0	unknown protein
581	16330384	1148	9	4	0.00984445	0	unknown protein
582	16331694	1148	9	4	0.00984445	0	unknown protein
583	16331664	1148	9	4	0.00984445	0	unknown protein
584	16331522	1148	9	4	0.00984445	0	unknown protein
585	16329567	1148	9	4	0.00984445	0	unknown protein
586	16330015	1148	14	5	0.0101118	0	unknown protein
587	16330387	1148	14	5	0.0101118	0	unknown protein
588	16331049	1148	14	5	0.0101118	0	unknown protein
589	16329269	1148	14	5	0.0101118	0	unknown protein
590	16330624	1148	82	14	0.0101128	0	unknown protein
591	16329434	1148	82	14	0.0101128	0	iron transport protein
592	16331555	1148	82	14	0.0101128	0	unknown protein
593	16332115	1148	82	14	0.0101128	0	sulfate transport system permease protein
594	16330469	1148	82	14	0.0101128	0	ribosomal protein L11 methyltransferase; PrmA
595	16329306	1148	82	14	0.0101128	0	hypothetical protein
596	16331947	1148	55	11	0.010376	0	unknown protein
597	16331415	1148	55	11	0.010376	0	cobinamide kinase/cobinamide phosphate guanylyltransferase
598	16329816	1148	55	11	0.010376	0	GumB protein
599	16329933	1148	93	15	0.0104988	0	50S ribosomal protein L29
600	16331050	1148	93	15	0.0104988	0	phosphoribulokinase
601	16331485	1148	93	15	0.0104988	0	unknown protein
602	16331005	1148	93	15	0.0104988	0	hypothetical protein
603	16331045	1148	93	15	0.0104988	0	unknown protein
604	16332247	1148	5	3	0.0106637	0	unknown protein
605	16331446	1148	5	3	0.0106637	0	unknown protein
606	16330941	1148	5	3	0.0106637	0	unknown protein
607	16331928	1148	26	7	0.0107949	0	unknown protein
608	16330860	1148	26	7	0.0107949	0	unknown protein
609	16330804	1148	73	13	0.0112548	0	unknown protein
610	16332195	1148	73	13	0.0112548	0	OmpR subfamily
611	16330539	1148	73	13	0.0112548	0	flavodoxin
612	16330686	1148	73	13	0.0112548	0	hydrogenase small subunit
613	16331504	1148	73	13	0.0112548	0	conserved component of ABC transporter for natural amino acids
614	16330019	1148	20	6	0.0112818	0	hypothetical protein
615	16330919	1148	20	6	0.0112818	0	unknown protein
616	16330467	1148	20	6	0.0112818	0	allophycocyanin b chain
617	16331312	1148	64	12	0.0112864	0	hypothetical protein
618	16331901	1148	64	12	0.0112864	0	cation or drug efflux system protein
619	16332332	1148	40	9	0.0112983	0	hypothetical protein
620	16330366	1148	40	9	0.0112983	0	unknown protein
621	16331316	1148	33	8	0.011562	0	protochlorophyllide reductase ChlB subunit
622	16329991	1148	105	8	0.011562	0	Mg2+ transporter
623	16331958	1148	83	14	0.0117303	0	unknown protein
624	16330178	1148	83	14	0.0117303	0	glycogen phosphorylase
625	16331904	1148	83	14	0.0117303	0	mercuric resistance operon regulatory protein; precorrin isomerase
626	16331753	1148	83	14	0.0117303	0	general secretion pathway protein E
627	16331875	1148	83	14	0.0117303	0	hypothetical protein
628	16331564	1148	56	11	0.0121345	0	integral membrane protein
629	16332088	1148	56	11	0.0121345	0	hypothetical protein
630	16330895	1148	56	11	0.0121345	0	pyridoxamine 5'-phosphate oxidase
631	16329455	1148	48	10	0.0121629	0	coproporphyrinogen III oxidase
632	16331333	1148	48	10	0.0121629	0	unknown protein
633	16331837	1148	48	10	0.0121629	0	unknown protein
634	16330405	1148	94	15	0.0122147	0	orotidine 5' monophosphate decarboxylase
635	16331494	1148	94	15	0.0122147	0	general secretion pathway protein E
636	16329981	1148	2	2	0.0126944	0	unknown protein
637	16329221	1148	2	2	0.0126944	0	unknown protein
638	16330672	1148	2	2	0.0126944	0	unknown protein
639	16330884	1148	2	2	0.0126944	0	unknown protein
640	16329689	1148	2	2	0.0126944	0	transposase
641	16329528	1148	2	2	0.0126944	0	unknown protein
642	16329606	1148	2	2	0.0126944	0	unknown protein
643	16329444	1148	2	2	0.0126944	0	unknown protein
644	16331964	1148	2	2	0.0126944	0	cytochrome b6-f complex subunit; PetM
645	16329678	1148	2	2	0.0126944	0	unknown protein
646	16331936	1148	2	2	0.0126944	0	unknown protein
647	16330431	1148	107	16	0.01295	0	phosphate transport system permease protein; PstA
648	16330430	1148	107	16	0.01295	0	phosphate transport system permease protein; PstC
649	16331541	1148	107	16	0.01295	0	phosphate transport system permease protein; PstA
650	16331542	1148	107	16	0.01295	0	phosphate transport system permease protein; PstC
651	16332107	1148	74	13	0.0130232	0	OmpR subfamily
652	16330764	1148	65	12	0.0130937	0	cytochrome; CytM
653	16331291	1148	65	12	0.0130937	0	cation or drug efflux system protein
654	16329973	1148	65	12	0.0130937	0	high-affinity branched-chain amino acid transport protein
655	16331359	1148	65	12	0.0130937	0	ribonuclease D
656	16331624	1148	65	12	0.0130937	0	hypothetical protein
657	16330900	1148	27	7	0.0134021	0	transposase
658	16330743	1148	27	7	0.0134021	0	transposase
659	16330532	1148	27	7	0.0134021	0	unknown protein
660	16330493	1148	27	7	0.0134021	0	transposase
661	16330573	1148	27	7	0.0134021	0	transposase
662	16331168	1148	27	7	0.0134021	0	hypothetical protein
663	16331428	1148	27	7	0.0134021	0	transposase
664	16331192	1148	27	7	0.0134021	0	transposase
665	16329278	1148	27	7	0.0134021	0	transposase
666	16329752	1148	41	9	0.0134419	0	unknown protein
667	16330415	1148	41	9	0.0134419	0	unknown protein
668	16331829	1148	41	9	0.0134419	0	unknown protein
669	16330130	1148	41	9	0.0134419	0	hypothetical protein
670	16330143	1148	84	14	0.0135644	0	glycogen phosphorylase
671	16330805	1148	84	14	0.0135644	0	ABC transporter
672	16329865	1148	84	14	0.0135644	0	unknown protein
673	16331640	1148	84	14	0.0135644	0	5-methyltetrahydrofolate--homocysteine methyltransferase
674	16329573	1148	15	5	0.0138222	0	unknown protein
675	16330950	1148	15	5	0.0138222	0	hypothetical protein
676	16331259	1148	15	5	0.0138222	0	unknown protein
677	16329961	1148	15	5	0.0138222	0	unknown protein
678	16330446	1148	15	5	0.0138222	0	hypothetical protein
679	16331677	1148	15	5	0.0138222	0	unknown protein
680	16330486	1148	15	5	0.0138222	0	unknown protein
681	16331780	1148	15	5	0.0138222	0	hypothetical protein
682	16331840	1148	34	8	0.0139676	0	unknown protein
683	16330210	1148	34	8	0.0139676	0	unknown protein
684	16329587	1148	104	8	0.0139676	0	hypothetical protein
685	16331980	1148	57	11	0.0141194	0	unknown protein
686	16331629	1148	57	11	0.0141194	0	unknown protein
687	16331778	1148	95	15	0.0141753	0	ABC transporter
688	16330967	1148	95	15	0.0141753	0	soluble hydrogenase 42 kD subunit
689	16329386	1148	95	15	0.0141753	0	hypothetical protein
690	16331377	1148	49	10	0.0142628	0	unknown protein
691	16330496	1148	49	10	0.0142628	0	unknown protein
692	16331056	1148	49	10	0.0142628	0	hypothetical protein
693	16330766	1148	21	6	0.014456	0	unknown protein
694	16331318	1148	21	6	0.014456	0	unknown protein
695	16329267	1148	21	6	0.014456	0	unknown protein
696	16330328	1148	21	6	0.014456	0	hypothetical protein
697	16330809	1148	21	6	0.014456	0	unknown protein
698	16331340	1148	21	6	0.014456	0	ycf33 gene product
699	16332177	1148	21	6	0.014456	0	unknown protein
700	16330547	1148	10	4	0.0148811	0	phycobilisome degradation protein; NblA
701	16330533	1148	10	4	0.0148811	0	unknown protein
702	16329601	1148	10	4	0.0148811	0	hypothetical protein
703	16331065	1148	10	4	0.0148811	0	unknown protein
704	16331132	1148	10	4	0.0148811	0	unknown protein
705	16331273	1148	10	4	0.0148811	0	unknown protein
706	16331002	1148	10	4	0.0148811	0	hypothetical protein
707	16331581	1148	10	4	0.0148811	0	unknown protein
708	16329412	1148	10	4	0.0148811	0	unknown protein
709	16330287	1148	75	13	0.0150154	0	high-affinity branched-chain amino acid transport ATP-binding protein; BraG
710	16331577	1148	75	13	0.0150154	0	OmpR subfamily
711	16330418	1148	75	13	0.0150154	0	adenylate cyclase
712	16330528	1148	75	13	0.0150154	0	cob(I)alamin adenosyltransferase
713	16331233	1148	75	13	0.0150154	0	xylose repressor
714	16329781	1148	75	13	0.0150154	0	dienelactone hydrolase
715	16329675	1148	66	12	0.0151265	0	urease alpha subunit
716	16332166	1148	66	12	0.0151265	0	beta transducin-like protein
717	16329895	1148	66	12	0.0151265	0	glutamate permease
718	16331630	1148	66	12	0.0151265	0	unknown protein
719	16330840	1148	66	12	0.0151265	0	ferredoxin
720	16332244	1148	66	12	0.0151265	0	unknown protein
721	16330082	1148	66	12	0.0151265	0	nitrate transport protein; NrtC
722	16331007	1148	66	12	0.0151265	0	hypothetical protein
723	16331284	1148	108	16	0.0152022	0	hypothetical protein
724	16331142	1148	85	14	0.0156377	0	ferredoxin
725	16331011	1148	85	14	0.0156377	0	unknown protein
726	16330100	1148	85	14	0.0156377	0	cytoplasmic membrane protein for maltose uptake
727	16331752	1148	85	14	0.0156377	0	hypothetical protein
728	16331421	1148	85	14	0.0156377	0	glycyl-tRNA synthetase beta chain
729	16329618	1148	85	14	0.0156377	0	CheY subfamily
730	16332120	1148	42	9	0.0158733	0	hypothetical protein
731	16329841	1148	42	9	0.0158733	0	unknown protein
732	16330949	1148	42	9	0.0158733	0	hydrogenase expression/formation protein; HypA
733	16330421	1148	42	9	0.0158733	0	unknown protein
734	16330867	1148	58	11	0.0163484	0	membrane protein
735	16331254	1148	58	11	0.0163484	0	unknown protein
736	16331266	1148	58	11	0.0163484	0	beta transducin-like protein
737	16331283	1148	58	11	0.0163484	0	unknown protein
738	16330946	1148	96	15	0.0164096	0	glycerol kinase
739	16330056	1148	96	15	0.0164096	0	hypothetical protein
740	16331543	1148	96	15	0.0164096	0	phosphate-binding periplasmic protein precursor
741	16331478	1148	96	15	0.0164096	0	acetolactate synthase
742	16331679	1148	96	15	0.0164096	0	unknown protein
743	16329823	1148	28	7	0.0164205	0	phycocyanin a subunit
744	16329818	1148	28	7	0.0164205	0	unknown protein
745	16329436	1148	28	7	0.0164205	0	unknown protein
746	16331602	1148	28	7	0.0164205	0	unknown protein
747	16331651	1148	28	7	0.0164205	0	cyanate lyase
748	16330951	1148	28	7	0.0164205	0	unknown protein
749	16329696	1148	28	7	0.0164205	0	hypothetical protein
750	16330276	1148	50	10	0.0166266	0	putative arylsulfatase regulatory protein
751	16329615	1148	35	8	0.0167133	0	hypothetical protein
752	16330927	1148	35	8	0.0167133	0	sulfate adenylyltransferase
753	16330422	1148	35	8	0.0167133	0	transcriptional regulator
754	16331178	1148	35	8	0.0167133	0	unknown protein
755	16330261	1148	35	8	0.0167133	0	transcriptional regulator
756	16331839	1148	103	8	0.0167133	0	unknown protein
757	16329364	1148	76	13	0.0172513	0	hypothetical protein
758	16332186	1148	76	13	0.0172513	0	glucose-6-P-dehydrogenase
759	16329670	1148	76	13	0.0172513	0	hypothetical protein
760	16331224	1148	76	13	0.0172513	0	CheA like protein
761	16331374	1148	76	13	0.0172513	0	OppB in a binding protein-dependent transport system
762	16329537	1148	76	13	0.0172513	0	unknown protein
763	16330870	1148	67	12	0.0174031	0	general secretion pathway protein D
764	16330000	1148	67	12	0.0174031	0	mannose-6-phosphate isomerase
765	16331280	1148	67	12	0.0174031	0	hypothetical 35.6 kD protein
766	16331169	1148	67	12	0.0174031	0	D-alanyl-D-alanine carboxypeptidase
767	16330136	1148	67	12	0.0174031	0	unknown protein
768	16331921	1148	67	12	0.0174031	0	putative protein kinase
769	16331682	1148	67	12	0.0174031	0	unknown protein
770	16331883	1148	67	12	0.0174031	0	NarL subfamily
771	16329839	1148	86	14	0.0179735	0	ABC transporter
772	16331466	1148	86	14	0.0179735	0	hypothetical protein
773	16329290	1148	86	14	0.0179735	0	glycogen operon protein; GlgX
774	16329507	1148	86	14	0.0179735	0	hypothetical protein
775	16332256	1148	86	14	0.0179735	0	DNR protein
776	16330205	1148	86	14	0.0179735	0	unknown protein
777	16331807	1148	86	14	0.0179735	0	dethiobiotin synthetase; BioD
778	16330389	1148	22	6	0.0181782	0	transposase
779	16330028	1148	16	5	0.018307	0	unknown protein
780	16329700	1148	16	5	0.018307	0	unknown protein
781	16330787	1148	16	5	0.018307	0	unknown protein
782	16329344	1148	16	5	0.018307	0	unknown protein
783	16331093	1148	16	5	0.018307	0	unknown protein
784	16329271	1148	16	5	0.018307	0	hypothetical protein
785	16331518	1148	16	5	0.018307	0	hypothetical protein
786	16330613	1148	16	5	0.018307	0	unknown protein
787	16330060	1148	43	9	0.0186113	0	b-carotene hydroxylase
788	16330203	1148	43	9	0.0186113	0	Leu/Phe-tRNA-protein transferase
789	16331225	1148	43	9	0.0186113	0	alpha-mannosidase
790	16330154	1148	43	9	0.0186113	0	unknown protein
791	16331098	1148	59	11	0.0188389	0	hypothetical protein
792	16330862	1148	59	11	0.0188389	0	gamma-glutamyltranspeptidase
793	16330652	1148	97	15	0.0189492	0	D-isomer specific 2-hydroxyacid dehydrogenase family
794	16332035	1148	97	15	0.0189492	0	hypothetical protein
795	16329303	1148	97	15	0.0189492	0	peptidyl-prolyl cis-trans isomerase B
796	16332119	1148	97	15	0.0189492	0	helicase of the snf2/rad54 family
797	16329849	1148	6	3	0.0192427	0	unknown protein
798	16331589	1148	6	3	0.0192427	0	unknown protein
799	16329477	1148	6	3	0.0192427	0	unknown protein
800	16330621	1148	6	3	0.0192427	0	unknown protein
801	16330933	1148	6	3	0.0192427	0	unknown protein
802	16331558	1148	6	3	0.0192427	0	unknown protein
803	16329408	1148	6	3	0.0192427	0	unknown protein
804	16331566	1148	51	10	0.0192717	0	unknown protein
805	16329722	1148	77	13	0.0197511	0	NarL subfamily
806	16331686	1148	77	13	0.0197511	0	unknown protein
807	16330566	1148	77	13	0.0197511	0	hypothetical protein
808	16331906	1148	77	13	0.0197511	0	hypothetical protein
809	16331910	1148	77	13	0.0197511	0	OmpR subfamily
810	16329201	1148	36	8	0.0198196	0	ferrichrome-iron receptor
811	16329432	1148	36	8	0.0198196	0	unknown protein
812	16331328	1148	36	8	0.0198196	0	unknown protein
813	16329630	1148	29	7	0.0198743	0	unknown protein
814	16330214	1148	29	7	0.0198743	0	unknown protein
815	16329197	1148	29	7	0.0198743	0	unknown protein
816	16330633	1148	29	7	0.0198743	0	hypothetical protein
817	16331240	1148	29	7	0.0198743	0	unknown protein
818	16330824	1148	29	7	0.0198743	0	hypothetical protein
819	16331368	1148	29	7	0.0198743	0	unknown protein
820	16331144	1148	68	12	0.0199418	0	ferredoxin
821	16331599	1148	68	12	0.0199418	0	rare lipoprotein A
822	16331156	1148	68	12	0.0199418	0	cation or drug efflux system protein
823	16330124	1148	68	12	0.0199418	0	glutaredoxin 3
824	16331349	1148	68	12	0.0199418	0	unknown protein
825	16332092	1148	87	14	0.0205966	0	aminopeptidase
826	16331458	1148	87	14	0.0205966	0	glycolate oxidase subunit; GlcD
827	16331205	1148	87	14	0.0205966	0	2,3-bisphosphoglycerate-independent phosphoglycerate mutase
828	16331344	1148	87	14	0.0205966	0	amine oxidase
829	16329286	1148	87	14	0.0205966	0	hypothetical protein
830	16330043	1148	87	14	0.0205966	0	glucose 6-phosphate dehydrogenase
831	16330034	1148	87	14	0.0205966	0	hypothetical protein
832	16329350	1148	87	14	0.0205966	0	3-octaprenyl-4-hydroxybenzoate carboxy-lyase
833	16329951	1148	87	14	0.0205966	0	ABC transporter
834	16330974	1148	87	14	0.0205966	0	hybrid sensory kinase
835	16331028	1148	87	14	0.0205966	0	hypothetical protein
836	16329360	1148	110	16	0.0208504	0	uracil phosphoribosyltransferase
837	16330543	1148	110	16	0.0208504	0	UDP-glucose 4-epimerase
838	16329209	1148	11	4	0.0211923	0	hypothetical protein
839	16331634	1148	11	4	0.0211923	0	ferredoxin-thioredoxin reductase, variable chain
840	16329225	1148	11	4	0.0211923	0	unknown protein
841	16332299	1148	11	4	0.0211923	0	unknown protein
842	16330892	1148	11	4	0.0211923	0	unknown protein
843	16329418	1148	60	11	0.0216081	0	hypothetical protein
844	16330623	1148	60	11	0.0216081	0	HglK
845	16331228	1148	60	11	0.0216081	0	unknown protein
846	16331861	1148	44	9	0.021673	0	unknown protein
847	16330378	1148	44	9	0.021673	0	hypothetical protein
848	16330270	1148	44	9	0.021673	0	exopolysaccharide synthesis protein; ExoD
849	16329550	1148	44	9	0.021673	0	biopolymer transport ExbB protein
850	16329898	1148	98	15	0.0218281	0	ABC transporter
851	16331746	1148	98	15	0.0218281	0	hypothetical protein
852	16331214	1148	98	15	0.0218281	0	hypothetical protein
853	16330703	1148	98	15	0.0218281	0	dTDP-glucose 4-6-dehydratase
854	16332297	1148	52	10	0.0222147	0	unknown protein
855	16330906	1148	52	10	0.0222147	0	hypothetical protein
856	16330970	1148	52	10	0.0222147	0	unknown protein
857	16332192	1148	52	10	0.0222147	0	putative chromatic adaptation sensor receptor (rcaE) like
858	16330373	1148	23	6	0.0224738	0	unknown protein
859	16330466	1148	23	6	0.0224738	0	allophycocyanin a chain
860	16329821	1148	23	6	0.0224738	0	phycocyanin associated linker protein
861	16330017	1148	23	6	0.0224738	0	unknown protein
862	16330797	1148	23	6	0.0224738	0	unknown protein
863	16330187	1148	23	6	0.0224738	0	hypothetical protein
864	16332104	1148	23	6	0.0224738	0	unknown protein
865	16330135	1148	23	6	0.0224738	0	unknown protein
866	16330362	1148	78	13	0.0225357	0	SOS function regulatory protein
867	16330072	1148	78	13	0.0225357	0	hypothetical protein
868	16329920	1148	78	13	0.0225357	0	50S ribosomal protein L36
869	16330281	1148	78	13	0.0225357	0	S-adenosyl-methionine: precorrin-2 methyltransferase
870	16331772	1148	78	13	0.0225357	0	ABC transporter
871	16330827	1148	78	13	0.0225357	0	hypothetical protein
872	16331656	1148	78	13	0.0225357	0	molybdopterin (MPT) converting factor, subunit 2
873	16331903	1148	78	13	0.0225357	0	nickel resistance
874	16330645	1148	78	13	0.0225357	0	spore coat polysaccharide biosynthesis protein; SpsA
875	16331345	1148	69	12	0.0227606	0	sensory transduction histidine kinase
876	16329802	1148	69	12	0.0227606	0	sensory transduction histidine kinase
877	16329531	1148	69	12	0.0227606	0	unknown protein
878	16330516	1148	69	12	0.0227606	0	rubisco operon transcriptional regulator
879	16331662	1148	69	12	0.0227606	0	unknown protein
880	16329599	1148	69	12	0.0227606	0	UDP-3-o-acyl N-acetylglcosamine deacetylase
881	16331922	1148	37	8	0.0233037	0	unknown protein
882	16331275	1148	88	14	0.0235327	0	1,4-alpha-glucan branching enzyme
883	16331389	1148	88	14	0.0235327	0	unknown protein
884	16331798	1148	88	14	0.0235327	0	unknown protein
885	16329767	1148	17	5	0.0235965	0	unknown protein
886	16329532	1148	17	5	0.0235965	0	unknown protein
887	16331923	1148	17	5	0.0235965	0	unknown protein
888	16331031	1148	17	5	0.0235965	0	unknown protein
889	16331696	1148	17	5	0.0235965	0	unknown protein
890	16332091	1148	17	5	0.0235965	0	unknown protein
891	16329232	1148	30	7	0.0237825	0	unknown protein
892	16330500	1148	30	7	0.0237825	0	unknown protein
893	16329511	1148	111	16	0.024362	0	UDP-glucose-4-epimerase
894	16329677	1148	61	11	0.024672	0	hypothetical protein
895	16331083	1148	61	11	0.024672	0	unknown protein
896	16332004	1148	45	9	0.0250739	0	bicarbonate transporter
897	16331096	1148	45	9	0.0250739	0	delta-6 desaturase
898	16330442	1148	45	9	0.0250739	0	urease gamma subunit
899	16330115	1148	45	9	0.0250739	0	unknown protein
900	16331370	1148	99	15	0.0250828	0	ABC transporter
901	16329579	1148	99	15	0.0250828	0	unknown protein
902	16331465	1148	99	15	0.0250828	0	hypothetical protein
903	16330671	1148	99	15	0.0250828	0	S-adenosylhomocysteine hydrolase
904	16330793	1148	53	10	0.0254706	0	sensory transduction histidine kinase
905	16332146	1148	79	13	0.0256259	0	thiol:disulfide interchange protein; DsbD
906	16330694	1148	79	13	0.0256259	0	hypothetical protein
907	16331645	1148	79	13	0.0256259	0	unknown protein
908	16331450	1148	79	13	0.0256259	0	unknown protein
909	16330698	1148	79	13	0.0256259	0	unknown protein
910	16329338	1148	79	13	0.0256259	0	hypothetical protein
911	16329641	1148	79	13	0.0256259	0	hypothetical protein
912	16329793	1148	79	13	0.0256259	0	CheY subfamily
913	16330308	1148	79	13	0.0256259	0	hydrogenase accessory protein
914	16330856	1148	70	12	0.0258772	0	HlyD family of secretion proteins
915	16330324	1148	70	12	0.0258772	0	NarL subfamily
916	16329653	1148	70	12	0.0258772	0	hypothetical protein
917	16330518	1148	70	12	0.0258772	0	NarL subfamily
918	16331882	1148	70	12	0.0258772	0	sensory transduction histidine kinase
919	16330852	1148	89	14	0.0268085	0	catabolite gene activator protein
920	16331626	1148	89	14	0.0268085	0	ABC transporter
921	16330244	1148	89	14	0.0268085	0	glycogen operon protein; GlgX
922	16329636	1148	89	14	0.0268085	0	unknown protein
923	16332228	1148	89	14	0.0268085	0	haemolysin secretion ATP-binding protein
924	16331380	1148	38	8	0.02718	0	hypothetical protein
925	16330141	1148	38	8	0.02718	0	unknown protein
926	16329985	1148	38	8	0.02718	0	CobN protein
927	16329462	1148	38	8	0.02718	0	hypothetical protein
928	16331954	1148	38	8	0.02718	0	transposase
929	16332242	1148	38	8	0.02718	0	unknown protein
930	16330568	1148	38	8	0.02718	0	hypothetical protein
931	16329191	1148	38	8	0.02718	0	ferrichrome-iron receptor
932	16332283	1148	24	6	0.0273594	0	unknown protein
933	16329411	1148	24	6	0.0273594	0	unknown protein
934	16330338	1148	24	6	0.0273594	0	hypothetical protein
935	16329847	1148	24	6	0.0273594	0	unknown protein
936	16330981	1148	24	6	0.0273594	0	activator of photopigment and puc expression
937	16330948	1148	24	6	0.0273594	0	hypothetical protein
938	16331490	1148	24	6	0.0273594	0	unknown protein
939	16332012	1148	24	6	0.0273594	0	RNA binding protein
940	16330966	1148	24	6	0.0273594	0	transposase
941	16332305	1148	62	11	0.0280458	0	unknown protein
942	16329228	1148	62	11	0.0280458	0	unknown protein
943	16329295	1148	62	11	0.0280458	0	unknown protein
944	16330788	1148	31	7	0.0281592	0	CobN protein
945	16331395	1148	31	7	0.0281592	0	unknown protein
946	16330929	1148	31	7	0.0281592	0	unknown protein
947	16331449	1148	31	7	0.0281592	0	unknown protein
948	16329575	1148	100	15	0.0287525	0	thiamin biosynthetic bifunctional enzyme
949	16330132	1148	100	15	0.0287525	0	pyridine nucleotide transhydrogenase beta subunit
950	16331435	1148	100	15	0.0287525	0	3-hydroxyisobutyrate dehydrogenase
951	16331158	1148	100	15	0.0287525	0	twitching motility protein
952	16330497	1148	100	15	0.0287525	0	hypothetical protein
953	16330379	1148	100	15	0.0287525	0	NADH dehydrogenase
954	16330565	1148	12	4	0.0287849	0	unknown protein
955	16329273	1148	12	4	0.0287849	0	unknown protein
956	16331270	1148	12	4	0.0287849	0	transposase
957	16330483	1148	12	4	0.0287849	0	unknown protein
958	16330799	1148	12	4	0.0287849	0	unknown protein
959	16329829	1148	12	4	0.0287849	0	unknown protein
960	16331790	1148	12	4	0.0287849	0	unknown protein
961	16329656	1148	46	9	0.0288266	0	glutamate decarboxylase
962	16331089	1148	46	9	0.0288266	0	unknown protein
963	16330720	1148	46	9	0.0288266	0	unknown protein
964	16330561	1148	46	9	0.0288266	0	unknown protein
965	16331074	1148	46	9	0.0288266	0	asparaginase
966	16331484	1148	80	13	0.0290422	0	unknown protein
967	16329220	1148	80	13	0.0290422	0	ABC transporter
968	16332288	1148	80	13	0.0290422	0	hypothetical protein
969	16331131	1148	80	13	0.0290422	0	unknown protein
970	16331959	1148	80	13	0.0290422	0	hypothetical protein
971	16329879	1148	80	13	0.0290422	0	unknown protein
972	16330080	1148	80	13	0.0290422	0	nitrate reductase
973	16330332	1148	80	13	0.0290422	0	extracellular solute-binding protein
974	16329279	1148	80	13	0.0290422	0	drug sensory protein A
975	16329389	1148	80	13	0.0290422	0	biliverdin reductase
976	16329768	1148	80	13	0.0290422	0	CheY subfamily
977	16330597	1148	80	13	0.0290422	0	unknown protein
978	16330658	1148	80	13	0.0290422	0	unknown protein
979	16330127	1148	80	13	0.0290422	0	naphthoate synthase
980	16329892	1148	54	10	0.0290528	0	hypothetical protein
981	16331525	1148	71	12	0.0293086	0	phosphomannose isomerase
982	16330795	1148	71	12	0.0293086	0	hypothetical protein
983	16332020	1148	71	12	0.0293086	0	membrane bound sugar transport protein
984	16331774	1148	18	5	0.0297019	0	unknown protein
985	16329984	1148	18	5	0.0297019	0	unknown protein
986	16331337	1148	18	5	0.0297019	0	unknown protein
987	16331175	1148	18	5	0.0297019	0	unknown protein
988	16330196	1148	7	3	0.0303583	0	unknown protein
989	16331914	1148	7	3	0.0303583	0	unknown protein
990	16330560	1148	7	3	0.0303583	0	unknown protein
991	16331107	1148	7	3	0.0303583	0	unknown protein
992	16332113	1148	90	14	0.0304511	0	sulfate transport system permease protein
993	16329252	1148	90	14	0.0304511	0	mutator MutT protein
994	16329446	1148	90	14	0.0304511	0	unknown protein
995	16331764	1148	90	14	0.0304511	0	delta(24)-sterol C-methyltransferase
996	16329320	1148	90	14	0.0304511	0	potential FMN-protein
997	16329589	1148	90	14	0.0304511	0	c-type cytochrome synthesis protein
998	16329858	1148	90	14	0.0304511	0	ABC transporter
999	16332103	1148	39	8	0.0314587	0	unknown protein
1000	16330832	1148	39	8	0.0314587	0	tymocyte protein cThy28kD
1001	16329372	1148	39	8	0.0314587	0	unknown protein
1002	16330882	1148	39	8	0.0314587	0	sensory transduction histidine kinase
1003	16329194	1148	39	8	0.0314587	0	ferrichrome-iron receptor
1004	16330889	1148	63	11	0.0317431	0	hypothetical protein
1005	16330473	1148	63	11	0.0317431	0	glutathione peroxidase
1006	16329980	1148	63	11	0.0317431	0	unknown protein
1007	16330238	1148	63	11	0.0317431	0	unknown protein
1008	16329495	1148	81	13	0.032805	0	dTDP-6-deoxy-L-mannose-dehydrogenase
1009	16331248	1148	81	13	0.032805	0	unknown protein
1010	16332043	1148	81	13	0.032805	0	auxin-induced protein
1011	16329882	1148	81	13	0.032805	0	cytochrome c oxidase subunit III
1012	16330247	1148	81	13	0.032805	0	unknown protein
1013	16332023	1148	81	13	0.032805	0	soluble lytic transglycosylase
1014	16330564	1148	81	13	0.032805	0	cytochrome c oxidase subunit III
1015	16331990	1148	81	13	0.032805	0	CheY subfamily
1016	16330708	1148	81	13	0.032805	0	hypothetical protein
1017	16329359	1148	25	6	0.0328414	0	unknown protein
1018	16330079	1148	25	6	0.0328414	0	unknown protein
1019	16330734	1148	25	6	0.0328414	0	hypothetical protein
1020	16330744	1148	25	6	0.0328414	0	unknown protein
1021	16329604	1148	25	6	0.0328414	0	virulence associated protein C
1022	16331704	1148	25	6	0.0328414	0	hypothetical protein
1023	16331674	1148	25	6	0.0328414	0	unknown protein
1024	16331708	1148	101	15	0.0328789	0	hypothetical protein
1025	16331498	1148	101	15	0.0328789	0	processing protease
1026	16330429	1148	101	15	0.0328789	0	periplasmic phosphate binding protein
1027	16329381	1148	101	15	0.0328789	0	lysine decarboxylase
1028	16331534	1148	101	15	0.0328789	0	Na/H+ antiporter
1029	16330360	1148	47	9	0.0329411	0	OxPPCycle gene
1030	16329874	1148	47	9	0.0329411	0	unknown protein
1031	16329572	1148	47	9	0.0329411	0	hypothetical protein
1032	16331550	1148	47	9	0.0329411	0	transmembrane protein FT27
1033	16331636	1148	55	10	0.0329726	0	sensory transduction histidine kinase
1034	16331081	1148	55	10	0.0329726	0	negative aliphatic amidase regulator
1035	16331461	1148	55	10	0.0329726	0	unknown protein
1036	16331194	1148	55	10	0.0329726	0	hypothetical protein
1037	16329788	1148	55	10	0.0329726	0	phenoxybenzoate dioxygenase
1038	16329475	1148	55	10	0.0329726	0	unknown protein
1039	16331058	1148	32	7	0.0330121	0	hypothetical protein
1040	16331851	1148	32	7	0.0330121	0	unknown protein
1041	16330439	1148	32	7	0.0330121	0	phytoene desaturase
1042	16332021	1148	32	7	0.0330121	0	unknown protein
1043	16329660	1148	32	7	0.0330121	0	urease accessory protein D
1044	16329835	1148	32	7	0.0330121	0	unknown protein
1045	16329582	1148	72	12	0.0330706	0	PatA subfamily
1046	16330596	1148	72	12	0.0330706	0	P3 protein
1047	16331888	1148	72	12	0.0330706	0	hypothetical protein
1048	16330984	1148	72	12	0.0330706	0	NarL subfamily
1049	16329794	1148	72	12	0.0330706	0	PatA subfamily
1050	16330020	1148	72	12	0.0330706	0	ferredoxin
1051	16329276	1148	72	12	0.0330706	0	unknown protein
1052	16331036	1148	3	2	0.0341628	0	unknown protein
1053	16329321	1148	3	2	0.0341628	0	unknown protein
1054	16331788	1148	3	2	0.0341628	0	transposase
1055	16329525	1148	3	2	0.0341628	0	unknown protein
1056	16331709	1148	91	14	0.0344882	0	hypothetical protein
1057	16329616	1148	91	14	0.0344882	0	long-chain-fatty-acid CoA ligase
1058	16332266	1148	91	14	0.0344882	0	unknown protein
1059	16331559	1148	91	14	0.0344882	0	glycyl-tRNA synthetase alpha chain
1060	16330752	1148	91	14	0.0344882	0	hypothetical protein
1061	16329265	1148	47	2	0.0344882	0	unknown protein
1062	16331133	1148	64	11	0.0357759	0	dihydroorotase
1063	16331444	1148	64	11	0.0357759	0	hypothetical protein
1064	16330612	1148	64	11	0.0357759	0	unknown protein
1065	16329195	1148	64	11	0.0357759	0	biopolymer transport ExbD protein homologue
1066	16331108	1148	40	8	0.0361457	0	unknown protein
1067	16329186	1148	40	8	0.0361457	0	ferric aerobactin receptor
1068	16331691	1148	40	8	0.0361457	0	unknown protein
1069	16331114	1148	19	5	0.0366147	0	unknown protein
1070	16329658	1148	19	5	0.0366147	0	unknown protein
1071	16330346	1148	19	5	0.0366147	0	hypothetical protein
1072	16332303	1148	19	5	0.0366147	0	unknown protein
1073	16331999	1148	82	13	0.0369338	0	unknown protein
1074	16331782	1148	82	13	0.0369338	0	protochlorophyllide oxido-reductase
1075	16331925	1148	82	13	0.0369338	0	ABC transporter
1076	16331561	1148	82	13	0.0369338	0	sensory transduction histidine kinase
1077	16332164	1148	82	13	0.0369338	0	hypothetical protein
1078	16331127	1148	82	13	0.0369338	0	nitrogen regulatory protein P-II
1079	16331510	1148	82	13	0.0369338	0	CheY subfamily
1080	16330128	1148	82	13	0.0369338	0	pyridine nucleotide transhydrogenase alpha subunit
1081	16331184	1148	82	13	0.0369338	0	dTDP-4-dehydrorhamnose 3,5-epimerase
1082	16330198	1148	73	12	0.0371777	0	unknown protein
1083	16331557	1148	73	12	0.0371777	0	hypothetical protein
1084	16330498	1148	73	12	0.0371777	0	hypothetical protein
1085	16331847	1148	73	12	0.0371777	0	unknown protein
1086	16331849	1148	73	12	0.0371777	0	sensory transduction histidine kinase
1087	16331876	1148	56	10	0.0372389	0	unknown protein
1088	16330358	1148	56	10	0.0372389	0	DNA photolyase
1089	16330910	1148	56	10	0.0372389	0	hypothetical protein
1090	16331204	1148	48	9	0.0374242	0	unknown protein
1091	16329632	1148	48	9	0.0374242	0	Mg-chelatase subunit; ChlH
1092	16332262	1148	48	9	0.0374242	0	unknown protein
1093	16329524	1148	102	15	0.0375058	0	UDP-glucose-4-epimerase
1094	16329177	1148	102	15	0.0375058	0	GDP-D-mannose dehydratase
1095	16329176	1148	102	15	0.0375058	0	hypothetical protein
1096	16329240	1148	102	15	0.0375058	0	hypothetical protein
1097	16330680	1148	102	15	0.0375058	0	ATP synthase e subunit
1098	16332282	1148	102	15	0.0375058	0	ADP-glucose pyrophosphorylase
1099	16331197	1148	102	15	0.0375058	0	unknown protein
1100	16331122	1148	13	4	0.0376183	0	unknown protein
1101	16332133	1148	13	4	0.0376183	0	unknown protein
1102	16329727	1148	13	4	0.0376183	0	unknown protein
1103	16330064	1148	13	4	0.0376183	0	unknown protein
1104	16329603	1148	13	4	0.0376183	0	transposase
1105	16331951	1148	13	4	0.0376183	0	transposase
1106	16329584	1148	13	4	0.0376183	0	unknown protein
1107	16331299	1148	13	4	0.0376183	0	unknown protein
1108	16332100	1148	13	4	0.0376183	0	unknown protein
1109	16330279	1148	13	4	0.0376183	0	unknown protein
1110	16332101	1148	33	7	0.0383424	0	hypothetical protein
1111	16329390	1148	33	7	0.0383424	0	spore maturation protein A
1112	16331619	1148	33	7	0.0383424	0	unknown protein
1113	16331298	1148	33	7	0.0383424	0	unknown protein
1114	16331118	1148	26	6	0.0389156	0	unknown protein
1115	16330089	1148	26	6	0.0389156	0	unknown protein
1116	16331979	1148	26	6	0.0389156	0	unknown protein
1117	16329734	1148	26	6	0.0389156	0	unknown protein
1118	16330013	1148	92	14	0.0389473	0	secretory protein; SecE
1119	16332241	1148	92	14	0.0389473	0	exopolyphosphatase
1120	16330609	1148	92	14	0.0389473	0	PlsX protein
1121	16329668	1148	92	14	0.0389473	0	unknown protein
1122	16330032	1148	92	14	0.0389473	0	ABC transporter
1123	16332291	1148	92	14	0.0389473	0	unknown protein
1124	16331265	1148	92	14	0.0389473	0	uroporphyrin-III synthase
1125	16331601	1148	92	14	0.0389473	0	gamma-glutamyl phosphate reductase
1126	16330447	1148	92	14	0.0389473	0	hypothetical protein
1127	16330740	1148	65	11	0.0401539	0	H+/Ca2+ exchanger
1128	16331545	1148	65	11	0.0401539	0	hypothetical protein
1129	16329465	1148	65	11	0.0401539	0	hypothetical protein
1130	16331781	1148	65	11	0.0401539	0	unknown protein
1131	16331424	1148	65	11	0.0401539	0	hybrid sensory kinase
1132	16329978	1148	65	11	0.0401539	0	ferredoxin component
1133	16330225	1148	41	8	0.0412423	0	C4-dicarboxylase binding protein
1134	16330778	1148	41	8	0.0412423	0	unknown protein
1135	16329737	1148	83	13	0.0414469	0	glycolate oxidase subunit (Fe-S) protein
1136	16330133	1148	83	13	0.0414469	0	PmbA protein
1137	16330665	1148	83	13	0.0414469	0	hypothetical protein
1138	16331586	1148	83	13	0.0414469	0	CbiM protein
1139	16331217	1148	74	12	0.0416428	0	LipB protein
1140	16331159	1148	57	10	0.0418575	0	general secretion pathway protein F
1141	16329192	1148	57	10	0.0418575	0	regulatory protein; PcrR
1142	16331094	1148	57	10	0.0418575	0	unknown protein
1143	16330881	1148	57	10	0.0418575	0	unknown protein
1144	16331526	1148	57	10	0.0418575	0	unknown protein
1145	16331413	1148	57	10	0.0418575	0	cytosine-specific methyltransferase
1146	16330275	1148	49	9	0.042279	0	phycocyanin alpha phycocyanobilin lyase; CpcE
1147	16330792	1148	49	9	0.042279	0	hypothetical protein
1148	16330590	1148	49	9	0.042279	0	hybrid sensory kinase
1149	16332127	1148	49	9	0.042279	0	unknown protein
1150	16330119	1148	49	9	0.042279	0	cytosine deaminase
1151	16331787	1148	103	15	0.0426795	0	hypothetical protein
1152	16332047	1148	103	15	0.0426795	0	hypothetical protein
1153	16330602	1148	103	15	0.0426795	0	hypothetical protein
1154	16329216	1148	103	15	0.0426795	0	peptide methionine sulfoxide reductase
1155	16331583	1148	8	3	0.0437531	0	hypothetical protein
1156	16330459	1148	8	3	0.0437531	0	hypothetical protein
1157	16329489	1148	8	3	0.0437531	0	unknown protein
1158	16330632	1148	8	3	0.0437531	0	unknown protein
1159	16331717	1148	8	3	0.0437531	0	unknown protein
1160	16332260	1148	8	3	0.0437531	0	unknown protein
1161	16332280	1148	8	3	0.0437531	0	transposase
1162	16330211	1148	8	3	0.0437531	0	unknown protein
1163	16329652	1148	93	14	0.043856	0	unknown protein
1164	16329622	1148	93	14	0.043856	0	hypothetical protein
1165	16329394	1148	93	14	0.043856	0	hypothetical protein
1166	16330841	1148	93	14	0.043856	0	unknown protein
1167	16331371	1148	93	14	0.043856	0	30S ribosomal protein S21
1168	16331304	1148	93	14	0.043856	0	3-ketoacyl-acyl carrier protein reductase
1169	16332319	1148	93	14	0.043856	0	ferric uptake regulation protein
1170	16331434	1148	93	14	0.043856	0	hypothetical protein
1171	16332281	1148	93	14	0.043856	0	heat shock protein
1172	16330684	1148	34	7	0.0441444	0	unknown protein
1173	16329214	1148	34	7	0.0441444	0	hydrogenase isoenzymes formation protein; HypD
1174	16330944	1148	34	7	0.0441444	0	alpha,alpha-trehalose-phosphate synthase
1175	16332294	1148	34	7	0.0441444	0	unknown protein
1176	16330224	1148	34	7	0.0441444	0	unknown protein
1177	16331852	1148	34	7	0.0441444	0	unknown protein
1178	16331177	1148	20	5	0.0443068	0	unknown protein
1179	16330343	1148	20	5	0.0443068	0	general secretion pathway protein G
1180	16331189	1148	20	5	0.0443068	0	unknown protein
1181	16330495	1148	20	5	0.0443068	0	unknown protein
1182	16330284	1148	20	5	0.0443068	0	unknown protein
1183	16332109	1148	20	5	0.0443068	0	unknown protein
1184	16329345	1148	20	5	0.0443068	0	hypothetical protein
1185	16329454	1148	20	5	0.0443068	0	unknown protein
1186	16330427	1148	20	5	0.0443068	0	unknown protein
1187	16332074	1148	115	16	0.0447412	0	hypothetical protein
1188	16332122	1148	115	16	0.0447412	0	unknown protein
1189	16329695	1148	66	11	0.0448843	0	cell division response regulator; DivK
1190	16330801	1148	66	11	0.0448843	0	hypothetical protein
1191	16332290	1148	66	11	0.0448843	0	unknown protein
1192	16331614	1148	27	6	0.045567	0	RNA-binding protein
1193	16331916	1148	27	6	0.045567	0	unknown protein
1194	16332180	1148	27	6	0.045567	0	unknown protein
1195	16331218	1148	27	6	0.045567	0	unknown protein
1196	16330851	1148	27	6	0.045567	0	unknown protein
1197	16330579	1148	27	6	0.045567	0	unknown protein
1198	16330189	1148	27	6	0.045567	0	RNA-binding protein
1199	16331419	1148	27	6	0.045567	0	hypothetical protein
1200	16331940	1148	27	6	0.045567	0	transposase
1201	16331669	1148	27	6	0.045567	0	unknown protein
1202	16331475	1148	27	6	0.045567	0	unknown protein
1203	16330704	1148	27	6	0.045567	0	unknown protein
1204	16330791	1148	27	6	0.045567	0	unknown protein
1205	16330776	1148	27	6	0.045567	0	unknown protein
1206	16330054	1148	84	13	0.0463611	0	unknown protein
1207	16331775	1148	84	13	0.0463611	0	hypothetical protein
1208	16329778	1148	84	13	0.0463611	0	cytochrome oxidase d subunit II
1209	16329470	1148	84	13	0.0463611	0	precorrin methylase
1210	16331110	1148	84	13	0.0463611	0	P protein of glycine cleavage complex
1211	16331383	1148	84	13	0.0463611	0	unknown protein
1212	16331260	1148	84	13	0.0463611	0	aminomethyltransferase
1213	16330108	1148	84	13	0.0463611	0	unknown protein
1214	16330904	1148	84	13	0.0463611	0	hydrogenase isoenzymes formation protein; HypB
1215	16330016	1148	75	12	0.0464763	0	unknown protein
1216	16331766	1148	75	12	0.0464763	0	aldehyde dehydrogenase
1217	16329790	1148	75	12	0.0464763	0	CheA like protein
1218	16329401	1148	75	12	0.0464763	0	3'-phosphoadenosine-5'-phosphosulfate sulfotransferase
1219	16332306	1148	42	8	0.0467446	0	unknown protein
1220	16330156	1148	42	8	0.0467446	0	unknown protein
1221	16329244	1148	42	8	0.0467446	0	zeaxanthin glucosyl transferase
1222	16329576	1148	42	8	0.0467446	0	BtpA
1223	16331429	1148	42	8	0.0467446	0	plastocyanin
1224	16330525	1148	42	8	0.0467446	0	unknown protein
1225	16329476	1148	58	10	0.0468313	0	unknown protein
1226	16330352	1148	58	10	0.0468313	0	PleD gene product homologue
1227	16330523	1148	58	10	0.0468313	0	potassium-transporting ATPase C chain
1228	16330678	1148	50	9	0.0475045	0	hybrid sensory kinase
1229	16329398	1148	50	9	0.0475045	0	hybrid sensory kinase
1230	16330320	1148	50	9	0.0475045	0	adenine-specific DNA metylase
1231	16331887	1148	50	9	0.0475045	0	unknown protein
1232	16330508	1148	50	9	0.0475045	0	unknown protein
1233	16331729	1148	50	9	0.0475045	0	hypothetical protein
1234	16330477	1148	50	9	0.0475045	0	hybrid sensory kinase
1235	16331976	1148	14	4	0.0476097	0	unknown protein
1236	16331393	1148	14	4	0.0476097	0	unknown function
1237	16329428	1148	14	4	0.0476097	0	unknown protein
1238	16331919	1148	14	4	0.0476097	0	unknown protein
1239	16330168	1148	14	4	0.0476097	0	unknown protein
1240	16330267	1148	14	4	0.0476097	0	unknown protein
1241	16330480	1148	14	4	0.0476097	0	hypothetical protein
1242	16330335	1148	14	4	0.0476097	0	hypothetical protein
1243	16330756	1148	14	4	0.0476097	0	hypothetical protein
1244	16330487	1148	14	4	0.0476097	0	unknown protein
1245	16329866	1148	14	4	0.0476097	0	unknown protein
1246	16329795	1148	104	15	0.0484477	0	ribonuclease II
1247	16331905	1148	104	15	0.0484477	0	cation-transporting ATPase; E1-E2 ATPase
1248	16331386	1148	104	15	0.0484477	0	fructose-1,6-bisphosphate aldolase
1249	16331720	1148	104	15	0.0484477	0	dTDP-glucose 4,6-dehydratase
1250	16330971	1148	104	15	0.0484477	0	mannose-1-phosphate guanyltransferase
1251	16329583	1148	104	15	0.0484477	0	Na/H antiporter
1252	16329407	1148	104	15	0.0484477	0	peptide methionine sulfoxide reductase
1253	16331180	1148	104	15	0.0484477	0	unknown protein
1254	16329860	1148	104	15	0.0484477	0	cation-transporting ATPase; E1-E2 ATPase
1255	16330365	1148	104	15	0.0484477	0	ABC transporter
1256	16331186	1148	104	15	0.0484477	0	pyruvate dehydrogenase E1 component, alpha subunit
1257	16329485	1148	104	15	0.0484477	0	exopolysaccharide export protein
1258	16331210	1148	104	15	0.0484477	0	cation-transporting ATPase; E1-E2 ATPase
1259	16331452	1148	94	14	0.0492405	0	hypothetical protein
1260	16330102	1148	94	14	0.0492405	0	unknown protein
1261	16330681	1148	94	14	0.0492405	0	processing protease
1262	16329309	1148	94	14	0.0492405	0	ABC transporter
1263	16329539	1148	94	14	0.0492405	0	unknown protein
1264	16329341	1148	94	14	0.0492405	0	ABC transporter
1265	16330085	1148	94	14	0.0492405	0	unknown protein
1266	16331767	1148	94	14	0.0492405	0	hypothetical protein
1267	16332309	1148	94	14	0.0492405	0	HrEpiB
1268	16332121	1148	67	11	0.0499717	0	unknown protein
1269	16330863	1148	67	11	0.0499717	0	unknown protein
1270	16330348	1148	67	11	0.0499717	0	hypothetical protein
1271	16329310	1148	35	7	0.0504053	0	hypothetical protein
1272	16330513	1148	35	7	0.0504053	0	PCC7942 clock gene...ORFE
1273	16329949	1148	35	7	0.0504053	0	urease accessory protein F
1274	16331576	1148	35	7	0.0504053	0	unknown protein
1275	16330772	1148	35	7	0.0504053	0	hydrogenase expression/formation protein; HypC
1276	16331974	1148	35	7	0.0504053	0	hypothetical protein
1277	16329731	1148	35	7	0.0504053	0	unknown protein
1278	16330361	1148	76	12	0.0516864	0	ABC transporter
1279	16329302	1148	76	12	0.0516864	0	arginase
1280	16330351	1148	76	12	0.0516864	0	unknown protein
1281	16330640	1148	76	12	0.0516864	0	unknown protein
1282	16332089	1148	76	12	0.0516864	0	unknown protein
1283	16332296	1148	85	13	0.0516912	0	chloroplast membrane-associated 30 kD protein
1284	16329413	1148	85	13	0.0516912	0	unknown protein
1285	16331469	1148	85	13	0.0516912	0	hypothetical protein
1286	16330398	1148	85	13	0.0516912	0	hypothetical protein
1287	16329509	1148	85	13	0.0516912	0	unknown protein
1288	16330928	1148	85	13	0.0516912	0	hypothetical protein
1289	16330260	1148	59	10	0.0521595	0	hypothetical protein
1290	16330651	1148	59	10	0.0521595	0	unknown protein
1291	16329566	1148	59	10	0.0521595	0	PleD gene product
1292	16330241	1148	59	10	0.0521595	0	unknown protein
1293	16330235	1148	43	8	0.0526433	0	unknown protein
1294	16330648	1148	43	8	0.0526433	0	unknown protein
1295	16329953	1148	43	8	0.0526433	0	transposase
1296	16332334	1148	21	5	0.0527317	0	unknown protein
1297	16329648	1148	51	9	0.0530955	0	hybrid sensory kinase
1298	16330094	1148	51	9	0.0530955	0	urease accessory protein E
1299	16330584	1148	51	9	0.0530955	0	hybrid sensory kinase
1300	16330307	1148	105	15	0.0548599	0	processing protease
1301	16329707	1148	105	15	0.0548599	0	phosphate starvation-inducible protein
1302	16330433	1148	95	14	0.0551261	0	peptidyl-prolyl cis-trans isomerase
1303	16331022	1148	95	14	0.0551261	0	dolichyl-phosphate-mannose synthase
1304	16332087	1148	95	14	0.0551261	0	dihydroorotate dehydrogenase
1305	16331608	1148	95	14	0.0551261	0	GTP cyclohydrolase I
1306	16331348	1148	95	14	0.0551261	0	hypothetical protein
1307	16331755	1148	95	14	0.0551261	0	ribonuclease H
1308	16329642	1148	95	14	0.0551261	0	ABC transporter
1309	16329520	1148	95	14	0.0551261	0	unknown protein
1310	16331256	1148	95	14	0.0551261	0	putative; ORF1
1311	16330306	1148	95	14	0.0551261	0	processing protease
1312	16330377	1148	95	14	0.0551261	0	glutamate racemase
1313	16329878	1148	43	2	0.0551261	0	unknown protein
1314	16332117	1148	68	11	0.0554171	0	chromate transport protein
1315	16330893	1148	68	11	0.0554171	0	nitrogen assimilation regulatory protein
1316	16329592	1148	68	11	0.0554171	0	unknown protein
1317	16331376	1148	68	11	0.0554171	0	unknown protein
1318	16330232	1148	36	7	0.0571047	0	unknown protein
1319	16329598	1148	36	7	0.0571047	0	unknown protein
1320	16331824	1148	77	12	0.0572783	0	hypothetical protein
1321	16331650	1148	77	12	0.0572783	0	ferredoxin--nitrite reductase
1322	16329886	1148	77	12	0.0572783	0	integral membrane components of other binding-protein-dependent transport system
1323	16331160	1148	77	12	0.0572783	0	pilin biogenesis protein
1324	16329442	1148	77	12	0.0572783	0	UbiH protein
1325	16331052	1148	77	12	0.0572783	0	hypothetical protein
1326	16331991	1148	77	12	0.0572783	0	PatA subfamily
1327	16332005	1148	77	12	0.0572783	0	unknown protein
1328	16331356	1148	86	13	0.0574495	0	transcriptional regulatory protein; HypF
1329	16329222	1148	86	13	0.0574495	0	unknown protein
1330	16330603	1148	86	13	0.0574495	0	global nitrogen regulator
1331	16329293	1148	86	13	0.0574495	0	precorrin methylase
1332	16331238	1148	86	13	0.0574495	0	photosystem I subunit VII
1333	16332230	1148	86	13	0.0574495	0	N-acyl-L-amino acid amidohydrolase
1334	16331654	1148	86	13	0.0574495	0	molybdenum cofactor biosynthesis protein C
1335	16331652	1148	86	13	0.0574495	0	molybdopterin biosynthesis; MoeA
1336	16329284	1148	60	10	0.0578377	0	unknown protein
1337	16329859	1148	15	4	0.0586396	0	unknown protein
1338	16330355	1148	15	4	0.0586396	0	unknown protein
1339	16332220	1148	15	4	0.0586396	0	PCC7942 clock gene...ORFD
1340	16329983	1148	15	4	0.0586396	0	unknown protein
1341	16331103	1148	15	4	0.0586396	0	unknown protein
1342	16332168	1148	15	4	0.0586396	0	unknown protein
1343	16330769	1148	15	4	0.0586396	0	unknown protein
1344	16330144	1148	44	8	0.0589236	0	unknown protein
1345	16331091	1148	52	9	0.0590423	0	hypothetical protein
1346	16329187	1148	52	9	0.0590423	0	regulatory protein; PchR
1347	16330815	1148	52	9	0.0590423	0	sensory transduction histidine kinase
1348	16332142	1148	9	3	0.0590667	0	unknown protein
1349	16331148	1148	9	3	0.0590667	0	unknown protein
1350	16330930	1148	9	3	0.0590667	0	unknown protein
1351	16329419	1148	9	3	0.0590667	0	unknown protein
1352	16329720	1148	9	3	0.0590667	0	unknown protein
1353	16331891	1148	9	3	0.0590667	0	unknown protein
1354	16332073	1148	9	3	0.0590667	0	unknown protein
1355	16331372	1148	29	6	0.0604869	0	unknown protein
1356	16331611	1148	29	6	0.0604869	0	unknown protein
1357	16331087	1148	29	6	0.0604869	0	unknown protein
1358	16329325	1148	29	6	0.0604869	0	unknown protein
1359	16331067	1148	29	6	0.0604869	0	hypothetical protein
1360	16329729	1148	29	6	0.0604869	0	unknown protein
1361	16331982	1148	29	6	0.0604869	0	unknown protein
1362	16330219	1148	29	6	0.0604869	0	apocytochrome f
1363	16331029	1148	69	11	0.0612181	0	hypothetical protein
1364	16330998	1148	69	11	0.0612181	0	unknown protein
1365	16330767	1148	69	11	0.0612181	0	unknown protein
1366	16330519	1148	69	11	0.0612181	0	sensory transduction histidine kinase
1367	16330385	1148	69	11	0.0612181	0	RNA polymerase sigma-E factor
1368	16332279	1148	4	2	0.06124	0	transposase
1369	16330962	1148	4	2	0.06124	0	unknown protein
1370	16329899	1148	4	2	0.06124	0	unknown protein
1371	16330957	1148	4	2	0.06124	0	hypothetical protein
1372	16330813	1148	4	2	0.06124	0	unknown protein
1373	16331066	1148	4	2	0.06124	0	unknown protein
1374	16330455	1148	96	14	0.0615362	0	water channel protein
1375	16329621	1148	96	14	0.0615362	0	hypothetical protein
1376	16331331	1148	96	14	0.0615362	0	Ycf38
1377	16330955	1148	96	14	0.0615362	0	alpha-isopropylmalate synthase
1378	16332040	1148	96	14	0.0615362	0	ABC transporter
1379	16329224	1148	96	14	0.0615362	0	unknown protein
1380	16331632	1148	96	14	0.0615362	0	unknown protein
1381	16329764	1148	22	5	0.0618252	0	unknown protein
1382	16329976	1148	22	5	0.0618252	0	hypothetical protein
1383	16329586	1148	22	5	0.0618252	0	unknown protein
1384	16331227	1148	22	5	0.0618252	0	unknown protein
1385	16330601	1148	22	5	0.0618252	0	unknown protein
1386	16331236	1148	22	5	0.0618252	0	unidentified open reading frame
1387	16330369	1148	106	15	0.0619663	0	unknown protein
1388	16332154	1148	106	15	0.0619663	0	2-hydroxyaciddehydrogenase
1389	16329323	1148	106	15	0.0619663	0	carboxyl-terminal protease
1390	16331030	1148	106	15	0.0619663	0	molybdopterin biosynthesis MoeB protein
1391	16332066	1148	106	15	0.0619663	0	hypothetical protein
1392	16329326	1148	106	15	0.0619663	0	ATP synthase g subunit
1393	16329337	1148	106	15	0.0619663	0	MorR protein
1394	16330655	1148	106	15	0.0619663	0	unknown protein
1395	16330083	1148	78	12	0.0632537	0	nitrate transport protein; NrtB
1396	16331934	1148	78	12	0.0632537	0	mercuric resistance operon regulatory protein
1397	16331978	1148	78	12	0.0632537	0	molybdate-binding periplasmic protein
1398	16330931	1148	78	12	0.0632537	0	43 kD bacteriochlorophyll synthase subunit
1399	16329810	1148	78	12	0.0632537	0	serine esterase
1400	16330368	1148	78	12	0.0632537	0	membrane protein
1401	16329862	1148	78	12	0.0632537	0	CheY subfamily
1402	16331610	1148	78	12	0.0632537	0	hypothetical protein
1403	16332265	1148	78	12	0.0632537	0	unknown protein
1404	16331600	1148	78	12	0.0632537	0	high-affinity branched-chain amino acid transport ATP-binding protein
1405	16330980	1148	78	12	0.0632537	0	PatA subfamily
1406	16329188	1148	87	13	0.0636453	0	hypothetical protein
1407	16330171	1148	87	13	0.0636453	0	BioY protein
1408	16329521	1148	87	13	0.0636453	0	unknown protein
1409	16329205	1148	87	13	0.0636453	0	ABC transporter
1410	16332174	1148	87	13	0.0636453	0	unknown protein
1411	16331187	1148	61	10	0.063857	0	unknown protein
1412	16330382	1148	61	10	0.063857	0	deoxyribopyrimidine photolyase
1413	16332018	1148	61	10	0.063857	0	unknown protein
1414	16330567	1148	37	7	0.0642147	0	catalase hpi
1415	16330140	1148	37	7	0.0642147	0	unknown protein
1416	16329855	1148	37	7	0.0642147	0	unknown protein
1417	16330923	1148	37	7	0.0642147	0	hypothetical protein
1418	16329811	1148	37	7	0.0642147	0	sporulation protein; SpoIID
1419	16332312	1148	101	9	0.0642147	0	unknown protein
1420	16331802	1148	53	9	0.0653304	0	unknown protein
1421	16330710	1148	53	9	0.0653304	0	unknown protein
1422	16329613	1148	53	9	0.0653304	0	glucose dehydrogenase-B
1423	16329502	1148	93	8	0.0655648	0	unknown protein
1424	16331053	1148	70	11	0.0673685	0	unknown protein
1425	16331897	1148	70	11	0.0673685	0	UmuC protein
1426	16330227	1148	70	11	0.0673685	0	hypothetical protein
1427	16330114	1148	70	11	0.0673685	0	unknown protein
1428	16330122	1148	70	11	0.0673685	0	2-hydroxy-6-oxohepta-2,4-dienoate hydrolase
1429	16331872	1148	70	11	0.0673685	0	unknown protein
1430	16331963	1148	70	11	0.0673685	0	pyridoxal phosphate biosynthetic protein; PdxA
1431	16330702	1148	97	14	0.0684912	0	unknown protein
1432	16330759	1148	97	14	0.0684912	0	serine acetyltransferase
1433	16329467	1148	97	14	0.0684912	0	aspartate transaminase
1434	16330165	1148	97	14	0.0684912	0	ABC transporter
1435	16329334	1148	97	14	0.0684912	0	unknown protein
1436	16332304	1148	97	14	0.0684912	0	phosphoribosyl aminoimidazole carboxylase
1437	16329671	1148	97	14	0.0684912	0	hypothetical protein
1438	16331997	1148	97	14	0.0684912	0	aspartate aminotransferase
1439	16329577	1148	30	6	0.0686721	0	unknown protein
1440	16331917	1148	30	6	0.0686721	0	unknown protein
1441	16329347	1148	118	16	0.0695524	0	dihydrolipoamide dehydrogenase
1442	16332222	1148	118	16	0.0695524	0	PCC7942 clock gene...ORFF
1443	16330268	1148	79	12	0.0696105	0	OppB in a binding protein-dependent transport system
1444	16331986	1148	79	12	0.0696105	0	CheA like protein
1445	16330994	1148	79	12	0.0696105	0	aldehyde reductase
1446	16331293	1148	79	12	0.0696105	0	regulation of the phosphate regulon
1447	16331828	1148	79	12	0.0696105	0	hypothetical protein
1448	16330432	1148	107	15	0.0698173	0	phosphate transport ATP-binding protein; PstB
1449	16329493	1148	107	15	0.0698173	0	alpha-D-glucose-1-phosphate cytidylyltransferase
1450	16330667	1148	62	10	0.0702044	0	hybrid sensory kinase
1451	16331678	1148	62	10	0.0702044	0	periplasmic binding protein of ABC transporter for natural amino acids
1452	16330819	1148	62	10	0.0702044	0	3-chlorobenzoate-3,4-dioxygenase
1453	16329995	1148	62	10	0.0702044	0	unknown protein
1454	16329815	1148	76	6	0.0702044	0	unknown protein
1455	16332336	1148	88	13	0.0702844	0	47 kD protein
1456	16329650	1148	88	13	0.0702844	0	FKBP-type peptidyl-prolyl cis-trans isomerase
1457	16329659	1148	88	13	0.0702844	0	hypothetical protein
1458	16331833	1148	88	13	0.0702844	0	ammonium/methylammonium permease
1459	16331814	1148	88	13	0.0702844	0	ABC transporter
1460	16330846	1148	88	13	0.0702844	0	hypothetical protein
1461	16331332	1148	88	13	0.0702844	0	ABC transporter
1462	16330158	1148	88	13	0.0702844	0	hypothetical protein
1463	16329942	1148	88	13	0.0702844	0	hypothetical protein
1464	16331596	1148	88	13	0.0702844	0	uroporphyrin-III C-methyltransferase
1465	16330675	1148	16	4	0.0705582	0	hypothetical protein
1466	16331938	1148	16	4	0.0705582	0	transposase
1467	16331512	1148	16	4	0.0705582	0	unknown protein
1468	16330628	1148	16	4	0.0705582	0	transposase
1469	16331697	1148	16	4	0.0705582	0	unknown protein
1470	16330781	1148	16	4	0.0705582	0	unknown protein
1471	16330733	1148	16	4	0.0705582	0	hypothetical protein
1472	16329264	1148	23	5	0.0715076	0	hypothetical protein
1473	16329373	1148	23	5	0.0715076	0	unknown protein
1474	16330394	1148	23	5	0.0715076	0	unknown protein
1475	16329854	1148	23	5	0.0715076	0	unknown protein
1476	16330917	1148	23	5	0.0715076	0	hypothetical protein
1477	16329803	1148	38	7	0.0717007	0	hypothetical protein
1478	16330581	1148	38	7	0.0717007	0	transposase
1479	16330595	1148	38	7	0.0717007	0	resolvase
1480	16329538	1148	38	7	0.0717007	0	unknown protein
1481	16331365	1148	38	7	0.0717007	0	transposase
1482	16330727	1148	38	7	0.0717007	0	transposase
1483	16331489	1148	38	7	0.0717007	0	unknown protein
1484	16330325	1148	54	9	0.0719403	0	sensory transduction histidine kinase
1485	16330152	1148	54	9	0.0719403	0	unknown protein
1486	16330986	1148	54	9	0.0719403	0	unknown protein
1487	16330151	1148	54	9	0.0719403	0	sensory transduction histidine kinase
1488	16329200	1148	54	9	0.0719403	0	regulatory protein; PchR
1489	16329644	1148	54	9	0.0719403	0	unknown protein
1490	16329890	1148	71	11	0.0738577	0	agmatine ureohydrolase
1491	16331519	1148	71	11	0.0738577	0	sensory transduction histidine kinase
1492	16331487	1148	71	11	0.0738577	0	unknown protein
1493	16331176	1148	10	3	0.0758775	0	unknown protein
1494	16331643	1148	10	3	0.0758775	0	unknown protein
1495	16331628	1148	10	3	0.0758775	0	unknown protein
1496	16331749	1148	10	3	0.0758775	0	unknown protein
1497	16330939	1148	10	3	0.0758775	0	unknown protein
1498	16330215	1148	10	3	0.0758775	0	unknown protein
1499	16330123	1148	10	3	0.0758775	0	unknown protein
1500	16331968	1148	10	3	0.0758775	0	unknown protein
1501	16330850	1148	10	3	0.0758775	0	unknown protein
1502	16330762	1148	10	3	0.0758775	0	unknown protein
1503	16329248	1148	10	3	0.0758775	0	unknown protein
1504	16330091	1148	10	3	0.0758775	0	unknown protein
1505	16330968	1148	10	3	0.0758775	0	unknown protein
1506	16330420	1148	98	14	0.0760085	0	unknown protein
1507	16331491	1148	98	14	0.0760085	0	unknown protein
1508	16330510	1148	98	14	0.0760085	0	Mn transporter; MntA
1509	16331172	1148	98	14	0.0760085	0	chloride channel protein
1510	16331667	1148	98	14	0.0760085	0	7-keto-8-aminopelargonic acid synthetase
1511	16331871	1148	98	14	0.0760085	0	unknown protein
1512	16331307	1148	98	14	0.0760085	0	6-phosphogluconate dehydrogenase
1513	16331336	1148	98	14	0.0760085	0	hypothetical protein
1514	16332167	1148	98	14	0.0760085	0	unknown protein
1515	16331568	1148	98	14	0.0760085	0	2-succinyl-6-hydroxy-2, 4-cyclohexadiene-1-carboxylate synthase
1516	16329461	1148	80	12	0.0763426	0	ferredoxin-sulfite reductase
1517	16331325	1148	80	12	0.0763426	0	RadC protein
1518	16331285	1148	80	12	0.0763426	0	hypothetical protein
1519	16331327	1148	80	12	0.0763426	0	high-affinity branched-chain amino acid transport ATP-binding protein
1520	16329554	1148	80	12	0.0763426	0	hypothetical protein
1521	16329544	1148	80	12	0.0763426	0	ammonium/methylammonium permease
1522	16329551	1148	63	10	0.0768623	0	unknown protein
1523	16330142	1148	63	10	0.0768623	0	unknown protein
1524	16331531	1148	31	6	0.0772688	0	unknown protein
1525	16329824	1148	31	6	0.0772688	0	phycocyanin b subunit
1526	16330257	1148	31	6	0.0772688	0	unknown protein
1527	16329848	1148	31	6	0.0772688	0	unknown protein
1528	16330605	1148	31	6	0.0772688	0	unknown protein
1529	16329893	1148	89	13	0.0773683	0	Zinc exporter
1530	16330829	1148	89	13	0.0773683	0	unknown protein
1531	16330938	1148	89	13	0.0773683	0	sodium-coupled permease
1532	16329846	1148	89	13	0.0773683	0	NADH dehydrogenase subunit 5
1533	16331008	1148	108	15	0.0784628	0	unknown protein
1534	16331208	1148	108	15	0.0784628	0	dihydrolipoamide acetyltransferase component (E2) of pyruvate dehydrogenase complex
1535	16331620	1148	55	9	0.0788476	0	hypothetical protein
1536	16331276	1148	39	7	0.0795205	0	unknown protein
1537	16330310	1148	39	7	0.0795205	0	unknown protein
1538	16330023	1148	39	7	0.0795205	0	unknown protein
1539	16332229	1148	47	8	0.0798188	0	unknown protein
1540	16332268	1148	47	8	0.0798188	0	hypothetical protein
1541	16329496	1148	47	8	0.0798188	0	hypothetical protein
1542	16329673	1148	119	16	0.0803567	0	mercuric reductase
1543	16331014	1148	119	16	0.0803567	0	hypothetical protein
1544	16329757	1148	72	11	0.0806706	0	integrin alpha-subunit domain homologue
1545	16330081	1148	72	11	0.0806706	0	nitrate transport protein; NrtD
1546	16331895	1148	24	5	0.0816855	0	pre-B cell enhancing factor
1547	16329765	1148	24	5	0.0816855	0	transposase
1548	16332080	1148	24	5	0.0816855	0	hypothetical protein
1549	16331054	1148	24	5	0.0816855	0	photosystem II 11 kD protein
1550	16329571	1148	24	5	0.0816855	0	hypothetical protein
1551	16331658	1148	114	11	0.0816855	0	hypothetical protein
1552	16331456	1148	17	4	0.0831928	0	unknown protein
1553	16330334	1148	17	4	0.0831928	0	unknown protein
1554	16329989	1148	17	4	0.0831928	0	unknown protein
1555	16330646	1148	17	4	0.0831928	0	unknown protein
1556	16329481	1148	17	4	0.0831928	0	unknown protein
1557	16330777	1148	17	4	0.0831928	0	unknown protein
1558	16330664	1148	17	4	0.0831928	0	unknown protein
1559	16329207	1148	17	4	0.0831928	0	unknown protein
1560	16331139	1148	17	4	0.0831928	0	unknown protein
1561	16330638	1148	17	4	0.0831928	0	transposase
1562	16330428	1148	81	12	0.0834389	0	quinolene resistance protein; NorA
1563	16331164	1148	81	12	0.0834389	0	hypothetical protein
1564	16331700	1148	81	12	0.0834389	0	acetyl-coenzyme A synthetase
1565	16330280	1148	81	12	0.0834389	0	unknown protein
1566	16329880	1148	81	12	0.0834389	0	cytochrome c oxidase subunit II
1567	16331433	1148	81	12	0.0834389	0	ATP-dependent proteinase; BsgA
1568	16329590	1148	81	12	0.0834389	0	hypothetical protein
1569	16330104	1148	81	12	0.0834389	0	chloroplast import-associated channel IAP75
1570	16331226	1148	81	12	0.0834389	0	OppC in a binding protein-dependent transport system
1571	16331874	1148	64	10	0.0838084	0	unknown protein
1572	16329960	1148	64	10	0.0838084	0	sensory transduction histidine kinase
1573	16329637	1148	64	10	0.0838084	0	sensory transduction histidine kinase
1574	16331505	1148	39	2	0.0841012	0	unknown protein
1575	16331035	1148	99	14	0.0841012	0	twitching mobility protein
1576	16329625	1148	99	14	0.0841012	0	hypothetical protein
1577	16330887	1148	99	14	0.0841012	0	hypothetical protein
1578	16331407	1148	99	14	0.0841012	0	aspartate aminotransferase
1579	16330874	1148	99	14	0.0841012	0	threonine synthase
1580	16331915	1148	99	14	0.0841012	0	hypothetical protein
1581	16330295	1148	99	14	0.0841012	0	putative iojap protein
1582	16331027	1148	99	14	0.0841012	0	unknown protein
1583	16330576	1148	99	14	0.0841012	0	acetolactate synthase
1584	16329379	1148	99	14	0.0841012	0	Mg chelatase subunit; ChlD
1585	16329780	1148	99	14	0.0841012	0	acetate kinase
1586	16330058	1148	99	14	0.0841012	0	hypothetical protein
1587	16329763	1148	90	13	0.0848939	0	unknown protein
1588	16329853	1148	90	13	0.0848939	0	hypothetical protein
1589	16329217	1148	90	13	0.0848939	0	glycogen (starch) synthase
1590	16331051	1148	90	13	0.0848939	0	ferredoxin-NADP oxidoreductase
1591	16329844	1148	90	13	0.0848939	0	NADH dehydrogenase subunit 4
1592	16330193	1148	56	9	0.0860229	0	secreted protein MPB70 precursor
1593	16330634	1148	56	9	0.0860229	0	polysialic acid transport protein; KpsM
1594	16329786	1148	56	9	0.0860229	0	unknown protein
1595	16332213	1148	56	9	0.0860229	0	modification methylase
1596	16329440	1148	56	9	0.0860229	0	unknown protein
1597	16331257	1148	56	9	0.0860229	0	unknown protein
1598	16330520	1148	56	9	0.0860229	0	potassium-transporting ATPase A chain
1599	16330963	1148	32	6	0.0862122	0	transposase
1600	16330471	1148	32	6	0.0862122	0	unknown protein
1601	16329944	1148	48	8	0.0873622	0	unknown protein
1602	16329266	1148	48	8	0.0873622	0	unknown protein
1603	16331738	1148	48	8	0.0873622	0	hypothetical protein
1604	16331795	1148	40	7	0.0876259	0	hypothetical protein
1605	16329952	1148	40	7	0.0876259	0	transposase
1606	16331862	1148	73	11	0.0877874	0	polyphosphate kinase
1607	16330063	1148	73	11	0.0877874	0	RNA polymerase sigma-E factor
1608	16331135	1148	73	11	0.0877874	0	integrin alpha subunit domain homologue
1609	16332008	1148	73	11	0.0877874	0	nitrate transport protein; NrtD
1610	16330758	1148	73	11	0.0877874	0	carbonic anhydrase
1611	16331351	1148	73	11	0.0877874	0	cytochrome b6
1612	16329335	1148	73	11	0.0877874	0	sensory transduction histidine kinase
1613	16331539	1148	109	15	0.0879506	0	phosphate transport ATP-binding protein; PstB
1614	16329580	1148	109	15	0.0879506	0	hypothetical protein
1615	16330053	1148	109	15	0.0879506	0	ATP-dependent DNA helicase; RecQ
1616	16331540	1148	109	15	0.0879506	0	phosphate transport ATP-binding protein; PstB
1617	16331112	1148	29	1	0.0879506	0	unknown protein
1618	16332065	1148	82	12	0.0908835	0	ammonium/methylammonium permease
1619	16330264	1148	82	12	0.0908835	0	ABC1-like
1620	16332323	1148	82	12	0.0908835	0	unknown protein
1621	16330401	1148	82	12	0.0908835	0	neopullulanase
1622	16330711	1148	82	12	0.0908835	0	cytochrome c oxidase subunit II
1623	16332083	1148	82	12	0.0908835	0	NADH dehydrogenase subunit 4L
1624	16331909	1148	82	12	0.0908835	0	sensory transduction histidine kinase
1625	16331804	1148	65	10	0.0910155	0	unknown protein
1626	16330936	1148	65	10	0.0910155	0	glutathione peroxidase
1627	16332007	1148	65	10	0.0910155	0	nitrate transport protein; NrtC
1628	16332254	1148	65	10	0.0910155	0	hypothetical protein
1629	16330121	1148	5	2	0.091403	0	unknown protein
1630	16331121	1148	5	2	0.091403	0	unknown protein
1631	16331590	1148	5	2	0.091403	0	unknown protein
1632	16330794	1148	5	2	0.091403	0	unknown protein
1633	16329787	1148	5	2	0.091403	0	unknown protein
1634	16330830	1148	25	5	0.0922545	0	unknown protein
1635	16332181	1148	25	5	0.0922545	0	unknown protein
1636	16329868	1148	25	5	0.0922545	0	unknown protein
1637	16331314	1148	25	5	0.0922545	0	unknown protein
1638	16331457	1148	25	5	0.0922545	0	unknown protein
1639	16329482	1148	120	16	0.0927193	0	initiation factor IF-3
1640	16330317	1148	120	16	0.0927193	0	isopenicillin N epimerase
1641	16330254	1148	100	14	0.0927771	0	anthranilate phosphoribosyltransferase
1642	16329560	1148	100	14	0.0927771	0	unknown protein
1643	16329565	1148	100	14	0.0927771	0	urease accessory protein G
1644	16329568	1148	100	14	0.0927771	0	sulfur deprivation response regulator
1645	16329257	1148	100	14	0.0927771	0	hypothetical protein
1646	16330991	1148	100	14	0.0927771	0	protease
1647	16330687	1148	100	14	0.0927771	0	hydrogenase subunit
1648	16332085	1148	100	14	0.0927771	0	NADH dehydrogenase subunit; NdhI
1649	16331580	1148	100	14	0.0927771	0	Na(+)/H(+) antiporter
1650	16330161	1148	100	14	0.0927771	0	hypothetical protein
1651	16329773	1148	100	14	0.0927771	0	unknown protein
1652	16330569	1148	100	14	0.0927771	0	acetohydroxy acid synthase
1653	16329591	1148	100	14	0.0927771	0	lipoic acid synthetase
1654	16330204	1148	100	14	0.0927771	0	lipoic acid synthetase
1655	16331339	1148	100	14	0.0927771	0	hypothetical protein
1656	16330878	1148	38	2	0.0927771	0	transposase
1657	16330695	1148	38	2	0.0927771	0	unknown protein
1658	16332084	1148	91	13	0.0928527	0	NADH dehydrogenase subunit 6
1659	16330489	1148	91	13	0.0928527	0	cation-transporting ATPase; E1-E2 ATPase
1660	16330476	1148	91	13	0.0928527	0	44.5 kD bacteriochlorophyll synthase subunit
1661	16332028	1148	91	13	0.0928527	0	unknown protein
1662	16329358	1148	91	13	0.0928527	0	unknown protein
1663	16331808	1148	91	13	0.0928527	0	queuosine biosynthesis protein; QueA
1664	16331061	1148	91	13	0.0928527	0	hypothetical protein
1665	16331945	1148	91	13	0.0928527	0	cation-transporting ATPase; E1-E2 ATPase
1666	16329193	1148	91	13	0.0928527	0	unknown protein
1667	16330746	1148	91	13	0.0928527	0	unknown protein
1668	16332236	1148	57	9	0.0934319	0	PleD gene product
1669	16331437	1148	57	9	0.0934319	0	unknown protein
1670	16331319	1148	57	9	0.0934319	0	glucose transport protein
1671	16331073	1148	11	3	0.0937353	0	unknown protein
1672	16330131	1148	11	3	0.0937353	0	unknown protein
1673	16330367	1148	11	3	0.0937353	0	unknown protein
1674	16330825	1148	11	3	0.0937353	0	unknown protein
1675	16329724	1148	11	3	0.0937353	0	unknown protein
1676	16332273	1148	11	3	0.0937353	0	unknown protein
1677	16329748	1148	11	3	0.0937353	0	unknown protein
1678	16331447	1148	11	3	0.0937353	0	unknown protein
1679	16331893	1148	11	3	0.0937353	0	unknown protein
1680	16330438	1148	11	3	0.0937353	0	unknown protein
1681	16329517	1148	11	3	0.0937353	0	unknown protein
1682	16330599	1148	11	3	0.0937353	0	unknown protein
1683	16329487	1148	11	3	0.0937353	0	unknown protein
1684	16330485	1148	11	3	0.0937353	0	unknown protein
1685	16329354	1148	49	8	0.0951277	0	hypothetical protein
1686	16329355	1148	49	8	0.0951277	0	hypothetical protein
1687	16329450	1148	49	8	0.0951277	0	regulatory components of sensory transduction system
1688	16330004	1148	49	8	0.0951277	0	hypothetical protein
1689	16332199	1148	49	8	0.0951277	0	regulatory components of sensory transduction system
1690	16330779	1148	49	8	0.0951277	0	hypothetical protein
1691	16330344	1148	49	8	0.0951277	0	hypothetical protein
1692	16329377	1148	74	11	0.0951834	0	high affinity sulfate transporter
1693	16329762	1148	74	11	0.0951834	0	tyrosyl tRNA synthetase
1694	16329182	1148	74	11	0.0951834	0	iron(III) dicitrate transport system permease protein; FecC
1695	16329760	1148	33	6	0.0954299	0	unknown protein
1696	16330728	1148	33	6	0.0954299	0	hypothetical protein
1697	16330464	1148	33	6	0.0954299	0	unknown protein
1698	16331912	1148	33	6	0.0954299	0	transposase
1699	16331404	1148	33	6	0.0954299	0	unknown protein
1700	16331857	1148	41	7	0.0959625	0	transposase
1701	16330747	1148	41	7	0.0959625	0	transposase
1702	16329900	1148	18	4	0.0963544	0	unknown protein
1703	16331431	1148	18	4	0.0963544	0	unknown protein
1704	16332105	1148	18	4	0.0963544	0	unknown protein
1705	16330093	1148	18	4	0.0963544	0	unknown protein
1706	16331249	1148	18	4	0.0963544	0	unknown protein
1707	16330237	1148	18	4	0.0963544	0	unknown protein
1708	16329807	1148	18	4	0.0963544	0	unknown protein
1709	16331741	1148	110	15	0.0983259	0	glucose inhibited division protein B
1710	16331196	1148	110	15	0.0983259	0	unknown protein
1711	16329479	1148	110	15	0.0983259	0	S-adenosylmethionine synthetase
1712	16330299	1148	110	15	0.0983259	0	phosphotransacetylase
1713	16331472	1148	110	15	0.0983259	0	phosphoribosylglycinamide formyltransferase
1714	16332019	1148	66	10	0.0984517	0	membrane bound sugar transport protein
1715	16332017	1148	66	10	0.0984517	0	unknown protein
1716	16331854	1148	66	10	0.0984517	0	OmpR subfamily
1717	16332190	1148	66	10	0.0984517	0	sensory transduction histidine kinase
1718	16331791	1148	66	10	0.0984517	0	unknown protein
1719	16332145	1148	83	12	0.0986553	0	quinolinate synthetase
1720	16331084	1148	83	12	0.0986553	0	Na+/H+ exchanger
1721	16331703	1148	83	12	0.0986553	0	hypothetical protein
1722	16331195	1148	58	9	0.101035	0	hypothetical protein
1723	16331468	1148	58	9	0.101035	0	hypothetical protein
1724	16330587	1148	58	9	0.101035	0	hypothetical protein
1725	16332039	1148	58	9	0.101035	0	unknown protein
1726	16330339	1148	58	9	0.101035	0	unknown protein
1727	16331873	1148	92	13	0.10123	0	hypothetical protein
1728	16331239	1148	92	13	0.10123	0	NADH dehydrogenase subunit 4
1729	16330026	1148	92	13	0.10123	0	NADH dehydrogenase subunit 4
1730	16332025	1148	92	13	0.10123	0	uroporphyrinogen decarboxylase
1731	16331653	1148	92	13	0.10123	0	molybdenum cofactor biosynthesis protein A
1732	16331303	1148	92	13	0.10123	0	hypothetical protein
1733	16330875	1148	92	13	0.10123	0	NADH dehydrogenase subunit 3
1734	16331685	1148	92	13	0.10123	0	flavoprotein
1735	16329723	1148	92	13	0.10123	0	N-acetylmuramoyl-L-alanine amidase
1736	16329328	1148	101	14	0.102038	0	ATP synthase d subunit
1737	16331859	1148	101	14	0.102038	0	serum resistance locus; BrkB
1738	16331463	1148	101	14	0.102038	0	aspartate aminotransferase
1739	16331748	1148	101	14	0.102038	0	hypothetical protein
1740	16330350	1148	101	14	0.102038	0	threonine synthase
1741	16331391	1148	101	14	0.102038	0	carboxyl-terminal processing protease
1742	16331750	1148	101	14	0.102038	0	imidazoleglycerol-phosphate dehydratase; histidinol-phosphatase
1743	16329501	1148	101	14	0.102038	0	perosamine synthetase
1744	16329215	1148	101	14	0.102038	0	dTDP-6-deoxy-L-mannose-dehydrogenase
1745	16331744	1148	101	14	0.102038	0	ABC transporter subunit
1746	16329504	1148	101	14	0.102038	0	unknown protein
1747	16329256	1148	101	14	0.102038	0	cysteine synthase
1748	16331615	1148	101	14	0.102038	0	ribose 5-phosphate isomerase
1749	16331955	1148	63	5	0.102829	0	unknown protein
1750	16329545	1148	75	11	0.102829	0	hybrid sensory kinase
1751	16329322	1148	75	11	0.102829	0	potential FMN-protein
1752	16331292	1148	75	11	0.102829	0	succinate-semialdehyde dehydrogenase (NADP+)
1753	16331865	1148	75	11	0.102829	0	septum site-determining protein; MinC
1754	16329234	1148	75	11	0.102829	0	type 4 prepilin peptidase
1755	16330065	1148	50	8	0.103068	0	unknown protein
1756	16329999	1148	50	8	0.103068	0	unknown protein
1757	16330979	1148	50	8	0.103068	0	hypothetical protein
1758	16329353	1148	50	8	0.103068	0	hypothetical protein
1759	16331282	1148	50	8	0.103068	0	hypothetical protein
1760	16330107	1148	88	8	0.103068	0	unknown protein
1761	16329640	1148	26	5	0.103101	0	transposase
1762	16332238	1148	26	5	0.103101	0	unknown protein
1763	16330481	1148	26	5	0.103101	0	unknown protein
1764	16331698	1148	42	7	0.10447	0	cytochrome P450
1765	16331105	1148	42	7	0.10447	0	hypothetical protein
1766	16329626	1148	42	7	0.10447	0	50S ribosomal protein L32
1767	16332221	1148	42	7	0.10447	0	PCC7942 clock gene...ORFE
1768	16330118	1148	42	7	0.10447	0	unknown protein
1769	16330964	1148	42	7	0.10447	0	transposase
1770	16329680	1148	34	6	0.104843	0	hypothetical protein
1771	16331536	1148	67	10	0.10608	0	hypothetical protein
1772	16329203	1148	67	10	0.10608	0	iron(III) dicitrate-binding periplasmic protein
1773	16329508	1148	84	12	0.106727	0	mannosyltransferase B
1774	16330263	1148	84	12	0.106727	0	hypothetical protein
1775	16330741	1148	84	12	0.106727	0	unknown protein
1776	16330877	1148	84	12	0.106727	0	NADH dehydrogenase subunit I
1777	16331898	1148	84	12	0.106727	0	sensory transduction histidine kinase
1778	16330326	1148	84	12	0.106727	0	cell-cell signaling protein, C-factor
1779	16331079	1148	84	12	0.106727	0	sterol-C-methyltransferase
1780	16330207	1148	84	12	0.106727	0	unknown protein
1781	16330670	1148	121	16	0.106848	0	(p)ppGpp 3'-pyrophosphohydrolase
1782	16331102	1148	121	16	0.106848	0	30S ribosomal protein S16
1783	16330978	1148	121	16	0.106848	0	NH(3)-dependent NAD(+) synthetase
1784	16330541	1148	121	16	0.106848	0	hypothetical protein
1785	16332048	1148	121	16	0.106848	0	ornithine carbamoyltransferase chain f
1786	16332059	1148	121	16	0.106848	0	hypothetical protein
1787	16330077	1148	59	9	0.10879	0	unknown protein
1788	16331870	1148	59	9	0.10879	0	PleD gene product homologue
1789	16331551	1148	27	1	0.109629	0	unknown protein
1790	16330045	1148	27	1	0.109629	0	unknown protein
1791	16331104	1148	111	15	0.109629	0	glutamate--ammonia ligase
1792	16332033	1148	111	15	0.109629	0	unknown protein
1793	16331425	1148	111	15	0.109629	0	glucose inhibited division protein A
1794	16329272	1148	111	15	0.109629	0	unknown protein
1795	16329704	1148	111	15	0.109629	0	hypothetical protein
1796	16330381	1148	111	15	0.109629	0	ribosomal-protein-alanine acetyltransferase
1797	16329965	1148	19	4	0.109844	0	hypothetical protein
1798	16330626	1148	19	4	0.109844	0	transposase
1799	16330691	1148	19	4	0.109844	0	transposase
1800	16329605	1148	19	4	0.109844	0	virulence associated protein B
1801	16329491	1148	19	4	0.109844	0	unknown protein
1802	16329430	1148	93	13	0.110005	0	NADH dehydrogenase subunit 4
1803	16329646	1148	93	13	0.110005	0	hypothetical protein
1804	16332009	1148	93	13	0.110005	0	NADH dehydrogenase subunit 4
1805	16331508	1148	93	13	0.110005	0	gamma-glutamyl phosphate reductase
1806	16330027	1148	93	13	0.110005	0	NADH dehydrogenase subunit 5
1807	16331773	1148	93	13	0.110005	0	imidazoleglycerol-phosphate dehydratase
1808	16331763	1148	93	13	0.110005	0	b-carotene ketolase
1809	16329363	1148	93	13	0.110005	0	unknown protein
1810	16331732	1148	93	13	0.110005	0	NADH dehydrogenase subunit 5
1811	16332176	1148	93	13	0.110005	0	hypothetical protein
1812	16329313	1148	93	13	0.110005	0	NADH dehydrogenase subunit 2
1813	16330848	1148	93	13	0.110005	0	unknown protein
1814	16332014	1148	93	13	0.110005	0	alpha-ketopantoate hydroxymethyl transferase
1815	16329701	1148	93	13	0.110005	0	ferric uptake regulation protein
1816	16329402	1148	93	13	0.110005	0	CIRCE binding repressor
1817	16331585	1148	76	11	0.110688	0	unknown protein
1818	16332022	1148	76	11	0.110688	0	sensory transduction histidine kinase
1819	16329546	1148	51	8	0.11113	0	unknown protein
1820	16330880	1148	51	8	0.11113	0	hypothetical protein
1821	16330300	1148	51	8	0.11113	0	unknown protein
1822	16331352	1148	51	8	0.11113	0	cytochrome b6-f complex subunit 4
1823	16331786	1148	102	14	0.111878	0	alkaline phosphatase like protein
1824	16329702	1148	102	14	0.111878	0	periplasmic binding protein component of an ABC type zinc uptake transporter
1825	16331584	1148	102	14	0.111878	0	ABC transporter
1826	16329332	1148	102	14	0.111878	0	ATP synthase subunit a
1827	16331956	1148	102	14	0.111878	0	hypothetical protein
1828	16331719	1148	102	14	0.111878	0	MoxR protein
1829	16329243	1148	102	14	0.111878	0	phosphoglycerate mutase
1830	16331607	1148	102	14	0.111878	0	pyrimidine operon regulatory protein; PyrR
1831	16330723	1148	102	14	0.111878	0	apolipoprotein N-acyltransferase
1832	16329751	1148	102	14	0.111878	0	N-acetylornithine aminotransferase
1833	16329837	1148	102	14	0.111878	0	penicillin-binding protein 1B
1834	16330659	1148	102	14	0.111878	0	porphobilinogen synthase
1835	16329503	1148	102	14	0.111878	0	unknown protein
1836	16329542	1148	102	14	0.111878	0	glyoxalase II
1837	16330902	1148	102	14	0.111878	0	penicillin-binding protein 1B
1838	16331023	1148	102	14	0.111878	0	inorganic pyrophosphatase
1839	16332139	1148	102	14	0.111878	0	pyrroline carboxylate reductase
1840	16329968	1148	102	14	0.111878	0	hypothetical protein
1841	16331411	1148	102	14	0.111878	0	penicillin-binding protein 1A
1842	16331712	1148	102	14	0.111878	0	alanine racemase
1843	16332182	1148	102	14	0.111878	0	NADH dehydrogenase
1844	16332270	1148	12	3	0.112187	0	unknown protein
1845	16330552	1148	12	3	0.112187	0	unknown protein
1846	16332144	1148	12	3	0.112187	0	unknown protein
1847	16331822	1148	12	3	0.112187	0	unknown protein
1848	16329204	1148	12	3	0.112187	0	unknown protein
1849	16330745	1148	12	3	0.112187	0	unknown protein
1850	16331405	1148	12	3	0.112187	0	unknown protein
1851	16331867	1148	12	3	0.112187	0	unknown protein
1852	16329380	1148	12	3	0.112187	0	unknown protein
1853	16329578	1148	12	3	0.112187	0	unknown protein
1854	16332191	1148	43	7	0.113086	0	transposase
1855	16331039	1148	43	7	0.113086	0	transposase
1856	16331269	1148	43	7	0.113086	0	transposase
1857	16329666	1148	43	7	0.113086	0	Thy1 protein homologue
1858	16330249	1148	43	7	0.113086	0	transposase
1859	16329314	1148	43	7	0.113086	0	alkaline phosphatase
1860	16330435	1148	43	7	0.113086	0	unknown protein
1861	16330636	1148	43	7	0.113086	0	transposase
1862	16330234	1148	68	10	0.11386	0	unknown protein
1863	16330997	1148	68	10	0.11386	0	hypothetical protein
1864	16331693	1148	27	5	0.114106	0	unknown protein
1865	16329231	1148	27	5	0.114106	0	unknown protein
1866	16329557	1148	27	5	0.114106	0	transposase
1867	16330872	1148	27	5	0.114106	0	hypothetical protein
1868	16330272	1148	35	6	0.114368	0	unknown protein
1869	16329385	1148	35	6	0.114368	0	unknown protein
1870	16330993	1148	35	6	0.114368	0	unknown protein
1871	16329955	1148	35	6	0.114368	0	transposase
1872	16329891	1148	35	6	0.114368	0	unknown protein
1873	16331574	1148	35	6	0.114368	0	hypothetical protein
1874	16329608	1148	35	6	0.114368	0	hypothetical protein
1875	16329530	1148	85	12	0.115066	0	hypothetical protein
1876	16331715	1148	85	12	0.115066	0	OppC in a binding protein-dependent transport system
1877	16329705	1148	1	1	0.115942	0	unknown protein
1878	16330522	1148	1	1	0.115942	0	unknown protein
1879	16329638	1148	1	1	0.115942	0	unknown protein
1880	16329597	1148	1	1	0.115942	0	photosystem I PsaM subunit
1881	16331784	1148	1	1	0.115942	0	unknown protein
1882	16331721	1148	1	1	0.115942	0	unknown protein
1883	16329374	1148	1	1	0.115942	0	unknown protein
1884	16331309	1148	1	1	0.115942	0	unknown protein
1885	16329315	1148	1	1	0.115942	0	unknown protein
1886	16330908	1148	1	1	0.115942	0	unknown protein
1887	16329699	1148	1	1	0.115942	0	unknown protein
1888	16330314	1148	1	1	0.115942	0	ycf32 gene product
1889	16330546	1148	1	1	0.115942	0	phycobilisome degradation protein; NblA
1890	16329486	1148	1	1	0.115942	0	unknown protein
1891	16331942	1148	1	1	0.115942	0	transposase
1892	16332160	1148	137	15	0.115942	0	histidyl tRNA synthetase
1893	16331297	1148	137	15	0.115942	0	cell division cycle protein
1894	16329797	1148	137	15	0.115942	0	cell division protein; FtsH
1895	16329919	1148	137	15	0.115942	0	30S ribosomal protein S13
1896	16330069	1148	137	15	0.115942	0	cell division protein; FtsH
1897	16331516	1148	137	15	0.115942	0	hypothetical protein
1898	16331432	1148	137	15	0.115942	0	cell division protein; FtsH
1899	16329602	1148	137	15	0.115942	0	cell division protein; FtsH
1900	16330969	1148	60	9	0.116647	0	hydrogenase component
1901	16331848	1148	77	11	0.118722	0	ABC1-like
1902	16329617	1148	77	11	0.118722	0	PatA subfamily
1903	16330883	1148	77	11	0.118722	0	penicillin-binding protein 4
1904	16331473	1148	77	11	0.118722	0	carbonic anhydrase
1905	16331099	1148	61	5	0.118722	0	unknown protein
1906	16329619	1148	61	5	0.118722	0	unknown protein
1907	16330086	1148	94	13	0.11915	0	hypothetical protein
1908	16331572	1148	94	13	0.11915	0	hypothetical protein
1909	16329833	1148	94	13	0.11915	0	lysostaphin
1910	16331216	1148	94	13	0.11915	0	light repressed protein
1911	16330376	1148	94	13	0.11915	0	N-acetylmuramoyl-L-alanine amidase
1912	16332010	1148	94	13	0.11915	0	NADH dehydrogenase subunit 5
1913	16332056	1148	94	13	0.11915	0	ATP phosphoribosyltransferase
1914	16330932	1148	94	13	0.11915	0	glycerol dehydrogenase
1915	16331819	1148	94	13	0.11915	0	cobyric acid synthase
1916	16330478	1148	52	8	0.119259	0	unknown protein
1917	16331998	1148	44	7	0.12174	0	unknown protein
1918	16331930	1148	44	7	0.12174	0	hypothetical protein
1919	16329690	1148	44	7	0.12174	0	transposase
1920	16329247	1148	44	7	0.12174	0	unknown protein
1921	16330098	1148	44	7	0.12174	0	hypothetical protein
1922	16329755	1148	69	10	0.121745	0	esterase
1923	16331975	1148	69	10	0.121745	0	pyruvate oxidoreductase
1924	16330786	1148	69	10	0.121745	0	unknown protein
1925	16331396	1148	69	10	0.121745	0	Mg2+ transport ATPase
1926	16329804	1148	69	6	0.121745	0	unknown protein
1927	16330470	1148	103	14	0.122284	0	phosphoglycerate dehydrogenase
1928	16331322	1148	103	14	0.122284	0	UDP-3-o-[3-hydroxymyristoyl] glucosamine n-acyltransferase
1929	16332013	1148	103	14	0.122284	0	Mg-protoporphyrin IX methyl transferase
1930	16331188	1148	103	14	0.122284	0	exodeoxyribonuclease III
1931	16329549	1148	103	14	0.122284	0	adenylylsulfate 3'-phosphotransferase
1932	16330511	1148	103	14	0.122284	0	Mn transporter; MntC
1933	16332211	1148	103	14	0.122284	0	P protein
1934	16331818	1148	103	14	0.122284	0	unknown protein
1935	16330375	1148	103	14	0.122284	0	NADH dehydrogenase
1936	16331097	1148	103	14	0.122284	0	potassium channel
1937	16331710	1148	103	14	0.122284	0	50S ribosomal protein L33
1938	16329954	1148	35	2	0.122284	0	transposase
1939	16330937	1148	6	2	0.122672	0	unknown protein
1940	16331856	1148	6	2	0.122672	0	transposase
1941	16330460	1148	6	2	0.122672	0	unknown protein
1942	16331695	1148	6	2	0.122672	0	unknown protein
1943	16330451	1148	6	2	0.122672	0	unknown protein
1944	16330548	1148	6	2	0.122672	0	unknown protein
1945	16330155	1148	6	2	0.122672	0	unknown protein
1946	16332072	1148	122	16	0.122976	0	hypothetical protein
1947	16331062	1148	122	16	0.122976	0	DNA repair protein; RecN
1948	16331967	1148	20	4	0.123459	0	unknown protein
1949	16330726	1148	20	4	0.123459	0	transposase
1950	16330322	1148	86	12	0.123633	0	glucose dehydrogenase
1951	16331842	1148	86	12	0.123633	0	N-acyl-L-amino acid amidohydrolase
1952	16329610	1148	86	12	0.123633	0	glutamate synthase (ferredoxin)
1953	16331553	1148	86	12	0.123633	0	ThiG protein
1954	16331996	1148	86	12	0.123633	0	hypothetical protein
1955	16331858	1148	86	12	0.123633	0	ThiC protein
1956	16331726	1148	102	10	0.123917	0	6-aminohexanoate-cyclic-dimer hydrolase
1957	16330246	1148	61	9	0.124556	0	ICFG protein
1958	16329223	1148	28	5	0.125145	0	unknown protein
1959	16330148	1148	28	5	0.125145	0	unknown protein
1960	16332189	1148	28	5	0.125145	0	unknown protein
1961	16332251	1148	28	5	0.125145	0	unknown protein
1962	16330506	1148	28	5	0.125145	0	hypothetical protein
1963	16329262	1148	28	5	0.125145	0	unknown protein
1964	16329627	1148	28	5	0.125145	0	unknown protein
1965	16330190	1148	110	11	0.125145	0	amidase
1966	16330585	1148	78	11	0.126885	0	hybrid sensory kinase
1967	16332124	1148	78	11	0.126885	0	hypothetical protein
1968	16332313	1148	53	8	0.127394	0	carbamate kinase
1969	16331989	1148	53	8	0.127394	0	unknown protein
1970	16329665	1148	53	8	0.127394	0	unknown protein
1971	16330987	1148	95	13	0.128628	0	nicotinate-nucleotide pyrophosphorylase
1972	16330890	1148	95	13	0.128628	0	3-isopropylmalate dehydratase
1973	16330286	1148	95	13	0.128628	0	ferredoxin
1974	16332170	1148	95	13	0.128628	0	unknown protein
1975	16329885	1148	70	10	0.129684	0	nitrate transport protein; NrtD
1976	16331471	1148	70	10	0.129684	0	unknown protein
1977	16330920	1148	68	6	0.129684	0	ribose phosphate isomerase B
1978	16331926	1148	45	7	0.130363	0	unknown protein
1979	16331136	1148	45	7	0.130363	0	unknown protein
1980	16332320	1148	45	7	0.130363	0	creatinine amidohydrolase
1981	16330055	1148	45	7	0.130363	0	CbiD protein
1982	16329457	1148	13	3	0.130796	0	unknown protein
1983	16329297	1148	13	3	0.130796	0	unknown protein
1984	16330250	1148	13	3	0.130796	0	unknown protein
1985	16329527	1148	13	3	0.130796	0	unknown protein
1986	16331140	1148	13	3	0.130796	0	unknown protein
1987	16331367	1148	13	3	0.130796	0	transposase
1988	16329711	1148	13	3	0.130796	0	unknown protein
[truncated: 1,178 more rows]
