# Supplementary material for: A computational approach to discovering the functions of bacterial phytochromes by analysis of homolog distributions
Source: BMC Bioinformatics. 2006 Mar 16;7:141. doi: 10.1186/1471-2105-7-141 (PMC1552090; doi:10.1186/1471-2105-7-141)
Supplement: Additional File 19 — Sorted list of co-distribution results based on a low E-value global BLAST analysis, Synechocystis PCC 6803 response regulator Rcp1 as query and all Synechocystis proteins as target. [file 1471-2105-7-141-S19.xls]

## Sheet: s6803_rcp1_1strun
Query protein rcp1 from Synechocystis PCC6803 (S6803_rcp1)
global BLAST run with E value of 0.000001
gi 16331510 taxid 1148, BLAST homologs found in k=21 species
a: sorting range							21
b: gi of target protein							138
c: taxid of target protein							(above values for k and n for calculation of p)
l: number of species in which BLAST homologs were found
m: number of species identical with query protein
p: probability for co-distribution
e: 1 if the target protein is a direct BLAST homolog of the query protein
f: protein annotation as
a	b	c	l	m	p	e	f
1	16331510	1148	21	21	2.93198e-25	1	Rcp1 CheY subfamily
2	16332183	1148	19	13	6.23869e-09	0	transforming growth factor induced protein
3	16330024	1148	18	12	5.69144e-08	0	secreted protein MPB70
4	16331509	1148	62	20	2.05148e-07	0	Cph1 phytochrome histidine kinase
5	16329986	1148	42	17	2.48038e-07	0	ethylene response sensor protein
6	16331946	1148	57	19	6.05109e-07	0	magnesium and cobalt transport protein
7	16330567	1148	34	15	8.25706e-07	0	catalase hpi
8	16329891	1148	22	12	1.4454e-06	0	unknown protein
9	16332039	1148	19	11	2.35778e-06	0	unknown protein
10	16329440	1148	27	13	2.59664e-06	0	unknown protein
11	16330325	1148	54	18	2.70784e-06	0	sensory transduction histidine kinase
12	16331496	1148	10	8	2.79327e-06	0	hypothetical protein
13	16331034	1148	16	10	3.29479e-06	0	hypothetical protein
14	16330535	1148	13	9	3.69291e-06	0	transposase
15	16331363	1148	13	9	3.69291e-06	0	transposase
16	16330046	1148	13	9	3.69291e-06	0	transposase
17	16331183	1148	13	9	3.69291e-06	0	transposase
18	16330321	1148	13	9	3.69291e-06	0	transposase
19	16331941	1148	13	9	3.69291e-06	0	transposase
20	16331789	1148	13	9	3.69291e-06	0	transposase
21	16331397	1148	13	9	3.69291e-06	0	transposase
22	16331937	1148	13	9	3.69291e-06	0	transposase
23	16331473	1148	38	15	5.40732e-06	0	carbonic anhydrase
24	16329398	1148	50	17	6.7327e-06	0	hybrid sensory kinase
25	16331127	1148	73	20	8.19113e-06	0	nitrogen regulatory protein P-II
26	16332309	1148	25	12	9.10263e-06	0	HrEpiB
27	16329521	1148	14	9	9.34748e-06	0	unknown protein
28	16332007	1148	65	19	9.49405e-06	0	nitrate transport protein; NrtC
29	16329516	1148	51	17	9.64e-06	0	GDP-D-mannose dehydratase
30	16331885	1148	35	14	1.34773e-05	0	bromoperoxidase
31	16330815	1148	52	17	1.36638e-05	0	sensory transduction histidine kinase
32	16330681	1148	52	17	1.36638e-05	0	processing protease
33	16330677	1148	67	19	1.75967e-05	0	hybrid sensory kinase
34	16332166	1148	9	7	2.05904e-05	0	beta transducin-like protein
35	16329640	1148	9	7	2.05904e-05	0	transposase
36	16331912	1148	9	7	2.05904e-05	0	transposase
37	16330230	1148	9	7	2.05904e-05	0	beta transducin-like protein
38	16331182	1148	12	8	2.47796e-05	0	transposase
39	16329547	1148	19	10	2.85553e-05	0	extracellular nuclease
40	16330169	1148	48	16	2.90556e-05	0	hypothetical protein
41	16331332	1148	88	21	2.91857e-05	0	ABC transporter
42	16331763	1148	23	11	2.95498e-05	0	b-carotene ketolase
43	16330832	1148	32	13	3.07156e-05	0	tymocyte protein cThy28kD
44	16331051	1148	37	14	3.07973e-05	0	ferredoxin-NADP oxidoreductase
45	16329301	1148	55	17	3.67712e-05	0	acetylpolyamine aminohydolase
46	16331636	1148	55	17	3.67712e-05	0	sensory transduction histidine kinase
47	16332029	1148	62	18	3.81129e-05	0	magnesium and cobalt transport protein
48	16332298	1148	7	6	3.91855e-05	0	unknown protein
49	16330231	1148	7	6	3.91855e-05	0	beta transducin-like protein
50	16331796	1148	49	16	4.07463e-05	0	sensory transduction histidine kinase
51	16329885	1148	70	19	4.24013e-05	0	nitrate transport protein; NrtD
52	16331194	1148	16	9	4.35382e-05	0	hypothetical protein
53	16330472	1148	16	9	4.35382e-05	0	adenylate cyclase
54	16329448	1148	38	14	4.53829e-05	0	unknown protein
55	16329176	1148	90	21	4.98248e-05	0	hypothetical protein
56	16330420	1148	5	5	5.24985e-05	0	unknown protein
57	16330678	1148	50	16	5.65547e-05	0	hybrid sensory kinase
58	16330477	1148	50	16	5.65547e-05	0	hybrid sensory kinase
59	16330991	1148	50	16	5.65547e-05	0	protease
60	16331572	1148	80	20	6.01197e-05	0	hypothetical protein
61	16330108	1148	10	7	6.11859e-05	0	unknown protein
62	16329588	1148	10	7	6.11859e-05	0	16.6 kDa small heat shock protein, molecular chaperon
63	16329955	1148	10	7	6.11859e-05	0	transposase
64	16331846	1148	10	7	6.11859e-05	0	unknown protein
65	16329954	1148	10	7	6.11859e-05	0	transposase
66	16330072	1148	39	14	6.58415e-05	0	hypothetical protein
67	16329637	1148	64	18	6.84546e-05	0	sensory transduction histidine kinase
68	16330584	1148	51	16	7.77259e-05	0	hybrid sensory kinase
69	16329648	1148	51	16	7.77259e-05	0	hybrid sensory kinase
70	16332135	1148	25	11	8.11435e-05	0	unknown protein
71	16330378	1148	17	9	8.34186e-05	0	hypothetical protein
72	16331922	1148	17	9	8.34186e-05	0	unknown protein
73	16331424	1148	65	18	9.08332e-05	0	hybrid sensory kinase
74	16331279	1148	40	14	9.41323e-05	0	uridine 5'-monophosphate synthase
75	16329493	1148	40	14	9.41323e-05	0	alpha-D-glucose-1-phosphate cytidylyltransferase
76	16331353	1148	30	12	9.91915e-05	0	mannosyl transferase
77	16330514	1148	30	12	9.91915e-05	0	hypothetical protein
78	16331925	1148	82	20	0.000101942	0	ABC transporter
79	16330364	1148	46	15	0.000106989	0	regulatory components of sensory transduction system
80	16330689	1148	59	17	0.000122251	0	hydrogenase subunit
81	16331819	1148	59	17	0.000122251	0	cobyric acid synthase
82	16331886	1148	83	20	0.000131907	0	hypothetical protein
83	16331592	1148	41	14	0.000132732	0	mannosyl transferase
84	16330793	1148	53	16	0.000142765	0	sensory transduction histidine kinase
85	16331999	1148	22	10	0.000149034	0	unknown protein
86	16331954	1148	11	7	0.000149858	0	transposase
87	16331871	1148	11	7	0.000149858	0	unknown protein
88	16331818	1148	11	7	0.000149858	0	unknown protein
89	16331266	1148	11	7	0.000149858	0	beta transducin-like protein
90	16331137	1148	11	7	0.000149858	0	beta transducin-like protein
91	16331632	1148	18	9	0.000150291	0	unknown protein
92	16329337	1148	75	19	0.000164252	0	MorR protein
93	16331719	1148	75	19	0.000164252	0	MoxR protein
94	16329610	1148	84	20	0.00016998	0	glutamate synthase (ferredoxin)
95	16332153	1148	84	20	0.00016998	0	ferredoxin-dependent glutamate synthase
96	16330274	1148	84	20	0.00016998	0	5-oxo-1,2,5-tricarboxilic-3-penten acid decarboxilase/isomer
97	16331164	1148	42	14	0.00018473	0	hypothetical protein
98	16330151	1148	54	16	0.000190943	0	sensory transduction histidine kinase
99	16331765	1148	27	11	0.000197025	0	4-hydroxyphenylpyruvic acid dioxgenase
100	16331640	1148	68	18	0.000204412	0	5-methyltetrahydrofolate--homocysteine methyltransferase
101	16330445	1148	61	17	0.000213002	0	hypothetical protein
102	16332088	1148	32	12	0.000217398	0	hypothetical protein
103	16331476	1148	32	12	0.000217398	0	glutathione S-transferase
104	16329548	1148	15	8	0.000231716	0	alkaline phosphatase
105	16332268	1148	23	10	0.000238671	0	hypothetical protein
106	16330586	1148	55	16	0.00025325	0	regulatory components of sensory transduction system
107	16330789	1148	55	16	0.00025325	0	hybrid sensory kinase
108	16330819	1148	19	9	0.000256998	0	3-chlorobenzoate-3,4-dioxygenase
109	16330403	1148	19	9	0.000256998	0	unknown protein
110	16331574	1148	19	9	0.000256998	0	hypothetical protein
111	16330750	1148	19	9	0.000256998	0	unknown protein
112	16332182	1148	69	18	0.000264705	0	NADH dehydrogenase
113	16330590	1148	49	15	0.000268446	0	hybrid sensory kinase
114	16332005	1148	49	15	0.000268446	0	unknown protein
115	16332199	1148	49	15	0.000268446	0	regulatory components of sensory transduction system
116	16331116	1148	49	15	0.000268446	0	transcriptional activator protein; NtcB
117	16329355	1148	49	15	0.000268446	0	hypothetical protein
118	16330534	1148	6	5	0.000277098	0	hypothetical protein
119	16330881	1148	6	5	0.000277098	0	unknown protein
120	16329532	1148	6	5	0.000277098	0	unknown protein
121	16330671	1148	62	17	0.000278224	0	S-adenosylhomocysteine hydrolase
122	16330667	1148	62	17	0.000278224	0	hybrid sensory kinase
123	16331534	1148	86	20	0.000278911	0	Na/H+ antiporter
124	16330531	1148	86	20	0.000278911	0	NADH dehydrogenase subunit 7
125	16330876	1148	86	20	0.000278911	0	NADH dehydrogenase subunit; NdhK
126	16331888	1148	33	12	0.00031262	0	hypothetical protein
127	16330340	1148	12	7	0.000320011	0	unknown protein
128	16329449	1148	70	18	0.000340841	0	glycolate oxidase subunit; GlcE
129	16329951	1148	87	20	0.000355204	0	ABC transporter
130	16330979	1148	50	15	0.000357641	0	hypothetical protein
131	16331729	1148	50	15	0.000357641	0	hypothetical protein
132	16330520	1148	50	15	0.000357641	0	potassium-transporting ATPase A chain
133	16331650	1148	63	17	0.000360991	0	ferredoxin--nitrite reductase
134	16330786	1148	9	6	0.000368339	0	unknown protein
135	16330234	1148	9	6	0.000368339	0	unknown protein
136	16331283	1148	9	6	0.000368339	0	unknown protein
137	16331953	1148	9	6	0.000368339	0	transposase
138	16329695	1148	9	6	0.000368339	0	cell division response regulator; DivK
139	16330359	1148	9	6	0.000368339	0	unknown protein
140	16331890	1148	9	6	0.000368339	0	beta-lactamase
141	16331532	1148	9	6	0.000368339	0	virulence associated protein C
142	16331913	1148	9	6	0.000368339	0	transposase
143	16330867	1148	24	10	0.000370014	0	membrane protein
144	16330703	1148	98	21	0.000372622	0	dTDP-glucose 4-6-dehydratase
145	16330676	1148	39	13	0.000407711	0	Mannosyltransferase B
146	16329781	1148	39	13	0.000407711	0	dienelactone hydrolase
147	16329207	1148	4	4	0.000413812	0	unknown protein
148	16331804	1148	4	4	0.000413812	0	unknown protein
149	16329208	1148	4	4	0.000413812	0	unknown protein
150	16331884	1148	4	4	0.000413812	0	unknown protein
151	16331461	1148	4	4	0.000413812	0	unknown protein
152	16331693	1148	4	4	0.000413812	0	unknown protein
153	16329659	1148	16	8	0.000414451	0	hypothetical protein
154	16331646	1148	20	9	0.00042015	0	hypothetical protein
155	16332004	1148	20	9	0.00042015	0	bicarbonate transporter
156	16329345	1148	20	9	0.00042015	0	hypothetical protein
157	16332222	1148	29	11	0.000432475	0	PCC7942 clock gene...ORFF
158	16331201	1148	29	11	0.000432475	0	PCC7942 clock gene...ORFF
159	16331170	1148	57	16	0.000434972	0	CbiB protein
160	16329401	1148	57	16	0.000434972	0	3'-phosphoadenosine-5'-phosphosulfate sulfotransferase
161	16330875	1148	71	18	0.000436455	0	NADH dehydrogenase subunit 3
162	16330085	1148	34	12	0.000441728	0	unknown protein
163	16330452	1148	34	12	0.000441728	0	extragenic suppressor
164	16329177	1148	88	20	0.000450662	0	GDP-D-mannose dehydratase
165	16330903	1148	88	20	0.000450662	0	hypothetical protein
166	16330306	1148	64	17	0.000465345	0	processing protease
167	16330880	1148	51	15	0.000472113	0	hypothetical protein
168	16330690	1148	51	15	0.000472113	0	potential NAD-reducing hydrogenase subunit
169	16330758	1148	51	15	0.000472113	0	carbonic anhydrase
170	16330000	1148	40	13	0.000555206	0	mannose-6-phosphate isomerase
171	16330379	1148	72	18	0.000555883	0	NADH dehydrogenase
172	16330244	1148	72	18	0.000555883	0	glycogen operon protein; GlgX
173	16329290	1148	72	18	0.000555883	0	glycogen operon protein; GlgX
174	16330081	1148	72	18	0.000555883	0	nitrate transport protein; NrtD
175	16332208	1148	25	10	0.000557185	0	hypothetical protein
176	16331698	1148	25	10	0.000557185	0	cytochrome P450
177	16330352	1148	58	16	0.000563597	0	PleD gene product homologue
178	16329987	1148	58	16	0.000563597	0	AraC subfamily
179	16330659	1148	100	21	0.000598663	0	porphobilinogen synthase
180	16329875	1148	35	12	0.000614024	0	sigma factor SibG regulation protein; RsbU
181	16329581	1148	46	14	0.000616143	0	hypothetical protein
182	16332216	1148	13	7	0.000616318	0	hypothetical protein
183	16331620	1148	13	7	0.000616318	0	hypothetical protein
184	16331084	1148	13	7	0.000616318	0	Na+/H+ exchanger
185	16329614	1148	52	15	0.000617751	0	cobyrinic acid a,c-diamide synthase
186	16330358	1148	52	15	0.000617751	0	DNA photolyase
187	16330382	1148	52	15	0.000617751	0	deoxyribopyrimidine photolyase
188	16331195	1148	52	15	0.000617751	0	hypothetical protein
189	16329409	1148	30	11	0.000620208	0	mitochondrial outer membrane 72K protein
190	16331702	1148	30	11	0.000620208	0	acyl-CoA desaturase 1
191	16330084	1148	21	9	0.000660489	0	nitrate transport 45kD protein
192	16331679	1148	21	9	0.000660489	0	unknown protein
193	16330115	1148	17	8	0.000699432	0	unknown protein
194	16331252	1148	17	8	0.000699432	0	IMP dehydrogenase
195	16332008	1148	73	18	0.000704271	0	nitrate transport protein; NrtD
196	16331700	1148	81	19	0.000708623	0	acetyl-coenzyme A synthetase
197	16332086	1148	81	19	0.000708623	0	NADH dehydrogenase subunit 1
198	16329616	1148	90	20	0.000717477	0	long-chain-fatty-acid CoA ligase
199	16331525	1148	41	13	0.000746615	0	phosphomannose isomerase
200	16329791	1148	41	13	0.000746615	0	methyl-accepting chemotaxis protein (MCP) homologue
201	16330082	1148	66	17	0.000758906	0	nitrate transport protein; NrtC
202	16330753	1148	66	17	0.000758906	0	hypothetical protein
203	16329621	1148	66	17	0.000758906	0	hypothetical protein
204	16332190	1148	66	17	0.000758906	0	sensory transduction histidine kinase
205	16330528	1148	53	15	0.000801488	0	cob(I)alamin adenosyltransferase
206	16329508	1148	53	15	0.000801488	0	mannosyltransferase B
207	16330862	1148	53	15	0.000801488	0	gamma-glutamyltranspeptidase
208	16330523	1148	47	14	0.000810768	0	potassium-transporting ATPase C chain
209	16330524	1148	47	14	0.000810768	0	potassium-transporting ATPase D chain
210	16330083	1148	47	14	0.000810768	0	nitrate transport protein; NrtB
211	16330334	1148	10	6	0.000813773	0	unknown protein
212	16331011	1148	10	6	0.000813773	0	unknown protein
213	16331316	1148	10	6	0.000813773	0	protochlorophyllide reductase ChlB subunit
214	16330852	1148	10	6	0.000813773	0	catabolite gene activator protein
215	16331159	1148	26	10	0.000817287	0	general secretion pathway protein F
216	16329879	1148	26	10	0.000817287	0	unknown protein
217	16332053	1148	7	5	0.000852285	0	unknown protein
218	16332299	1148	7	5	0.000852285	0	unknown protein
219	16329481	1148	7	5	0.000852285	0	unknown protein
220	16331135	1148	7	5	0.000852285	0	integrin alpha subunit domain homologue
221	16329428	1148	7	5	0.000852285	0	unknown protein
222	16330526	1148	7	5	0.000852285	0	unknown protein
223	16330495	1148	7	5	0.000852285	0	unknown protein
224	16330418	1148	7	5	0.000852285	0	adenylate cyclase
225	16330651	1148	7	5	0.000852285	0	unknown protein
226	16331557	1148	31	11	0.000872311	0	hypothetical protein
227	16331903	1148	31	11	0.000872311	0	nickel resistance
228	16330997	1148	31	11	0.000872311	0	hypothetical protein
229	16329663	1148	82	19	0.000889972	0	ferripyochelin binding protein
230	16329963	1148	91	20	0.000900425	0	chromosome segregation protein SMC1
231	16331862	1148	67	17	0.000960438	0	polyphosphate kinase
232	16330227	1148	42	13	0.000992125	0	hypothetical protein
233	16329620	1148	42	13	0.000992125	0	methyl-accepting chemotaxis protein
234	16330260	1148	42	13	0.000992125	0	hypothetical protein
235	16331544	1148	42	13	0.000992125	0	SphX protein precursor
236	16331415	1148	42	13	0.000992125	0	cobinamide kinase/cobinamide phosphate guanylyltransferase
237	16330859	1148	22	9	0.00100311	0	nodulation protein
238	16331924	1148	54	15	0.00103142	0	PleD gene product homologue
239	16331779	1148	54	15	0.00103142	0	CobW protein
240	16330895	1148	54	15	0.00103142	0	pyridoxamine 5'-phosphate oxidase
241	16329892	1148	54	15	0.00103142	0	hypothetical protein
242	16331738	1148	48	14	0.00105657	0	hypothetical protein
243	16332176	1148	48	14	0.00105657	0	hypothetical protein
244	16332192	1148	14	7	0.00109458	0	putative chromatic adaptation sensor receptor (rcaE) like
245	16331658	1148	75	18	0.00111326	0	hypothetical protein
246	16332288	1148	75	18	0.00111326	0	hypothetical protein
247	16331629	1148	18	8	0.00112372	0	unknown protein
248	16329809	1148	18	8	0.00112372	0	hypothetical protein
249	16331239	1148	92	20	0.00112606	0	NADH dehydrogenase subunit 4
250	16330026	1148	92	20	0.00112606	0	NADH dehydrogenase subunit 4
251	16332024	1148	37	12	0.00113426	0	serine proteinase
252	16329524	1148	37	12	0.00113426	0	UDP-glucose-4-epimerase
253	16330246	1148	27	10	0.00117056	0	ICFG protein
254	16329613	1148	32	11	0.00120501	0	glucose dehydrogenase-B
255	16332111	1148	43	13	0.00130354	0	sulfate binding protein; SbpA
256	16330203	1148	43	13	0.00130354	0	Leu/Phe-tRNA-protein transferase
257	16330158	1148	55	15	0.0013169	0	hypothetical protein
258	16331713	1148	55	15	0.0013169	0	PleD gene product homologue
259	16329354	1148	49	14	0.00136414	0	hypothetical protein
260	16329450	1148	49	14	0.00136414	0	regulatory components of sensory transduction system
261	16330779	1148	49	14	0.00136414	0	hypothetical protein
262	16330004	1148	49	14	0.00136414	0	hypothetical protein
263	16330773	1148	84	19	0.00138599	0	cytochrome c oxidase folding protein
264	16331265	1148	84	19	0.00138599	0	uroporphyrin-III synthase
265	16330725	1148	76	18	0.0013893	0	glucosyltransferase
266	16331304	1148	93	20	0.00140339	0	3-ketoacyl-acyl carrier protein reductase
267	16331732	1148	93	20	0.00140339	0	NADH dehydrogenase subunit 5
268	16331464	1148	93	20	0.00140339	0	citrate synthase
269	16330635	1148	93	20	0.00140339	0	polysialic acid transport ATP-binding protein; KpsT
270	16330027	1148	93	20	0.00140339	0	NADH dehydrogenase subunit 5
271	16329430	1148	93	20	0.00140339	0	NADH dehydrogenase subunit 4
272	16332009	1148	93	20	0.00140339	0	NADH dehydrogenase subunit 4
273	16331536	1148	23	9	0.00147749	0	hypothetical protein
274	16331991	1148	23	9	0.00147749	0	PatA subfamily
275	16329561	1148	23	9	0.00147749	0	adenylate cyclase
276	16331524	1148	62	16	0.00148064	0	O-succinylbenzoic acid--CoA ligase
277	16331720	1148	104	21	0.00149799	0	dTDP-glucose 4,6-dehydratase
278	16330620	1148	104	21	0.00149799	0	3-isopropylmalate dehydrogenase
279	16331988	1148	38	12	0.00151004	0	tsr or; CheD
280	16329802	1148	69	17	0.00151188	0	sensory transduction histidine kinase
281	16330606	1148	11	6	0.0015805	0	unknown protein
282	16329669	1148	11	6	0.0015805	0	hypothetical protein
283	16332134	1148	11	6	0.0015805	0	hypothetical protein
284	16331168	1148	11	6	0.0015805	0	hypothetical protein
285	16331767	1148	11	6	0.0015805	0	hypothetical protein
286	16329794	1148	56	15	0.00166867	0	PatA subfamily
287	16330877	1148	56	15	0.00166867	0	NADH dehydrogenase subunit I
288	16330853	1148	56	15	0.00166867	0	GDP-mannose pyrophosphorylase
289	16330990	1148	44	13	0.00169438	0	precorrin isomerase
290	16331596	1148	85	19	0.00171887	0	uroporphyrin-III C-methyltransferase
291	16331458	1148	85	19	0.00171887	0	glycolate oxidase subunit; GlcD
292	16329544	1148	77	18	0.00172542	0	ammonium/methylammonium permease
293	16332065	1148	77	18	0.00172542	0	ammonium/methylammonium permease
294	16331110	1148	77	18	0.00172542	0	P protein of glycine cleavage complex
295	16330711	1148	19	8	0.00173069	0	cytochrome c oxidase subunit II
296	16330435	1148	19	8	0.00173069	0	unknown protein
297	16330076	1148	19	8	0.00173069	0	RfbJ protein
298	16332101	1148	19	8	0.00173069	0	hypothetical protein
299	16330189	1148	19	8	0.00173069	0	RNA-binding protein
300	16329386	1148	94	20	0.00174307	0	hypothetical protein
301	16331760	1148	94	20	0.00174307	0	N-acetyl-glutamate-gamma-semialdehyde dehydrogenase
302	16332128	1148	94	20	0.00174307	0	phosphorybosilformimino-5-amino-phosphorybosil-4 -imidazolecarboxamideisomerase
303	16330784	1148	94	20	0.00174307	0	cyclase
304	16331172	1148	50	14	0.00174563	0	chloride channel protein
305	16331282	1148	50	14	0.00174563	0	hypothetical protein
306	16329353	1148	50	14	0.00174563	0	hypothetical protein
307	16329529	1148	5	4	0.00180657	0	unknown protein
308	16329773	1148	5	4	0.00180657	0	unknown protein
309	16331545	1148	5	4	0.00180657	0	hypothetical protein
310	16330035	1148	5	4	0.00180657	0	unknown protein
311	16331383	1148	5	4	0.00180657	0	unknown protein
312	16331868	1148	5	4	0.00180657	0	unknown protein
313	16331040	1148	5	4	0.00180657	0	unknown protein
314	16330655	1148	5	4	0.00180657	0	unknown protein
315	16330077	1148	5	4	0.00180657	0	unknown protein
316	16329944	1148	5	4	0.00180657	0	unknown protein
317	16329539	1148	5	4	0.00180657	0	unknown protein
318	16330674	1148	15	7	0.00182062	0	hypothetical protein
319	16331057	1148	15	7	0.00182062	0	unknown protein
320	16331896	1148	15	7	0.00182062	0	unknown protein
321	16331826	1148	15	7	0.00182062	0	hypothetical protein
322	16331094	1148	15	7	0.00182062	0	unknown protein
323	16331387	1148	105	21	0.00187248	0	glutamate-1-semialdehyde 2,1-aminomutase
324	16331882	1148	70	17	0.00188106	0	sensory transduction histidine kinase
325	16329418	1148	39	12	0.00198486	0	hypothetical protein
326	16331724	1148	8	5	0.00199517	0	methyltransferase
327	16330970	1148	8	5	0.00199517	0	unknown protein
328	16330942	1148	8	5	0.00199517	0	unknown protein
329	16331271	1148	8	5	0.00199517	0	transposase
330	16331097	1148	8	5	0.00199517	0	potassium channel
331	16330686	1148	8	5	0.00199517	0	hydrogenase small subunit
332	16330360	1148	8	5	0.00199517	0	OxPPCycle gene
333	16331166	1148	8	5	0.00199517	0	transposase
334	16330802	1148	8	5	0.00199517	0	renin-binding protein
335	16330713	1148	8	5	0.00199517	0	ceramide glucosyltransferase
336	16331872	1148	8	5	0.00199517	0	unknown protein
337	16329452	1148	24	9	0.0021173	0	hypothetical protein
338	16329831	1148	24	9	0.0021173	0	dihydroflavonol 4-reductase
339	16332028	1148	24	9	0.0021173	0	unknown protein
340	16331295	1148	24	9	0.0021173	0	hypothetical protein
341	16331290	1148	24	9	0.0021173	0	unknown protein
342	16330870	1148	24	9	0.0021173	0	general secretion pathway protein D
343	16329186	1148	24	9	0.0021173	0	ferric aerobactin receptor
344	16330322	1148	86	19	0.00212306	0	glucose dehydrogenase
345	16332043	1148	78	18	0.00213273	0	auxin-induced protein
346	16330585	1148	78	18	0.00213273	0	hybrid sensory kinase
347	16332241	1148	78	18	0.00213273	0	exopolyphosphatase
348	16330033	1148	45	13	0.00217994	0	LPS glycosyltransferase; IcsA
349	16330517	1148	45	13	0.00217994	0	eukaryotic Na+/H+ exchanger
350	16330883	1148	34	11	0.00218943	0	penicillin-binding protein 4
351	16332332	1148	29	10	0.00225342	0	hypothetical protein
352	16332108	1148	29	10	0.00225342	0	monophosphatase
353	16329960	1148	64	16	0.00230734	0	sensory transduction histidine kinase
354	16331901	1148	64	16	0.00230734	0	cation or drug efflux system protein
355	16330401	1148	71	17	0.00232776	0	neopullulanase
356	16331519	1148	71	17	0.00232776	0	sensory transduction histidine kinase
357	16329810	1148	20	8	0.00256938	0	serine esterase
358	16331878	1148	20	8	0.00256938	0	P-methylase
359	16329535	1148	20	8	0.00256938	0	hypothetical protein
360	16329372	1148	20	8	0.00256938	0	unknown protein
361	16330497	1148	20	8	0.00256938	0	hypothetical protein
362	16329254	1148	40	12	0.00257774	0	leader peptidase I
363	16330974	1148	87	19	0.00261179	0	hybrid sensory kinase
364	16329650	1148	58	15	0.00262138	0	FKBP-type peptidyl-prolyl cis-trans isomerase
365	16331293	1148	79	18	0.00262395	0	regulation of the phosphate regulon
366	16330961	1148	79	18	0.00262395	0	delta-1-pyrroline-5-carboxylate dehydrogenase
367	16330563	1148	79	18	0.00262395	0	cytochrome c oxidase subunit I
368	16331986	1148	79	18	0.00262395	0	CheA like protein
369	16331260	1148	79	18	0.00262395	0	aminomethyltransferase
370	16331833	1148	79	18	0.00262395	0	ammonium/methylammonium permease
371	16329942	1148	46	13	0.00277731	0	hypothetical protein
372	16329494	1148	46	13	0.00277731	0	CDP-glucose-4,6-dehydratase
373	16331787	1148	52	14	0.00278685	0	hypothetical protein
374	16331091	1148	52	14	0.00278685	0	hypothetical protein
375	16329571	1148	12	6	0.00278765	0	hypothetical protein
376	16330788	1148	12	6	0.00278765	0	CobN protein
377	16330894	1148	12	6	0.00278765	0	delta 15 desaturase
378	16329218	1148	12	6	0.00278765	0	hypothetical protein
379	16332170	1148	12	6	0.00278765	0	unknown protein
380	16331678	1148	12	6	0.00278765	0	periplasmic binding protein of ABC transporter for natural amino acids
381	16331404	1148	12	6	0.00278765	0	unknown protein
382	16329495	1148	65	16	0.00285395	0	dTDP-6-deoxy-L-mannose-dehydrogenase
383	16329982	1148	72	17	0.00286532	0	short-chain alcohol dehydrogenase family
384	16332300	1148	72	17	0.00286532	0	zinc-containing alcohol dehydrogenase family
385	16331498	1148	72	17	0.00286532	0	processing protease
386	16329708	1148	16	7	0.00286826	0	hypothetical protein
387	16331020	1148	16	7	0.00286826	0	lignostilbene-alpha,beta-dioxygenase
388	16330928	1148	16	7	0.00286826	0	hypothetical protein
389	16330375	1148	35	11	0.00288591	0	NADH dehydrogenase
390	16330098	1148	25	9	0.00296005	0	hypothetical protein
391	16330801	1148	25	9	0.00296005	0	hypothetical protein
392	16331708	1148	25	9	0.00296005	0	hypothetical protein
393	16331072	1148	25	9	0.00296005	0	hypothetical protein
394	16330561	1148	3	3	0.00310359	0	unknown protein
395	16329776	1148	3	3	0.00310359	0	unknown protein
396	16332075	1148	3	3	0.00310359	0	hypothetical protein
397	16332244	1148	3	3	0.00310359	0	unknown protein
398	16330272	1148	3	3	0.00310359	0	unknown protein
399	16329817	1148	3	3	0.00310359	0	unknown protein
400	16331114	1148	3	3	0.00310359	0	unknown protein
401	16330110	1148	3	3	0.00310359	0	unknown protein
402	16330071	1148	3	3	0.00310359	0	unknown protein
403	16330091	1148	3	3	0.00310359	0	unknown protein
404	16330714	1148	3	3	0.00310359	0	unknown protein
405	16330886	1148	3	3	0.00310359	0	unknown protein
406	16329900	1148	3	3	0.00310359	0	unknown protein
407	16329630	1148	3	3	0.00310359	0	unknown protein
408	16329961	1148	3	3	0.00310359	0	unknown protein
409	16331406	1148	3	3	0.00310359	0	hypothetical protein
410	16329429	1148	3	3	0.00310359	0	unknown protein
411	16329454	1148	3	3	0.00310359	0	unknown protein
412	16329498	1148	3	3	0.00310359	0	unknown protein
413	16329499	1148	3	3	0.00310359	0	unknown protein
414	16329181	1148	3	3	0.00310359	0	unknown protein
415	16330145	1148	3	3	0.00310359	0	hypothetical protein
416	16329195	1148	3	3	0.00310359	0	biopolymer transport ExbD protein homologue
417	16329393	1148	3	3	0.00310359	0	unknown protein
418	16329626	1148	3	3	0.00310359	0	50S ribosomal protein L32
419	16329634	1148	3	3	0.00310359	0	unknown protein
420	16329692	1148	3	3	0.00310359	0	unknown protein
421	16329748	1148	3	3	0.00310359	0	unknown protein
422	16329527	1148	3	3	0.00310359	0	unknown protein
423	16329605	1148	3	3	0.00310359	0	virulence associated protein B
424	16329611	1148	3	3	0.00310359	0	unknown protein
425	16330310	1148	3	3	0.00310359	0	unknown protein
426	16330371	1148	3	3	0.00310359	0	photosystem II 13kD protein (PsbW) homologue
427	16329295	1148	3	3	0.00310359	0	unknown protein
428	16330756	1148	3	3	0.00310359	0	hypothetical protein
429	16331108	1148	3	3	0.00310359	0	unknown protein
430	16331076	1148	3	3	0.00310359	0	unknown protein
431	16330366	1148	3	3	0.00310359	0	unknown protein
432	16331002	1148	3	3	0.00310359	0	hypothetical protein
433	16331132	1148	3	3	0.00310359	0	unknown protein
434	16330464	1148	3	3	0.00310359	0	unknown protein
435	16330487	1148	3	3	0.00310359	0	unknown protein
436	16330479	1148	3	3	0.00310359	0	hypothetical protein
437	16330704	1148	3	3	0.00310359	0	unknown protein
438	16330675	1148	3	3	0.00310359	0	hypothetical protein
439	16330565	1148	3	3	0.00310359	0	unknown protein
440	16330415	1148	3	3	0.00310359	0	unknown protein
441	16331065	1148	3	3	0.00310359	0	unknown protein
442	16332275	1148	3	3	0.00310359	0	unknown protein
443	16332270	1148	3	3	0.00310359	0	unknown protein
444	16331893	1148	3	3	0.00310359	0	unknown protein
445	16330214	1148	3	3	0.00310359	0	unknown protein
446	16330232	1148	3	3	0.00310359	0	unknown protein
447	16330257	1148	3	3	0.00310359	0	unknown protein
448	16330329	1148	3	3	0.00310359	0	unknown protein
449	16331535	1148	3	3	0.00310359	0	unknown protein
450	16330333	1148	3	3	0.00310359	0	unknown protein
451	16331236	1148	3	3	0.00310359	0	unidentified open reading frame
452	16331202	1148	3	3	0.00310359	0	unknown protein
453	16331887	1148	3	3	0.00310359	0	unknown protein
454	16331643	1148	3	3	0.00310359	0	unknown protein
455	16331576	1148	3	3	0.00310359	0	unknown protein
456	16331556	1148	3	3	0.00310359	0	unknown protein
457	16331372	1148	3	3	0.00310359	0	unknown protein
458	16330367	1148	3	3	0.00310359	0	unknown protein
459	16329604	1148	3	3	0.00310359	0	virulence associated protein C
460	16330459	1148	3	3	0.00310359	0	hypothetical protein
461	16330001	1148	3	3	0.00310359	0	unknown protein
462	16329294	1148	3	3	0.00310359	0	unknown protein
463	16331642	1148	3	3	0.00310359	0	unknown protein
464	16329487	1148	3	3	0.00310359	0	unknown protein
465	16329346	1148	3	3	0.00310359	0	unknown protein
466	16329220	1148	80	18	0.00321359	0	ABC transporter
467	16329279	1148	80	18	0.00321359	0	drug sensory protein A
468	16330127	1148	80	18	0.00321359	0	naphthoate synthase
469	16331654	1148	80	18	0.00321359	0	molybdenum cofactor biosynthesis protein C
470	16329635	1148	59	15	0.00325141	0	regulatory protein for beta-lactamase
471	16331870	1148	59	15	0.00325141	0	PleD gene product homologue
472	16329566	1148	59	15	0.00325141	0	PleD gene product
473	16332063	1148	59	15	0.00325141	0	ammonium transport protein
474	16331997	1148	97	20	0.00327375	0	aspartate aminotransferase
475	16330521	1148	97	20	0.00327375	0	potassium-transporting ATPase B chain
476	16330652	1148	97	20	0.00327375	0	D-isomer specific 2-hydroxyacid dehydrogenase family
477	16329750	1148	41	12	0.00330971	0	potassium channel
478	16331080	1148	41	12	0.00330971	0	DNA polymerase III subunit
479	16331435	1148	73	17	0.00350878	0	3-hydroxyisobutyrate dehydrogenase
480	16330800	1148	66	16	0.00350918	0	ornithine acetyltransferase
481	16331499	1148	108	21	0.00360657	0	put. ATPase
482	16330498	1148	21	8	0.00369327	0	hypothetical protein
483	16330754	1148	21	8	0.00369327	0	unknown protein
484	16331853	1148	21	8	0.00369327	0	unknown protein
485	16329325	1148	21	8	0.00369327	0	unknown protein
486	16329201	1148	36	11	0.00375225	0	ferrichrome-iron receptor
487	16329488	1148	36	11	0.00375225	0	ABC transporter
488	16330281	1148	36	11	0.00375225	0	S-adenosyl-methionine: precorrin-2 methyltransferase
489	16330653	1148	89	19	0.00390626	0	short-chain alcohol dehydrogenase family
490	16332113	1148	81	18	0.00391805	0	sulfate transport system permease protein
491	16330398	1148	81	18	0.00391805	0	hypothetical protein
492	16330192	1148	81	18	0.00391805	0	glycine decarboxylase complex H-protein
493	16329293	1148	81	18	0.00391805	0	precorrin methylase
494	16331990	1148	81	18	0.00391805	0	CheY subfamily
495	16331537	1148	9	5	0.00393663	0	hypothetical protein
496	16330589	1148	9	5	0.00393663	0	unknown protein
497	16329752	1148	9	5	0.00393663	0	unknown protein
498	16330634	1148	9	5	0.00393663	0	polysialic acid transport protein; KpsM
499	16329358	1148	9	5	0.00393663	0	unknown protein
500	16330161	1148	9	5	0.00393663	0	hypothetical protein
501	16332184	1148	9	5	0.00393663	0	ABC-transporter DevC homologue
502	16330457	1148	9	5	0.00393663	0	ferredoxin
503	16332336	1148	60	15	0.00400595	0	47 kD protein
504	16330440	1148	31	10	0.00402924	0	phytoene synthase
505	16330104	1148	26	9	0.00404637	0	chloroplast import-associated channel IAP75
506	16331906	1148	26	9	0.00404637	0	hypothetical protein
507	16329241	1148	42	12	0.00420367	0	hypothetical protein
508	16330068	1148	42	12	0.00420367	0	hypothetical protein
509	16331848	1148	74	17	0.00427494	0	ABC1-like
510	16330209	1148	74	17	0.00427494	0	ABC1-like
511	16329739	1148	74	17	0.00427494	0	ABC1-like
512	16330264	1148	74	17	0.00427494	0	ABC1-like
513	16331408	1148	74	17	0.00427494	0	ABC1-like
514	16331224	1148	74	17	0.00427494	0	CheA like protein
515	16330597	1148	67	16	0.00428995	0	unknown protein
516	16329423	1148	17	7	0.0043165	0	biotin [acetyl-CoA-carboxylase] ligase
517	16330198	1148	17	7	0.0043165	0	unknown protein
518	16329816	1148	17	7	0.0043165	0	GumB protein
519	16329877	1148	17	7	0.0043165	0	hypothetical protein
520	16330141	1148	13	6	0.00456075	0	unknown protein
521	16329887	1148	13	6	0.00456075	0	unknown protein
522	16330623	1148	13	6	0.00456075	0	HglK
523	16330570	1148	13	6	0.00456075	0	squalene-hopene-cyclase
524	16331918	1148	13	6	0.00456075	0	nitrilase
525	16329636	1148	13	6	0.00456075	0	unknown protein
526	16331358	1148	6	4	0.00472696	0	unknown protein
527	16330228	1148	6	4	0.00472696	0	unknown protein
528	16331929	1148	6	4	0.00472696	0	salt-stress induced hydrophobic peptide
529	16331613	1148	6	4	0.00472696	0	hypothetical protein
530	16330712	1148	6	4	0.00472696	0	unknown protein
531	16331179	1148	6	4	0.00472696	0	unknown protein
532	16330226	1148	6	4	0.00472696	0	integrin alpha- and beta4- subunit domain homologue
533	16330148	1148	6	4	0.00472696	0	unknown protein
534	16330476	1148	6	4	0.00472696	0	44.5 kD bacteriochlorophyll synthase subunit
535	16330553	1148	6	4	0.00472696	0	unknown protein
536	16330710	1148	6	4	0.00472696	0	unknown protein
537	16331410	1148	90	19	0.00474949	0	protease IV
538	16331157	1148	37	11	0.00481623	0	hypothetical protein
539	16331987	1148	37	11	0.00481623	0	methyl-accepting chemotaxis protein II
540	16331248	1148	37	11	0.00481623	0	unknown protein
541	16330453	1148	99	20	0.00490305	0	histidinol phosphate aminotransferase
542	16330063	1148	61	15	0.00490361	0	RNA polymerase sigma-E factor
543	16330736	1148	61	15	0.00490361	0	hypothetical protein
544	16331983	1148	22	8	0.00515885	0	sucrose phosphate synthase
545	16329696	1148	22	8	0.00515885	0	hypothetical protein
546	16330059	1148	22	8	0.00515885	0	DNA-damage-inducible protein
547	16332169	1148	22	8	0.00515885	0	hypothetical protein
548	16332077	1148	22	8	0.00515885	0	hypothetical protein
549	16332205	1148	22	8	0.00515885	0	light-independent protochlorophyllide reductase iron protein subunit; ChlL
550	16329852	1148	22	8	0.00515885	0	unknown protein
551	16329545	1148	75	17	0.00518244	0	hybrid sensory kinase
552	16331766	1148	75	17	0.00518244	0	aldehyde dehydrogenase
553	16330080	1148	75	17	0.00518244	0	nitrate reductase
554	16331292	1148	75	17	0.00518244	0	succinate-semialdehyde dehydrogenase (NADP+)
555	16331033	1148	75	17	0.00518244	0	galactosyl-1-phosphate transferase
556	16329215	1148	75	17	0.00518244	0	dTDP-6-deoxy-L-mannose-dehydrogenase
557	16329285	1148	75	17	0.00518244	0	a negative regulator of pho regulon
558	16331156	1148	68	16	0.00521487	0	cation or drug efflux system protein
559	16331184	1148	68	16	0.00521487	0	dTDP-4-dehydrorhamnose 3,5-epimerase
560	16329755	1148	32	10	0.00525821	0	esterase
561	16332121	1148	32	10	0.00525821	0	unknown protein
562	16329397	1148	55	14	0.00529972	0	regulatory components of sensory transduction system
563	16330368	1148	27	9	0.00541925	0	membrane protein
564	16330944	1148	27	9	0.00541925	0	alpha,alpha-trehalose-phosphate synthase
565	16330543	1148	110	21	0.00552129	0	UDP-glucose 4-epimerase
566	16332010	1148	91	19	0.00575271	0	NADH dehydrogenase subunit 5
567	16330730	1148	91	19	0.00575271	0	cation-transporting ATPase; E1-E2 ATPase
568	16330295	1148	62	15	0.00596455	0	putative iojap protein
569	16331726	1148	100	20	0.00597166	0	6-aminohexanoate-cyclic-dimer hydrolase
570	16332143	1148	38	11	0.00610727	0	arginine decarboxylase
571	16330767	1148	18	7	0.00624611	0	unknown protein
572	16332022	1148	76	17	0.00625183	0	sensory transduction histidine kinase
573	16331345	1148	69	16	0.00630423	0	sensory transduction histidine kinase
574	16331443	1148	69	16	0.00630423	0	ABC transporter
575	16331275	1148	69	16	0.00630423	0	1,4-alpha-glucan branching enzyme
576	16329896	1148	69	16	0.00630423	0	sensory transduction histidine kinase
577	16329775	1148	56	14	0.00647034	0	leader peptidase I
578	16329383	1148	56	14	0.00647034	0	pyridoxal phosphate biosynthetic protein; PdxJ
579	16329226	1148	44	12	0.0065775	0	UDP-N-acetyl-D-mannosaminuronic acid transferase
580	16329470	1148	50	13	0.00668764	0	precorrin methylase
581	16329580	1148	50	13	0.00668764	0	hypothetical protein
582	16329985	1148	33	10	0.00676149	0	CobN protein
583	16329632	1148	33	10	0.00676149	0	Mg-chelatase subunit; ChlH
584	16331930	1148	33	10	0.00676149	0	hypothetical protein
585	16329511	1148	111	21	0.0068096	0	UDP-glucose-4-epimerase
586	16329625	1148	10	5	0.00689672	0	hypothetical protein
587	16329465	1148	10	5	0.00689672	0	hypothetical protein
588	16329417	1148	10	5	0.00689672	0	hypothetical protein
589	16329980	1148	10	5	0.00689672	0	unknown protein
590	16331764	1148	10	5	0.00689672	0	delta(24)-sterol C-methyltransferase
591	16331474	1148	10	5	0.00689672	0	unknown protein
592	16331652	1148	84	18	0.00691593	0	molybdopterin biosynthesis; MoeA
593	16331909	1148	84	18	0.00691593	0	sensory transduction histidine kinase
594	16331030	1148	84	18	0.00691593	0	molybdopterin biosynthesis MoeB protein
595	16331898	1148	84	18	0.00691593	0	sensory transduction histidine kinase
596	16329948	1148	92	19	0.00694148	0	N-acetylglutamate kinase
597	16330839	1148	92	19	0.00694148	0	extragenic suppressor; SuhB
598	16329555	1148	92	19	0.00694148	0	histidinol dehydrogenase
599	16331528	1148	14	6	0.00702356	0	lipopeptide antibiotics iturin a biosynthesis protein
600	16329370	1148	14	6	0.00702356	0	erythroid ankyrin
601	16330348	1148	23	8	0.00702375	0	hypothetical protein
602	16332311	1148	28	9	0.00712288	0	integral membrane O-antigen translocator protein
603	16331331	1148	28	9	0.00712288	0	Ycf38
604	16329880	1148	28	9	0.00712288	0	cytochrome c oxidase subunit II
605	16329886	1148	63	15	0.00721043	0	integral membrane components of other binding-protein-dependent transport system
606	16331860	1148	63	15	0.00721043	0	hypothetical protein
607	16330661	1148	63	15	0.00721043	0	cation or drug efflux system protein
608	16330297	1148	101	20	0.0072502	0	porphobilinogen deaminase
609	16330053	1148	77	17	0.00750556	0	ATP-dependent DNA helicase; RecQ
610	16329394	1148	77	17	0.00750556	0	hypothetical protein
611	16330665	1148	77	17	0.00750556	0	hypothetical protein
612	16332087	1148	70	16	0.00757997	0	dihydroorotate dehydrogenase
613	16330967	1148	70	16	0.00757997	0	soluble hydrogenase 42 kD subunit
614	16330324	1148	70	16	0.00757997	0	NarL subfamily
615	16331289	1148	39	11	0.0076559	0	unknown protein
616	16329179	1148	39	11	0.0076559	0	arginine decarboxylase
617	16331843	1148	39	11	0.0076559	0	precorrin-6y methylase
618	16329737	1148	57	14	0.00784478	0	glycolate oxidase subunit (Fe-S) protein
619	16332236	1148	57	14	0.00784478	0	PleD gene product
620	16330433	1148	45	12	0.00811055	0	peptidyl-prolyl cis-trans isomerase
621	16331502	1148	45	12	0.00811055	0	hypothetical protein
622	16330386	1148	51	13	0.00815956	0	hypothetical protein
623	16329618	1148	85	18	0.00828651	0	CheY subfamily
624	16332114	1148	85	18	0.00828651	0	sulfate transport system permease protein
625	16329881	1148	85	18	0.00828651	0	cytochrome c oxidase subunit I
626	16330327	1148	85	18	0.00828651	0	protease IV
627	16331858	1148	85	18	0.00828651	0	ThiC protein
628	16331434	1148	85	18	0.00828651	0	hypothetical protein
629	16332157	1148	93	19	0.00834446	0	mannose-1-phosphate guanyltransferase
630	16331773	1148	93	19	0.00834446	0	imidazoleglycerol-phosphate dehydratase
631	16331281	1148	93	19	0.00834446	0	2-isopropylmalate synthase
632	16332335	1148	93	19	0.00834446	0	phosphoribosyl-ATP pyrophosphohydrolase:phosphoribosyl-AMP cyclohydrolase
633	16330049	1148	93	19	0.00834446	0	histidinol-phosphate aminotransferase
634	16329672	1148	93	19	0.00834446	0	histidinol dehydrogenase
635	16329415	1148	93	19	0.00834446	0	chorismate mutase /prephenate dehydratase
636	16329313	1148	93	19	0.00834446	0	NADH dehydrogenase subunit 2
637	16329974	1148	34	10	0.00857528	0	unknown protein
638	16332036	1148	34	10	0.00857528	0	hypothetical protein
639	16332084	1148	34	10	0.00857528	0	NADH dehydrogenase subunit 6
640	16329888	1148	34	10	0.00857528	0	hydrogenase expression/formation protein; HypB
641	16329790	1148	64	15	0.00866429	0	CheA like protein
642	16331622	1148	19	7	0.00873588	0	heterodisulfide reductase subunit B
643	16329796	1148	19	7	0.00873588	0	unknown protein
644	16331859	1148	19	7	0.00873588	0	serum resistance locus; BrkB
645	16330829	1148	19	7	0.00873588	0	unknown protein
646	16331188	1148	102	20	0.00877479	0	exodeoxyribonuclease III
647	16329216	1148	102	20	0.00877479	0	peptide methionine sulfoxide reductase
648	16331320	1148	102	20	0.00877479	0	protein-export membrane protein; SecD
649	16329407	1148	102	20	0.00877479	0	peptide methionine sulfoxide reductase
650	16330687	1148	78	17	0.00896794	0	hydrogenase subunit
651	16330816	1148	78	17	0.00896794	0	CheY subfamily
652	16329991	1148	78	17	0.00896794	0	Mg2+ transporter
653	16329882	1148	78	17	0.00896794	0	cytochrome c oxidase subunit III
654	16331772	1148	78	17	0.00896794	0	ABC transporter
655	16330317	1148	78	17	0.00896794	0	isopenicillin N epimerase
656	16329388	1148	71	16	0.00906556	0	NarL subfamily
657	16330133	1148	71	16	0.00906556	0	PmbA protein
658	16331770	1148	71	16	0.00906556	0	low affinity sulfate transporter
659	16329379	1148	29	9	0.00920147	0	Mg chelatase subunit; ChlD
660	16329758	1148	29	9	0.00920147	0	Mg chelatase subunit; ChlI
661	16330683	1148	24	8	0.00934464	0	hydrogenase large subunit
662	16331160	1148	58	14	0.00944719	0	pilin biogenesis protein
663	16331422	1148	7	4	0.00960909	0	unknown protein
664	16331614	1148	7	4	0.00960909	0	RNA-binding protein
665	16329462	1148	7	4	0.00960909	0	hypothetical protein
666	16331911	1148	7	4	0.00960909	0	hypothetical protein
667	16332229	1148	7	4	0.00960909	0	unknown protein
668	16329653	1148	7	4	0.00960909	0	hypothetical protein
669	16329785	1148	7	4	0.00960909	0	unknown protein
670	16331128	1148	7	4	0.00960909	0	hypothetical protein
671	16330286	1148	7	4	0.00960909	0	ferredoxin
672	16329805	1148	7	4	0.00960909	0	unknown protein
673	16329962	1148	7	4	0.00960909	0	unknown protein
674	16331438	1148	7	4	0.00960909	0	unknown protein
675	16332291	1148	7	4	0.00960909	0	unknown protein
676	16330709	1148	7	4	0.00960909	0	hypothetical protein
677	16330812	1148	7	4	0.00960909	0	phytochrome-regulated gene
678	16332202	1148	7	4	0.00960909	0	unknown protein
679	16329175	1148	7	4	0.00960909	0	PNIL34 or AT103 phytochrome-regulated gene homologue
680	16329458	1148	7	4	0.00960909	0	50S ribosomal protein L28
681	16329496	1148	7	4	0.00960909	0	hypothetical protein
682	16332066	1148	46	12	0.00991119	0	hypothetical protein
683	16329461	1148	46	12	0.00991119	0	ferredoxin-sulfite reductase
684	16331390	1148	46	12	0.00991119	0	unknown protein
685	16329441	1148	94	19	0.00999358	0	UDP-glucose dehydrogenase
686	16329341	1148	94	19	0.00999358	0	ABC transporter
687	16332337	1148	15	6	0.0102899	0	unknown protein
688	16329456	1148	15	6	0.0102899	0	heme oxygenase
689	16330811	1148	15	6	0.0102899	0	heme oxygenase
690	16330998	1148	15	6	0.0102899	0	unknown protein
691	16329732	1148	15	6	0.0102899	0	esterase
692	16329788	1148	15	6	0.0102899	0	phenoxybenzoate dioxygenase
693	16329572	1148	15	6	0.0102899	0	hypothetical protein
694	16331500	1148	113	21	0.0102941	0	biotin carboxylase
695	16331291	1148	65	15	0.0103503	0	cation or drug efflux system protein
696	16330470	1148	103	20	0.0105867	0	phosphoglycerate dehydrogenase
697	16330971	1148	79	17	0.0106651	0	mannose-1-phosphate guanyltransferase
698	16329844	1148	79	17	0.0106651	0	NADH dehydrogenase subunit 4
699	16330261	1148	35	10	0.0107356	0	transcriptional regulator
700	16330422	1148	35	10	0.0107356	0	transcriptional regulator
701	16329194	1148	35	10	0.0107356	0	ferrichrome-iron receptor
702	16331774	1148	4	3	0.0107591	0	unknown protein
703	16330183	1148	4	3	0.0107591	0	unknown protein
704	16330319	1148	4	3	0.0107591	0	unknown protein
705	16331638	1148	4	3	0.0107591	0	unknown protein
706	16330265	1148	4	3	0.0107591	0	unknown protein
707	16332238	1148	4	3	0.0107591	0	unknown protein
708	16329767	1148	4	3	0.0107591	0	unknown protein
709	16329685	1148	4	3	0.0107591	0	cytochrome b559 b subunit
710	16329674	1148	4	3	0.0107591	0	unknown protein
711	16329757	1148	4	3	0.0107591	0	integrin alpha-subunit domain homologue
712	16329700	1148	4	3	0.0107591	0	unknown protein
713	16329551	1148	4	3	0.0107591	0	unknown protein
714	16329340	1148	4	3	0.0107591	0	unknown protein
715	16329601	1148	4	3	0.0107591	0	hypothetical protein
716	16329573	1148	4	3	0.0107591	0	unknown protein
717	16330168	1148	4	3	0.0107591	0	unknown protein
718	16330018	1148	4	3	0.0107591	0	hypothetical protein
719	16329989	1148	4	3	0.0107591	0	unknown protein
720	16331037	1148	4	3	0.0107591	0	unknown protein
721	16330038	1148	4	3	0.0107591	0	carbon dioxide concentrating mechanism protein; CcmK
722	16329863	1148	4	3	0.0107591	0	unknown protein
723	16329828	1148	4	3	0.0107591	0	unknown protein
724	16331821	1148	4	3	0.0107591	0	NAD-reducing hydrogenase gamma subunit homologue
725	16329909	1148	4	3	0.0107591	0	unknown protein
726	16331792	1148	4	3	0.0107591	0	unknown protein
727	16331343	1148	4	3	0.0107591	0	hypothetical protein
728	16332076	1148	4	3	0.0107591	0	unknown protein
729	16331976	1148	4	3	0.0107591	0	unknown protein
730	16331369	1148	4	3	0.0107591	0	unknown protein
731	16331312	1148	4	3	0.0107591	0	hypothetical protein
732	16332181	1148	4	3	0.0107591	0	unknown protein
733	16331246	1148	4	3	0.0107591	0	unknown protein
734	16331296	1148	4	3	0.0107591	0	unknown protein
735	16331274	1148	4	3	0.0107591	0	unknown protein
736	16331690	1148	4	3	0.0107591	0	hypothetical protein
737	16331677	1148	4	3	0.0107591	0	unknown protein
738	16331797	1148	4	3	0.0107591	0	unknown protein
739	16331805	1148	4	3	0.0107591	0	unknown protein
740	16331838	1148	4	3	0.0107591	0	unknown protein
741	16331445	1148	4	3	0.0107591	0	unknown protein
742	16331943	1148	4	3	0.0107591	0	transposase
743	16331850	1148	4	3	0.0107591	0	hypothetical protein
744	16331562	1148	4	3	0.0107591	0	unknown protein
745	16332253	1148	4	3	0.0107591	0	unknown protein
746	16330636	1148	4	3	0.0107591	0	transposase
747	16331230	1148	4	3	0.0107591	0	unknown protein
748	16330827	1148	4	3	0.0107591	0	hypothetical protein
749	16330796	1148	4	3	0.0107591	0	unknown protein
750	16330574	1148	4	3	0.0107591	0	transposase
751	16330347	1148	4	3	0.0107591	0	unknown protein
752	16330341	1148	4	3	0.0107591	0	unknown protein
753	16330533	1148	4	3	0.0107591	0	unknown protein
754	16330388	1148	4	3	0.0107591	0	unknown protein
755	16332307	1148	4	3	0.0107591	0	unknown protein
756	16331008	1148	4	3	0.0107591	0	unknown protein
757	16331220	1148	4	3	0.0107591	0	unknown protein
758	16331038	1148	4	3	0.0107591	0	hypothetical protein
759	16330921	1148	4	3	0.0107591	0	transposase
760	16330845	1148	4	3	0.0107591	0	unknown protein
761	16330830	1148	4	3	0.0107591	0	unknown protein
762	16330905	1148	4	3	0.0107591	0	unknown protein
763	16330854	1148	4	3	0.0107591	0	unknown protein
764	16329352	1148	4	3	0.0107591	0	hypothetical protein
765	16330986	1148	4	3	0.0107591	0	unknown protein
766	16331674	1148	4	3	0.0107591	0	unknown protein
767	16329641	1148	4	3	0.0107591	0	hypothetical protein
768	16331147	1148	4	3	0.0107591	0	unknown protein
769	16332180	1148	4	3	0.0107591	0	unknown protein
770	16329719	1148	4	3	0.0107591	0	unknown protein
771	16331877	1148	4	3	0.0107591	0	unknown protein
772	16330618	1148	4	3	0.0107591	0	unknown protein
773	16330291	1148	4	3	0.0107591	0	hypothetical protein
774	16330290	1148	4	3	0.0107591	0	hypothetical protein
775	16332323	1148	4	3	0.0107591	0	unknown protein
776	16329410	1148	4	3	0.0107591	0	DnaJ protein
777	16330147	1148	4	3	0.0107591	0	protein kinase
778	16331436	1148	4	3	0.0107591	0	transposase
779	16330575	1148	4	3	0.0107591	0	unknown protein
780	16330355	1148	4	3	0.0107591	0	unknown protein
781	16331393	1148	4	3	0.0107591	0	unknown function
782	16329774	1148	4	3	0.0107591	0	unknown protein
783	16332287	1148	4	3	0.0107591	0	unknown protein
784	16331267	1148	4	3	0.0107591	0	unknown protein
785	16330806	1148	4	3	0.0107591	0	unknown protein
786	16330200	1148	4	3	0.0107591	0	unknown protein
787	16329550	1148	4	3	0.0107591	0	biopolymer transport ExbB protein
788	16331947	1148	4	3	0.0107591	0	unknown protein
789	16329734	1148	4	3	0.0107591	0	unknown protein
790	16329246	1148	4	3	0.0107591	0	phycocyanin alpha phycocyanobilin lyase; CpcF
791	16329173	1148	4	3	0.0107591	0	unknown protein
792	16329196	1148	4	3	0.0107591	0	biopolymer transport ExbB protein
793	16331342	1148	4	3	0.0107591	0	unknown protein
794	16331866	1148	4	3	0.0107591	0	heterocyst to vegetative cell connection protein
795	16329364	1148	4	3	0.0107591	0	hypothetical protein
796	16330202	1148	4	3	0.0107591	0	unknown protein
797	16329965	1148	4	3	0.0107591	0	hypothetical protein
798	16329491	1148	4	3	0.0107591	0	unknown protein
799	16331980	1148	4	3	0.0107591	0	unknown protein
800	16329247	1148	4	3	0.0107591	0	unknown protein
801	16329283	1148	4	3	0.0107591	0	unknown protein
802	16329778	1148	72	16	0.0107859	0	cytochrome oxidase d subunit II
803	16331217	1148	72	16	0.0107859	0	LipB protein
804	16332271	1148	72	16	0.0107859	0	cation or drug efflux system protein
805	16332185	1148	11	5	0.0110635	0	ABC-transporter DevB homologue
806	16332178	1148	11	5	0.0110635	0	unknown protein
807	16332012	1148	11	5	0.0110635	0	RNA binding protein
808	16329988	1148	11	5	0.0110635	0	PatA subfamily
809	16330308	1148	11	5	0.0110635	0	hydrogenase accessory protein
810	16331344	1148	11	5	0.0110635	0	amine oxidase
811	16330863	1148	11	5	0.0110635	0	unknown protein
812	16331963	1148	59	14	0.0113025	0	pyridoxal phosphate biosynthetic protein; PdxA
813	16330904	1148	30	9	0.0116978	0	hydrogenase isoenzymes formation protein; HypB
814	16330771	1148	30	9	0.0116978	0	acetyltransferase
815	16331959	1148	30	9	0.0116978	0	hypothetical protein
816	16331992	1148	20	7	0.0118587	0	hypothetical protein
817	16330233	1148	20	7	0.0118587	0	unknown protein
818	16329416	1148	53	13	0.011872	0	PleD gene product
819	16331778	1148	95	19	0.0119242	0	ABC transporter
820	16329255	1148	95	19	0.0119242	0	malic enzyme
821	16330034	1148	47	12	0.0120073	0	hypothetical protein
822	16332285	1148	47	12	0.0120073	0	hypothetical protein
823	16330191	1148	66	15	0.0122936	0	hypothetical protein
824	16331746	1148	66	15	0.0122936	0	hypothetical protein
825	16331854	1148	66	15	0.0122936	0	OmpR subfamily
826	16331190	1148	114	21	0.0126186	0	nucleoside diphosphate kinase
827	16331327	1148	80	17	0.0126248	0	high-affinity branched-chain amino acid transport ATP-binding protein
828	16330307	1148	80	17	0.0126248	0	processing protease
829	16329335	1148	73	16	0.012767	0	sensory transduction histidine kinase
830	16331504	1148	73	16	0.012767	0	conserved component of ABC transporter for natural amino acids
831	16331361	1148	36	10	0.0132772	0	hypothetical protein
832	16329191	1148	36	10	0.0132772	0	ferrichrome-iron receptor
833	16329392	1148	60	14	0.0134361	0	4-alpha-glucanotransferase
834	16331022	1148	42	11	0.0141569	0	dolichyl-phosphate-mannose synthase
835	16329455	1148	42	11	0.0141569	0	coproporphyrinogen III oxidase
836	16330985	1148	54	13	0.0141647	0	phosphoenolpyruvate carboxylase
837	16332040	1148	96	19	0.014175	0	ABC transporter
838	16332267	1148	96	19	0.014175	0	dihydroxyacid dehydratase
839	16332310	1148	96	19	0.014175	0	ATP-binding protein
840	16330624	1148	16	6	0.014456	0	unknown protein
841	16330216	1148	16	6	0.014456	0	unknown protein
842	16330778	1148	16	6	0.014456	0	unknown protein
843	16330792	1148	16	6	0.014456	0	hypothetical protein
844	16331565	1148	16	6	0.014456	0	unknown protein
845	16331612	1148	16	6	0.014456	0	amidase enhancer
846	16329399	1148	16	6	0.014456	0	hypothetical protein
847	16329599	1148	67	15	0.0145198	0	UDP-3-o-acyl N-acetylglcosamine deacetylase
848	16331322	1148	67	15	0.0145198	0	UDP-3-o-[3-hydroxymyristoyl] glucosamine n-acyltransferase
849	16331593	1148	67	15	0.0145198	0	acyl-[acyl-carrier-protein]--UDP-N-acetylglucosa mine o-acyltransferase
850	16331478	1148	81	17	0.0148763	0	acetolactate synthase
851	16332145	1148	81	17	0.0148763	0	quinolinate synthetase
852	16331017	1148	74	16	0.015036	0	maf protein
853	16331026	1148	74	16	0.015036	0	beta-glucosidase
854	16332107	1148	74	16	0.015036	0	OmpR subfamily
855	16332154	1148	105	20	0.0152662	0	2-hydroxyaciddehydrogenase
856	16331420	1148	105	20	0.0152662	0	glucose-1-phosphate thymidylyltransferase
857	16331801	1148	105	20	0.0152662	0	phosphoribosyl formylglycinamidine synthase
858	16332136	1148	115	21	0.0154376	0	aspartate kinase
859	16331757	1148	115	21	0.0154376	0	hypothetical protein
860	16331338	1148	115	21	0.0154376	0	thiol-specific antioxidant protein
861	16329745	1148	115	21	0.0154376	0	hypothetical protein
862	16330122	1148	21	7	0.0156776	0	2-hydroxy-6-oxohepta-2,4-dienoate hydrolase
863	16330005	1148	21	7	0.0156776	0	hypothetical protein
864	16329811	1148	21	7	0.0156776	0	sporulation protein; SpoIID
865	16330803	1148	37	10	0.0162325	0	hypothetical protein
866	16331414	1148	89	18	0.016377	0	hypothetical protein
867	16329846	1148	89	18	0.016377	0	NADH dehydrogenase subunit 5
868	16330987	1148	89	18	0.016377	0	nicotinate-nucleotide pyrophosphorylase
869	16329644	1148	12	5	0.0165766	0	unknown protein
870	16332165	1148	12	5	0.0165766	0	unknown protein
871	16329874	1148	12	5	0.0165766	0	unknown protein
872	16330530	1148	12	5	0.0165766	0	unknown protein
873	16330187	1148	12	5	0.0165766	0	hypothetical protein
874	16331894	1148	12	5	0.0165766	0	unknown protein
875	16331237	1148	8	4	0.0167242	0	response regulator like protein
876	16331197	1148	8	4	0.0167242	0	unknown protein
877	16330749	1148	8	4	0.0167242	0	unknown protein
878	16330220	1148	8	4	0.0167242	0	plastoquinol--plastocyanin reductase
879	16330506	1148	8	4	0.0167242	0	hypothetical protein
880	16330602	1148	8	4	0.0167242	0	hypothetical protein
881	16329804	1148	8	4	0.0167242	0	unknown protein
882	16330929	1148	8	4	0.0167242	0	unknown protein
883	16331444	1148	8	4	0.0167242	0	hypothetical protein
884	16329701	1148	8	4	0.0167242	0	ferric uptake regulation protein
885	16331465	1148	8	4	0.0167242	0	hypothetical protein
886	16332206	1148	8	4	0.0167242	0	protochlorophillide reductase subunit; ChlN
887	16329579	1148	8	4	0.0167242	0	unknown protein
888	16332013	1148	8	4	0.0167242	0	Mg-protoporphyrin IX methyl transferase
889	16330323	1148	8	4	0.0167242	0	unknown protein
890	16332018	1148	8	4	0.0167242	0	unknown protein
891	16329713	1148	8	4	0.0167242	0	unknown protein
892	16329683	1148	8	4	0.0167242	0	hypothetical protein
893	16331493	1148	55	13	0.0167824	0	heat shock protein; GrpE
894	16332126	1148	97	19	0.0167885	0	ketol-acid reductoisomerase
895	16332097	1148	43	11	0.0170417	0	bacterioferritin
896	16330554	1148	68	15	0.0170549	0	ABC transporter
897	16330943	1148	68	15	0.0170549	0	glycerol-3-phosphate dehydrogenase
898	16329590	1148	49	12	0.0171947	0	hypothetical protein
899	16330817	1148	82	17	0.0174501	0	regulatory components of sensory transduction system
900	16331648	1148	82	17	0.0174501	0	hypothetical protein
901	16332115	1148	82	17	0.0174501	0	sulfate transport system permease protein
902	16331561	1148	82	17	0.0174501	0	sensory transduction histidine kinase
903	16331653	1148	82	17	0.0174501	0	molybdenum cofactor biosynthesis protein A
904	16331977	1148	75	16	0.0176203	0	ABC transporter
905	16330782	1148	106	20	0.0182463	0	GTP cyclohydrolase II
906	16330808	1148	106	20	0.0182463	0	anthranilate synthase component I
907	16329281	1148	106	20	0.0182463	0	anthranilate synthetase alpha-subunit
908	16331334	1148	116	21	0.0188502	0	amidophosphoribosyltransferase
909	16330972	1148	90	18	0.0192179	0	succinyl-CoA synthetase
910	16329536	1148	90	18	0.0192179	0	succinate--CoA ligase
911	16331150	1148	27	8	0.0195488	0	high-affinity branched-chain amino acid transport protein; BraE
912	16331359	1148	27	8	0.0195488	0	ribonuclease D
913	16329733	1148	17	6	0.0195943	0	unknown protein
914	16332062	1148	17	6	0.0195943	0	Holliday juction resolvase; RuvC
915	16332044	1148	17	6	0.0195943	0	unknown protein
916	16331931	1148	17	6	0.0195943	0	unknown protein
917	16331904	1148	17	6	0.0195943	0	mercuric resistance operon regulatory protein; precorrin isomerase
918	16331439	1148	38	10	0.0196305	0	hypothetical protein
919	16329623	1148	56	13	0.0197496	0	PleD
920	16330254	1148	98	19	0.0198103	0	anthranilate phosphoribosyltransferase
921	16332032	1148	98	19	0.0198103	0	diaminopimelate decarboxylase
922	16329464	1148	98	19	0.0198103	0	tryptophan synthase alpha chain
923	16329296	1148	98	19	0.0198103	0	bacterioferritin comigratory protein
924	16330516	1148	69	15	0.0199245	0	rubisco operon transcriptional regulator
925	16331714	1148	69	15	0.0199245	0	low affinity sulfate transporter
926	16331007	1148	22	7	0.0202424	0	hypothetical protein
927	16329706	1148	22	7	0.0202424	0	Fat protein
928	16329252	1148	22	7	0.0202424	0	mutator MutT protein
929	16329973	1148	22	7	0.0202424	0	high-affinity branched-chain amino acid transport protein
930	16331392	1148	22	7	0.0202424	0	ribulose bisphosphate carboxylase large subunit
931	16332138	1148	50	12	0.0203367	0	oligopeptidase A
932	16332015	1148	83	17	0.0203773	0	ExsB protein
933	16331560	1148	83	17	0.0203773	0	hypothetical protein
934	16329217	1148	63	14	0.0217574	0	glycogen (starch) synthase
935	16331364	1148	33	9	0.0220687	0	unknown protein
936	16331958	1148	33	9	0.0220687	0	unknown protein
937	16330167	1148	2	2	0.0222152	0	unknown protein
938	16330208	1148	2	2	0.0222152	0	unknown protein
939	16330404	1148	2	2	0.0222152	0	unknown protein
940	16330410	1148	2	2	0.0222152	0	unknown protein
941	16330316	1148	2	2	0.0222152	0	unknown protein
942	16330335	1148	2	2	0.0222152	0	hypothetical protein
943	16331198	1148	2	2	0.0222152	0	unknown protein
944	16330424	1148	2	2	0.0222152	0	transposase
945	16330207	1148	2	2	0.0222152	0	unknown protein
946	16330421	1148	2	2	0.0222152	0	unknown protein
947	16330423	1148	2	2	0.0222152	0	transposase
948	16330742	1148	2	2	0.0222152	0	transposase
949	16330755	1148	2	2	0.0222152	0	hypothetical protein
950	16330777	1148	2	2	0.0222152	0	unknown protein
951	16330688	1148	2	2	0.0222152	0	unknown protein
952	16330691	1148	2	2	0.0222152	0	transposase
953	16330693	1148	2	2	0.0222152	0	unknown protein
954	16330899	1148	2	2	0.0222152	0	transposase
955	16331036	1148	2	2	0.0222152	0	unknown protein
956	16331073	1148	2	2	0.0222152	0	unknown protein
957	16330794	1148	2	2	0.0222152	0	unknown protein
958	16330855	1148	2	2	0.0222152	0	cytochrome b6/f complex iron-sulfur subunit
959	16330888	1148	2	2	0.0222152	0	unknown protein
960	16330527	1148	2	2	0.0222152	0	unknown protein
961	16330538	1148	2	2	0.0222152	0	hypothetical protein
962	16330572	1148	2	2	0.0222152	0	transposase
963	16330451	1148	2	2	0.0222152	0	unknown protein
964	16330483	1148	2	2	0.0222152	0	unknown protein
965	16330494	1148	2	2	0.0222152	0	transposase
966	16330638	1148	2	2	0.0222152	0	transposase
967	16330642	1148	2	2	0.0222152	0	transposase
968	16330646	1148	2	2	0.0222152	0	unknown protein
969	16331952	1148	2	2	0.0222152	0	transposase
970	16330612	1148	2	2	0.0222152	0	unknown protein
971	16330613	1148	2	2	0.0222152	0	unknown protein
972	16329314	1148	2	2	0.0222152	0	alkaline phosphatase
973	16329497	1148	2	2	0.0222152	0	hypothetical protein
974	16329553	1148	2	2	0.0222152	0	unknown protein
975	16329419	1148	2	2	0.0222152	0	unknown protein
976	16329457	1148	2	2	0.0222152	0	unknown protein
977	16329556	1148	2	2	0.0222152	0	transposase
978	16329658	1148	2	2	0.0222152	0	unknown protein
979	16329953	1148	2	2	0.0222152	0	transposase
980	16329600	1148	2	2	0.0222152	0	unknown protein
981	16329654	1148	2	2	0.0222152	0	unknown protein
982	16331594	1148	2	2	0.0222152	0	unknown protein
983	16330390	1148	2	2	0.0222152	0	transposase
984	16329225	1148	2	2	0.0222152	0	unknown protein
985	16332218	1148	2	2	0.0222152	0	unknown protein
986	16331263	1148	2	2	0.0222152	0	hypothetical protein
987	16329204	1148	2	2	0.0222152	0	unknown protein
988	16329720	1148	2	2	0.0222152	0	unknown protein
989	16329297	1148	2	2	0.0222152	0	unknown protein
990	16329232	1148	2	2	0.0222152	0	unknown protein
991	16329277	1148	2	2	0.0222152	0	transposase
992	16329993	1148	2	2	0.0222152	0	unknown protein
993	16330015	1148	2	2	0.0222152	0	unknown protein
994	16329967	1148	2	2	0.0222152	0	unknown protein
995	16329984	1148	2	2	0.0222152	0	unknown protein
996	16330031	1148	2	2	0.0222152	0	unknown protein
997	16330093	1148	2	2	0.0222152	0	unknown protein
998	16330126	1148	2	2	0.0222152	0	unknown protein
999	16330047	1148	2	2	0.0222152	0	unknown protein
1000	16330074	1148	2	2	0.0222152	0	unknown protein
1001	16329730	1148	2	2	0.0222152	0	unknown protein
1002	16329724	1148	2	2	0.0222152	0	unknown protein
1003	16329727	1148	2	2	0.0222152	0	unknown protein
1004	16329664	1148	2	2	0.0222152	0	unknown protein
1005	16329697	1148	2	2	0.0222152	0	unknown protein
1006	16329728	1148	2	2	0.0222152	0	unknown protein
1007	16329798	1148	2	2	0.0222152	0	unknown protein
1008	16329906	1148	2	2	0.0222152	0	unknown protein
1009	16329736	1148	2	2	0.0222152	0	unknown protein
1010	16329742	1148	2	2	0.0222152	0	unknown protein
1011	16330507	1148	2	2	0.0222152	0	unknown protein
1012	16329431	1148	2	2	0.0222152	0	unknown protein
1013	16329190	1148	2	2	0.0222152	0	unknown protein
1014	16332277	1148	2	2	0.0222152	0	transposase
1015	16330621	1148	2	2	0.0222152	0	unknown protein
1016	16329983	1148	2	2	0.0222152	0	unknown protein
1017	16331932	1148	2	2	0.0222152	0	unknown protein
1018	16330842	1148	2	2	0.0222152	0	unknown protein
1019	16330582	1148	2	2	0.0222152	0	transposase
1020	16329385	1148	2	2	0.0222152	0	unknown protein
1021	16329717	1148	2	2	0.0222152	0	transposase
1022	16330744	1148	2	2	0.0222152	0	unknown protein
1023	16332276	1148	2	2	0.0222152	0	unknown protein
1024	16331417	1148	2	2	0.0222152	0	unknown protein
1025	16332265	1148	2	2	0.0222152	0	unknown protein
1026	16332272	1148	2	2	0.0222152	0	unknown protein
1027	16329443	1148	2	2	0.0222152	0	hypothetical protein
1028	16330826	1148	2	2	0.0222152	0	unknown protein
1029	16330770	1148	2	2	0.0222152	0	unknown protein
1030	16331662	1148	2	2	0.0222152	0	unknown protein
1031	16331881	1148	2	2	0.0222152	0	unknown protein
1032	16332260	1148	2	2	0.0222152	0	unknown protein
1033	16329189	1148	2	2	0.0222152	0	unknown protein
1034	16330210	1148	2	2	0.0222152	0	unknown protein
1035	16330860	1148	2	2	0.0222152	0	unknown protein
1036	16329291	1148	2	2	0.0222152	0	unknown protein
1037	16332103	1148	2	2	0.0222152	0	unknown protein
1038	16330409	1148	2	2	0.0222152	0	unknown protein
1039	16331531	1148	2	2	0.0222152	0	unknown protein
1040	16330626	1148	2	2	0.0222152	0	transposase
1041	16330790	1148	2	2	0.0222152	0	unknown protein
1042	16329221	1148	2	2	0.0222152	0	unknown protein
1043	16329657	1148	2	2	0.0222152	0	unknown protein
1044	16331431	1148	2	2	0.0222152	0	unknown protein
1045	16332212	1148	2	2	0.0222152	0	unknown protein
1046	16331371	1148	2	2	0.0222152	0	30S ribosomal protein S21
1047	16329978	1148	2	2	0.0222152	0	ferredoxin component
1048	16330940	1148	2	2	0.0222152	0	unknown protein
1049	16332273	1148	2	2	0.0222152	0	unknown protein
1050	16332302	1148	2	2	0.0222152	0	unknown protein
1051	16330872	1148	2	2	0.0222152	0	hypothetical protein
1052	16332148	1148	2	2	0.0222152	0	unknown protein
1053	16331427	1148	2	2	0.0222152	0	transposase
1054	16331538	1148	2	2	0.0222152	0	unknown protein
1055	16331200	1148	2	2	0.0222152	0	unknown protein
1056	16331340	1148	2	2	0.0222152	0	ycf33 gene product
1057	16331367	1148	2	2	0.0222152	0	transposase
1058	16331558	1148	2	2	0.0222152	0	unknown protein
1059	16331570	1148	2	2	0.0222152	0	unknown protein
1060	16331470	1148	2	2	0.0222152	0	unknown protein
1061	16331475	1148	2	2	0.0222152	0	unknown protein
1062	16331477	1148	2	2	0.0222152	0	unknown protein
1063	16331218	1148	2	2	0.0222152	0	unknown protein
1064	16331273	1148	2	2	0.0222152	0	unknown protein
1065	16331167	1148	2	2	0.0222152	0	transposase
1066	16331189	1148	2	2	0.0222152	0	unknown protein
1067	16331193	1148	2	2	0.0222152	0	transposase
1068	16331288	1148	2	2	0.0222152	0	unknown protein
1069	16331337	1148	2	2	0.0222152	0	unknown protein
1070	16331241	1148	2	2	0.0222152	0	unknown protein
1071	16330425	1148	2	2	0.0222152	0	transposase
1072	16331270	1148	2	2	0.0222152	0	transposase
1073	16332109	1148	2	2	0.0222152	0	unknown protein
1074	16332137	1148	2	2	0.0222152	0	unknown protein
1075	16332247	1148	2	2	0.0222152	0	unknown protein
1076	16331781	1148	2	2	0.0222152	0	unknown protein
1077	16332073	1148	2	2	0.0222152	0	unknown protein
1078	16332105	1148	2	2	0.0222152	0	unknown protein
1079	16332249	1148	2	2	0.0222152	0	unknown protein
1080	16332261	1148	2	2	0.0222152	0	unknown protein
1081	16332217	1148	2	2	0.0222152	0	unknown protein
1082	16331314	1148	2	2	0.0222152	0	unknown protein
1083	16332232	1148	2	2	0.0222152	0	unknown protein
1084	16331798	1148	2	2	0.0222152	0	unknown protein
1085	16331936	1148	2	2	0.0222152	0	unknown protein
1086	16331604	1148	2	2	0.0222152	0	unknown protein
1087	16331616	1148	2	2	0.0222152	0	unknown protein
1088	16331661	1148	2	2	0.0222152	0	unknown protein
1089	16332011	1148	2	2	0.0222152	0	unknown protein
1090	16332041	1148	2	2	0.0222152	0	unknown protein
1091	16331802	1148	2	2	0.0222152	0	unknown protein
1092	16331880	1148	2	2	0.0222152	0	unknown protein
1093	16331891	1148	2	2	0.0222152	0	unknown protein
1094	16332187	1148	2	2	0.0222152	0	unknown protein
1095	16330336	1148	2	2	0.0222152	0	hypothetical protein
1096	16330146	1148	2	2	0.0222152	0	unknown protein
1097	16329289	1148	2	2	0.0222152	0	unknown protein
1098	16332316	1148	2	2	0.0222152	0	cAMP protein kinase regulatory chain
1099	16331832	1148	2	2	0.0222152	0	transposase
1100	16331373	1148	2	2	0.0222152	0	unknown protein
1101	16329639	1148	2	2	0.0222152	0	transposase
1102	16330654	1148	2	2	0.0222152	0	unknown protein
1103	16331921	1148	2	2	0.0222152	0	putative protein kinase
1104	16330965	1148	2	2	0.0222152	0	transposase
1105	16331967	1148	2	2	0.0222152	0	unknown protein
1106	16331119	1148	2	2	0.0222152	0	unknown protein
1107	16330419	1148	2	2	0.0222152	0	unknown protein
1108	16330013	1148	2	2	0.0222152	0	secretory protein; SecE
1109	16329661	1148	2	2	0.0222152	0	unknown protein
1110	16329321	1148	2	2	0.0222152	0	unknown protein
1111	16330067	1148	2	2	0.0222152	0	hypothetical protein
1112	16329334	1148	2	2	0.0222152	0	unknown protein
1113	16329868	1148	2	2	0.0222152	0	unknown protein
1114	16330963	1148	2	2	0.0222152	0	transposase
1115	16329533	1148	2	2	0.0222152	0	unknown protein
1116	16330722	1148	2	2	0.0222152	0	unknown protein
1117	16329408	1148	2	2	0.0222152	0	unknown protein
1118	16329425	1148	91	18	0.0224592	0	spore germination protein c2
1119	16330285	1148	117	21	0.0229736	0	hypothetical protein
1120	16329649	1148	57	13	0.0230886	0	regulatory components of sensory transduction system
1121	16329549	1148	57	13	0.0230886	0	adenylylsulfate 3'-phosphotransferase
1122	16329338	1148	70	15	0.0231534	0	hypothetical protein
1123	16332003	1148	70	15	0.0231534	0	CmpR
1124	16330518	1148	70	15	0.0231534	0	NarL subfamily
1125	16329821	1148	5	3	0.0232846	0	phycocyanin associated linker protein
1126	16329842	1148	5	3	0.0232846	0	unknown protein
1127	16330221	1148	5	3	0.0232846	0	photosystem II PsbH protein
1128	16330302	1148	5	3	0.0232846	0	hypothetical protein
1129	16331298	1148	5	3	0.0232846	0	unknown protein
1130	16330275	1148	5	3	0.0232846	0	phycocyanin alpha phycocyanobilin lyase; CpcE
1131	16330052	1148	5	3	0.0232846	0	unknown protein
1132	16329371	1148	5	3	0.0232846	0	unknown protein
1133	16329245	1148	5	3	0.0232846	0	unknown protein
1134	16329348	1148	5	3	0.0232846	0	unknown protein
1135	16329996	1148	5	3	0.0232846	0	PmgA
1136	16332156	1148	5	3	0.0232846	0	unknown protein
1137	16329564	1148	5	3	0.0232846	0	unknown protein
1138	16330441	1148	5	3	0.0232846	0	glutathione S-transferase
1139	16332324	1148	5	3	0.0232846	0	unknown protein
1140	16330512	1148	5	3	0.0232846	0	transposase
1141	16332194	1148	5	3	0.0232846	0	phycobilisome rod-core linker polypeptide; CpcG
1142	16331827	1148	5	3	0.0232846	0	hypothetical protein
1143	16331857	1148	5	3	0.0232846	0	transposase
1144	16329414	1148	5	3	0.0232846	0	unknown protein
1145	16329818	1148	5	3	0.0232846	0	unknown protein
1146	16331244	1148	5	3	0.0232846	0	phycobilisome LCM core-membrane linker polypeptide
1147	16331966	1148	5	3	0.0232846	0	unknown protein
1148	16329710	1148	5	3	0.0232846	0	phycobilisome rod-core linker polypeptide; CpcG
1149	16330458	1148	5	3	0.0232846	0	unknown protein
1150	16330630	1148	5	3	0.0232846	0	hypothetical protein
1151	16330780	1148	5	3	0.0232846	0	unknown protein
1152	16331149	1148	5	3	0.0232846	0	unknown protein
1153	16329299	1148	5	3	0.0232846	0	unknown protein
1154	16332021	1148	5	3	0.0232846	0	unknown protein
1155	16329822	1148	5	3	0.0232846	0	phycocyanin associated linker protein
1156	16331429	1148	5	3	0.0232846	0	plastocyanin
1157	16332189	1148	5	3	0.0232846	0	unknown protein
1158	16330922	1148	5	3	0.0232846	0	unknown protein
1159	16332242	1148	5	3	0.0232846	0	unknown protein
1160	16329298	1148	5	3	0.0232846	0	hypothetical protein
1161	16330579	1148	5	3	0.0232846	0	unknown protein
1162	16332333	1148	5	3	0.0232846	0	unknown protein
1163	16331812	1148	5	3	0.0232846	0	transcriptional regulatory protein
1164	16330484	1148	5	3	0.0232846	0	hypothetical protein
1165	16329747	1148	5	3	0.0232846	0	hypothetical protein
1166	16331487	1148	5	3	0.0232846	0	unknown protein
1167	16331682	1148	5	3	0.0232846	0	unknown protein
1168	16330468	1148	5	3	0.0232846	0	phycobilisome LC linker polypeptide
1169	16329329	1148	5	3	0.0232846	0	ATP synthase subunit b
1170	16330544	1148	5	3	0.0232846	0	unknown protein
1171	16329447	1148	5	3	0.0232846	0	unknown protein
1172	16329384	1148	5	3	0.0232846	0	hypothetical protein
1173	16329266	1148	5	3	0.0232846	0	unknown protein
1174	16330605	1148	5	3	0.0232846	0	unknown protein
1175	16330025	1148	5	3	0.0232846	0	unknown protein
1176	16332042	1148	5	3	0.0232846	0	unknown protein
1177	16330576	1148	99	19	0.0232895	0	acetolactate synthase
1178	16331370	1148	99	19	0.0232895	0	ABC transporter
1179	16332139	1148	99	19	0.0232895	0	pyrroline carboxylate reductase
1180	16331775	1148	13	5	0.0235164	0	hypothetical protein
1181	16331670	1148	13	5	0.0235164	0	hypothetical protein
1182	16329569	1148	13	5	0.0235164	0	unknown protein
1183	16330774	1148	13	5	0.0235164	0	unknown protein
1184	16332104	1148	13	5	0.0235164	0	unknown protein
1185	16331895	1148	13	5	0.0235164	0	pre-B cell enhancing factor
1186	16331079	1148	13	5	0.0235164	0	sterol-C-methyltransferase
1187	16331483	1148	13	5	0.0235164	0	chlorophyll a synthase
1188	16331659	1148	13	5	0.0235164	0	Mg-protoporphyrin IX monomethyl ester oxidative cyclase 66 kD subunit
1189	16329756	1148	84	17	0.0236897	0	formaldehyde dehydrogenase (glutathione)
1190	16331910	1148	77	16	0.0238455	0	OmpR subfamily
1191	16329469	1148	77	16	0.0238455	0	hypothetical protein
1192	16331553	1148	77	16	0.0238455	0	ThiG protein
1193	16330955	1148	77	16	0.0238455	0	alpha-isopropylmalate synthase
1194	16329350	1148	77	16	0.0238455	0	3-octaprenyl-4-hydroxybenzoate carboxy-lyase
1195	16330385	1148	51	12	0.0238743	0	RNA polymerase sigma-E factor
1196	16331978	1148	51	12	0.0238743	0	molybdate-binding periplasmic protein
1197	16331146	1148	64	14	0.0252502	0	serine/threonine protein kinase
1198	16330556	1148	23	7	0.0255865	0	unknown protein
1199	16330434	1148	18	6	0.0257479	0	pterin-4a-carbinolamine dehydratase
1200	16330326	1148	18	6	0.0257479	0	cell-cell signaling protein, C-factor
1201	16332248	1148	18	6	0.0257479	0	response regulator like protein
1202	16330907	1148	18	6	0.0257479	0	hypothetical protein
1203	16329660	1148	18	6	0.0257479	0	urease accessory protein D
1204	16329576	1148	18	6	0.0257479	0	BtpA
1205	16331723	1148	108	20	0.0258198	0	phosphoribosyl formylglycinamidine cyclo-ligase
1206	16332159	1148	108	20	0.0258198	0	shikimate 5-dehydrogenase
1207	16331758	1148	108	20	0.0258198	0	ATP-dependent RNA helicase; DeaD
1208	16330489	1148	92	18	0.02614	0	cation-transporting ATPase; E1-E2 ATPase
1209	16329236	1148	92	18	0.02614	0	dihydrodipicolinate reductase
1210	16331744	1148	92	18	0.02614	0	ABC transporter subunit
1211	16330692	1148	92	18	0.02614	0	unknown protein
1212	16332292	1148	9	4	0.026167	0	hypothetical protein
1213	16329198	1148	9	4	0.026167	0	hypothetical protein
1214	16332002	1148	9	4	0.026167	0	unknown protein
1215	16329357	1148	9	4	0.026167	0	unknown protein
1216	16329908	1148	9	4	0.026167	0	aklaviketone reductase
1217	16330954	1148	9	4	0.026167	0	unknown protein
1218	16331394	1148	9	4	0.026167	0	ribulose bisphosphate carboxylase small subunit
1219	16332079	1148	9	4	0.026167	0	unknown protein
1220	16330728	1148	9	4	0.026167	0	hypothetical protein
1221	16329912	1148	9	4	0.026167	0	50S ribosomal protein L31
1222	16330235	1148	9	4	0.026167	0	unknown protein
1223	16329995	1148	9	4	0.026167	0	unknown protein
1224	16330284	1148	9	4	0.026167	0	unknown protein
1225	16332256	1148	34	9	0.0265834	0	DNR protein
1226	16332117	1148	34	9	0.0265834	0	chromate transport protein
1227	16331793	1148	34	9	0.0265834	0	periplasmic iron-binding protein
1228	16331785	1148	71	15	0.026765	0	hypothetical protein
1229	16332092	1148	71	15	0.026765	0	aminopeptidase
1230	16330128	1148	58	13	0.0268195	0	pyridine nucleotide transhydrogenase alpha subunit
1231	16330569	1148	100	19	0.027278	0	acetohydroxy acid synthase
1232	16332025	1148	85	17	0.0274186	0	uroporphyrinogen decarboxylase
1233	16330978	1148	78	16	0.0275403	0	NH(3)-dependent NAD(+) synthetase
1234	16331762	1148	78	16	0.0275403	0	unknown protein
1235	16331600	1148	78	16	0.0275403	0	high-affinity branched-chain amino acid transport ATP-binding protein
1236	16331546	1148	52	12	0.0278259	0	30S ribosomal protein S14
1237	16329542	1148	52	12	0.0278259	0	glyoxalase II
1238	16332051	1148	52	12	0.0278259	0	4-hydroxybenzoate-octaprenyl transferase
1239	16329234	1148	52	12	0.0278259	0	type 4 prepilin peptidase
1240	16329171	1148	118	21	0.0279473	0	solanesyl diphosphate synthase
1241	16332219	1148	46	11	0.0282044	0	phosphoglucomutase
1242	16331753	1148	65	14	0.0291374	0	general secretion pathway protein E
1243	16331755	1148	65	14	0.0291374	0	ribonuclease H
1244	16331351	1148	65	14	0.0291374	0	cytochrome b6
1245	16329947	1148	29	8	0.0294245	0	SrrA
1246	16331813	1148	29	8	0.0294245	0	glucokinase
1247	16330179	1148	29	8	0.0294245	0	precorrin decarbocylase
1248	16329249	1148	93	18	0.0302997	0	erthyrocyte band 7 integral membrane protein, protein 7.2B, stomatin
1249	16331482	1148	109	20	0.0305679	0	anthranilate synthase component II
1250	16330984	1148	72	15	0.0307808	0	NarL subfamily
1251	16331656	1148	59	13	0.0309591	0	molybdopterin (MPT) converting factor, subunit 2
1252	16329583	1148	59	13	0.0309591	0	Na/H antiporter
1253	16331232	1148	59	13	0.0309591	0	low molecular weight phosphotyrosine protein phosphatase
1254	16331671	1148	59	13	0.0309591	0	aspartate 1-decarboxylase
1255	16329839	1148	86	17	0.0315947	0	ABC transporter
1256	16330976	1148	86	17	0.0315947	0	formamidopyrimidine-DNA glycosylase
1257	16330086	1148	35	9	0.0316562	0	hypothetical protein
1258	16332264	1148	35	9	0.0316562	0	antiviral protein
1259	16330036	1148	79	16	0.0316567	0	OmpR subfamily
1260	16331081	1148	24	7	0.0317247	0	negative aliphatic amidase regulator
1261	16329480	1148	101	19	0.0318301	0	hypothetical protein
1262	16329492	1148	101	19	0.0318301	0	ABC transporter
1263	16329876	1148	101	19	0.0318301	0	L-argininosuccinate lyase
1264	16332198	1148	101	19	0.0318301	0	3-isopropylmalate dehydratase
1265	16331463	1148	101	19	0.0318301	0	aspartate aminotransferase
1266	16329318	1148	101	19	0.0318301	0	bacterioferritin comigratory protein
1267	16329200	1148	14	5	0.0318986	0	regulatory protein; PchR
1268	16331849	1148	14	5	0.0318986	0	sensory transduction histidine kinase
1269	16330259	1148	14	5	0.0318986	0	unknown protein
1270	16330607	1148	14	5	0.0318986	0	unknown protein
1271	16330132	1148	53	12	0.0322057	0	pyridine nucleotide transhydrogenase beta subunit
1272	16331769	1148	41	10	0.0326956	0	O-methyltransferase
1273	16329827	1148	47	11	0.03282	0	serine/threonine protein kinase
1274	16331709	1148	47	11	0.03282	0	hypothetical protein
1275	16329587	1148	47	11	0.03282	0	hypothetical protein
1276	16329509	1148	19	6	0.0329276	0	unknown protein
1277	16331317	1148	19	6	0.0329276	0	hypothetical protein
1278	16331219	1148	66	14	0.0334359	0	glycogen synthase
1279	16329741	1148	66	14	0.0334359	0	LysR transcriptional regulator
1280	16331398	1148	66	14	0.0334359	0	lipid A disaccharide synthase
1281	16331071	1148	119	21	0.033936	0	3-phosphoshikimate 1-carboxyvinyltransferase
1282	16330007	1148	119	21	0.033936	0	chorismate synthase
1283	16329309	1148	94	18	0.0349775	0	ABC transporter
1284	16330946	1148	94	18	0.0349775	0	glycerol kinase
1285	16329400	1148	30	8	0.0353388	0	hypothetical protein
1286	16330536	1148	110	20	0.0360725	0	pantothenate metabolism flavoprotein
1287	16330918	1148	110	20	0.0360725	0	glycinamide ribonucleotide synthetase
1288	16330190	1148	110	20	0.0360725	0	amidase
1289	16330332	1148	80	16	0.0362174	0	extracellular solute-binding protein
1290	16330113	1148	80	16	0.0362174	0	protein kinase C inhibitor
1291	16329768	1148	80	16	0.0362174	0	CheY subfamily
1292	16329205	1148	87	17	0.0362471	0	ABC transporter
1293	16329751	1148	102	19	0.0370021	0	N-acetylornithine aminotransferase
1294	16329568	1148	36	9	0.0372908	0	sulfur deprivation response regulator
1295	16329342	1148	36	9	0.0372908	0	unknown protein
1296	16332173	1148	10	4	0.0378644	0	unknown protein
1297	16329317	1148	10	4	0.0378644	0	unknown protein
1298	16329433	1148	10	4	0.0378644	0	hypothetical protein
1299	16329662	1148	10	4	0.0378644	0	unknown protein
1300	16330761	1148	10	4	0.0378644	0	fatty acid desaturase
1301	16331221	1148	10	4	0.0378644	0	unknown protein
1302	16330140	1148	10	4	0.0378644	0	unknown protein
1303	16332083	1148	10	4	0.0378644	0	NADH dehydrogenase subunit 4L
1304	16331915	1148	10	4	0.0378644	0	hypothetical protein
1305	16330205	1148	10	4	0.0378644	0	unknown protein
1306	16330910	1148	42	10	0.0380466	0	hypothetical protein
1307	16329907	1148	42	10	0.0380466	0	bacterioferritin
1308	16331883	1148	67	14	0.0381586	0	NarL subfamily
1309	16330106	1148	67	14	0.0381586	0	hypothetical protein
1310	16329800	1148	67	14	0.0381586	0	ferrous iron transport protein B
1311	16329437	1148	71	7	0.0381586	0	phosphofructokinase
1312	16330999	1148	25	7	0.0386509	0	arsenate reductase
1313	16330022	1148	25	7	0.0386509	0	poly(3-hydroxyalkanoate) synthase
1314	16332230	1148	74	15	0.0400959	0	N-acyl-L-amino acid amidohydrolase
1315	16331842	1148	74	15	0.0400959	0	N-acyl-L-amino acid amidohydrolase
1316	16331325	1148	74	15	0.0400959	0	RadC protein
1317	16329642	1148	95	18	0.0402118	0	ABC transporter
1318	16330030	1148	6	3	0.0402667	0	P700 apoprotein subunit Ib
1319	16330525	1148	6	3	0.0402667	0	unknown protein
1320	16330089	1148	6	3	0.0402667	0	unknown protein
1321	16330617	1148	6	3	0.0402667	0	unknown protein
1322	16330467	1148	6	3	0.0402667	0	allophycocyanin b chain
1323	16330615	1148	6	3	0.0402667	0	hypothetical protein
1324	16330041	1148	6	3	0.0402667	0	unknown protein
1325	16331272	1148	6	3	0.0402667	0	unknown protein
1326	16329762	1148	6	3	0.0402667	0	tyrosyl tRNA synthetase
1327	16331736	1148	6	3	0.0402667	0	unknown protein
1328	16329824	1148	6	3	0.0402667	0	phycocyanin b subunit
1329	16330175	1148	6	3	0.0402667	0	unknown protein
1330	16331716	1148	6	3	0.0402667	0	unknown protein
1331	16330885	1148	6	3	0.0402667	0	hypothetical protein
1332	16330948	1148	6	3	0.0402667	0	hypothetical protein
1333	16329331	1148	6	3	0.0402667	0	ATP synthase subunit c
1334	16331684	1148	6	3	0.0402667	0	unknown protein
1335	16330450	1148	6	3	0.0402667	0	unknown protein
1336	16330328	1148	6	3	0.0402667	0	hypothetical protein
1337	16330879	1148	6	3	0.0402667	0	transposase
1338	16331187	1148	6	3	0.0402667	0	unknown protein
1339	16331433	1148	6	3	0.0402667	0	ATP-dependent proteinase; BsgA
1340	16330731	1148	6	3	0.0402667	0	hypothetical protein
1341	16330020	1148	6	3	0.0402667	0	ferredoxin
1342	16329211	1148	6	3	0.0402667	0	unknown protein
1343	16330975	1148	6	3	0.0402667	0	photosystem I subunit IV
1344	16331875	1148	6	3	0.0402667	0	hypothetical protein
1345	16331012	1148	6	3	0.0402667	0	unknown protein
1346	16330271	1148	6	3	0.0402667	0	unknown protein
1347	16331395	1148	6	3	0.0402667	0	unknown protein
1348	16331660	1148	6	3	0.0402667	0	photosystem II CP47 protein
1349	16331623	1148	6	3	0.0402667	0	hypothetical protein
1350	16331618	1148	6	3	0.0402667	0	ComE ORF1
1351	16331243	1148	6	3	0.0402667	0	unknown protein
1352	16331673	1148	6	3	0.0402667	0	unknown protein
1353	16329411	1148	6	3	0.0402667	0	unknown protein
1354	16331619	1148	6	3	0.0402667	0	unknown protein
1355	16332052	1148	6	3	0.0402667	0	photosystem II D2 protein
1356	16330935	1148	6	3	0.0402667	0	unknown protein
1357	16331452	1148	6	3	0.0402667	0	hypothetical protein
1358	16329596	1148	6	3	0.0402667	0	unknown protein
1359	16331555	1148	6	3	0.0402667	0	unknown protein
1360	16331548	1148	6	3	0.0402667	0	unknown protein
1361	16331120	1148	6	3	0.0402667	0	unknown protein
1362	16329684	1148	6	3	0.0402667	0	cytochrome b559 a subunit
1363	16331399	1148	6	3	0.0402667	0	ferredoxin
1364	16332127	1148	6	3	0.0402667	0	unknown protein
1365	16330882	1148	6	3	0.0402667	0	sensory transduction histidine kinase
1366	16329945	1148	6	3	0.0402667	0	hypothetical protein
1367	16330578	1148	6	3	0.0402667	0	thiol:disulfide interchange protein; TrxA
1368	16329966	1148	6	3	0.0402667	0	unknown protein
1369	16332098	1148	6	3	0.0402667	0	unknown protein
1370	16332006	1148	6	3	0.0402667	0	unknown protein
1371	16330822	1148	6	3	0.0402667	0	photosystem II D1 protein
1372	16330370	1148	6	3	0.0402667	0	unknown protein
1373	16331731	1148	6	3	0.0402667	0	ycf34 gene product
1374	16330568	1148	6	3	0.0402667	0	hypothetical protein
1375	16332289	1148	6	3	0.0402667	0	photosystem II D1 protein
1376	16330896	1148	6	3	0.0402667	0	unknown protein
1377	16332231	1148	6	3	0.0402667	0	unknown protein
1378	16332305	1148	6	3	0.0402667	0	unknown protein
1379	16332055	1148	6	3	0.0402667	0	hypothetical protein
1380	16330951	1148	6	3	0.0402667	0	unknown protein
1381	16330540	1148	6	3	0.0402667	0	iron-stress chlorophyll-binding protein
1382	16329763	1148	6	3	0.0402667	0	unknown protein
1383	16330318	1148	6	3	0.0402667	0	hypothetical protein
1384	16331563	1148	6	3	0.0402667	0	hypothetical protein
1385	16331960	1148	6	3	0.0402667	0	ferredoxin (bacterial type ferredoxin family)
1386	16331876	1148	6	3	0.0402667	0	unknown protein
1387	16330717	1148	6	3	0.0402667	0	unknown protein
1388	16330471	1148	6	3	0.0402667	0	unknown protein
1389	16332118	1148	6	3	0.0402667	0	phycobilisome core component
1390	16331855	1148	6	3	0.0402667	0	unknown protein
1391	16331809	1148	6	3	0.0402667	0	hypothetical protein
1392	16330218	1148	6	3	0.0402667	0	unknown protein
1393	16330219	1148	6	3	0.0402667	0	apocytochrome f
1394	16329344	1148	6	3	0.0402667	0	unknown protein
1395	16331637	1148	6	3	0.0402667	0	unknown protein
1396	16331238	1148	6	3	0.0402667	0	photosystem I subunit VII
1397	16332000	1148	6	3	0.0402667	0	unknown protein
1398	16329671	1148	6	3	0.0402667	0	hypothetical protein
1399	16331727	1148	6	3	0.0402667	0	unknown protein
1400	16331699	1148	6	3	0.0402667	0	unknown protein
1401	16331710	1148	6	3	0.0402667	0	50S ribosomal protein L33
1402	16330223	1148	6	3	0.0402667	0	unknown protein
1403	16331961	1148	6	3	0.0402667	0	Ycf35
1404	16330737	1148	6	3	0.0402667	0	hypothetical protein
1405	16330592	1148	6	3	0.0402667	0	unknown protein
1406	16329178	1148	6	3	0.0402667	0	photosystem II D1 protein
1407	16330833	1148	6	3	0.0402667	0	50S ribosomal protein L34
1408	16330029	1148	6	3	0.0402667	0	P700 apoprotein subunit Ia
1409	16332233	1148	6	3	0.0402667	0	photosystem I subunit XI
1410	16329682	1148	6	3	0.0402667	0	rubredoxin
1411	16329680	1148	6	3	0.0402667	0	hypothetical protein
1412	16329721	1148	6	3	0.0402667	0	unknown protein
1413	16329709	1148	6	3	0.0402667	0	hypothetical protein
1414	16331250	1148	6	3	0.0402667	0	unknown protein
1415	16330835	1148	6	3	0.0402667	0	unknown protein
1416	16330993	1148	6	3	0.0402667	0	unknown protein
1417	16331059	1148	6	3	0.0402667	0	hypothetical protein
1418	16330865	1148	6	3	0.0402667	0	unknown protein
1419	16331352	1148	6	3	0.0402667	0	cytochrome b6-f complex subunit 4
1420	16331286	1148	6	3	0.0402667	0	unknown protein
1421	16331276	1148	6	3	0.0402667	0	unknown protein
1422	16330392	1148	6	3	0.0402667	0	photosystem II D2 protein
1423	16329731	1148	6	3	0.0402667	0	unknown protein
1424	16331228	1148	6	3	0.0402667	0	unknown protein
1425	16332240	1148	6	3	0.0402667	0	hypothetical protein
1426	16330919	1148	6	3	0.0402667	0	unknown protein
1427	16329478	1148	6	3	0.0402667	0	allophycocyanin-B
1428	16330700	1148	6	3	0.0402667	0	photosystem I subunit III
1429	16329424	1148	6	3	0.0402667	0	hypothetical protein
1430	16332146	1148	6	3	0.0402667	0	thiol:disulfide interchange protein; DsbD
1431	16331106	1148	6	3	0.0402667	0	cytochrome c550
1432	16330466	1148	6	3	0.0402667	0	allophycocyanin a chain
1433	16330406	1148	6	3	0.0402667	0	unknown protein
1434	16331419	1148	6	3	0.0402667	0	hypothetical protein
1435	16330764	1148	6	3	0.0402667	0	cytochrome; CytM
1436	16330969	1148	6	3	0.0402667	0	hydrogenase component
1437	16331173	1148	6	3	0.0402667	0	unknown protein
1438	16329349	1148	6	3	0.0402667	0	unknown protein
1439	16329239	1148	6	3	0.0402667	0	unknown protein
1440	16329901	1148	6	3	0.0402667	0	hypothetical protein
1441	16329563	1148	6	3	0.0402667	0	esterase
1442	16331024	1148	6	3	0.0402667	0	unknown protein
1443	16329946	1148	6	3	0.0402667	0	cytochrome c553
1444	16331318	1148	6	3	0.0402667	0	unknown protein
1445	16331087	1148	6	3	0.0402667	0	unknown protein
1446	16330840	1148	6	3	0.0402667	0	ferredoxin
1447	16329268	1148	6	3	0.0402667	0	unknown protein
1448	16329950	1148	6	3	0.0402667	0	unknown protein
1449	16331021	1148	6	3	0.0402667	0	unknown protein
1450	16331982	1148	6	3	0.0402667	0	unknown protein
1451	16329304	1148	6	3	0.0402667	0	hypothetical protein
1452	16331251	1148	6	3	0.0402667	0	ycf37 gene product
1453	16331041	1148	6	3	0.0402667	0	unknown protein
1454	16331610	1148	6	3	0.0402667	0	hypothetical protein
1455	16331068	1148	6	3	0.0402667	0	photosystem II manganese-stabilizing polypeptide
1456	16331083	1148	6	3	0.0402667	0	unknown protein
1457	16330841	1148	6	3	0.0402667	0	unknown protein
1458	16331001	1148	6	3	0.0402667	0	unknown protein
1459	16331144	1148	6	3	0.0402667	0	ferredoxin
1460	16330964	1148	6	3	0.0402667	0	transposase
1461	16329308	1148	6	3	0.0402667	0	unknown protein
1462	16331262	1148	6	3	0.0402667	0	unknown protein
1463	16330016	1148	6	3	0.0402667	0	unknown protein
1464	16329769	1148	6	3	0.0402667	0	unknown protein
1465	16329823	1148	6	3	0.0402667	0	phycocyanin a subunit
1466	16329933	1148	6	3	0.0402667	0	50S ribosomal protein L29
1467	16330391	1148	6	3	0.0402667	0	photosystem II CP43 protein
1468	16329959	1148	6	3	0.0402667	0	30S ribosomal protein S20
1469	16330019	1148	6	3	0.0402667	0	hypothetical protein
1470	16329280	1148	6	3	0.0402667	0	photosystem I subunit II
1471	16331526	1148	6	3	0.0402667	0	unknown protein
1472	16331123	1148	6	3	0.0402667	0	ycf39 gene product
1473	16329284	1148	6	3	0.0402667	0	unknown protein
1474	16330455	1148	61	13	0.0405102	0	water channel protein
1475	16329582	1148	20	6	0.04111	0	PatA subfamily
1476	16330977	1148	20	6	0.04111	0	hypothetical protein
1477	16330889	1148	20	6	0.04111	0	hypothetical protein
1478	16331126	1148	120	21	0.0411345	0	hypothetical protein
1479	16331226	1148	81	16	0.0412418	0	OppC in a binding protein-dependent transport system
1480	16331186	1148	81	16	0.0412418	0	pyruvate dehydrogenase E1 component, alpha subunit
1481	16331899	1148	81	16	0.0412418	0	OmpR subfamily
1482	16332014	1148	88	17	0.0414024	0	alpha-ketopantoate hydroxymethyl transferase
1483	16330911	1148	15	5	0.041674	0	unknown protein
1484	16330094	1148	15	5	0.041674	0	urease accessory protein E
1485	16332255	1148	15	5	0.041674	0	cytochrome b subunit of nitric oxide reductase
1486	16332120	1148	15	5	0.041674	0	hypothetical protein
1487	16330500	1148	15	5	0.041674	0	unknown protein
1488	16330596	1148	31	8	0.0418973	0	P3 protein
1489	16329214	1148	31	8	0.0418973	0	hydrogenase isoenzymes formation protein; HypD
1490	16329670	1148	55	12	0.0422813	0	hypothetical protein
1491	16330350	1148	55	12	0.0422813	0	threonine synthase
1492	16331605	1148	111	20	0.042429	0	carbamoyl-phosphate synthase, pyrimidine-specific, large chain
1493	16332070	1148	103	19	0.042851	0	aspartate beta-semialdehyde dehydrogenese
1494	16329427	1148	68	14	0.0433141	0	isocitrate dehydrogenase (NADP+)
1495	16332164	1148	68	14	0.0433141	0	hypothetical protein
1496	16331303	1148	49	11	0.0434392	0	hypothetical protein
1497	16331423	1148	37	9	0.0434799	0	glucose inhibited division protein A
1498	16332158	1148	43	10	0.0438953	0	hypothetical protein
1499	16332312	1148	95	11	0.0438953	0	unknown protein
1500	16330287	1148	75	15	0.0454212	0	high-affinity branched-chain amino acid transport ATP-binding protein; BraG
1501	16331577	1148	75	15	0.0454212	0	OmpR subfamily
1502	16332119	1148	62	13	0.0459323	0	helicase of the snf2/rad54 family
1503	16331497	1148	96	18	0.0460385	0	riboflavin biosynthesis protein
1504	16331527	1148	96	18	0.0460385	0	homoserine dehydrogenase
1505	16329971	1148	96	18	0.0460385	0	rehydrin
1506	16329707	1148	96	18	0.0460385	0	phosphate starvation-inducible protein
1507	16331467	1148	26	7	0.0463379	0	unknown protein
1508	16332054	1148	26	7	0.0463379	0	unknown protein
1509	16329777	1148	82	16	0.0467451	0	cytochrome oxidase d subunit I
1510	16330541	1148	56	5	0.0467451	0	hypothetical protein
1511	16331626	1148	89	17	0.0470837	0	ABC transporter
1512	16331725	1148	89	17	0.0470837	0	ferrochelatase
1513	16329893	1148	89	17	0.0470837	0	Zinc exporter
1514	16330723	1148	56	12	0.0479775	0	apolipoprotein N-acyltransferase
1515	16330099	1148	56	12	0.0479775	0	cell division inhibitor
1516	16330893	1148	69	14	0.0489056	0	nitrogen assimilation regulatory protein
1517	16331356	1148	32	8	0.0490759	0	transcriptional regulatory protein; HypF
1518	16331836	1148	32	8	0.0490759	0	hypothetical protein
1519	16331210	1148	104	19	0.0494335	0	cation-transporting ATPase; E1-E2 ATPase
1520	16329860	1148	104	19	0.0494335	0	cation-transporting ATPase; E1-E2 ATPase
1521	16331567	1148	104	19	0.0494335	0	hypothetical protein
1522	16331908	1148	104	19	0.0494335	0	unknown protein
1523	16332038	1148	104	19	0.0494335	0	tryptophan synthase beta subunit
1524	16331905	1148	104	19	0.0494335	0	cation-transporting ATPase; E1-E2 ATPase
1525	16331543	1148	50	11	0.0494338	0	phosphate-binding periplasmic protein precursor
1526	16330429	1148	50	11	0.0494338	0	periplasmic phosphate binding protein
1527	16332129	1148	112	20	0.0497397	0	L-aspartate oxidase
1528	16329235	1148	112	20	0.0497397	0	adenylate kinase
1529	16330111	1148	112	20	0.0497397	0	succinate dehydrogenase flavoprotein subunit
1530	16329434	1148	44	10	0.0502282	0	iron transport protein
1531	16331010	1148	44	10	0.0502282	0	fructose 1,6-bisphosphatase
1532	16329631	1148	21	6	0.0502378	0	iron-regulated protein
1533	16331689	1148	21	6	0.0502378	0	hypothetical protein
1534	16329231	1148	21	6	0.0502378	0	unknown protein
1535	16330698	1148	21	6	0.0502378	0	unknown protein
1536	16332225	1148	21	6	0.0502378	0	leukotoxin; LtA
1537	16332281	1148	76	15	0.0512008	0	heat shock protein
1538	16332172	1148	11	4	0.0515986	0	unknown protein
1539	16330917	1148	11	4	0.0515986	0	hypothetical protein
1540	16331031	1148	11	4	0.0515986	0	unknown protein
1541	16329815	1148	11	4	0.0515986	0	unknown protein
1542	16330874	1148	63	13	0.0517827	0	threonine synthase
1543	16332035	1148	63	13	0.0517827	0	hypothetical protein
1544	16330165	1148	97	18	0.0524906	0	ABC transporter
1545	16329256	1148	97	18	0.0524906	0	cysteine synthase
1546	16329199	1148	97	18	0.0524906	0	ABC transporter
1547	16331229	1148	97	18	0.0524906	0	riboflavin synthase alpha chain
1548	16332301	1148	97	18	0.0524906	0	argininosuccinate synthetase
1549	16332064	1148	97	18	0.0524906	0	indole-3-glycerol phosphate synthase
1550	16331993	1148	97	18	0.0524906	0	branched-chain amino acid aminotransferase
1551	16331321	1148	97	18	0.0524906	0	protein-export membrane protein; SecF
1552	16329665	1148	16	5	0.0527317	0	unknown protein
1553	16330463	1148	16	5	0.0527317	0	hemolysin
1554	16329646	1148	16	5	0.0527317	0	hypothetical protein
1555	16332149	1148	83	16	0.0527377	0	hypothetical protein
1556	16329591	1148	90	17	0.0533098	0	lipoic acid synthetase
1557	16330204	1148	90	17	0.0533098	0	lipoic acid synthetase
1558	16331052	1148	48	4	0.0533098	0	hypothetical protein
1559	16331205	1148	57	12	0.0541015	0	2,3-bisphosphoglycerate-independent phosphoglycerate mutase
1560	16329363	1148	57	12	0.0541015	0	unknown protein
1561	16329969	1148	27	7	0.0547366	0	hypothetical protein
1562	16330795	1148	27	7	0.0547366	0	hypothetical protein
1563	16331800	1148	27	7	0.0547366	0	hypothetical protein
1564	16332282	1148	70	14	0.0549302	0	ADP-glucose pyrophosphorylase
1565	16329647	1148	105	19	0.0568046	0	glutamate--ammonia ligase
1566	16330846	1148	33	8	0.0568355	0	hypothetical protein
1567	16330125	1148	45	10	0.057022	0	glutathione synthetase
1568	16331578	1148	45	10	0.057022	0	hypothetical protein
1569	16330603	1148	45	10	0.057022	0	global nitrogen regulator
1570	16330769	1148	3	2	0.0573347	0	unknown protein
1571	16332278	1148	3	2	0.0573347	0	transposase
1572	16331566	1148	3	2	0.0573347	0	unknown protein
1573	16332168	1148	3	2	0.0573347	0	unknown protein
1574	16329577	1148	3	2	0.0573347	0	unknown protein
1575	16329850	1148	3	2	0.0573347	0	unknown protein
1576	16331583	1148	3	2	0.0573347	0	hypothetical protein
1577	16329764	1148	3	2	0.0573347	0	unknown protein
1578	16331644	1148	3	2	0.0573347	0	hypothetical protein
1579	16332196	1148	3	2	0.0573347	0	transposase
1580	16329609	1148	3	2	0.0573347	0	unknown protein
1581	16332308	1148	3	2	0.0573347	0	unknown protein
1582	16331416	1148	3	2	0.0573347	0	unknown protein
1583	16329420	1148	3	2	0.0573347	0	unknown protein
1584	16331448	1148	3	2	0.0573347	0	unknown protein
1585	16332060	1148	3	2	0.0573347	0	unknown protein
1586	16329651	1148	3	2	0.0573347	0	hypothetical protein
1587	16330783	1148	3	2	0.0573347	0	unknown protein
1588	16331564	1148	3	2	0.0573347	0	integral membrane protein
1589	16331863	1148	3	2	0.0573347	0	septum site-determining protein; MinE
1590	16332017	1148	3	2	0.0573347	0	unknown protein
1591	16331136	1148	3	2	0.0573347	0	unknown protein
1592	16331518	1148	3	2	0.0573347	0	hypothetical protein
1593	16332334	1148	3	2	0.0573347	0	unknown protein
1594	16332227	1148	3	2	0.0573347	0	unknown protein
1595	16331103	1148	3	2	0.0573347	0	unknown protein
1596	16331962	1148	3	2	0.0573347	0	unknown protein
1597	16331734	1148	3	2	0.0573347	0	unknown protein
1598	16331649	1148	3	2	0.0573347	0	endo-1,4-beta-glucanase
1599	16331694	1148	3	2	0.0573347	0	unknown protein
1600	16329333	1148	3	2	0.0573347	0	hypothetical protein
1601	16331515	1148	3	2	0.0573347	0	unknown protein
1602	16329466	1148	3	2	0.0573347	0	unknown protein
1603	16332215	1148	3	2	0.0573347	0	unknown protein
1604	16332058	1148	3	2	0.0573347	0	unknown protein
1605	16331027	1148	3	2	0.0573347	0	unknown protein
1606	16330061	1148	3	2	0.0573347	0	high light inducible protein
1607	16331902	1148	3	2	0.0573347	0	unknown protein
1608	16330160	1148	3	2	0.0573347	0	ycf9 gene product
1609	16331468	1148	3	2	0.0573347	0	hypothetical protein
1610	16331989	1148	3	2	0.0573347	0	unknown protein
1611	16331625	1148	3	2	0.0573347	0	hypothetical protein
1612	16329422	1148	3	2	0.0573347	0	unknown protein
1613	16329405	1148	3	2	0.0573347	0	hypothetical protein
1614	16331129	1148	3	2	0.0573347	0	unknown protein
1615	16329698	1148	3	2	0.0573347	0	unknown protein
1616	16329483	1148	3	2	0.0573347	0	hypothetical protein
1617	16329446	1148	3	2	0.0573347	0	unknown protein
1618	16331979	1148	3	2	0.0573347	0	unknown protein
1619	16329267	1148	3	2	0.0573347	0	unknown protein
1620	16332001	1148	3	2	0.0573347	0	unknown protein
1621	16329375	1148	3	2	0.0573347	0	unknown protein
1622	16329336	1148	3	2	0.0573347	0	unknown protein
1623	16329643	1148	3	2	0.0573347	0	unknown protein
1624	16331333	1148	3	2	0.0573347	0	unknown protein
1625	16329820	1148	3	2	0.0573347	0	phycocyanin associated linker protein
1626	16329753	1148	3	2	0.0573347	0	unknown protein
1627	16329711	1148	3	2	0.0573347	0	unknown protein
1628	16329541	1148	3	2	0.0573347	0	high light inducible protein
1629	16329519	1148	3	2	0.0573347	0	transposase
1630	16329619	1148	3	2	0.0573347	0	unknown protein
1631	16329584	1148	3	2	0.0573347	0	unknown protein
1632	16329578	1148	3	2	0.0573347	0	unknown protein
1633	16330446	1148	3	2	0.0573347	0	hypothetical protein
1634	16331346	1148	3	2	0.0573347	0	unknown protein
1635	16331350	1148	3	2	0.0573347	0	unknown protein
1636	16330238	1148	3	2	0.0573347	0	unknown protein
1637	16329835	1148	3	2	0.0573347	0	unknown protein
1638	16331302	1148	3	2	0.0573347	0	unknown protein
1639	16331362	1148	3	2	0.0573347	0	unknown protein
1640	16329629	1148	3	2	0.0573347	0	unknown protein
1641	16330023	1148	3	2	0.0573347	0	unknown protein
1642	16330184	1148	3	2	0.0573347	0	unknown protein
1643	16329594	1148	3	2	0.0573347	0	hypothetical protein
1644	16330006	1148	3	2	0.0573347	0	unknown protein
1645	16330843	1148	3	2	0.0573347	0	unknown protein
1646	16329263	1148	3	2	0.0573347	0	HtaR suppressor protein
1647	16329262	1148	3	2	0.0573347	0	unknown protein
1648	16330727	1148	3	2	0.0573347	0	transposase
1649	16330628	1148	3	2	0.0573347	0	transposase
1650	16331253	1148	3	2	0.0573347	0	unknown protein
1651	16331523	1148	3	2	0.0573347	0	unknown protein
1652	16329212	1148	3	2	0.0573347	0	transposase
1653	16331211	1148	3	2	0.0573347	0	unknown protein
1654	16330762	1148	3	2	0.0573347	0	unknown protein
1655	16330716	1148	3	2	0.0573347	0	unknown protein
1656	16330949	1148	3	2	0.0573347	0	hydrogenase expression/formation protein; HypA
1657	16330869	1148	3	2	0.0573347	0	unknown protein
1658	16331366	1148	3	2	0.0573347	0	transposase
1659	16330766	1148	3	2	0.0573347	0	unknown protein
1660	16330426	1148	3	2	0.0573347	0	transposase
1661	16330503	1148	3	2	0.0573347	0	unknown protein
1662	16330673	1148	3	2	0.0573347	0	unknown protein
1663	16330637	1148	3	2	0.0573347	0	transposase
1664	16330581	1148	3	2	0.0573347	0	transposase
1665	16330868	1148	3	2	0.0573347	0	unknown protein
1666	16330791	1148	3	2	0.0573347	0	unknown protein
1667	16331013	1148	3	2	0.0573347	0	hypothetical protein
1668	16330957	1148	3	2	0.0573347	0	hypothetical protein
1669	16330878	1148	3	2	0.0573347	0	transposase
1670	16331053	1148	3	2	0.0573347	0	unknown protein
1671	16330781	1148	3	2	0.0573347	0	unknown protein
1672	16330838	1148	3	2	0.0573347	0	unknown protein
1673	16330834	1148	3	2	0.0573347	0	protein subunit of ribonuclease P
1674	16330825	1148	3	2	0.0573347	0	unknown protein
1675	16329952	1148	3	2	0.0573347	0	transposase
1676	16329866	1148	3	2	0.0573347	0	unknown protein
1677	16330508	1148	3	2	0.0573347	0	unknown protein
1678	16330396	1148	3	2	0.0573347	0	unknown protein
1679	16331089	1148	3	2	0.0573347	0	unknown protein
1680	16331090	1148	3	2	0.0573347	0	unknown protein
1681	16330480	1148	3	2	0.0573347	0	hypothetical protein
1682	16329801	1148	3	2	0.0573347	0	high light-inducible protein
1683	16329848	1148	3	2	0.0573347	0	unknown protein
1684	16329847	1148	3	2	0.0573347	0	unknown protein
1685	16329838	1148	3	2	0.0573347	0	fibrillin
1686	16330344	1148	3	2	0.0573347	0	hypothetical protein
1687	16330163	1148	3	2	0.0573347	0	transposase
1688	16331015	1148	3	2	0.0573347	0	unknown protein
1689	16330436	1148	3	2	0.0573347	0	unknown protein
1690	16330427	1148	3	2	0.0573347	0	unknown protein
1691	16330156	1148	3	2	0.0573347	0	unknown protein
1692	16330154	1148	3	2	0.0573347	0	unknown protein
1693	16330313	1148	3	2	0.0573347	0	unknown protein
1694	16330289	1148	3	2	0.0573347	0	unknown protein
1695	16330215	1148	3	2	0.0573347	0	unknown protein
1696	16331400	1148	3	2	0.0573347	0	unknown protein
1697	16332297	1148	3	2	0.0573347	0	unknown protein
1698	16331459	1148	3	2	0.0573347	0	unknown protein
1699	16330412	1148	3	2	0.0573347	0	unknown protein
1700	16330724	1148	3	2	0.0573347	0	hypothetical protein
1701	16329829	1148	3	2	0.0573347	0	unknown protein
1702	16331206	1148	3	2	0.0573347	0	hypothetical protein
1703	16329471	1148	3	2	0.0573347	0	unknown protein
1704	16331174	1148	3	2	0.0573347	0	unknown protein
1705	16332283	1148	3	2	0.0573347	0	unknown protein
1706	16330338	1148	3	2	0.0573347	0	hypothetical protein
1707	16330588	1148	135	19	0.0573347	0	cell division protein; FtsY
1708	16330898	1148	135	19	0.0573347	0	signal recognition particle protein
1709	16330298	1148	39	9	0.0574339	0	hypothetical protein
1710	16331706	1148	39	9	0.0574339	0	hypothetical protein
1711	16329565	1148	39	9	0.0574339	0	urease accessory protein G
1712	16330864	1148	39	9	0.0574339	0	UDP-N-acetyl-D-mannosaminuronic acid transferase
1713	16329722	1148	77	15	0.0574344	0	NarL subfamily
1714	16331307	1148	77	15	0.0574344	0	6-phosphogluconate dehydrogenase
1715	16330562	1148	64	13	0.0580507	0	prephenate dehydrogenase
1716	16329382	1148	64	13	0.0580507	0	alanine dehydrogenase
1717	16330263	1148	64	13	0.0580507	0	hypothetical protein
1718	16330844	1148	113	20	0.0581119	0	aspartate carbamoyltransferase
1719	16332155	1148	113	20	0.0581119	0	carbamoyl-phosphate synthetase subunit A
1720	16330805	1148	84	16	0.0592241	0	ABC transporter
1721	16330330	1148	84	16	0.0592241	0	transfer RNA-Gln reductase
1722	16331514	1148	98	18	0.059596	0	phosphoribosylglycinamide formyltransferase
1723	16329898	1148	98	18	0.059596	0	ABC transporter
1724	16330666	1148	98	18	0.059596	0	protoporphyrinogen oxidase
1725	16329968	1148	98	18	0.059596	0	hypothetical protein
1726	16331608	1148	91	17	0.0600936	0	GTP cyclohydrolase I
1727	16330037	1148	91	17	0.0600936	0	pyruvate dehydrogenase E1 beta subunit
1728	16331945	1148	91	17	0.0600936	0	cation-transporting ATPase; E1-E2 ATPase
1729	16329615	1148	22	6	0.060221	0	hypothetical protein
1730	16331437	1148	22	6	0.060221	0	unknown protein
1731	16330926	1148	116	15	0.060221	0	ribonucleotide reductase subunit alpha
1732	16332023	1148	58	12	0.0606355	0	soluble lytic transglycosylase
1733	16329690	1148	7	3	0.0608576	0	transposase
1734	16332293	1148	7	3	0.0608576	0	cytochrome b6/f-complex iron-sulfur protein
1735	16330066	1148	7	3	0.0608576	0	unknown protein
1736	16331426	1148	7	3	0.0608576	0	hypothetical protein
1737	16330454	1148	7	3	0.0608576	0	arsenical resistance operon repressor
1738	16331466	1148	7	3	0.0608576	0	hypothetical protein
1739	16331449	1148	7	3	0.0608576	0	unknown protein
1740	16331776	1148	7	3	0.0608576	0	PCC7942 clock gene...ORFE
1741	16332191	1148	7	3	0.0608576	0	transposase
1742	16332081	1148	7	3	0.0608576	0	hypothetical protein
1743	16330439	1148	7	3	0.0608576	0	phytoene desaturase
1744	16330747	1148	7	3	0.0608576	0	transposase
1745	16330448	1148	7	3	0.0608576	0	unknown protein
1746	16331039	1148	7	3	0.0608576	0	transposase
1747	16329286	1148	7	3	0.0608576	0	hypothetical protein
1748	16329339	1148	7	3	0.0608576	0	unknown protein
1749	16329869	1148	7	3	0.0608576	0	unknown protein
1750	16330249	1148	7	3	0.0608576	0	transposase
1751	16331204	1148	7	3	0.0608576	0	unknown protein
1752	16331269	1148	7	3	0.0608576	0	transposase
1753	16332221	1148	7	3	0.0608576	0	PCC7942 clock gene...ORFE
1754	16330513	1148	7	3	0.0608576	0	PCC7942 clock gene...ORFE
1755	16330564	1148	7	3	0.0608576	0	cytochrome c oxidase subunit III
1756	16330680	1148	7	3	0.0608576	0	ATP synthase e subunit
1757	16330992	1148	7	3	0.0608576	0	zeta-carotene desaturase precursor
1758	16331847	1148	7	3	0.0608576	0	unknown protein
1759	16331740	1148	7	3	0.0608576	0	hypothetical protein
1760	16329330	1148	7	3	0.0608576	0	ATP synthase subunit b'
1761	16331861	1148	7	3	0.0608576	0	unknown protein
1762	16331227	1148	7	3	0.0608576	0	unknown protein
1763	16331158	1148	71	14	0.0613784	0	twitching motility protein
1764	16331934	1148	28	7	0.0637772	0	mercuric resistance operon regulatory protein
1765	16330856	1148	28	7	0.0637772	0	HlyD family of secretion proteins
1766	16330580	1148	46	10	0.0642434	0	GlpX protein
1767	16331203	1148	65	13	0.0647187	0	dolichol phosphate mannose synthase
1768	16329949	1148	17	5	0.0649061	0	urease accessory protein F
1769	16329389	1148	17	5	0.0649061	0	biliverdin reductase
1770	16331300	1148	17	5	0.0649061	0	7-beta-(4-carbaxybutanamido)cephalosporanic acid acylase
1771	16331830	1148	17	5	0.0649061	0	chorismate mutase
1772	16330697	1148	17	5	0.0649061	0	D-alanyl-D-alanine carboxypeptidase
1773	16331086	1148	17	5	0.0649061	0	N utilization substance protein B
1774	16329237	1148	17	5	0.0649061	0	thioredoxin M
1775	16330625	1148	106	19	0.0650156	0	GTP-binding protein; HflX
1776	16331196	1148	34	8	0.0651214	0	unknown protein
1777	16331074	1148	34	8	0.0651214	0	asparaginase
1778	16332320	1148	34	8	0.0651214	0	creatinine amidohydrolase
1779	16331715	1148	85	16	0.066202	0	OppC in a binding protein-dependent transport system
1780	16331609	1148	85	16	0.066202	0	hypothetical protein
1781	16331472	1148	85	16	0.066202	0	phosphoribosylglycinamide formyltransferase
1782	16330114	1148	12	4	0.0670376	0	unknown protein
1783	16331837	1148	12	4	0.0670376	0	unknown protein
1784	16329677	1148	12	4	0.0670376	0	hypothetical protein
1785	16329276	1148	12	4	0.0670376	0	unknown protein
1786	16330447	1148	12	4	0.0670376	0	hypothetical protein
1787	16330042	1148	99	18	0.0673766	0	cysteine synthase
1788	16330610	1148	99	18	0.0673766	0	beta-ketoacyl-acyl carrier protein synthase III
1789	16330402	1148	99	18	0.0673766	0	ABC transporter
1790	16329703	1148	99	18	0.0673766	0	ABC transporter
1791	16329238	1148	92	17	0.0674412	0	phosphoribosylformyl glycinamidine synthetase II
1792	16329883	1148	92	17	0.0674412	0	thioredoxin
1793	16331667	1148	92	17	0.0674412	0	7-keto-8-aminopelargonic acid synthetase
1794	16330032	1148	92	17	0.0674412	0	ABC transporter
1795	16331599	1148	59	12	0.0675537	0	rare lipoprotein A
1796	16329617	1148	59	12	0.0675537	0	PatA subfamily
1797	16331575	1148	59	12	0.0675537	0	dGTP triphosphohydrolase
1798	16330206	1148	114	20	0.0676571	0	3-oxoacyl-[acyl-carrier protein] reductase
1799	16329884	1148	72	14	0.0682333	0	3-amino-5-hydroxybenzoic acid synthase
1800	16329890	1148	53	11	0.0699325	0	agmatine ureohydrolase
1801	16329507	1148	23	6	0.0709399	0	hypothetical protein
1802	16331348	1148	23	6	0.0709399	0	hypothetical protein
1803	16332019	1148	66	13	0.071761	0	membrane bound sugar transport protein
1804	16332186	1148	41	9	0.0732246	0	glucose-6-P-dehydrogenase
1805	16331748	1148	29	7	0.0733701	0	hypothetical protein
1806	16331759	1148	86	16	0.0736608	0	N-acetyl-gamma-glutamyl-phosphate reductase
1807	16331508	1148	86	16	0.0736608	0	gamma-glutamyl phosphate reductase
1808	16329688	1148	86	16	0.0736608	0	glutamate 5-kinase
1809	16331601	1148	86	16	0.0736608	0	gamma-glutamyl phosphate reductase
1810	16332211	1148	35	8	0.0738645	0	P protein
1811	16331077	1148	35	8	0.0738645	0	urease beta subunit
1812	16330442	1148	35	8	0.0738645	0	urease gamma subunit
1813	16329675	1148	35	8	0.0738645	0	urease alpha subunit
1814	16331491	1148	35	8	0.0738645	0	unknown protein
1815	16331541	1148	107	19	0.0741123	0	phosphate transport system permease protein; PstA
1816	16330432	1148	107	19	0.0741123	0	phosphate transport ATP-binding protein; PstB
1817	16330431	1148	107	19	0.0741123	0	phosphate transport system permease protein; PstA
1818	16331542	1148	107	19	0.0741123	0	phosphate transport system permease protein; PstC
1819	16330430	1148	107	19	0.0741123	0	phosphate transport system permease protein; PstC
1820	16332078	1148	93	17	0.0753505	0	hypothetical protein
1821	16332095	1148	93	17	0.0753505	0	hypothetical protein
1822	16331214	1148	93	17	0.0753505	0	hypothetical protein
1823	16329972	1148	93	17	0.0753505	0	DNA mismatch repair protein; MutL
1824	16332195	1148	73	14	0.0754702	0	OmpR subfamily
1825	16329369	1148	73	14	0.0754702	0	NADH-glutamate synthase small subunit
1826	16330631	1148	100	18	0.0758461	0	leucine aminopeptidase
1827	16331003	1148	100	18	0.0758461	0	ABC transporter
1828	16330645	1148	54	11	0.0774902	0	spore coat polysaccharide biosynthesis protein; SpsA
1829	16331355	1148	54	11	0.0774902	0	ribonuclease III
1830	16331927	1148	54	11	0.0774902	0	eukaryotic protein kinase
1831	16329302	1148	54	11	0.0774902	0	arginase
1832	16332160	1148	54	11	0.0774902	0	histidyl tRNA synthetase
1833	16329718	1148	18	5	0.0779863	0	ComE
1834	16330213	1148	18	5	0.0779863	0	N-acetylmuramoyl-L-alanine amidase
1835	16331998	1148	18	5	0.0779863	0	unknown protein
1836	16329910	1148	115	20	0.0784881	0	adenylosuccinate synthetase
1837	16332246	1148	80	15	0.0787497	0	pleiotropic regulatory protein
1838	16329975	1148	67	13	0.0791438	0	lactose transport system permease protein; LacF
1839	16331130	1148	67	13	0.0791438	0	5'-phosphoribosyl anthranilate isomerase
1840	16331326	1148	67	13	0.0791438	0	hypothetical protein
1841	16329323	1148	87	16	0.0815816	0	carboxyl-terminal protease
1842	16331391	1148	87	16	0.0815816	0	carboxyl-terminal processing protease
1843	16329998	1148	87	16	0.0815816	0	L-threonine deaminase
1844	16331808	1148	87	16	0.0815816	0	queuosine biosynthesis protein; QueA
1845	16330090	1148	87	16	0.0815816	0	carboxyl-terminal protease
1846	16330301	1148	42	9	0.0816657	0	sugar fermentation stimulation protein
1847	16329589	1148	42	9	0.0816657	0	c-type cytochrome synthesis protein
1848	16329702	1148	24	6	0.0822491	0	periplasmic binding protein component of an ABC type zinc uptake transporter
1849	16330831	1148	24	6	0.0822491	0	precorrin isomerase
1850	16331256	1148	24	6	0.0822491	0	putative; ORF1
1851	16332326	1148	61	12	0.0823983	0	unknown protein
1852	16330153	1148	61	12	0.0823983	0	fructokinase
1853	16331521	1148	36	8	0.0829824	0	unknown protein
1854	16331786	1148	36	8	0.0829824	0	alkaline phosphatase like protein
1855	16330070	1148	36	8	0.0829824	0	hydrogenase expression/formation protein; HypE
1856	16329990	1148	74	14	0.0830559	0	carbonic 3-dehydroquinase
1857	16331035	1148	74	14	0.0830559	0	twitching mobility protein
1858	16330474	1148	74	14	0.0830559	0	acetyl coenzyme A acetyltransferase (thiolase)
1859	16330890	1148	74	14	0.0830559	0	3-isopropylmalate dehydratase
1860	16331061	1148	30	7	0.0834084	0	hypothetical protein
1861	16329187	1148	13	4	0.0837675	0	regulatory protein; PchR
1862	16331245	1148	13	4	0.0837675	0	unknown protein
1863	16331820	1148	13	4	0.0837675	0	unknown protein
1864	16331455	1148	13	4	0.0837675	0	carbon dioxide concentrating mechanism protein; CcmK
1865	16330931	1148	13	4	0.0837675	0	43 kD bacteriochlorophyll synthase subunit
1866	16331651	1148	13	4	0.0837675	0	cyanate lyase
1867	16330102	1148	13	4	0.0837675	0	unknown protein
1868	16331096	1148	13	4	0.0837675	0	delta-6 desaturase
1869	16331865	1148	13	4	0.0837675	0	septum site-determining protein; MinC
1870	16331018	1148	8	3	0.0839928	0	unknown protein
1871	16330051	1148	8	3	0.0839928	0	unknown protein
1872	16330649	1148	8	3	0.0839928	0	unknown protein
1873	16331647	1148	8	3	0.0839928	0	unknown protein
1874	16330847	1148	8	3	0.0839928	0	unknown protein
1875	16331481	1148	8	3	0.0839928	0	diacylglycerol kinase
1876	16332319	1148	8	3	0.0839928	0	ferric uptake regulation protein
1877	16331418	1148	8	3	0.0839928	0	hypothetical protein
1878	16331213	1148	8	3	0.0839928	0	unknown protein
1879	16331377	1148	8	3	0.0839928	0	unknown protein
1880	16329607	1148	8	3	0.0839928	0	hypothetical protein
1881	16331550	1148	8	3	0.0839928	0	transmembrane protein FT27
1882	16329999	1148	8	3	0.0839928	0	unknown protein
1883	16331691	1148	8	3	0.0839928	0	unknown protein
1884	16330256	1148	8	3	0.0839928	0	hypothetical protein
1885	16330171	1148	8	3	0.0839928	0	BioY protein
1886	16330619	1148	108	19	0.0841318	0	superoxide dismutase
1887	16331440	1148	108	19	0.0841318	0	thioredoxin M
1888	16332313	1148	37	3	0.0850082	0	carbamate kinase
1889	16331386	1148	83	10	0.0853314	0	fructose-1,6-bisphosphate aldolase
1890	16331306	1148	55	11	0.0853314	0	hypothetical protein
1891	16331996	1148	55	11	0.0853314	0	hypothetical protein
1892	16330262	1148	81	15	0.0866494	0	DNA mismatch repair protein; MutS
1893	16331971	1148	70	8	0.0868251	0	phosphofructokinase
1894	16329759	1148	124	21	0.087281	0	tyrosyl tRNA synthetase
1895	16330003	1148	124	21	0.087281	0	60kD chaperonin 1
1896	16331004	1148	49	10	0.0879922	0	high-affinity branched-chain amino acid transport permease protein
1897	16329442	1148	49	10	0.0879922	0	UbiH protein
1898	16330363	1148	88	16	0.0899353	0	succinate dehydrogenase iron-sulphur protein subunit
1899	16331814	1148	88	16	0.0899353	0	ABC transporter
1900	16331735	1148	88	16	0.0899353	0	succinate dehydrogenase iron-sulfur protein
1901	16331336	1148	88	16	0.0899353	0	hypothetical protein
1902	16331009	1148	88	16	0.0899353	0	hypothetical protein
1903	16330947	1148	88	16	0.0899353	0	rRNA methylase
1904	16331494	1148	75	14	0.0909487	0	general secretion pathway protein E
1905	16332245	1148	95	17	0.0927964	0	diaminopimelate epimerase
1906	16329320	1148	31	7	0.0937701	0	potential FMN-protein
1907	16331839	1148	31	7	0.0937701	0	unknown protein
1908	16332254	1148	25	6	0.0939827	0	hypothetical protein
1909	16330511	1148	69	13	0.0947546	0	Mn transporter; MntC
1910	16330519	1148	69	13	0.0947546	0	sensory transduction histidine kinase
1911	16331402	1148	102	18	0.0948547	0	fumarase
1912	16329343	1148	82	15	0.0948855	0	7,8-dihydro-6-hydroxymethylpterin-pyrophosphokin ase
1913	16330643	1148	82	15	0.0948855	0	spore coat polysaccharide biosynthesis protein; SpsC
1914	16329501	1148	82	15	0.0948855	0	perosamine synthetase
1915	16330170	1148	82	15	0.0948855	0	biotin synthetase
1916	16331539	1148	109	19	0.0951001	0	phosphate transport ATP-binding protein; PstB
1917	16331540	1148	109	19	0.0951001	0	phosphate transport ATP-binding protein; PstB
1918	16331751	1148	50	10	0.0963959	0	phosphoheptose isomerase
1919	16331917	1148	4	2	0.0985308	0	unknown protein
1920	16331681	1148	4	2	0.0985308	0	ferredoxin-thioredoxin reductase, catalytic chain
1921	16331634	1148	4	2	0.0985308	0	ferredoxin-thioredoxin reductase, variable chain
1922	16331657	1148	4	2	0.0985308	0	unknown protein
1923	16331471	1148	4	2	0.0985308	0	unknown protein
1924	16329851	1148	4	2	0.0985308	0	unknown protein
1925	16330980	1148	4	2	0.0985308	0	PatA subfamily
1926	16332026	1148	4	2	0.0985308	0	Ap-4-A phosphorylase II
1927	16330604	1148	4	2	0.0985308	0	unknown protein
1928	16330772	1148	4	2	0.0985308	0	hydrogenase expression/formation protein; HypC
1929	16330079	1148	4	2	0.0985308	0	unknown protein
1930	16332306	1148	4	2	0.0985308	0	unknown protein
1931	16329845	1148	4	2	0.0985308	0	hypothetical protein
1932	16330373	1148	4	2	0.0985308	0	unknown protein
1933	16332220	1148	4	2	0.0985308	0	PCC7942 clock gene...ORFD
1934	16331974	1148	4	2	0.0985308	0	hypothetical protein
1935	16331973	1148	4	2	0.0985308	0	hypothetical protein
1936	16330545	1148	4	2	0.0985308	0	unknown protein
1937	16331365	1148	4	2	0.0985308	0	transposase
1938	16332102	1148	4	2	0.0985308	0	unknown protein
1939	16332140	1148	4	2	0.0985308	0	LIM17 protein
1940	16329546	1148	4	2	0.0985308	0	unknown protein
1941	16330251	1148	4	2	0.0985308	0	unknown protein
1942	16330337	1148	4	2	0.0985308	0	hypothetical protein
1943	16330346	1148	4	2	0.0985308	0	hypothetical protein
1944	16329712	1148	4	2	0.0985308	0	unknown protein
1945	16329843	1148	4	2	0.0985308	0	hypothetical protein
1946	16329976	1148	4	2	0.0985308	0	hypothetical protein
1947	16330733	1148	4	2	0.0985308	0	hypothetical protein
1948	16330734	1148	4	2	0.0985308	0	hypothetical protein
1949	16330768	1148	4	2	0.0985308	0	unknown protein
1950	16330443	1148	4	2	0.0985308	0	unknown protein
1951	16330848	1148	4	2	0.0985308	0	unknown protein
1952	16330583	1148	4	2	0.0985308	0	cyanoglobin
1953	16329311	1148	4	2	0.0985308	0	photosystem I subunit X
1954	16330950	1148	4	2	0.0985308	0	hypothetical protein
1955	16331687	1148	4	2	0.0985308	0	unknown protein
1956	16329964	1148	4	2	0.0985308	0	unknown protein
1957	16329679	1148	4	2	0.0985308	0	unknown protein
1958	16331105	1148	4	2	0.0985308	0	hypothetical protein
1959	16331085	1148	4	2	0.0985308	0	unknown protein
1960	16329361	1148	4	2	0.0985308	0	prohibitin
1961	16329490	1148	4	2	0.0985308	0	hypothetical protein
1962	16329504	1148	4	2	0.0985308	0	unknown protein
1963	16330866	1148	4	2	0.0985308	0	unknown protein
1964	16329209	1148	4	2	0.0985308	0	hypothetical protein
1965	16329305	1148	4	2	0.0985308	0	unknown protein
1966	16331633	1148	4	2	0.0985308	0	unknown protein
1967	16331450	1148	4	2	0.0985308	0	unknown protein
1968	16331630	1148	4	2	0.0985308	0	unknown protein
1969	16329667	1148	4	2	0.0985308	0	photosystem II PsbK protein
1970	16332179	1148	4	2	0.0985308	0	unknown protein
1971	16329830	1148	4	2	0.0985308	0	aspartoacylase, ASP
1972	16329627	1148	4	2	0.0985308	0	unknown protein
1973	16330857	1148	89	16	0.0986824	0	HlyB family
1974	16332228	1148	89	16	0.0986824	0	haemolysin secretion ATP-binding protein
1975	16329250	1148	89	16	0.0986824	0	ribonuclease E
1976	16331374	1148	76	14	0.0990983	0	OppB in a binding protein-dependent transport system
1977	16331586	1148	14	4	0.101325	0	CbiM protein
1978	16330473	1148	57	11	0.101617	0	glutathione peroxidase
1979	16330936	1148	57	11	0.101617	0	glutathione peroxidase
1980	16331319	1148	38	8	0.101954	0	glucose transport protein
1981	16331231	1148	38	8	0.101954	0	iron utilization protein
1982	16331844	1148	96	17	0.102275	0	hypothetical protein
1983	16331062	1148	96	17	0.102275	0	DNA repair protein; RecN
1984	16329558	1148	70	13	0.102874	0	OmpR subfamily
1985	16330043	1148	83	15	0.103407	0	glucose 6-phosphate dehydrogenase
1986	16331547	1148	32	7	0.104321	0	chloroplast membrane-associated 30 kD protein
1987	16329743	1148	32	7	0.104321	0	hypothetical protein
1988	16331825	1148	117	20	0.104447	0	thioredoxin
[truncated: 1,165 more rows]
