# Supplementary material for: A computational approach to discovering the functions of bacterial phytochromes by analysis of homolog distributions
Source: BMC Bioinformatics. 2006 Mar 16;7:141. doi: 10.1186/1471-2105-7-141 (PMC1552090; doi:10.1186/1471-2105-7-141)
Supplement: Additional File 20 — Sorted list of co-distribution results based on a high E-value global BLAST analysis, Synechocystis PCC 6803 response regulator Rcp1 as query and all Synechocystis proteins as target. [file 1471-2105-7-141-S20.xls]

## Sheet: s6803_rcp1_2ndrun
Query protein rcp1 from Synechocystis PCC6803 (S6803_rcp1)
global BLAST run with default E value of 10
gi 16331510 taxid 1148, BLAST homologs found in k=82 species
a: sorting range							82
b: gi of target protein							138
c: taxid of target protein							(above values for k and n for calculation of p)
l: number of species in which BLAST homologs were found
m: number of species identical with query protein
p: probability for co-distribution
e: 1 if the target protein is a direct BLAST homolog of the query protein
f: protein annotation as
a	b	c	l	m	p	e	f
1	16331510	1148	82	82	4.88572e-40	1	Rcp1 CheY subfamily
2	16329582	1148	72	67	1.83452e-18	0	PatA subfamily
3	16329618	1148	85	74	9.23883e-18	1	CheY subfamily
4	16330980	1148	78	69	4.60358e-16	0	PatA subfamily
5	16329862	1148	78	69	4.60358e-16	1	CheY subfamily
6	16329802	1148	69	63	2.70896e-15	0	sensory transduction histidine kinase
7	16329793	1148	79	69	2.84885e-15	1	CheY subfamily
8	16330667	1148	62	58	1.02686e-14	1	hybrid sensory kinase
9	16331424	1148	65	60	1.03469e-14	0	hybrid sensory kinase
10	16329279	1148	80	69	1.61537e-14	0	drug sensory protein A
11	16329637	1148	64	59	3.07292e-14	0	sensory transduction histidine kinase
12	16331991	1148	77	67	3.78066e-14	0	PatA subfamily
13	16331345	1148	69	62	6.09517e-14	0	sensory transduction histidine kinase
14	16331519	1148	71	63	1.25539e-13	0	sensory transduction histidine kinase
15	16332022	1148	76	66	1.27475e-13	0	sensory transduction histidine kinase
16	16331508	1148	93	75	1.61467e-13	0	gamma-glutamyl phosphate reductase
17	16330974	1148	87	72	1.64326e-13	1	hybrid sensory kinase
18	16329335	1148	73	64	2.36259e-13	0	sensory transduction histidine kinase
19	16331849	1148	73	64	2.36259e-13	0	sensory transduction histidine kinase
20	16331325	1148	80	68	2.98555e-13	0	RadC protein
21	16329768	1148	80	68	2.98555e-13	1	CheY subfamily
22	16331491	1148	98	77	4.08571e-13	0	unknown protein
23	16329545	1148	75	65	4.10247e-13	0	hybrid sensory kinase
24	16331986	1148	79	67	9.9817e-13	1	CheA like protein
25	16330325	1148	54	51	1.14258e-12	0	sensory transduction histidine kinase
26	16331899	1148	81	68	1.41121e-12	0	OmpR subfamily
27	16331990	1148	81	68	1.41121e-12	0	CheY subfamily
28	16332190	1148	66	59	1.48165e-12	0	sensory transduction histidine kinase
29	16330585	1148	78	66	3.17456e-12	0	hybrid sensory kinase
30	16331903	1148	78	66	3.17456e-12	0	nickel resistance
31	16330469	1148	82	68	6.23549e-12	0	ribosomal protein L11 methyltransferase; PrmA
32	16330677	1148	67	59	8.44487e-12	1	hybrid sensory kinase
33	16329617	1148	77	65	9.6386e-12	1	PatA subfamily
34	16331910	1148	77	65	9.6386e-12	0	OmpR subfamily
35	16329722	1148	77	65	9.6386e-12	0	NarL subfamily
36	16329794	1148	72	62	1.06523e-11	0	PatA subfamily
37	16330681	1148	94	74	1.16996e-11	0	processing protease
38	16329252	1148	90	72	1.21102e-11	0	mutator MutT protein
39	16331293	1148	79	66	1.41471e-11	0	regulation of the phosphate regulon
40	16330036	1148	79	66	1.41471e-11	0	OmpR subfamily
41	16330736	1148	103	78	1.44223e-11	0	hypothetical protein
42	16329988	1148	69	60	1.62993e-11	0	PatA subfamily
43	16330519	1148	69	60	1.62993e-11	0	sensory transduction histidine kinase
44	16332107	1148	74	63	1.78072e-11	0	OmpR subfamily
45	16330817	1148	81	67	1.96494e-11	0	regulatory components of sensory transduction system
46	16329980	1148	63	56	2.73372e-11	0	unknown protein
47	16329388	1148	71	61	2.92657e-11	0	NarL subfamily
48	16330364	1148	71	61	2.92657e-11	0	regulatory components of sensory transduction system
49	16330165	1148	97	75	3.78901e-11	0	ABC transporter
50	16331778	1148	95	74	4.33039e-11	0	ABC transporter
51	16332319	1148	93	73	4.60518e-11	0	ferric uptake regulation protein
52	16331485	1148	93	73	4.60518e-11	0	unknown protein
53	16329566	1148	59	53	7.32351e-11	0	PleD gene product
54	16329896	1148	70	60	7.77172e-11	0	sensory transduction histidine kinase
55	16331053	1148	70	60	7.77172e-11	0	unknown protein
56	16332003	1148	70	60	7.77172e-11	0	CmpR
57	16329790	1148	75	63	7.82544e-11	0	CheA like protein
58	16329968	1148	102	77	7.86364e-11	0	hypothetical protein
59	16331909	1148	82	67	7.91492e-11	0	sensory transduction histidine kinase
60	16331514	1148	107	79	9.87538e-11	0	phosphoribosylglycinamide formyltransferase
61	16331898	1148	84	68	1.01274e-10	0	sensory transduction histidine kinase
62	16329610	1148	86	69	1.23491e-10	0	glutamate synthase (ferredoxin)
63	16330322	1148	86	69	1.23491e-10	0	glucose dehydrogenase
64	16332184	1148	98	75	1.33881e-10	0	ABC-transporter DevC homologue
65	16330815	1148	52	48	1.34569e-10	0	sensory transduction histidine kinase
66	16331833	1148	88	70	1.43451e-10	0	ammonium/methylammonium permease
67	16330789	1148	55	50	1.64301e-10	0	hybrid sensory kinase
68	16331216	1148	94	73	1.64909e-10	0	light repressed protein
69	16331601	1148	92	72	1.66282e-10	0	gamma-glutamyl phosphate reductase
70	16330694	1148	79	65	1.68696e-10	0	hypothetical protein
71	16331885	1148	66	57	2.76044e-10	0	bromoperoxidase
72	16329226	1148	51	47	3.08769e-10	0	UDP-N-acetyl-D-mannosaminuronic acid transferase
73	16330429	1148	101	76	3.66071e-10	0	periplasmic phosphate binding protein
74	16331498	1148	101	76	3.66071e-10	0	processing protease
75	16329892	1148	54	49	3.80201e-10	0	hypothetical protein
76	16332236	1148	57	51	4.1097e-10	0	PleD gene product
77	16330887	1148	99	75	4.55614e-10	0	hypothetical protein
78	16329671	1148	97	74	5.25108e-10	0	hypothetical protein
79	16330498	1148	73	61	5.45497e-10	0	hypothetical protein
80	16330306	1148	95	73	5.6645e-10	0	processing protease
81	16332153	1148	93	72	5.76305e-10	0	ferredoxin-dependent glutamate synthase
82	16329701	1148	93	72	5.76305e-10	0	ferric uptake regulation protein
83	16329544	1148	80	65	6.40472e-10	0	ammonium/methylammonium permease
84	16329389	1148	80	65	6.40472e-10	0	biliverdin reductase
85	16331777	1148	80	65	6.40472e-10	0	NarL subfamily
86	16332007	1148	65	56	6.69359e-10	0	nitrate transport protein; NrtC
87	16331729	1148	50	46	6.95572e-10	0	hypothetical protein
88	16331509	1148	62	54	8.22928e-10	0	Cph1 phytochrome histidine kinase
89	16331577	1148	75	62	8.34313e-10	0	OmpR subfamily
90	16329234	1148	75	62	8.34313e-10	0	type 4 prepilin peptidase
91	16329558	1148	70	59	8.47824e-10	1	OmpR subfamily
92	16332065	1148	82	66	8.49308e-10	0	ammonium/methylammonium permease
93	16331925	1148	82	66	8.49308e-10	0	ABC transporter
94	16331870	1148	59	52	9.24157e-10	0	PleD gene product homologue
95	16329623	1148	56	50	9.42257e-10	0	PleD
96	16331993	1148	109	79	1.08624e-09	0	branched-chain amino acid aminotransferase
97	16331712	1148	102	76	1.20324e-09	0	alanine racemase
98	16331996	1148	86	68	1.31871e-09	0	hypothetical protein
99	16331000	1148	72	60	1.36748e-09	0	OmpR subfamily
100	16330081	1148	72	60	1.36748e-09	0	nitrate transport protein; NrtD
101	16329972	1148	100	75	1.49535e-09	0	DNA mismatch repair protein; MutL
102	16332318	1148	98	74	1.72581e-09	0	hypothetical protein
103	16330191	1148	92	71	1.86581e-09	0	hypothetical protein
104	16330102	1148	94	72	1.9152e-09	0	unknown protein
105	16332192	1148	52	47	1.91934e-09	0	putative chromatic adaptation sensor receptor (rcaE) like
106	16329647	1148	115	81	1.92052e-09	0	glutamate--ammonia ligase
107	16331123	1148	69	58	2.05446e-09	0	ycf39 gene product
108	16330516	1148	69	58	2.05446e-09	0	rubisco operon transcriptional regulator
109	16329399	1148	74	61	2.10194e-09	0	hypothetical protein
110	16332248	1148	74	61	2.10194e-09	0	response regulator like protein
111	16330352	1148	58	51	2.10196e-09	0	PleD gene product homologue
112	16331636	1148	55	49	2.116e-09	0	sensory transduction histidine kinase
113	16331248	1148	81	65	2.29203e-09	0	unknown protein
114	16330708	1148	81	65	2.29203e-09	0	hypothetical protein
115	16331630	1148	66	56	2.84432e-09	0	unknown protein
116	16331224	1148	76	62	3.09131e-09	0	CheA like protein
117	16331472	1148	110	79	3.45565e-09	0	phosphoribosylglycinamide formyltransferase
118	16330586	1148	63	54	3.63821e-09	1	regulatory components of sensory transduction system
119	16332067	1148	119	82	4.16272e-09	0	ATP-dependent protease ATPase subunit
120	16330083	1148	78	63	4.36369e-09	0	nitrate transport protein; NrtB
121	16331033	1148	78	63	4.36369e-09	0	galactosyl-1-phosphate transferase
122	16329205	1148	87	68	4.41262e-09	0	ABC transporter
123	16329286	1148	87	68	4.41262e-09	0	hypothetical protein
124	16331924	1148	54	48	4.65746e-09	0	PleD gene product homologue
125	16330151	1148	54	48	4.65746e-09	0	sensory transduction histidine kinase
126	16332078	1148	101	75	4.7388e-09	0	hypothetical protein
127	16331349	1148	68	57	4.83542e-09	0	unknown protein
128	16329592	1148	68	57	4.83542e-09	0	unknown protein
129	16330270	1148	44	41	4.92006e-09	0	exopolysaccharide synthesis protein; ExoD
130	16332195	1148	73	60	5.11928e-09	0	OmpR subfamily
131	16330804	1148	73	60	5.11928e-09	0	unknown protein
132	16329987	1148	73	60	5.11928e-09	0	AraC subfamily
133	16331465	1148	99	74	5.46737e-09	0	hypothetical protein
134	16330153	1148	91	70	5.63968e-09	0	fructokinase
135	16329515	1148	91	70	5.63968e-09	0	unknown protein
136	16329220	1148	80	64	5.92659e-09	0	ABC transporter
137	16331304	1148	93	71	6.00119e-09	0	3-ketoacyl-acyl carrier protein reductase
138	16330454	1148	93	71	6.00119e-09	0	arsenical resistance operon repressor
139	16330377	1148	95	72	6.11273e-09	0	glutamate racemase
140	16330433	1148	95	72	6.11273e-09	0	peptidyl-prolyl cis-trans isomerase
141	16331608	1148	95	72	6.11273e-09	0	GTP cyclohydrolase I
142	16331561	1148	82	65	7.75838e-09	0	sensory transduction histidine kinase
143	16331127	1148	82	65	7.75838e-09	0	nitrogen regulatory protein P-II
144	16331623	1148	70	58	7.81587e-09	0	hypothetical protein
145	16329383	1148	62	53	8.17252e-09	0	pyridoxal phosphate biosynthetic protein; PdxJ
146	16330477	1148	50	45	8.99355e-09	1	hybrid sensory kinase
147	16330326	1148	84	66	9.8011e-09	0	cell-cell signaling protein, C-factor
148	16330793	1148	53	47	1.00542e-08	0	sensory transduction histidine kinase
149	16329416	1148	53	47	1.00542e-08	0	PleD gene product
150	16330358	1148	56	49	1.01976e-08	0	DNA photolyase
151	16331104	1148	111	79	1.07025e-08	0	glutamate--ammonia ligase
152	16330406	1148	77	62	1.07498e-08	0	unknown protein
153	16330566	1148	77	62	1.07498e-08	0	hypothetical protein
154	16331824	1148	77	62	1.07498e-08	0	hypothetical protein
155	16331481	1148	67	56	1.10684e-08	0	diacylglycerol kinase
156	16330000	1148	67	56	1.10684e-08	0	mannose-6-phosphate isomerase
157	16329583	1148	104	76	1.1772e-08	0	Na/H antiporter
158	16330682	1148	104	76	1.1772e-08	0	beta ketoacyl-acyl carrier protein synthase
159	16330603	1148	86	67	1.19563e-08	0	global nitrogen regulator
160	16331888	1148	72	59	1.20741e-08	0	hypothetical protein
161	16329982	1148	72	59	1.20741e-08	0	short-chain alcohol dehydrogenase family
162	16332271	1148	72	59	1.20741e-08	0	cation or drug efflux system protein
163	16332103	1148	39	37	1.22355e-08	0	unknown protein
164	16330882	1148	39	37	1.22355e-08	0	sensory transduction histidine kinase
165	16329799	1148	39	37	1.22355e-08	0	unknown protein
166	16330832	1148	39	37	1.22355e-08	0	tymocyte protein cThy28kD
167	16330846	1148	88	68	1.40858e-08	0	hypothetical protein
168	16331411	1148	102	75	1.45153e-08	0	penicillin-binding protein 1A
169	16332139	1148	102	75	1.45153e-08	0	pyrroline carboxylate reductase
170	16330902	1148	102	75	1.45153e-08	0	penicillin-binding protein 1B
171	16329837	1148	102	75	1.45153e-08	0	penicillin-binding protein 1B
172	16329960	1148	64	54	1.45916e-08	0	sensory transduction histidine kinase
173	16331450	1148	79	63	1.47229e-08	0	unknown protein
174	16330991	1148	100	74	1.67148e-08	0	protease
175	16330447	1148	92	70	1.75626e-08	0	hypothetical protein
176	16330032	1148	92	70	1.75626e-08	0	ABC transporter
177	16329804	1148	69	57	1.78738e-08	0	unknown protein
178	16329762	1148	74	60	1.79006e-08	0	tyrosyl tRNA synthetase
179	16330150	1148	109	78	1.7993e-08	0	single-strand-DNA-specific exonuclease; RecJ
180	16331597	1148	109	78	1.7993e-08	0	transcription-repair coupling factor
181	16331739	1148	109	78	1.7993e-08	0	KdtB protein
182	16331336	1148	98	73	1.81632e-08	0	hypothetical protein
183	16331871	1148	98	73	1.81632e-08	0	unknown protein
184	16331452	1148	94	71	1.85312e-08	0	hypothetical protein
185	16329833	1148	94	71	1.85312e-08	0	lysostaphin
186	16330056	1148	96	72	1.87647e-08	0	hypothetical protein
187	16329450	1148	49	44	1.89575e-08	0	regulatory components of sensory transduction system
188	16331796	1148	49	44	1.89575e-08	0	sensory transduction histidine kinase
189	16330725	1148	81	64	1.94748e-08	0	glucosyltransferase
190	16332297	1148	52	46	2.12993e-08	0	unknown protein
191	16331091	1148	52	46	2.12993e-08	0	hypothetical protein
192	16331713	1148	55	48	2.17824e-08	0	PleD gene product homologue
193	16329397	1148	55	48	2.17824e-08	1	regulatory components of sensory transduction system
194	16331854	1148	66	55	2.46699e-08	1	OmpR subfamily
195	16329695	1148	66	55	2.46699e-08	0	cell division response regulator; DivK
196	16331737	1148	83	65	2.49146e-08	0	hypothetical protein
197	16331753	1148	83	65	2.49146e-08	0	general secretion pathway protein E
198	16330559	1148	38	36	2.52348e-08	0	unknown protein
199	16331933	1148	76	61	2.55548e-08	0	unknown protein
200	16330361	1148	76	61	2.55548e-08	0	ABC transporter
201	16331542	1148	107	77	2.64392e-08	0	phosphate transport system permease protein; PstC
202	16330413	1148	107	77	2.64392e-08	0	DNA mismatch repair protein
203	16330431	1148	107	77	2.64392e-08	0	phosphate transport system permease protein; PstA
204	16331541	1148	107	77	2.64392e-08	0	phosphate transport system permease protein; PstA
205	16330430	1148	107	77	2.64392e-08	0	phosphate transport system permease protein; PstC
206	16331237	1148	71	58	2.76208e-08	0	response regulator like protein
207	16330731	1148	63	53	3.18406e-08	0	hypothetical protein
208	16330307	1148	105	76	3.5101e-08	0	processing protease
209	16330816	1148	78	62	3.52231e-08	0	CheY subfamily
210	16330362	1148	78	62	3.52231e-08	0	SOS function regulatory protein
211	16331028	1148	87	67	3.70071e-08	0	hypothetical protein
212	16329188	1148	87	67	3.70071e-08	0	hypothetical protein
213	16331847	1148	73	59	4.10178e-08	0	unknown protein
214	16330753	1148	89	68	4.29817e-08	0	hypothetical protein
215	16332228	1148	89	68	4.29817e-08	0	haemolysin secretion ATP-binding protein
216	16331706	1148	89	68	4.29817e-08	0	hypothetical protein
217	16329192	1148	57	49	4.34175e-08	0	regulatory protein; PcrR
218	16329649	1148	57	49	4.34175e-08	0	regulatory components of sensory transduction system
219	16330880	1148	51	45	4.43035e-08	0	hypothetical protein
220	16330584	1148	51	45	4.43035e-08	0	hybrid sensory kinase
221	16329648	1148	51	45	4.43035e-08	0	hybrid sensory kinase
222	16329200	1148	54	47	4.56241e-08	0	regulatory protein; PchR
223	16331808	1148	91	69	4.83119e-08	0	queuosine biosynthesis protein; QueA
224	16331215	1148	91	69	4.83119e-08	0	lipoprotein; NlpD
225	16331502	1148	115	80	4.88909e-08	0	hypothetical protein
226	16331463	1148	101	74	4.93625e-08	0	aspartate aminotransferase
227	16329504	1148	101	74	4.93625e-08	0	unknown protein
228	16331414	1148	101	74	4.93625e-08	0	hypothetical protein
229	16329261	1148	101	74	4.93625e-08	0	hypothetical protein
230	16331801	1148	110	78	5.33197e-08	0	phosphoribosyl formylglycinamidine synthase
231	16332049	1148	110	78	5.33197e-08	0	phosphoribosylaminoimidazole carboxylase
232	16329887	1148	65	54	5.35983e-08	0	unknown protein
233	16331313	1148	65	54	5.35983e-08	0	hypothetical protein
234	16331035	1148	99	73	5.35989e-08	0	twitching mobility protein
235	16329579	1148	99	73	5.35989e-08	0	unknown protein
236	16331027	1148	99	73	5.35989e-08	0	unknown protein
237	16331348	1148	95	71	5.50146e-08	0	hypothetical protein
238	16332170	1148	95	71	5.50146e-08	0	unknown protein
239	16329199	1148	97	72	5.54719e-08	0	ABC transporter
240	16329303	1148	97	72	5.54719e-08	0	peptidyl-prolyl cis-trans isomerase B
241	16329254	1148	118	81	5.73686e-08	0	leader peptidase I
242	16331233	1148	75	60	5.87363e-08	0	xylose repressor
243	16329548	1148	70	57	6.13726e-08	0	alkaline phosphatase
244	16331882	1148	70	57	6.13726e-08	0	sensory transduction histidine kinase
245	16331756	1148	70	57	6.13726e-08	1	OmpR subfamily
246	16330518	1148	70	57	6.13726e-08	0	NarL subfamily
247	16331647	1148	62	52	6.78592e-08	0	unknown protein
248	16329733	1148	62	52	6.78592e-08	0	unknown protein
249	16331834	1148	62	52	6.78592e-08	0	4-hydroxy-2-oxoglutarate aldolase
250	16329228	1148	62	52	6.78592e-08	0	unknown protein
251	16332005	1148	77	61	8.13272e-08	0	unknown protein
252	16331682	1148	67	55	8.60876e-08	0	unknown protein
253	16330750	1148	40	37	8.89851e-08	0	unknown protein
254	16329786	1148	56	48	9.00162e-08	0	unknown protein
255	16331282	1148	50	44	9.05272e-08	0	hypothetical protein
256	16330678	1148	50	44	9.05272e-08	0	hybrid sensory kinase
257	16329353	1148	50	44	9.05272e-08	0	hypothetical protein
258	16329398	1148	50	44	9.05272e-08	0	hybrid sensory kinase
259	16330979	1148	50	44	9.05272e-08	0	hypothetical protein
260	16330918	1148	113	79	9.49272e-08	0	glycinamide ribonucleotide synthetase
261	16331567	1148	113	79	9.49272e-08	0	hypothetical protein
262	16330536	1148	113	79	9.49272e-08	0	pantothenate metabolism flavoprotein
263	16330369	1148	106	76	1.01474e-07	0	unknown protein
264	16332146	1148	79	62	1.09123e-07	0	thiol:disulfide interchange protein; DsbD
265	16331232	1148	79	62	1.09123e-07	0	low molecular weight phosphotyrosine protein phosphatase
266	16330158	1148	88	67	1.09466e-07	0	hypothetical protein
267	16329339	1148	88	67	1.09466e-07	0	unknown protein
268	16331312	1148	64	53	1.13623e-07	0	hypothetical protein
269	16331901	1148	64	53	1.13623e-07	0	cation or drug efflux system protein
270	16331874	1148	64	53	1.13623e-07	0	unknown protein
271	16331538	1148	104	75	1.23403e-07	0	unknown protein
272	16329417	1148	104	75	1.23403e-07	0	hypothetical protein
273	16330262	1148	104	75	1.23403e-07	0	DNA mismatch repair protein; MutS
274	16329853	1148	90	68	1.25596e-07	0	hypothetical protein
275	16331445	1148	43	39	1.27815e-07	0	unknown protein
276	16331396	1148	69	56	1.32626e-07	0	Mg2+ transport ATPase
277	16332291	1148	92	69	1.39796e-07	0	unknown protein
278	16329240	1148	102	74	1.40941e-07	0	hypothetical protein
279	16332032	1148	102	74	1.40941e-07	0	diaminopimelate decarboxylase
280	16331294	1148	116	80	1.43838e-07	0	acetyl-CoA carboxylase beta subunit
281	16331819	1148	94	70	1.50759e-07	0	cobyric acid synthase
282	16330086	1148	94	70	1.50759e-07	0	hypothetical protein
283	16329773	1148	100	73	1.52703e-07	0	unknown protein
284	16331946	1148	100	73	1.52703e-07	0	magnesium and cobalt transport protein
285	16332094	1148	111	78	1.53727e-07	0	UDP-N-acetylmuramate-alanine ligase
286	16332016	1148	111	78	1.53727e-07	0	UDP-MurNac-tripeptide synthetase
287	16329238	1148	111	78	1.53727e-07	0	phosphoribosylformyl glycinamidine synthetase II
288	16329224	1148	96	71	1.57214e-07	0	unknown protein
289	16331331	1148	96	71	1.57214e-07	0	Ycf38
290	16331543	1148	96	71	1.57214e-07	0	phosphate-binding periplasmic protein precursor
291	16332040	1148	96	71	1.57214e-07	0	ABC transporter
292	16331605	1148	119	81	1.70672e-07	0	carbamoyl-phosphate synthase, pyrimidine-specific, large chain
293	16331875	1148	83	64	1.79939e-07	0	hypothetical protein
294	16331886	1148	83	64	1.79939e-07	0	hypothetical protein
295	16329537	1148	76	60	1.8157e-07	0	unknown protein
296	16331585	1148	76	60	1.8157e-07	0	unknown protein
297	16330082	1148	66	54	1.8172e-07	0	nitrate transport protein; NrtC
298	16329741	1148	66	54	1.8172e-07	0	LysR transcriptional regulator
299	16330004	1148	49	43	1.81797e-07	0	hypothetical protein
300	16332199	1148	49	43	1.81797e-07	0	regulatory components of sensory transduction system
301	16329354	1148	49	43	1.81797e-07	0	hypothetical protein
302	16329355	1148	49	43	1.81797e-07	0	hypothetical protein
303	16330792	1148	49	43	1.81797e-07	0	hypothetical protein
304	16330590	1148	49	43	1.81797e-07	0	hybrid sensory kinase
305	16330779	1148	49	43	1.81797e-07	0	hypothetical protein
306	16329816	1148	55	47	1.82972e-07	0	GumB protein
307	16331540	1148	109	77	2.19289e-07	0	phosphate transport ATP-binding protein; PstB
308	16331539	1148	109	77	2.19289e-07	0	phosphate transport ATP-binding protein; PstB
309	16332298	1148	85	65	2.21614e-07	0	unknown protein
310	16329620	1148	42	38	2.52928e-07	0	methyl-accepting chemotaxis protein
311	16329791	1148	42	38	2.52928e-07	0	methyl-accepting chemotaxis protein (MCP) homologue
312	16331907	1148	87	66	2.65658e-07	0	transcriptional repressor; SmtB
313	16331730	1148	114	79	2.72089e-07	0	polyA polymerase
314	16331161	1148	114	79	2.72089e-07	0	ATP-dependent Clp protease proteolytic subunit
315	16330206	1148	114	79	2.72089e-07	0	3-oxoacyl-[acyl-carrier protein] reductase
316	16331500	1148	114	79	2.72089e-07	0	biotin carboxylase
317	16330491	1148	114	79	2.72089e-07	0	folyl-polyglutamate synthetase
318	16332095	1148	114	79	2.72089e-07	0	hypothetical protein
319	16332008	1148	73	58	2.82339e-07	0	nitrate transport protein; NrtD
320	16329663	1148	107	76	2.84577e-07	0	ferripyochelin binding protein
321	16329903	1148	107	76	2.84577e-07	0	beta ketoacyl-acyl carrier protein synthase
322	16331134	1148	107	76	2.84577e-07	0	hypothetical protein
323	16331268	1148	107	76	2.84577e-07	0	unknown protein
324	16330432	1148	107	76	2.84577e-07	0	phosphate transport ATP-binding protein; PstB
325	16330907	1148	60	50	2.88094e-07	0	hypothetical protein
326	16330653	1148	89	67	3.09989e-07	0	short-chain alcohol dehydrogenase family
327	16331096	1148	45	40	3.16839e-07	0	delta-6 desaturase
328	16330332	1148	80	62	3.20586e-07	0	extracellular solute-binding protein
329	16331484	1148	80	62	3.20586e-07	0	unknown protein
330	16330909	1148	80	62	3.20586e-07	0	glutamine-binding protein
331	16331629	1148	57	48	3.33719e-07	0	unknown protein
332	16331980	1148	57	48	3.33719e-07	0	unknown protein
333	16331526	1148	57	48	3.33719e-07	0	unknown protein
334	16332321	1148	105	75	3.42987e-07	0	phosphoribosyl aminoimidazole carboxy formyl formyltransferase/inosinemonophosphate cyclohydrolase; PUR-H(J)
335	16331988	1148	38	35	3.47918e-07	0	tsr or; CheD
336	16330746	1148	91	68	3.51987e-07	0	unknown protein
337	16330489	1148	91	68	3.51987e-07	0	cation-transporting ATPase; E1-E2 ATPase
338	16332266	1148	91	68	3.51987e-07	0	unknown protein
339	16331738	1148	48	42	3.58957e-07	0	hypothetical protein
340	16331157	1148	54	46	3.64835e-07	0	hypothetical protein
341	16330936	1148	65	53	3.74264e-07	0	glutathione peroxidase
342	16331545	1148	65	53	3.74264e-07	0	hypothetical protein
343	16330084	1148	51	44	3.74747e-07	0	nitrate transport 45kD protein
344	16332324	1148	25	25	3.78314e-07	0	unknown protein
345	16330841	1148	93	69	3.88618e-07	0	unknown protein
346	16332014	1148	93	69	3.88618e-07	0	alpha-ketopantoate hydroxymethyl transferase
347	16329255	1148	103	74	3.89341e-07	0	malic enzyme
348	16331322	1148	103	74	3.89341e-07	0	UDP-3-o-[3-hydroxymyristoyl] glucosamine n-acyltransferase
349	16331188	1148	103	74	3.89341e-07	0	exodeoxyribonuclease III
350	16332143	1148	75	59	3.9264e-07	0	arginine decarboxylase
351	16331809	1148	75	59	3.9264e-07	0	hypothetical protein
352	16330535	1148	34	32	4.02063e-07	0	transposase
353	16332323	1148	82	63	4.08941e-07	0	unknown protein
354	16329306	1148	82	63	4.08941e-07	0	hypothetical protein
355	16329732	1148	70	56	4.13254e-07	0	esterase
356	16330122	1148	70	56	4.13254e-07	0	2-hydroxy-6-oxohepta-2,4-dienoate hydrolase
357	16330269	1148	117	80	4.13491e-07	0	D-alanine:D-alanine ligase-related protein
358	16329642	1148	95	70	4.16644e-07	0	ABC transporter
359	16331022	1148	95	70	4.16644e-07	0	dolichyl-phosphate-mannose synthase
360	16329330	1148	101	73	4.20365e-07	0	ATP synthase subunit b'
361	16329381	1148	101	73	4.20365e-07	0	lysine decarboxylase
362	16329441	1148	101	73	4.20365e-07	0	UDP-glucose dehydrogenase
363	16331534	1148	101	73	4.20365e-07	0	Na/H+ antiporter
364	16329236	1148	112	78	4.31373e-07	0	dihydrodipicolinate reductase
365	16329766	1148	112	78	4.31373e-07	0	unknown protein
366	16331723	1148	112	78	4.31373e-07	0	phosphoribosyl formylglycinamidine cyclo-ligase
367	16330305	1148	112	78	4.31373e-07	0	UDP-N-acetylmuramoylalanine--D-glutamate ligase
368	16331997	1148	97	71	4.32914e-07	0	aspartate aminotransferase
369	16331578	1148	97	71	4.32914e-07	0	hypothetical protein
370	16331464	1148	97	71	4.32914e-07	0	citrate synthase
371	16329343	1148	99	72	4.34747e-07	0	7,8-dihydro-6-hydroxymethylpterin-pyrophosphokin ase
372	16330499	1148	99	72	4.34747e-07	0	(3R)-hydroxymyristol acyl carrier protein dehydrase
373	16331116	1148	62	51	4.76009e-07	0	transcriptional activator protein; NtcB
374	16331201	1148	120	81	4.97504e-07	0	PCC7942 clock gene...ORFF
375	16331499	1148	120	81	4.97504e-07	0	put. ATPase
376	16331775	1148	84	64	5.08408e-07	0	hypothetical protein
377	16331640	1148	84	64	5.08408e-07	0	5-methyltetrahydrofolate--homocysteine methyltransferase
378	16330207	1148	84	64	5.08408e-07	0	unknown protein
379	16330883	1148	77	60	5.30584e-07	0	penicillin-binding protein 4
380	16331169	1148	67	54	5.72341e-07	0	D-alanyl-D-alanine carboxypeptidase
381	16331921	1148	67	54	5.72341e-07	0	putative protein kinase
382	16330450	1148	67	54	5.72341e-07	0	unknown protein
383	16330863	1148	67	54	5.72341e-07	0	unknown protein
384	16331883	1148	67	54	5.72341e-07	0	NarL subfamily
385	16330984	1148	72	57	5.92216e-07	0	NarL subfamily
386	16332111	1148	72	57	5.92216e-07	0	sulfate binding protein; SbpA
387	16332169	1148	110	77	6.04936e-07	0	hypothetical protein
388	16329735	1148	110	77	6.04936e-07	0	penicillin-binding protein
389	16330861	1148	110	77	6.04936e-07	0	rod-shape-determining protein
390	16329679	1148	44	39	6.15666e-07	0	unknown protein
391	16330209	1148	86	65	6.16457e-07	0	ABC1-like
392	16329792	1148	56	47	6.58404e-07	0	unknown protein
393	16330068	1148	47	41	6.9712e-07	0	hypothetical protein
394	16331828	1148	79	61	6.98039e-07	0	hypothetical protein
395	16330268	1148	79	61	6.98039e-07	0	OppB in a binding protein-dependent transport system
396	16330992	1148	79	61	6.98039e-07	0	zeta-carotene desaturase precursor
397	16331332	1148	88	66	7.29258e-07	0	ABC transporter
398	16330524	1148	50	43	7.29523e-07	0	potassium-transporting ATPase D chain
399	16331133	1148	64	52	7.5275e-07	0	dihydroorotase
400	16329387	1148	115	79	7.60525e-07	0	protease; HhoA
401	16330598	1148	115	79	7.60525e-07	0	protease; HhoB
402	16330172	1148	115	79	7.60525e-07	0	lipoprotein signal peptidase
403	16329977	1148	115	79	7.60525e-07	0	serine protease; HtrA
404	16331482	1148	115	79	7.60525e-07	0	anthranilate synthase component II
405	16331613	1148	108	76	7.74554e-07	0	hypothetical protein
406	16331363	1148	33	31	7.79084e-07	0	transposase
407	16331397	1148	33	31	7.79084e-07	0	transposase
408	16331941	1148	33	31	7.79084e-07	0	transposase
409	16330046	1148	33	31	7.79084e-07	0	transposase
410	16331183	1148	33	31	7.79084e-07	0	transposase
411	16331937	1148	33	31	7.79084e-07	0	transposase
412	16329377	1148	74	58	8.23671e-07	0	high affinity sulfate transporter
413	16329708	1148	74	58	8.23671e-07	0	hypothetical protein
414	16331764	1148	90	67	8.41674e-07	0	delta(24)-sterol C-methyltransferase
415	16329589	1148	90	67	8.41674e-07	0	c-type cytochrome synthesis protein
416	16329179	1148	90	67	8.41674e-07	0	arginine decarboxylase
417	16332023	1148	81	62	8.95431e-07	0	soluble lytic transglycosylase
418	16330428	1148	81	62	8.95431e-07	0	quinolene resistance protein; NorA
419	16329323	1148	106	75	9.2402e-07	0	carboxyl-terminal protease
420	16329861	1148	106	75	9.2402e-07	0	malonyl coenzyme A-acyl carrier protein transacylase
421	16329750	1148	106	75	9.2402e-07	0	potassium channel
422	16330989	1148	106	75	9.2402e-07	0	hypothetical protein
423	16331083	1148	61	50	9.42182e-07	0	unknown protein
424	16330382	1148	61	50	9.42182e-07	0	deoxyribopyrimidine photolyase
425	16331303	1148	92	68	9.47369e-07	0	hypothetical protein
426	16330005	1148	92	68	9.47369e-07	0	hypothetical protein
427	16329668	1148	92	68	9.47369e-07	0	unknown protein
428	16331720	1148	104	74	1.04121e-06	0	dTDP-glucose 4,6-dehydratase
429	16332335	1148	96	70	1.10906e-06	0	phosphoribosyl-ATP pyrophosphohydrolase:phosphoribosyl-AMP cyclohydrolase
430	16332275	1148	96	70	1.10906e-06	0	unknown protein
431	16329547	1148	76	59	1.1145e-06	0	extracellular nuclease
432	16331374	1148	76	59	1.1145e-06	0	OppB in a binding protein-dependent transport system
433	16330372	1148	76	59	1.1145e-06	0	extracellular solute-binding protein
434	16329243	1148	102	73	1.11888e-06	0	phosphoglycerate mutase
435	16329332	1148	102	73	1.11888e-06	0	ATP synthase subunit a
436	16331137	1148	58	48	1.12311e-06	0	beta transducin-like protein
437	16332185	1148	66	53	1.14527e-06	0	ABC-transporter DevB homologue
438	16332244	1148	66	53	1.14527e-06	0	unknown protein
439	16331742	1148	66	53	1.14527e-06	0	sensory transduction histidine kinase
440	16329898	1148	98	71	1.14974e-06	0	ABC transporter
441	16329575	1148	100	72	1.15455e-06	0	thiamin biosynthetic bifunctional enzyme
442	16329565	1148	100	72	1.15455e-06	0	urease accessory protein G
443	16331580	1148	100	72	1.15455e-06	0	Na(+)/H(+) antiporter
444	16331158	1148	100	72	1.15455e-06	0	twitching motility protein
445	16332029	1148	100	72	1.15455e-06	0	magnesium and cobalt transport protein
446	16332036	1148	118	80	1.16171e-06	0	hypothetical protein
447	16331970	1148	118	80	1.16171e-06	0	unknown protein
448	16329480	1148	118	80	1.16171e-06	0	hypothetical protein
449	16331409	1148	118	80	1.16171e-06	0	DNA recombinase
450	16330154	1148	43	38	1.17822e-06	0	unknown protein
451	16330203	1148	43	38	1.17822e-06	0	Leu/Phe-tRNA-protein transferase
452	16330162	1148	113	78	1.17845e-06	0	30S ribosomal protein S1
453	16329342	1148	113	78	1.17845e-06	0	unknown protein
454	16331461	1148	55	46	1.27403e-06	0	unknown protein
455	16331947	1148	55	46	1.27403e-06	0	unknown protein
456	16329581	1148	46	40	1.33209e-06	0	hypothetical protein
457	16329530	1148	85	64	1.37189e-06	0	hypothetical protein
458	16329187	1148	52	44	1.37192e-06	0	regulatory protein; PchR
459	16330183	1148	23	23	1.44936e-06	0	unknown protein
460	16331934	1148	78	60	1.46998e-06	0	mercuric resistance operon regulatory protein
461	16330827	1148	78	60	1.46998e-06	0	hypothetical protein
462	16329393	1148	78	60	1.46998e-06	0	unknown protein
463	16330473	1148	63	51	1.4797e-06	0	glutathione peroxidase
464	16329551	1148	63	51	1.4797e-06	0	unknown protein
465	16330238	1148	63	51	1.4797e-06	0	unknown protein
466	16332116	1148	32	30	1.49188e-06	0	general secretion pathway protein G
467	16331862	1148	73	57	1.67851e-06	0	polyphosphate kinase
468	16329218	1148	73	57	1.67851e-06	0	hypothetical protein
469	16331156	1148	68	54	1.68363e-06	0	cation or drug efflux system protein
470	16330233	1148	68	54	1.68363e-06	0	unknown protein
471	16330234	1148	68	54	1.68363e-06	0	unknown protein
472	16330134	1148	68	54	1.68363e-06	0	unknown protein
473	16332161	1148	60	49	1.82539e-06	0	glutaredoxin
474	16330623	1148	60	49	1.82539e-06	0	HglK
475	16329908	1148	80	61	1.89299e-06	0	aklaviketone reductase
476	16329449	1148	89	66	1.9189e-06	0	glycolate oxidase subunit; GlcE
477	16330852	1148	89	66	1.9189e-06	0	catabolite gene activator protein
478	16330857	1148	89	66	1.9189e-06	0	HlyB family
479	16330763	1148	109	76	2.0467e-06	0	UDP-N-acetylmuramoylalanyl-D-glutamyl-2, 6-diamino-pimelate-D-alanyl-D-alanine ligase
480	16330103	1148	109	76	2.0467e-06	0	phosphoribosyl aminoidazole succinocarboxamide synthetase
481	16330475	1148	109	76	2.0467e-06	0	3-ketoacyl-acyl carrier protein reductase
482	16332155	1148	116	79	2.07335e-06	0	carbamoyl-phosphate synthetase subunit A
483	16329775	1148	116	79	2.07335e-06	0	leader peptidase I
484	16329423	1148	116	79	2.07335e-06	0	biotin [acetyl-CoA-carboxylase] ligase
485	16330730	1148	91	67	2.19405e-06	0	cation-transporting ATPase; E1-E2 ATPase
486	16331291	1148	65	52	2.23791e-06	0	cation or drug efflux system protein
487	16331184	1148	82	62	2.3831e-06	0	dTDP-4-dehydrorhamnose 3,5-epimerase
488	16330401	1148	82	62	2.3831e-06	0	neopullulanase
489	16331999	1148	82	62	2.3831e-06	0	unknown protein
490	16331782	1148	82	62	2.3831e-06	0	protochlorophyllide oxido-reductase
491	16330227	1148	70	55	2.39993e-06	0	hypothetical protein
492	16331963	1148	70	55	2.39993e-06	0	pyridoxal phosphate biosynthetic protein; PdxA
493	16330324	1148	70	55	2.39993e-06	0	NarL subfamily
494	16329885	1148	70	55	2.39993e-06	0	nitrate transport protein; NrtD
495	16332076	1148	70	55	2.39993e-06	0	unknown protein
496	16330482	1148	107	75	2.41382e-06	0	unknown protein
497	16330395	1148	107	75	2.41382e-06	0	glycinamide ribonucleotide transformylase
498	16329955	1148	35	32	2.43557e-06	0	transposase
499	16329891	1148	35	32	2.43557e-06	0	unknown protein
500	16330635	1148	93	68	2.45163e-06	0	polysialic acid transport ATP-binding protein; KpsT
501	16329646	1148	93	68	2.45163e-06	0	hypothetical protein
502	16331669	1148	27	26	2.57622e-06	0	unknown protein
503	16331204	1148	48	41	2.62651e-06	0	unknown protein
504	16329944	1148	48	41	2.62651e-06	0	unknown protein
505	16332285	1148	48	41	2.62651e-06	0	hypothetical protein
506	16331256	1148	95	69	2.6749e-06	0	putative; ORF1
507	16331544	1148	95	69	2.6749e-06	0	SphX protein precursor
508	16331420	1148	105	74	2.69687e-06	0	glucose-1-phosphate thymidylyltransferase
509	16329707	1148	105	74	2.69687e-06	0	phosphate starvation-inducible protein
510	16329543	1148	105	74	2.69687e-06	0	dihydroorotase
511	16330321	1148	31	29	2.82367e-06	0	transposase
512	16332305	1148	62	50	2.8449e-06	0	unknown protein
513	16330864	1148	62	50	2.8449e-06	0	UDP-N-acetyl-D-mannosaminuronic acid transferase
514	16330099	1148	97	70	2.84601e-06	0	cell division inhibitor
515	16330521	1148	97	70	2.84601e-06	0	potassium-transporting ATPase B chain
516	16332205	1148	103	73	2.88113e-06	0	light-independent protochlorophyllide reductase iron protein subunit; ChlL
517	16329865	1148	84	63	2.93577e-06	0	unknown protein
518	16330402	1148	99	71	2.94724e-06	0	ABC transporter
519	16329703	1148	99	71	2.94724e-06	0	ABC transporter
520	16330671	1148	99	71	2.94724e-06	0	S-adenosylhomocysteine hydrolase
521	16331370	1148	99	71	2.94724e-06	0	ABC transporter
522	16330295	1148	99	71	2.94724e-06	0	putative iojap protein
523	16330576	1148	99	71	2.94724e-06	0	acetolactate synthase
524	16331423	1148	99	71	2.94724e-06	0	glucose inhibited division protein A
525	16329501	1148	101	72	2.96285e-06	0	perosamine synthetase
526	16331088	1148	114	78	3.13469e-06	0	primosomal protein N'
527	16330820	1148	114	78	3.13469e-06	0	30S ribosomal protein S1
528	16330180	1148	114	78	3.13469e-06	0	phosphatidate cytidylyltransferase
529	16330578	1148	114	78	3.13469e-06	0	thiol:disulfide interchange protein; TrxA
530	16331536	1148	67	53	3.27334e-06	0	hypothetical protein
531	16330136	1148	67	53	3.27334e-06	0	unknown protein
532	16330774	1148	67	53	3.27334e-06	0	unknown protein
533	16330329	1148	72	56	3.32695e-06	0	unknown protein
534	16330595	1148	38	34	3.36139e-06	0	resolvase
535	16330141	1148	38	34	3.36139e-06	0	unknown protein
536	16329191	1148	38	34	3.36139e-06	0	ferrichrome-iron receptor
537	16330260	1148	59	48	3.46377e-06	0	hypothetical protein
538	16329222	1148	86	64	3.54151e-06	0	unknown protein
539	16332256	1148	86	64	3.54151e-06	0	DNR protein
540	16330205	1148	86	64	3.54151e-06	0	unknown protein
541	16331062	1148	122	81	3.98057e-06	0	DNA repair protein; RecN
542	16330002	1148	122	81	3.98057e-06	0	10kD chaperonin
543	16329752	1148	41	36	4.12637e-06	0	unknown protein
544	16331798	1148	88	65	4.18531e-06	0	unknown protein
545	16331814	1148	88	65	4.18531e-06	0	ABC transporter
546	16329719	1148	88	65	4.18531e-06	0	unknown protein
547	16332235	1148	112	77	4.22992e-06	0	UDP-N-acetylglucosamine-N-acetylmuramyl-(pentape ptide)pyrophosphoryl-undecaprenol N-acetylglucosamine transferase
548	16331086	1148	112	77	4.22992e-06	0	N utilization substance protein B
549	16331560	1148	112	77	4.22992e-06	0	hypothetical protein
550	16330612	1148	64	51	4.27368e-06	0	unknown protein
551	16331369	1148	64	51	4.27368e-06	0	unknown protein
552	16331444	1148	64	51	4.27368e-06	0	hypothetical protein
553	16329665	1148	53	44	4.50926e-06	0	unknown protein
554	16330385	1148	69	54	4.64681e-06	0	RNA polymerase sigma-E factor
555	16331029	1148	69	54	4.64681e-06	0	hypothetical protein
556	16332225	1148	50	42	4.80346e-06	0	leukotoxin; LtA
557	16329211	1148	50	42	4.80346e-06	0	unknown protein
558	16329320	1148	90	66	4.8462e-06	0	potential FMN-protein
559	16329858	1148	90	66	4.8462e-06	0	ABC transporter
560	16330564	1148	81	61	4.89076e-06	0	cytochrome c oxidase subunit III
561	16330247	1148	81	61	4.89076e-06	0	unknown protein
562	16332302	1148	81	61	4.89076e-06	0	unknown protein
563	16329495	1148	81	61	4.89076e-06	0	dTDP-6-deoxy-L-mannose-dehydrogenase
564	16329880	1148	81	61	4.89076e-06	0	cytochrome c oxidase subunit II
565	16329718	1148	81	61	4.89076e-06	0	ComE
566	16331700	1148	81	61	4.89076e-06	0	acetyl-coenzyme A synthetase
567	16329882	1148	81	61	4.89076e-06	0	cytochrome c oxidase subunit III
568	16330839	1148	110	76	5.25167e-06	0	extragenic suppressor; SuhB
569	16329479	1148	110	76	5.25167e-06	0	S-adenosylmethionine synthetase
570	16329569	1148	30	28	5.28299e-06	0	unknown protein
571	16329677	1148	61	49	5.35331e-06	0	hypothetical protein
572	16331203	1148	92	67	5.49727e-06	0	dolichol phosphate mannose synthase
573	16331162	1148	117	79	5.51322e-06	0	ATP-dependent Clp protease proteolytic subunit
574	16332002	1148	76	58	5.93624e-06	0	unknown protein
575	16331904	1148	83	62	6.05503e-06	0	mercuric resistance operon regulatory protein; precorrin isomerase
576	16332145	1148	83	62	6.05503e-06	0	quinolinate synthetase
577	16332056	1148	94	68	6.10602e-06	0	ATP phosphoribosyltransferase
578	16331572	1148	94	68	6.10602e-06	0	hypothetical protein
579	16331494	1148	94	68	6.10602e-06	0	general secretion pathway protein E
580	16331846	1148	108	75	6.11596e-06	0	unknown protein
581	16331758	1148	108	75	6.11596e-06	0	ATP-dependent RNA helicase; DeaD
582	16331987	1148	37	33	6.19926e-06	0	methyl-accepting chemotaxis protein II
583	16330567	1148	37	33	6.19926e-06	0	catalase hpi
584	16331251	1148	66	52	6.21446e-06	0	ycf37 gene product
585	16330867	1148	58	47	6.4411e-06	0	membrane protein
586	16332243	1148	58	47	6.4411e-06	0	glutathione S-transferase
587	16330455	1148	96	69	6.63542e-06	0	water channel protein
588	16331390	1148	96	69	6.63542e-06	0	unknown protein
589	16331030	1148	106	74	6.76772e-06	0	molybdopterin biosynthesis MoeB protein
590	16330157	1148	98	70	7.0456e-06	0	phosphoglycolate phosphatase
591	16330703	1148	98	70	7.0456e-06	0	dTDP-glucose 4-6-dehydratase
592	16331317	1148	104	73	7.18025e-06	0	hypothetical protein
593	16329172	1148	104	73	7.18025e-06	0	hypothetical protein
594	16331785	1148	104	73	7.18025e-06	0	hypothetical protein
595	16330569	1148	100	71	7.29645e-06	0	acetohydroxy acid synthase
596	16329948	1148	100	71	7.29645e-06	0	N-acetylglutamate kinase
597	16331003	1148	100	71	7.29645e-06	0	ABC transporter
598	16331786	1148	102	72	7.35107e-06	0	alkaline phosphatase like protein
599	16329177	1148	102	72	7.35107e-06	0	GDP-D-mannose dehydratase
600	16330784	1148	102	72	7.35107e-06	0	cyclase
601	16330680	1148	102	72	7.35107e-06	0	ATP synthase e subunit
602	16329831	1148	85	63	7.35178e-06	0	dihydroflavonol 4-reductase
603	16330999	1148	85	63	7.35178e-06	0	arsenate reductase
604	16329413	1148	85	63	7.35178e-06	0	unknown protein
605	16329475	1148	55	45	7.44444e-06	0	unknown protein
606	16331081	1148	55	45	7.44444e-06	0	negative aliphatic amidase regulator
607	16331691	1148	40	35	7.55467e-06	0	unknown protein
608	16330943	1148	78	59	7.66945e-06	0	glycerol-3-phosphate dehydrogenase
609	16331671	1148	63	50	7.98184e-06	0	aspartate 1-decarboxylase
610	16330142	1148	63	50	7.98184e-06	0	unknown protein
611	16330661	1148	63	50	7.98184e-06	0	cation or drug efflux system protein
612	16330889	1148	63	50	7.98184e-06	0	hypothetical protein
613	16332074	1148	115	78	8.11912e-06	0	hypothetical protein
614	16329876	1148	115	78	8.11912e-06	0	L-argininosuccinate lyase
615	16331454	1148	115	78	8.11912e-06	0	biotin carboxyl carrier protein of acetyl-CoA carboxylase
616	16331633	1148	52	43	8.25497e-06	0	unknown protein
617	16331900	1148	52	43	8.25497e-06	0	unknown protein
618	16331812	1148	52	43	8.25497e-06	0	transcriptional regulatory protein
619	16332315	1148	33	30	8.36017e-06	0	unknown protein
620	16331912	1148	33	30	8.36017e-06	0	transposase
621	16332112	1148	33	30	8.36017e-06	0	hypothetical protein
622	16330060	1148	43	37	8.45704e-06	0	b-carotene hydroxylase
623	16330844	1148	120	80	8.56329e-06	0	aspartate carbamoyltransferase
624	16331504	1148	73	56	8.65836e-06	0	conserved component of ABC transporter for natural amino acids
625	16330463	1148	49	41	8.75869e-06	0	hemolysin
626	16329951	1148	87	64	8.75903e-06	0	ABC transporter
627	16331458	1148	87	64	8.75903e-06	0	glycolate oxidase subunit; GlcD
628	16329884	1148	87	64	8.75903e-06	0	3-amino-5-hydroxybenzoic acid synthase
629	16330800	1148	68	53	8.77808e-06	0	ornithine acetyltransferase
630	16330124	1148	68	53	8.77808e-06	0	glutaredoxin 3
631	16329439	1148	46	39	8.85107e-06	0	photosystem II 12 kD extrinsic protein
632	16331929	1148	25	24	9.13173e-06	0	salt-stress induced hydrophobic peptide
633	16331071	1148	126	82	9.17167e-06	0	3-phosphoshikimate 1-carboxyvinyltransferase
634	16329461	1148	80	60	9.71016e-06	0	ferredoxin-sulfite reductase
635	16331789	1148	29	27	9.77193e-06	0	transposase
636	16331087	1148	29	27	9.77193e-06	0	unknown protein
637	16331013	1148	29	27	9.77193e-06	0	hypothetical protein
638	16329877	1148	89	65	1.02435e-05	0	hypothetical protein
639	16329893	1148	89	65	1.02435e-05	0	Zinc exporter
640	16330186	1148	113	77	1.07239e-05	0	Holliday junction DNA helicase; RuvA
641	16330097	1148	123	81	1.09288e-05	0	DNA helicase II
642	16330514	1148	123	81	1.09288e-05	0	hypothetical protein
643	16331412	1148	123	81	1.09288e-05	0	GMP synthetase
644	16329201	1148	36	32	1.12793e-05	0	ferrichrome-iron receptor
645	16331865	1148	75	57	1.14163e-05	0	septum site-determining protein; MinC
646	16330016	1148	75	57	1.14163e-05	0	unknown protein
647	16329973	1148	65	51	1.15299e-05	0	high-affinity branched-chain amino acid transport protein
648	16329465	1148	65	51	1.15299e-05	0	hypothetical protein
649	16331004	1148	65	51	1.15299e-05	0	high-affinity branched-chain amino acid transport permease protein
650	16331159	1148	57	46	1.17439e-05	0	general secretion pathway protein F
651	16329241	1148	57	46	1.17439e-05	0	hypothetical protein
652	16332292	1148	91	66	1.17601e-05	0	hypothetical protein
653	16330752	1148	91	66	1.17601e-05	0	hypothetical protein
654	16332164	1148	82	61	1.20614e-05	0	hypothetical protein
655	16330711	1148	82	61	1.20614e-05	0	cytochrome c oxidase subunit II
656	16330689	1148	70	54	1.208e-05	0	hydrogenase subunit
657	16329653	1148	70	54	1.208e-05	0	hypothetical protein
658	16329652	1148	93	67	1.32514e-05	0	unknown protein
659	16330848	1148	93	67	1.32514e-05	0	unknown protein
660	16331371	1148	93	67	1.32514e-05	0	30S ribosomal protein S21
661	16332157	1148	93	67	1.32514e-05	0	mannose-1-phosphate guanyltransferase
662	16331434	1148	93	67	1.32514e-05	0	hypothetical protein
663	16331773	1148	93	67	1.32514e-05	0	imidazoleglycerol-phosphate dehydratase
664	16329743	1148	54	44	1.34641e-05	0	hypothetical protein
665	16330724	1148	39	34	1.36338e-05	0	hypothetical protein
666	16331507	1148	39	34	1.36338e-05	0	unknown protein
667	16331311	1148	118	79	1.4298e-05	0	NifS protein
668	16332214	1148	118	79	1.4298e-05	0	acetyl-CoA carboxylase alpha subunit
669	16332037	1148	118	79	1.4298e-05	0	ATP-dependent protease; ClpP
670	16330819	1148	62	49	1.45892e-05	0	3-chlorobenzoate-3,4-dioxygenase
671	16329386	1148	95	68	1.46483e-05	0	hypothetical protein
672	16331079	1148	84	62	1.47122e-05	0	sterol-C-methyltransferase
673	16331906	1148	77	58	1.47448e-05	0	hypothetical protein
674	16331650	1148	77	58	1.47448e-05	0	ferredoxin--nitrite reductase
675	16331160	1148	77	58	1.47448e-05	0	pilin biogenesis protein
676	16330383	1148	51	42	1.4847e-05	0	unknown protein
677	16329425	1148	109	75	1.50321e-05	0	spore germination protein c2
678	16331698	1148	42	36	1.51867e-05	0	cytochrome P450
679	16329455	1148	48	40	1.57044e-05	0	coproporphyrinogen III oxidase
680	16331926	1148	45	38	1.58611e-05	0	unknown protein
681	16331476	1148	45	38	1.58611e-05	0	glutathione S-transferase
682	16332035	1148	97	69	1.5872e-05	0	hypothetical protein
683	16330702	1148	97	69	1.5872e-05	0	unknown protein
684	16332304	1148	97	69	1.5872e-05	0	phosphoribosyl aminoimidazole carboxylase
685	16330348	1148	67	52	1.61921e-05	0	hypothetical protein
686	16331280	1148	67	52	1.61921e-05	0	hypothetical 35.6 kD protein
687	16329757	1148	72	55	1.62361e-05	0	integrin alpha-subunit domain homologue
688	16331844	1148	107	74	1.64579e-05	0	hypothetical protein
689	16331740	1148	99	70	1.68366e-05	0	hypothetical protein
690	16330050	1148	105	73	1.73237e-05	0	DNA binding protein HU
691	16329256	1148	101	71	1.74539e-05	0	cysteine synthase
692	16330330	1148	101	71	1.74539e-05	0	transfer RNA-Gln reductase
693	16331858	1148	86	63	1.76346e-05	0	ThiC protein
694	16331553	1148	86	63	1.76346e-05	0	ThiG protein
695	16329488	1148	86	63	1.76346e-05	0	ABC transporter
696	16329839	1148	86	63	1.76346e-05	0	ABC transporter
697	16330470	1148	103	72	1.76399e-05	0	phosphoglycerate dehydrogenase
698	16329549	1148	103	72	1.76399e-05	0	adenylylsulfate 3'-phosphotransferase
699	16331021	1148	59	47	1.78137e-05	0	unknown protein
700	16330951	1148	28	26	1.78711e-05	0	unknown protein
701	16332300	1148	79	59	1.86815e-05	0	zinc-containing alcohol dehydrogenase family
702	16329338	1148	79	59	1.86815e-05	0	hypothetical protein
703	16331401	1148	116	78	2.04743e-05	0	UDP-N-acetylglucosamine 1-carboxyvinyltransferase
704	16329688	1148	116	78	2.04743e-05	0	glutamate 5-kinase
705	16329659	1148	88	64	2.07812e-05	0	hypothetical protein
706	16329195	1148	64	50	2.092e-05	0	biopolymer transport ExbD protein homologue
707	16331290	1148	69	53	2.21725e-05	0	unknown protein
708	16329227	1148	121	80	2.24641e-05	0	unknown protein
709	16332048	1148	121	80	2.24641e-05	0	ornithine carbamoyltransferase chain f
710	16331126	1148	121	80	2.24641e-05	0	hypothetical protein
711	16329443	1148	81	60	2.3247e-05	0	hypothetical protein
712	16330104	1148	81	60	2.3247e-05	0	chloroplast import-associated channel IAP75
713	16329590	1148	81	60	2.3247e-05	0	hypothetical protein
714	16331815	1148	81	60	2.3247e-05	0	hypothetical protein
715	16331433	1148	81	60	2.3247e-05	0	ATP-dependent proteinase; BsgA
716	16331989	1148	53	43	2.39106e-05	0	unknown protein
717	16330771	1148	90	65	2.40828e-05	0	acetyltransferase
718	16329721	1148	38	33	2.42569e-05	0	unknown protein
719	16331954	1148	38	33	2.42569e-05	0	transposase
720	16329282	1148	127	82	2.58845e-05	0	geranylgeranyl pyrophosphate synthase
721	16329171	1148	127	82	2.58845e-05	0	solanesyl diphosphate synthase
722	16330008	1148	127	82	2.58845e-05	0	50S ribosomal protein L12
723	16329974	1148	61	48	2.61125e-05	0	unknown protein
724	16329986	1148	50	41	2.62433e-05	0	ethylene response sensor protein
725	16330065	1148	50	41	2.62433e-05	0	unknown protein
726	16330836	1148	114	77	2.6433e-05	0	inner membrane protein
727	16329645	1148	114	77	2.6433e-05	0	NAD+ dependent glycerol-3-phosphate dehydrogenase
728	16331113	1148	41	35	2.68653e-05	0	unknown protein
729	16329723	1148	92	66	2.74467e-05	0	N-acetylmuramoyl-L-alanine amidase
730	16331239	1148	92	66	2.74467e-05	0	NADH dehydrogenase subunit 4
731	16331873	1148	92	66	2.74467e-05	0	hypothetical protein
732	16330875	1148	92	66	2.74467e-05	0	NADH dehydrogenase subunit 3
733	16329706	1148	76	57	2.75441e-05	0	Fat protein
734	16331716	1148	47	39	2.76957e-05	0	unknown protein
735	16331998	1148	44	37	2.79782e-05	0	unknown protein
736	16329550	1148	44	37	2.79782e-05	0	biopolymer transport ExbB protein
737	16331861	1148	44	37	2.79782e-05	0	unknown protein
738	16331586	1148	83	61	2.84403e-05	0	CbiM protein
739	16331958	1148	83	61	2.84403e-05	0	unknown protein
740	16331007	1148	66	51	2.91879e-05	0	hypothetical protein
741	16332227	1148	66	51	2.91879e-05	0	unknown protein
742	16330505	1148	66	51	2.91879e-05	0	lactose transport system permease protein; LacG
743	16331125	1148	71	54	2.96776e-05	0	spermidine/putrescine-binding periplasmic protein
744	16331525	1148	71	54	2.96776e-05	0	phosphomannose isomerase
745	16331767	1148	94	67	3.07562e-05	0	hypothetical protein
746	16330376	1148	94	67	3.07562e-05	0	N-acetylmuramoyl-L-alanine amidase
747	16329341	1148	94	67	3.07562e-05	0	ABC transporter
748	16332010	1148	94	67	3.07562e-05	0	NADH dehydrogenase subunit 5
749	16332309	1148	94	67	3.07562e-05	0	HrEpiB
750	16329307	1148	23	22	3.11129e-05	0	unknown protein
751	16331254	1148	58	46	3.15345e-05	0	unknown protein
752	16329476	1148	58	46	3.15345e-05	0	unknown protein
753	16330523	1148	58	46	3.15345e-05	0	potassium-transporting ATPase C chain
754	16329472	1148	112	76	3.16656e-05	0	carboxysome formation protein
755	16329867	1148	112	76	3.16656e-05	0	dihydropteroate pyrophosphorylase
756	16332108	1148	112	76	3.16656e-05	0	monophosphatase
757	16330851	1148	27	25	3.23158e-05	0	unknown protein
758	16330776	1148	27	25	3.23158e-05	0	unknown protein
759	16331478	1148	96	68	3.38711e-05	0	acetolactate synthase
760	16330563	1148	96	68	3.38711e-05	0	cytochrome c oxidase subunit I
761	16329555	1148	96	68	3.38711e-05	0	histidinol dehydrogenase
762	16331142	1148	85	62	3.42337e-05	0	ferredoxin
763	16331715	1148	85	62	3.42337e-05	0	OppC in a binding protein-dependent transport system
764	16330606	1148	85	62	3.42337e-05	0	unknown protein
765	16331610	1148	78	58	3.488e-05	0	hypothetical protein
766	16331772	1148	78	58	3.488e-05	0	ABC transporter
767	16331978	1148	78	58	3.488e-05	0	molybdate-binding periplasmic protein
768	16331075	1148	119	79	3.61561e-05	0	adenylosuccinate lyase
769	16331014	1148	119	79	3.61561e-05	0	hypothetical protein
770	16329270	1148	119	79	3.61561e-05	0	NifS protein
771	16330504	1148	119	79	3.61561e-05	0	IMP dehydrogenase subunit
772	16329736	1148	18	18	3.62273e-05	0	unknown protein
773	16331172	1148	98	69	3.66297e-05	0	chloride channel protein
774	16331894	1148	98	69	3.66297e-05	0	unknown protein
775	16329739	1148	98	69	3.66297e-05	0	ABC1-like
776	16329365	1148	98	69	3.66297e-05	0	carbon dioxide concentrating mechanism protein; CcmM
777	16331568	1148	98	69	3.66297e-05	0	2-succinyl-6-hydroxy-2, 4-cyclohexadiene-1-carboxylate synthase
778	16329788	1148	55	44	3.6866e-05	0	phenoxybenzoate dioxygenase
779	16330853	1148	63	49	3.71449e-05	0	GDP-mannose pyrophosphorylase
780	16330808	1148	108	74	3.87869e-05	0	anthranilate synthase component I
781	16330445	1148	108	74	3.87869e-05	0	hypothetical protein
782	16330903	1148	100	70	3.88536e-05	0	hypothetical protein
783	16329881	1148	100	70	3.88536e-05	0	cytochrome c oxidase subunit I
784	16329257	1148	100	70	3.88536e-05	0	hypothetical protein
785	16330198	1148	73	55	3.89092e-05	0	unknown protein
786	16330063	1148	73	55	3.89092e-05	0	RNA polymerase sigma-E factor
787	16330758	1148	73	55	3.89092e-05	0	carbonic anhydrase
788	16330893	1148	68	52	3.97391e-05	0	nitrogen assimilation regulatory protein
789	16329176	1148	102	71	4.03554e-05	0	hypothetical protein
790	16332182	1148	102	71	4.03554e-05	0	NADH dehydrogenase
791	16329503	1148	102	71	4.03554e-05	0	unknown protein
792	16331607	1148	102	71	4.03554e-05	0	pyrimidine operon regulatory protein; PyrR
793	16329542	1148	102	71	4.03554e-05	0	glyoxalase II
794	16332198	1148	106	73	4.04696e-05	0	3-isopropylmalate dehydratase
795	16329337	1148	106	73	4.04696e-05	0	MorR protein
796	16329326	1148	106	73	4.04696e-05	0	ATP synthase g subunit
797	16332149	1148	106	73	4.04696e-05	0	hypothetical protein
798	16330655	1148	106	73	4.04696e-05	0	unknown protein
799	16330070	1148	106	73	4.04696e-05	0	hydrogenase expression/formation protein; HypE
800	16331101	1148	106	73	4.04696e-05	0	hemolysin
801	16332128	1148	106	73	4.04696e-05	0	phosphorybosilformimino-5-amino-phosphorybosil-4 -imidazolecarboxamideisomerase
802	16332174	1148	87	63	4.05681e-05	0	unknown protein
803	16330043	1148	87	63	4.05681e-05	0	glucose 6-phosphate dehydrogenase
804	16330855	1148	87	63	4.05681e-05	0	cytochrome b6/f complex iron-sulfur subunit
805	16331210	1148	104	72	4.09498e-05	0	cation-transporting ATPase; E1-E2 ATPase
806	16329485	1148	104	72	4.09498e-05	0	exopolysaccharide export protein
807	16329860	1148	104	72	4.09498e-05	0	cation-transporting ATPase; E1-E2 ATPase
808	16330562	1148	104	72	4.09498e-05	0	prephenate dehydrogenase
809	16329407	1148	104	72	4.09498e-05	0	peptide methionine sulfoxide reductase
810	16330042	1148	104	72	4.09498e-05	0	cysteine synthase
811	16329795	1148	104	72	4.09498e-05	0	ribonuclease II
812	16330971	1148	104	72	4.09498e-05	0	mannose-1-phosphate guanyltransferase
813	16330444	1148	37	32	4.25517e-05	0	unknown protein
814	16331830	1148	37	32	4.25517e-05	0	chorismate mutase
815	16331327	1148	80	59	4.34243e-05	0	high-affinity branched-chain amino acid transport ATP-binding protein
816	16331026	1148	80	59	4.34243e-05	0	beta-glucosidase
817	16331056	1148	49	40	4.56008e-05	0	hypothetical protein
818	16331228	1148	60	47	4.57917e-05	0	unknown protein
819	16332332	1148	40	34	4.68232e-05	0	hypothetical protein
820	16329186	1148	40	34	4.68232e-05	0	ferric aerobactin receptor
821	16329299	1148	89	64	4.73479e-05	0	unknown protein
822	16330829	1148	89	64	4.73479e-05	0	unknown protein
823	16331626	1148	89	64	4.73479e-05	0	ABC transporter
824	16329846	1148	89	64	4.73479e-05	0	NADH dehydrogenase subunit 5
825	16331797	1148	46	38	4.80523e-05	0	unknown protein
826	16332075	1148	30	27	4.84114e-05	0	hypothetical protein
827	16331612	1148	30	27	4.84114e-05	0	amidase enhancer
828	16331779	1148	75	56	5.00562e-05	0	CobW protein
829	16329401	1148	75	56	5.00562e-05	0	3'-phosphoadenosine-5'-phosphosulfate sulfotransferase
830	16331766	1148	75	56	5.00562e-05	0	aldehyde dehydrogenase
831	16331292	1148	75	56	5.00562e-05	0	succinate-semialdehyde dehydrogenase (NADP+)
832	16330610	1148	117	78	5.02551e-05	0	beta-ketoacyl-acyl carrier protein synthase III
833	16331109	1148	117	78	5.02551e-05	0	hypothetical protein
834	16330707	1148	117	78	5.02551e-05	0	tRNA delta-2-isopentenylpyrophosphate (IPP) transferase
835	16330315	1148	65	50	5.1452e-05	0	unknown protein
836	16330740	1148	65	50	5.1452e-05	0	H+/Ca2+ exchanger
837	16330764	1148	65	50	5.1452e-05	0	cytochrome; CytM
838	16332254	1148	65	50	5.1452e-05	0	hypothetical protein
839	16330114	1148	70	53	5.29267e-05	0	unknown protein
840	16330856	1148	70	53	5.29267e-05	0	HlyD family of secretion proteins
841	16329434	1148	82	60	5.32048e-05	0	iron transport protein
842	16330128	1148	82	60	5.32048e-05	0	pyridine nucleotide transhydrogenase alpha subunit
843	16331517	1148	91	65	5.44371e-05	0	unknown protein
844	16331061	1148	91	65	5.44371e-05	0	hypothetical protein
845	16329616	1148	91	65	5.44371e-05	0	long-chain-fatty-acid CoA ligase
846	16332028	1148	91	65	5.44371e-05	0	unknown protein
847	16330881	1148	57	45	5.47519e-05	0	unknown protein
848	16331094	1148	57	45	5.47519e-05	0	unknown protein
849	16331503	1148	122	80	5.75761e-05	0	methionyl-tRNA formyltransferase
850	16329319	1148	122	80	5.75761e-05	0	L-glutamine:D-fructose-6-P amidotransferase
851	16331675	1148	122	80	5.75761e-05	0	peptidyl-tRNA hydrolase
852	16329916	1148	122	80	5.75761e-05	0	50S ribosomal protein L17
853	16329883	1148	122	80	5.75761e-05	0	thioredoxin
854	16329640	1148	26	24	5.77804e-05	0	transposase
855	16331470	1148	26	24	5.77804e-05	0	unknown protein
856	16332009	1148	93	66	6.16556e-05	0	NADH dehydrogenase subunit 4
857	16331732	1148	93	66	6.16556e-05	0	NADH dehydrogenase subunit 5
858	16331763	1148	93	66	6.16556e-05	0	b-carotene ketolase
859	16330027	1148	93	66	6.16556e-05	0	NADH dehydrogenase subunit 5
860	16329430	1148	93	66	6.16556e-05	0	NADH dehydrogenase subunit 4
861	16331404	1148	33	29	6.27013e-05	0	unknown protein
862	16330717	1148	33	29	6.27013e-05	0	unknown protein
863	16331473	1148	77	57	6.32849e-05	0	carbonic anhydrase
864	16329442	1148	77	57	6.32849e-05	0	UbiH protein
865	16329886	1148	77	57	6.32849e-05	0	integral membrane components of other binding-protein-dependent transport system
866	16330176	1148	77	57	6.32849e-05	0	glutamine-binding periplasmic protein/glutamine transport system permease protein
867	16329910	1148	115	77	6.33291e-05	0	adenylosuccinate synthetase
868	16330947	1148	115	77	6.33291e-05	0	rRNA methylase
869	16331212	1148	115	77	6.33291e-05	0	hypothetical protein
870	16331343	1148	54	43	6.3523e-05	0	hypothetical protein
871	16330805	1148	84	61	6.42098e-05	0	ABC transporter
872	16330904	1148	84	61	6.42098e-05	0	hydrogenase isoenzymes formation protein; HypB
873	16331110	1148	84	61	6.42098e-05	0	P protein of glycine cleavage complex
874	16331418	1148	62	48	6.45788e-05	0	hypothetical protein
875	16330890	1148	95	67	6.87771e-05	0	3-isopropylmalate dehydratase
876	16331755	1148	95	67	6.87771e-05	0	ribonuclease H
877	16332087	1148	95	67	6.87771e-05	0	dihydroorotate dehydrogenase
878	16329947	1148	72	54	6.91e-05	0	SrrA
879	16330596	1148	72	54	6.91e-05	0	P3 protein
880	16331793	1148	72	54	6.91e-05	0	periplasmic iron-binding protein
881	16332024	1148	72	54	6.91e-05	0	serine proteinase
882	16329276	1148	72	54	6.91e-05	0	unknown protein
883	16331179	1148	72	54	6.91e-05	0	unknown protein
884	16331352	1148	51	41	7.14831e-05	0	cytochrome b6-f complex subunit 4
885	16330354	1148	128	82	7.20264e-05	0	endonuclease III
886	16331048	1148	113	76	7.43912e-05	0	ClpB protein
887	16329997	1148	113	76	7.43912e-05	0	hypothetical protein
888	16331154	1148	113	76	7.43912e-05	0	ClpB protein
889	16331384	1148	113	76	7.43912e-05	0	ATP-dependent Clp protease regulatory subunit
890	16330213	1148	97	68	7.55286e-05	0	N-acetylmuramoyl-L-alanine amidase
891	16330652	1148	97	68	7.55286e-05	0	D-isomer specific 2-hydroxyacid dehydrogenase family
892	16330759	1148	97	68	7.55286e-05	0	serine acetyltransferase
893	16330818	1148	86	62	7.638e-05	0	ABC transporter
894	16331842	1148	86	62	7.638e-05	0	N-acyl-L-amino acid amidohydrolase
895	16331466	1148	86	62	7.638e-05	0	hypothetical protein
896	16329290	1148	86	62	7.638e-05	0	glycogen operon protein; GlgX
897	16332230	1148	86	62	7.638e-05	0	N-acyl-L-amino acid amidohydrolase
898	16331994	1148	86	62	7.638e-05	0	unknown protein
899	16329268	1148	48	39	7.79131e-05	0	unknown protein
900	16329651	1148	48	39	7.79131e-05	0	hypothetical protein
901	16332262	1148	48	39	7.79131e-05	0	unknown protein
902	16331918	1148	79	58	7.87292e-05	0	nitrilase
903	16329635	1148	79	58	7.87292e-05	0	regulatory protein for beta-lactamase
904	16330961	1148	79	58	7.87292e-05	0	delta-1-pyrroline-5-carboxylate dehydrogenase
905	16330310	1148	39	33	8.04117e-05	0	unknown protein
906	16329194	1148	39	33	8.04117e-05	0	ferrichrome-iron receptor
907	16331281	1148	99	69	8.15925e-05	0	2-isopropylmalate synthase
908	16329379	1148	99	69	8.15925e-05	0	Mg chelatase subunit; ChlD
909	16331759	1148	99	69	8.15925e-05	0	N-acetyl-gamma-glutamyl-phosphate reductase
910	16331407	1148	99	69	8.15925e-05	0	aspartate aminotransferase
911	16332004	1148	45	37	8.2037e-05	0	bicarbonate transporter
912	16329511	1148	111	75	8.288e-05	0	UDP-glucose-4-epimerase
913	16330381	1148	111	75	8.288e-05	0	ribosomal-protein-alanine acetyltransferase
914	16332063	1148	111	75	8.288e-05	0	ammonium transport protein
915	16330156	1148	42	35	8.30886e-05	0	unknown protein
916	16329483	1148	29	26	8.48064e-05	0	hypothetical protein
917	16332284	1148	29	26	8.48064e-05	0	unknown protein
918	16331240	1148	29	26	8.48064e-05	0	unknown protein
919	16329325	1148	29	26	8.48064e-05	0	unknown protein
920	16331859	1148	101	70	8.66125e-05	0	serum resistance locus; BrkB
921	16330350	1148	101	70	8.66125e-05	0	threonine synthase
922	16331326	1148	101	70	8.66125e-05	0	hypothetical protein
923	16331391	1148	101	70	8.66125e-05	0	carboxyl-terminal processing protease
924	16331009	1148	109	74	8.85818e-05	0	hypothetical protein
925	16330721	1148	109	74	8.85818e-05	0	isochorismate synthase
926	16329662	1148	109	74	8.85818e-05	0	unknown protein
927	16330474	1148	74	55	8.85932e-05	0	acetyl coenzyme A acetyltransferase (thiolase)
928	16332097	1148	74	55	8.85932e-05	0	bacterioferritin
929	16329403	1148	120	79	8.91139e-05	0	shikimate kinase
930	16330216	1148	88	63	8.95999e-05	0	unknown protein
931	16331596	1148	88	63	8.95999e-05	0	uroporphyrin-III C-methyltransferase
932	16329777	1148	88	63	8.95999e-05	0	cytochrome oxidase d subunit I
933	16330107	1148	88	63	8.95999e-05	0	unknown protein
934	16332047	1148	103	71	9.02042e-05	0	hypothetical protein
935	16331787	1148	103	71	9.02042e-05	0	hypothetical protein
936	16332013	1148	103	71	9.02042e-05	0	Mg-protoporphyrin IX methyl transferase
937	16329216	1148	103	71	9.02042e-05	0	peptide methionine sulfoxide reductase
938	16329281	1148	107	73	9.15402e-05	0	anthranilate synthetase alpha-subunit
939	16330179	1148	107	73	9.15402e-05	0	precorrin decarbocylase
940	16330090	1148	105	72	9.19729e-05	0	carboxyl-terminal protease
941	16330998	1148	69	52	9.2168e-05	0	unknown protein
942	16331564	1148	56	44	9.32755e-05	0	integral membrane protein
943	16330910	1148	56	44	9.32755e-05	0	hypothetical protein
944	16331257	1148	56	44	9.32755e-05	0	unknown protein
945	16330520	1148	56	44	9.32755e-05	0	potassium-transporting ATPase A chain
946	16330849	1148	56	44	9.32755e-05	0	melibiose carrier protein
947	16331164	1148	81	59	9.64796e-05	0	hypothetical protein
948	16330280	1148	81	59	9.64796e-05	0	unknown protein
949	16329184	1148	81	59	9.64796e-05	0	iron(III) dicitrate transport system permease protein; FecE
950	16331724	1148	81	59	9.64796e-05	0	methyltransferase
951	16329785	1148	25	23	0.000102152	0	unknown protein
952	16331271	1148	25	23	0.000102152	0	transposase
953	16330412	1148	25	23	0.000102152	0	unknown protein
954	16331234	1148	25	23	0.000102152	0	unknown protein
955	16330713	1148	90	64	0.00010369	0	ceramide glucosyltransferase
956	16331017	1148	90	64	0.00010369	0	maf protein
957	16329844	1148	90	64	0.00010369	0	NADH dehydrogenase subunit 4
958	16331802	1148	53	42	0.000107489	0	unknown protein
959	16329308	1148	32	28	0.000108161	0	unknown protein
960	16329619	1148	61	47	0.000109992	0	unknown protein
961	16330169	1148	61	47	0.000109992	0	hypothetical protein
962	16332018	1148	61	47	0.000109992	0	unknown protein
963	16329670	1148	76	56	0.000111713	0	hypothetical protein
964	16329364	1148	76	56	0.000111713	0	hypothetical protein
965	16332089	1148	76	56	0.000111713	0	unknown protein
966	16329245	1148	83	60	0.000116571	0	unknown protein
967	16331018	1148	83	60	0.000116571	0	unknown protein
968	16330026	1148	92	65	0.000118397	0	NADH dehydrogenase subunit 4
969	16330013	1148	92	65	0.000118397	0	secretory protein; SecE
970	16330976	1148	92	65	0.000118397	0	formamidopyrimidine-DNA glycosylase
971	16332025	1148	92	65	0.000118397	0	uroporphyrinogen decarboxylase
972	16329329	1148	92	65	0.000118397	0	ATP synthase subunit b
973	16332241	1148	92	65	0.000118397	0	exopolyphosphatase
974	16330609	1148	92	65	0.000118397	0	PlsX protein
975	16331289	1148	71	53	0.000119734	0	unknown protein
976	16329183	1148	71	53	0.000119734	0	iron(III) dicitrate transport system permease protein; FecD
977	16330795	1148	71	53	0.000119734	0	hypothetical protein
978	16330353	1148	118	78	0.000120014	0	hypothetical protein
979	16332222	1148	118	78	0.000120014	0	PCC7942 clock gene...ORFF
980	16332068	1148	118	78	0.000120014	0	ATP-dependent Clp protease proteolytic subunit
981	16330112	1148	16	16	0.000124659	0	protochlorophillide reductase 57 kD subunit
982	16330261	1148	35	30	0.000125542	0	transcriptional regulator
983	16330422	1148	35	30	0.000125542	0	transcriptional regulator
984	16329496	1148	47	38	0.000130925	0	hypothetical protein
985	16330587	1148	58	45	0.000132694	0	hypothetical protein
986	16330230	1148	58	45	0.000132694	0	beta transducin-like protein
987	16330405	1148	94	66	0.000133391	0	orotidine 5' monophosphate decarboxylase
988	16332162	1148	38	32	0.000136081	0	hypothetical protein
989	16329803	1148	38	32	0.000136081	0	hypothetical protein
990	16331489	1148	38	32	0.000136081	0	unknown protein
991	16331455	1148	44	36	0.000137838	0	carbon dioxide concentrating mechanism protein; CcmK
992	16332265	1148	78	57	0.000138723	0	unknown protein
993	16331421	1148	85	61	0.000138973	0	glycyl-tRNA synthetase beta chain
994	16329424	1148	85	61	0.000138973	0	hypothetical protein
995	16329813	1148	41	34	0.000139924	0	unknown protein
996	16331334	1148	123	80	0.000144108	0	amidophosphoribosyltransferase
997	16330088	1148	123	80	0.000144108	0	cell division FtsZ protein
998	16332251	1148	28	25	0.000146731	0	unknown protein
999	16332310	1148	96	67	0.000148254	0	ATP-binding protein
1000	16331679	1148	96	67	0.000148254	0	unknown protein
1001	16331483	1148	96	67	0.000148254	0	chlorophyll a synthase
1002	16330955	1148	96	67	0.000148254	0	alpha-isopropylmalate synthase
1003	16330501	1148	96	67	0.000148254	0	DrgA gene product
1004	16330946	1148	96	67	0.000148254	0	glycerol kinase
1005	16329634	1148	63	48	0.000149891	0	unknown protein
1006	16331135	1148	73	54	0.000152858	0	integrin alpha subunit domain homologue
1007	16331415	1148	55	43	0.000155972	0	cobinamide kinase/cobinamide phosphate guanylyltransferase
1008	16331047	1148	55	43	0.000155972	0	unknown protein
1009	16330059	1148	68	51	0.000156845	0	DNA-damage-inducible protein
1010	16331599	1148	68	51	0.000156845	0	rare lipoprotein A
1011	16330768	1148	68	51	0.000156845	0	unknown protein
1012	16331214	1148	98	68	0.000162479	0	hypothetical protein
1013	16332246	1148	98	68	0.000162479	0	pleiotropic regulatory protein
1014	16330619	1148	114	76	0.000169612	0	superoxide dismutase
1015	16332163	1148	114	76	0.000169612	0	RNA polymerase sigma-37
1016	16330452	1148	114	76	0.000169612	0	extragenic suppressor
1017	16330288	1148	114	76	0.000169612	0	hypothetical protein
1018	16330127	1148	80	58	0.000169832	0	naphthoate synthase
1019	16331575	1148	80	58	0.000169832	0	dGTP triphosphohydrolase
1020	16329746	1148	100	69	0.000175468	0	sulfolipid biosynthesis protein; SqdB
1021	16330643	1148	100	69	0.000175468	0	spore coat polysaccharide biosynthesis protein; SpsC
1022	16330379	1148	100	69	0.000175468	0	NADH dehydrogenase
1023	16330497	1148	100	69	0.000175468	0	hypothetical protein
1024	16329451	1148	24	22	0.000178561	0	unknown protein
1025	16331242	1148	24	22	0.000178561	0	unknown protein
1026	16330868	1148	24	22	0.000178561	0	unknown protein
1027	16330981	1148	24	22	0.000178561	0	activator of photopigment and puc expression
1028	16329422	1148	20	19	0.000181847	0	unknown protein
1029	16330087	1148	60	46	0.000183621	0	rare lipoprotein A
1030	16331961	1148	31	27	0.00018412	0	Ycf35
1031	16331864	1148	112	75	0.000185837	0	septum site-determining protein; MinD
1032	16329524	1148	102	70	0.000186539	0	UDP-glucose-4-epimerase
1033	16329494	1148	102	70	0.000186539	0	CDP-glucose-4,6-dehydratase
1034	16329751	1148	102	70	0.000186539	0	N-acetylornithine aminotransferase
1035	16331593	1148	102	70	0.000186539	0	acyl-[acyl-carrier-protein]--UDP-N-acetylglucosa mine o-acyltransferase
1036	16329636	1148	89	63	0.000190158	0	unknown protein
1037	16330244	1148	89	63	0.000190158	0	glycogen operon protein; GlgX
1038	16331977	1148	75	55	0.000192067	0	ABC transporter
1039	16329781	1148	75	55	0.000192067	0	dienelactone hydrolase
1040	16329516	1148	104	71	0.000194935	0	GDP-D-mannose dehydratase
1041	16329998	1148	104	71	0.000194935	0	L-threonine deaminase
1042	16331905	1148	104	71	0.000194935	0	cation-transporting ATPase; E1-E2 ATPase
1043	16331725	1148	104	71	0.000194935	0	ferrochelatase
1044	16332099	1148	110	74	0.000196	0	recombination protein
1045	16330299	1148	110	74	0.000196	0	phosphotransacetylase
1046	16330543	1148	110	74	0.000196	0	UDP-glucose 4-epimerase
1047	16331741	1148	110	74	0.000196	0	glucose inhibited division protein B
1048	16331196	1148	110	74	0.000196	0	unknown protein
1049	16330275	1148	49	39	0.000199371	0	phycocyanin alpha phycocyanobilin lyase; CpcE
1050	16331359	1148	65	49	0.000199766	0	ribonuclease D
1051	16331781	1148	65	49	0.000199766	0	unknown protein
1052	16330453	1148	106	72	0.000199848	0	histidinol phosphate aminotransferase
1053	16329285	1148	106	72	0.000199848	0	a negative regulator of pho regulon
1054	16332154	1148	106	72	0.000199848	0	2-hydroxyaciddehydrogenase
1055	16331284	1148	108	73	0.00020046	0	hypothetical protein
1056	16330285	1148	126	81	0.000200554	0	hypothetical protein
1057	16331305	1148	126	81	0.000200554	0	hypothetical protein
1058	16331341	1148	126	81	0.000200554	0	methylenetetrahydrofolate dehydrogenase /methenyltetrahydrofolate cyclohydrolase
1059	16331582	1148	126	81	0.000200554	0	DNA gyrase A subunit
1060	16331897	1148	70	52	0.000202591	0	UmuC protein
1061	16331555	1148	82	59	0.000205175	0	unknown protein
1062	16332115	1148	82	59	0.000205175	0	sulfate transport system permease protein
1063	16330627	1148	34	29	0.000211154	0	transposase
1064	16330210	1148	34	29	0.000211154	0	unknown protein
1065	16329553	1148	34	29	0.000211154	0	unknown protein
1066	16330978	1148	121	79	0.000213944	0	NH(3)-dependent NAD(+) synthetase
1067	16329559	1148	121	79	0.000213944	0	lipophilic protein
1068	16331969	1148	121	79	0.000213944	0	phospho-N-acetylmuramoyl-pentapeptide-transferas e
1069	16329800	1148	121	79	0.000213944	0	ferrous iron transport protein B
1070	16330073	1148	121	79	0.000213944	0	polypeptide deformylase
1071	16331497	1148	121	79	0.000213944	0	riboflavin biosynthesis protein
1072	16330106	1148	91	64	0.00021842	0	hypothetical protein
1073	16330476	1148	91	64	0.00021842	0	44.5 kD bacteriochlorophyll synthase subunit
1074	16331945	1148	91	64	0.00021842	0	cation-transporting ATPase; E1-E2 ATPase
1075	16331130	1148	91	64	0.00021842	0	5'-phosphoribosyl anthranilate isomerase
1076	16330591	1148	91	64	0.00021842	0	hypothetical protein
1077	16331770	1148	91	64	0.00021842	0	low affinity sulfate transporter
1078	16331437	1148	57	44	0.000219451	0	unknown protein
1079	16331150	1148	57	44	0.000219451	0	high-affinity branched-chain amino acid transport protein; BraE
1080	16332250	1148	57	44	0.000219451	0	unknown protein
1081	16329367	1148	37	31	0.000226943	0	carbon dioxide concentrating mechanism protein; CcmK
1082	16330316	1148	37	31	0.000226943	0	unknown protein
1083	16331896	1148	43	35	0.000227953	0	unknown protein
1084	16329961	1148	15	15	0.000228852	0	unknown protein
1085	16330706	1148	15	15	0.000228852	0	unknown protein
1086	16330371	1148	15	15	0.000228852	0	photosystem II 13kD protein (PsbW) homologue
1087	16329859	1148	15	15	0.000228852	0	unknown protein
1088	16331108	1148	40	33	0.000232068	0	unknown protein
1089	16331795	1148	40	33	0.000232068	0	hypothetical protein
1090	16331524	1148	77	56	0.00023784	0	O-succinylbenzoic acid--CoA ligase
1091	16330526	1148	77	56	0.00023784	0	unknown protein
1092	16331260	1148	84	60	0.0002448	0	aminomethyltransferase
1093	16329313	1148	93	65	0.000247918	0	NADH dehydrogenase subunit 2
1094	16329502	1148	93	65	0.000247918	0	unknown protein
1095	16331050	1148	93	65	0.000247918	0	phosphoribulokinase
1096	16332316	1148	62	47	0.000247983	0	cAMP protein kinase regulatory chain
1097	16332175	1148	27	24	0.000250726	0	unknown protein
1098	16330259	1148	27	24	0.000250726	0	unknown protein
1099	16330512	1148	27	24	0.000250726	0	transposase
1100	16330226	1148	54	42	0.000256077	0	integrin alpha- and beta4- subunit domain homologue
1101	16331670	1148	54	42	0.000256077	0	hypothetical protein
1102	16330814	1148	54	42	0.000256077	0	membrane bound protein; LytR
1103	16329975	1148	67	50	0.000261	0	lactose transport system permease protein; LacF
1104	16331836	1148	67	50	0.000261	0	hypothetical protein
1105	16332208	1148	67	50	0.000261	0	hypothetical protein
1106	16329520	1148	95	66	0.000278073	0	unknown protein
1107	16330987	1148	95	66	0.000278073	0	nicotinate-nucleotide pyrophosphorylase
1108	16330692	1148	119	78	0.000278667	0	unknown protein
1109	16330327	1148	119	78	0.000278667	0	protease IV
1110	16330393	1148	119	78	0.000278667	0	chromosomal replication initiator protein; DnaA
1111	16329293	1148	86	61	0.000288644	0	precorrin methylase
1112	16331690	1148	86	61	0.000288644	0	hypothetical protein
1113	16330698	1148	79	57	0.000290582	0	unknown protein
1114	16331495	1148	79	57	0.000290582	0	hypothetical protein
1115	16330185	1148	79	57	0.000290582	0	large-conductance mechanosensitive channel
1116	16330956	1148	51	40	0.000291812	0	ABC transporter
1117	16330101	1148	59	45	0.000300576	0	protein kinase; PknA
1118	16331528	1148	59	45	0.000300576	0	lipopeptide antibiotics iturin a biosynthesis protein
1119	16329334	1148	97	67	0.000308157	0	unknown protein
1120	16331229	1148	97	67	0.000308157	0	riboflavin synthase alpha chain
1121	16330346	1148	19	18	0.000321216	0	hypothetical protein
1122	16331064	1148	19	18	0.000321216	0	unknown protein
1123	16329266	1148	48	38	0.000324579	0	unknown protein
1124	16329561	1148	48	38	0.000324579	0	adenylate cyclase
1125	16330040	1148	64	48	0.000327761	0	hypothetical protein
1126	16330273	1148	117	77	0.000333191	0	30S ribosomal protein S6
1127	16331646	1148	69	51	0.000334976	0	hypothetical protein
1128	16329531	1148	69	51	0.000334976	0	unknown protein
1129	16330786	1148	69	51	0.000334976	0	unknown protein
1130	16329942	1148	88	62	0.000336516	0	hypothetical protein
1131	16331275	1148	88	62	0.000336516	0	1,4-alpha-glucan branching enzyme
1132	16332336	1148	88	62	0.000336516	0	47 kD protein
1133	16331915	1148	99	68	0.000337274	0	hypothetical protein
1134	16329672	1148	99	68	0.000337274	0	histidinol dehydrogenase
1135	16329625	1148	99	68	0.000337274	0	hypothetical protein
1136	16330894	1148	33	28	0.000350198	0	delta 15 desaturase
1137	16329964	1148	33	28	0.000350198	0	unknown protein
1138	16332136	1148	124	80	0.000351972	0	aspartate kinase
1139	16331511	1148	124	80	0.000351972	0	excinuclease ABC subunit B
1140	16331082	1148	124	80	0.000351972	0	sms protein
1141	16330895	1148	56	43	0.000356176	0	pyridoxamine 5'-phosphate oxidase
1142	16330345	1148	56	43	0.000356176	0	unknown protein
1143	16331708	1148	101	69	0.000364356	0	hypothetical protein
1144	16331748	1148	101	69	0.000364356	0	hypothetical protein
1145	16331750	1148	101	69	0.000364356	0	imidazoleglycerol-phosphate dehydratase; histidinol-phosphatase
1146	16329492	1148	101	69	0.000364356	0	ABC transporter
1147	16329328	1148	101	69	0.000364356	0	ATP synthase d subunit
1148	16331537	1148	101	69	0.000364356	0	hypothetical protein
1149	16329215	1148	101	69	0.000364356	0	dTDP-6-deoxy-L-mannose-dehydrogenase
1150	16330421	1148	42	34	0.000371086	0	unknown protein
1151	16329432	1148	36	30	0.000372969	0	unknown protein
1152	16330810	1148	115	76	0.000375103	0	oxygen independent coprophorphyrinogen III oxidase
1153	16329368	1148	39	32	0.000379084	0	carbon dioxide concentrating mechanism protein; CcmK
1154	16329372	1148	39	32	0.000379084	0	unknown protein
1155	16331276	1148	39	32	0.000379084	0	unknown protein
1156	16331702	1148	39	32	0.000379084	0	acyl-CoA desaturase 1
1157	16332113	1148	90	63	0.000388079	0	sulfate transport system permease protein
1158	16332165	1148	90	63	0.000388079	0	unknown protein
1159	16330517	1148	90	63	0.000388079	0	eukaryotic Na+/H+ exchanger
1160	16329446	1148	90	63	0.000388079	0	unknown protein
1161	16331831	1148	90	63	0.000388079	0	hypothetical protein
1162	16331908	1148	103	70	0.000388151	0	unknown protein
1163	16329185	1148	76	55	0.000397201	0	iron(III) dicitrate transport system permease protein; FecB
1164	16329713	1148	61	46	0.000402083	0	unknown protein
1165	16330231	1148	61	46	0.000402083	0	beta transducin-like protein
1166	16331547	1148	61	46	0.000402083	0	chloroplast membrane-associated 30 kD protein
1167	16329624	1148	113	75	0.000403838	0	unknown protein
1168	16330748	1148	113	75	0.000403838	0	hemolysin
1169	16330722	1148	53	41	0.000412915	0	unknown protein
1170	16332138	1148	53	41	0.000412915	0	oligopeptidase A
1171	16330538	1148	53	41	0.000412915	0	hypothetical protein
1172	16330319	1148	14	14	0.000417318	0	unknown protein
1173	16330387	1148	14	14	0.000417318	0	unknown protein
1174	16331703	1148	83	59	0.000418137	0	hypothetical protein
1175	16331425	1148	111	74	0.00042	0	glucose inhibited division protein A
1176	16331221	1148	111	74	0.00042	0	unknown protein
1177	16332077	1148	107	72	0.000420039	0	hypothetical protein
1178	16331609	1148	107	72	0.000420039	0	hypothetical protein
1179	16332126	1148	107	72	0.000420039	0	ketol-acid reductoisomerase
1180	16329493	1148	107	72	0.000420039	0	alpha-D-glucose-1-phosphate cytidylyltransferase
1181	16329427	1148	107	72	0.000420039	0	isocitrate dehydrogenase (NADP+)
1182	16329828	1148	71	52	0.000423059	0	unknown protein
1183	16332020	1148	71	52	0.000423059	0	membrane bound sugar transport protein
1184	16331182	1148	26	23	0.00042307	0	transposase
1185	16331166	1148	26	23	0.00042307	0	transposase
1186	16330879	1148	26	23	0.00042307	0	transposase
1187	16330761	1148	26	23	0.00042307	0	fatty acid desaturase
1188	16329464	1148	109	73	0.000424864	0	tryptophan synthase alpha chain
1189	16330620	1148	109	73	0.000424864	0	3-isopropylmalate dehydrogenase
1190	16329675	1148	66	49	0.000424966	0	urease alpha subunit
1191	16330801	1148	66	49	0.000424966	0	hypothetical protein
1192	16331791	1148	66	49	0.000424966	0	unknown protein
1193	16329370	1148	66	49	0.000424966	0	erythroid ankyrin
1194	16331653	1148	92	64	0.000442816	0	molybdenum cofactor biosynthesis protein A
1195	16331265	1148	92	64	0.000442816	0	uroporphyrin-III synthase
1196	16329999	1148	50	39	0.000468389	0	unknown protein
1197	16330712	1148	58	44	0.000482638	0	unknown protein
1198	16331283	1148	58	44	0.000482638	0	unknown protein
1199	16330983	1148	58	44	0.000482638	0	eukariotic protein kinase
1200	16330217	1148	78	56	0.000483832	0	hypothetical protein
1201	16331600	1148	78	56	0.000483832	0	high-affinity branched-chain amino acid transport ATP-binding protein
1202	16330072	1148	78	56	0.000483832	0	hypothetical protein
1203	16331752	1148	85	60	0.000493227	0	hypothetical protein
1204	16331231	1148	85	60	0.000493227	0	iron utilization protein
1205	16330928	1148	85	60	0.000493227	0	hypothetical protein
1206	16330014	1148	122	79	0.000499886	0	50S ribosomal protein L19
1207	16329539	1148	94	65	0.000500015	0	unknown protein
1208	16330085	1148	94	65	0.000500015	0	unknown protein
1209	16330633	1148	29	25	0.000512558	0	hypothetical protein
1210	16329729	1148	29	25	0.000512558	0	unknown protein
1211	16331688	1148	29	25	0.000512558	0	hypothetical protein
1212	16330039	1148	47	37	0.000519627	0	carbon dioxide concentrating mechanism protein; CcmK
1213	16330360	1148	47	37	0.000519627	0	OxPPCycle gene
1214	16329190	1148	47	37	0.000519627	0	unknown protein
1215	16329391	1148	47	37	0.000519627	0	spore maturation protein B
1216	16329631	1148	47	37	0.000519627	0	iron-regulated protein
1217	16330539	1148	73	53	0.000526568	0	flavodoxin
1218	16330423	1148	22	20	0.000527137	0	transposase
1219	16331496	1148	22	20	0.000527137	0	hypothetical protein
1220	16331806	1148	130	82	0.000535409	0	ribose-phosphate pyrophosphokinase
1221	16330997	1148	68	50	0.000541605	0	hypothetical protein
1222	16330443	1148	96	66	0.000558733	0	unknown protein
1223	16329415	1148	96	66	0.000558733	0	chorismate mutase /prephenate dehydratase
1224	16329574	1148	96	66	0.000558733	0	hypothetical protein
1225	16330342	1148	18	17	0.000561802	0	general secretion pathway protein G
1226	16329996	1148	18	17	0.000561802	0	PmgA
1227	16329869	1148	18	17	0.000561802	0	unknown protein
1228	16331474	1148	18	17	0.000561802	0	unknown protein
1229	16331727	1148	18	17	0.000561802	0	unknown protein
1230	16330144	1148	44	35	0.000563083	0	unknown protein
1231	16331194	1148	55	42	0.000567497	0	hypothetical protein
1232	16330580	1148	55	42	0.000567497	0	GlpX protein
1233	16330942	1148	55	42	0.000567497	0	unknown protein
1234	16330921	1148	32	27	0.000572666	0	transposase
1235	16332231	1148	32	27	0.000572666	0	unknown protein
1236	16330842	1148	32	27	0.000572666	0	unknown protein
1237	16330171	1148	87	61	0.000575793	0	BioY protein
1238	16329756	1148	87	61	0.000575793	0	formaldehyde dehydrogenase (glutathione)
1239	16332288	1148	80	57	0.000582449	0	hypothetical protein
1240	16330033	1148	80	57	0.000582449	0	LPS glycosyltransferase; IcsA
1241	16331959	1148	80	57	0.000582449	0	hypothetical protein
1242	16329433	1148	80	57	0.000582449	0	hypothetical protein
1243	16332044	1148	80	57	0.000582449	0	unknown protein
1244	16330778	1148	41	33	0.000594675	0	unknown protein
1245	16330415	1148	41	33	0.000594675	0	unknown protein
1246	16329683	1148	41	33	0.000594675	0	hypothetical protein
1247	16330225	1148	41	33	0.000594675	0	C4-dicarboxylase binding protein
1248	16330001	1148	41	33	0.000594675	0	unknown protein
1249	16329385	1148	35	29	0.000604022	0	unknown protein
1250	16331459	1148	35	29	0.000604022	0	unknown protein
1251	16332135	1148	38	31	0.000609888	0	unknown protein
1252	16329420	1148	38	31	0.000609888	0	unknown protein
1253	16331380	1148	38	31	0.000609888	0	hypothetical protein
1254	16329538	1148	38	31	0.000609888	0	unknown protein
1255	16330420	1148	98	67	0.000617768	0	unknown protein
1256	16331439	1148	98	67	0.000617768	0	hypothetical protein
1257	16332167	1148	98	67	0.000617768	0	unknown protein
1258	16329814	1148	120	78	0.000628571	0	DNA ligase
1259	16331223	1148	120	78	0.000628571	0	GTP-binding protein Era
1260	16330105	1148	120	78	0.000628571	0	peptide-chain-release factor 3
1261	16330798	1148	120	78	0.000628571	0	hypothetical protein
1262	16330488	1148	120	78	0.000628571	0	thiophen and furan oxidation protein
1263	16330317	1148	120	78	0.000628571	0	isopenicillin N epimerase
1264	16332245	1148	100	68	0.00067563	0	diaminopimelate epimerase
1265	16329568	1148	100	68	0.00067563	0	sulfur deprivation response regulator
1266	16330132	1148	100	68	0.00067563	0	pyridine nucleotide transhydrogenase beta subunit
1267	16330687	1148	100	68	0.00067563	0	hydrogenase subunit
1268	16331339	1148	100	68	0.00067563	0	hypothetical protein
1269	16332267	1148	100	68	0.00067563	0	dihydroxyacid dehydratase
1270	16331804	1148	65	48	0.000677408	0	unknown protein
1271	16331624	1148	65	48	0.000677408	0	hypothetical protein
1272	16330147	1148	65	48	0.000677408	0	protein kinase
1273	16330624	1148	82	58	0.000693536	0	unknown protein
1274	16330264	1148	82	58	0.000693536	0	ABC1-like
1275	16331953	1148	25	22	0.000704846	0	transposase
1276	16329366	1148	25	22	0.000704846	0	carbon dioxide concentrating mechanism protein; CcmL
1277	16331040	1148	25	22	0.000704846	0	unknown protein
1278	16330424	1148	25	22	0.000704846	0	transposase
1279	16331726	1148	102	69	0.000730501	0	6-aminohexanoate-cyclic-dimer hydrolase
1280	16331956	1148	102	69	0.000730501	0	hypothetical protein
1281	16329702	1148	102	69	0.000730501	0	periplasmic binding protein component of an ABC type zinc uptake transporter
1282	16330298	1148	102	69	0.000730501	0	hypothetical protein
1283	16330659	1148	102	69	0.000730501	0	porphobilinogen synthase
1284	16331719	1148	102	69	0.000730501	0	MoxR protein
1285	16330356	1148	118	77	0.000730622	0	hypothetical protein
1286	16330783	1148	13	13	0.000756011	0	unknown protein
1287	16329181	1148	13	13	0.000756011	0	unknown protein
1288	16331950	1148	13	13	0.000756011	0	unknown protein
1289	16330886	1148	13	13	0.000756011	0	unknown protein
1290	16330503	1148	13	13	0.000756011	0	unknown protein
1291	16329584	1148	13	13	0.000756011	0	unknown protein
1292	16329457	1148	13	13	0.000756011	0	unknown protein
1293	16330202	1148	13	13	0.000756011	0	unknown protein
1294	16330985	1148	57	43	0.000760442	0	phosphoenolpyruvate carboxylase
1295	16329193	1148	91	63	0.000762008	0	unknown protein
1296	16330607	1148	91	63	0.000762008	0	unknown protein
1297	16331559	1148	91	63	0.000762008	0	glycyl-tRNA synthetase alpha chain
1298	16332084	1148	91	63	0.000762008	0	NADH dehydrogenase subunit 6
1299	16330297	1148	104	70	0.000780217	0	porphobilinogen deaminase
1300	16331848	1148	77	55	0.000784791	0	ABC1-like
1301	16331190	1148	116	76	0.000804026	0	nucleoside diphosphate kinase
1302	16331546	1148	116	76	0.000804026	0	30S ribosomal protein S14
1303	16329470	1148	84	59	0.000817419	0	precorrin methylase
1304	16331383	1148	84	59	0.000817419	0	unknown protein
1305	16329778	1148	84	59	0.000817419	0	cytochrome oxidase d subunit II
1306	16330561	1148	46	36	0.000818136	0	unknown protein
1307	16329770	1148	46	36	0.000818136	0	unknown protein
1308	16329907	1148	62	46	0.000829622	0	bacterioferritin
1309	16329436	1148	28	24	0.000838011	0	unknown protein
1310	16331884	1148	28	24	0.000838011	0	unknown protein
1311	16329410	1148	125	80	0.000838029	0	DnaJ protein
1312	16331440	1148	125	80	0.000838029	0	thioredoxin M
1313	16329714	1148	125	80	0.000838029	0	DnaJ protein
1314	16331261	1148	125	80	0.000838029	0	DnaK protein
1315	16331762	1148	125	80	0.000838029	0	unknown protein
1316	16331768	1148	125	80	0.000838029	0	DnaJ protein
1317	16330020	1148	72	52	0.000841066	0	ferredoxin
1318	16332129	1148	114	75	0.000849924	0	L-aspartate oxidase
1319	16330192	1148	108	72	0.000853627	0	glycine decarboxylase complex H-protein
1320	16331008	1148	108	72	0.000853627	0	unknown protein
1321	16330870	1148	67	49	0.000856818	0	general secretion pathway protein D
1322	16331817	1148	67	49	0.000856818	0	unknown protein
1323	16329622	1148	93	64	0.000864387	0	hypothetical protein
1324	16332281	1148	93	64	0.000864387	0	heat shock protein
1325	16330159	1148	110	73	0.000871111	0	riboflavin synthase beta subunit
1326	16331527	1148	110	73	0.000871111	0	homoserine dehydrogenase
1327	16329912	1148	112	74	0.000871111	0	50S ribosomal protein L31
1328	16331520	1148	43	34	0.000886483	0	unknown protein
1329	16331388	1148	43	34	0.000886483	0	membrane-bound lytic transglycosylase A
1330	16330235	1148	43	34	0.000886483	0	unknown protein
1331	16329314	1148	43	34	0.000886483	0	alkaline phosphatase
1332	16332212	1148	43	34	0.000886483	0	unknown protein
1333	16332337	1148	43	34	0.000886483	0	unknown protein
1334	16330051	1148	54	41	0.000887862	0	unknown protein
1335	16331890	1148	21	19	0.000889972	0	beta-lactamase
1336	16331020	1148	21	19	0.000889972	0	lignostilbene-alpha,beta-dioxygenase
1337	16330605	1148	31	26	0.000923231	0	unknown protein
1338	16331235	1148	40	32	0.000938136	0	hypothetical protein
1339	16329641	1148	79	56	0.00094172	0	hypothetical protein
1340	16331356	1148	86	60	0.000954239	0	transcriptional regulatory protein; HypF
1341	16330347	1148	34	28	0.000963879	0	unknown protein
1342	16331913	1148	34	28	0.000963879	0	transposase
1343	16329304	1148	37	30	0.000966376	0	hypothetical protein
1344	16331922	1148	37	30	0.000966376	0	unknown protein
1345	16329811	1148	37	30	0.000966376	0	sporulation protein; SpoIID
1346	16330140	1148	37	30	0.000966376	0	unknown protein
1347	16330967	1148	95	65	0.00097162	0	soluble hydrogenase 42 kD subunit
1348	16332269	1148	17	16	0.00097275	0	unknown protein
1349	16329989	1148	17	16	0.00097275	0	unknown protein
1350	16329532	1148	17	16	0.00097275	0	unknown protein
1351	16331451	1148	59	44	0.000996647	0	unknown protein
1352	16330862	1148	59	44	0.000996647	0	gamma-glutamyltranspeptidase
1353	16330094	1148	51	39	0.00101795	0	urease accessory protein E
1354	16329546	1148	51	39	0.00101795	0	unknown protein
1355	16330300	1148	51	39	0.00101795	0	unknown protein
1356	16331566	1148	51	39	0.00101795	0	unknown protein
1357	16331217	1148	74	53	0.00102768	0	LipB protein
1358	16329182	1148	74	53	0.00102768	0	iron(III) dicitrate transport system permease protein; FecC
1359	16329726	1148	64	47	0.00105765	0	anti-sigma F factor antagonist
1360	16330754	1148	64	47	0.00105765	0	unknown protein
1361	16331443	1148	69	50	0.00106774	0	ABC transporter
1362	16329599	1148	69	50	0.00106774	0	UDP-3-o-acyl N-acetylglcosamine deacetylase
1363	16329755	1148	69	50	0.00106774	0	esterase
1364	16329467	1148	97	66	0.00108228	0	aspartate transaminase
1365	16331648	1148	97	66	0.00108228	0	hypothetical protein
1366	16330076	1148	97	66	0.00108228	0	RfbJ protein
1367	16332201	1148	88	61	0.00110392	0	ATP-binding subunit of an ABC-type osmolyte transporter
1368	16330555	1148	81	57	0.00111845	0	unknown protein
1369	16330608	1148	81	57	0.00111845	0	Na+ -ATPase subunit J
1370	16331226	1148	81	57	0.00111845	0	OppC in a binding protein-dependent transport system
1371	16332043	1148	81	57	0.00111845	0	auxin-induced protein
1372	16332071	1148	123	79	0.00113539	0	dihydrodipicolinate synthase
1373	16332057	1148	123	79	0.00113539	0	UDP-N-acetylglucosamine pyrophosphorylase
1374	16329463	1148	123	79	0.00113539	0	DNA polymerase III beta subunit
1375	16331279	1148	123	79	0.00113539	0	uridine 5'-monophosphate synthase
1376	16329453	1148	123	79	0.00113539	0	prolipoprotein diacylglyceryl transferase
1377	16329917	1148	123	79	0.00113539	0	RNA polymerase alpha subunit
1378	16329237	1148	123	79	0.00113539	0	thioredoxin M
1379	16330044	1148	123	79	0.00113539	0	excinuclease ABC subunit A
1380	16331490	1148	24	21	0.00115918	0	unknown protein
1381	16330634	1148	56	42	0.00117602	0	polysialic acid transport protein; KpsM
1382	16330803	1148	56	42	0.00117602	0	hypothetical protein
1383	16330193	1148	56	42	0.00117602	0	secreted protein MPB70 precursor
1384	16332255	1148	56	42	0.00117602	0	cytochrome b subunit of nitric oxide reductase
1385	16329382	1148	99	67	0.00119451	0	alanine dehydrogenase
1386	16330874	1148	99	67	0.00119451	0	threonine synthase
1387	16330058	1148	99	67	0.00119451	0	hypothetical protein
1388	16329852	1148	76	54	0.00124125	0	unknown protein
1389	16330351	1148	76	54	0.00124125	0	unknown protein
1390	16332293	1148	76	54	0.00124125	0	cytochrome b6/f-complex iron-sulfur protein
1391	16329253	1148	128	81	0.00125663	0	polyribonucleotide nucleotidyltransferase
1392	16332330	1148	128	81	0.00125663	0	DNA polymerase III alpha subunit
1393	16332069	1148	128	81	0.00125663	0	trigger factor
1394	16330212	1148	128	81	0.00125663	0	excinuclease ABC subunit C
1395	16329694	1148	128	81	0.00125663	0	DNA gyrase A subunit
1396	16330251	1148	90	62	0.00126611	0	unknown protein
1397	16329409	1148	61	45	0.00128096	0	mitochondrial outer membrane 72K protein
1398	16330067	1148	61	45	0.00128096	0	hypothetical protein
1399	16330246	1148	61	45	0.00128096	0	ICFG protein
1400	16331272	1148	61	45	0.00128096	0	unknown protein
1401	16331408	1148	101	68	0.001306	0	ABC1-like
1402	16330556	1148	71	51	0.00131285	0	unknown protein
1403	16331487	1148	71	51	0.00131285	0	unknown protein
1404	16329196	1148	71	51	0.00131285	0	biopolymer transport ExbB protein
1405	16331853	1148	66	48	0.00132698	0	unknown protein
1406	16331475	1148	27	23	0.00135137	0	unknown protein
1407	16330558	1148	27	23	0.00135137	0	unknown protein
1408	16331916	1148	27	23	0.00135137	0	unknown protein
1409	16331614	1148	27	23	0.00135137	0	RNA-binding protein
1410	16330704	1148	27	23	0.00135137	0	unknown protein
1411	16331838	1148	12	12	0.00136082	0	unknown protein
1412	16330391	1148	12	12	0.00136082	0	photosystem II CP43 protein
1413	16332270	1148	12	12	0.00136082	0	unknown protein
1414	16330483	1148	12	12	0.00136082	0	unknown protein
1415	16329613	1148	53	40	0.00136428	0	glucose dehydrogenase-B
1416	16330301	1148	53	40	0.00136428	0	sugar fermentation stimulation protein
1417	16330035	1148	42	33	0.00137327	0	unknown protein
1418	16330525	1148	42	33	0.00137327	0	unknown protein
1419	16330670	1148	121	78	0.00137571	0	(p)ppGpp 3'-pyrophosphohydrolase
1420	16329904	1148	121	78	0.00137571	0	acyl carrier protein
1421	16332050	1148	121	78	0.00137571	0	single-stranded DNA-binding protein
1422	16330873	1148	121	78	0.00137571	0	hypothetical protein
1423	16331097	1148	103	69	0.00141385	0	potassium channel
1424	16330972	1148	103	69	0.00141385	0	succinyl-CoA synthetase
1425	16330375	1148	103	69	0.00141385	0	NADH dehydrogenase
1426	16330511	1148	103	69	0.00141385	0	Mn transporter; MntC
1427	16331685	1148	92	63	0.00144016	0	flavoprotein
1428	16332264	1148	92	63	0.00144016	0	antiviral protein
1429	16330024	1148	39	31	0.00145687	0	secreted protein MPB70
1430	16331813	1148	39	31	0.00145687	0	glucokinase
1431	16329577	1148	30	25	0.00146714	0	unknown protein
1432	16330570	1148	30	25	0.00146714	0	squalene-hopene-cyclase
1433	16329830	1148	30	25	0.00146714	0	aspartoacylase, ASP
1434	16330343	1148	20	18	0.00148461	0	general secretion pathway protein G
1435	16330284	1148	20	18	0.00148461	0	unknown protein
1436	16329349	1148	36	29	0.00150796	0	unknown protein
1437	16330232	1148	36	29	0.00150796	0	unknown protein
1438	16330492	1148	36	29	0.00150796	0	unknown protein
1439	16329431	1148	36	29	0.00150796	0	unknown protein
1440	16330038	1148	36	29	0.00150796	0	carbon dioxide concentrating mechanism protein; CcmK
1441	16331358	1148	36	29	0.00150796	0	unknown protein
1442	16330408	1148	36	29	0.00150796	0	unknown protein
1443	16331023	1148	102	53	0.00150796	0	inorganic pyrophosphatase
1444	16331387	1148	105	70	0.00151454	0	glutamate-1-semialdehyde 2,1-aminomutase
1445	16331468	1148	58	43	0.00152464	0	hypothetical protein
1446	16331266	1148	58	43	0.00152464	0	beta transducin-like protein
1447	16332039	1148	58	43	0.00152464	0	unknown protein
1448	16332296	1148	85	59	0.00153412	0	chloroplast membrane-associated 30 kD protein
1449	16330100	1148	85	59	0.00153412	0	cytoplasmic membrane protein for maltose uptake
1450	16332132	1148	119	77	0.00155257	0	RNA polymerase sigma factor
1451	16331480	1148	119	77	0.00155257	0	hypothetical protein
1452	16331323	1148	119	77	0.00155257	0	50S ribosomal protein L20
1453	16330953	1148	119	77	0.00155257	0	50S ribosomal protein L27
1454	16331042	1148	119	77	0.00155257	0	small protein
1455	16330007	1148	119	77	0.00155257	0	chorismate synthase
1456	16331171	1148	119	77	0.00155257	0	peptide chain release factor
1457	16331402	1148	119	77	0.00155257	0	fumarase
1458	16330508	1148	50	38	0.00155686	0	unknown protein
1459	16330276	1148	50	38	0.00155686	0	putative arylsulfatase regulatory protein
1460	16329769	1148	50	38	0.00155686	0	unknown protein
1461	16330534	1148	50	38	0.00155686	0	hypothetical protein
1462	16329969	1148	73	52	0.00159475	0	hypothetical protein
1463	16330049	1148	107	71	0.00160378	0	histidinol-phosphate aminotransferase
1464	16331616	1148	63	46	0.00161815	0	unknown protein
1465	16329669	1148	63	46	0.00161815	0	hypothetical protein
1466	16329946	1148	63	46	0.00161815	0	cytochrome c553
1467	16329309	1148	94	64	0.00162505	0	ABC transporter
1468	16330932	1148	94	64	0.00162505	0	glycerol dehydrogenase
1469	16329438	1148	68	49	0.00164123	0	hypothetical protein
1470	16329233	1148	16	15	0.00166708	0	unknown protein
1471	16331518	1148	16	15	0.00166708	0	hypothetical protein
1472	16331681	1148	16	15	0.00166708	0	ferredoxin-thioredoxin reductase, catalytic chain
1473	16332001	1148	16	15	0.00166708	0	unknown protein
1474	16330618	1148	16	15	0.00166708	0	unknown protein
1475	16330175	1148	16	15	0.00166708	0	unknown protein
1476	16331552	1148	117	76	0.00166867	0	Holliday junction DNA helicase; RuvB
1477	16329962	1148	117	76	0.00166867	0	unknown protein
1478	16330625	1148	117	76	0.00166867	0	GTP-binding protein; HflX
1479	16332033	1148	111	73	0.00172667	0	unknown protein
1480	16329272	1148	111	73	0.00172667	0	unknown protein
1481	16331060	1148	115	75	0.00173083	0	CDP-diacylglycerol--glycerol-3-phosphate 3-phosphatidyltransferase
1482	16332122	1148	115	75	0.00173083	0	unknown protein
1483	16331760	1148	115	75	0.00173083	0	N-acetyl-glutamate-gamma-semialdehyde dehydrogenase
1484	16330952	1148	115	75	0.00173083	0	50S ribosomal protein L21
1485	16330751	1148	115	75	0.00173083	0	polyA polymerase
1486	16330111	1148	113	74	0.00174738	0	succinate dehydrogenase flavoprotein subunit
1487	16331364	1148	47	36	0.00174784	0	unknown protein
1488	16332229	1148	47	36	0.00174784	0	unknown protein
1489	16329874	1148	47	36	0.00174784	0	unknown protein
1490	16329514	1148	80	56	0.00175575	0	unknown protein
1491	16329554	1148	80	56	0.00175575	0	hypothetical protein
1492	16330597	1148	80	56	0.00175575	0	unknown protein
1493	16331285	1148	80	56	0.00175575	0	hypothetical protein
1494	16329879	1148	80	56	0.00175575	0	unknown protein
1495	16331344	1148	87	60	0.00177391	0	amine oxidase
1496	16330386	1148	87	60	0.00177391	0	hypothetical protein
1497	16331306	1148	87	60	0.00177391	0	hypothetical protein
1498	16332092	1148	87	60	0.00177391	0	aminopeptidase
1499	16332333	1148	55	41	0.00178554	0	unknown protein
1500	16329621	1148	96	65	0.00181933	0	hypothetical protein
1501	16331676	1148	23	20	0.00188133	0	hypothetical protein
1502	16331362	1148	23	20	0.00188133	0	unknown protein
1503	16330287	1148	75	53	0.00191594	0	high-affinity branched-chain amino acid transport ATP-binding protein; BraG
1504	16330240	1148	44	34	0.00192973	0	unknown protein
1505	16330617	1148	44	34	0.00192973	0	unknown protein
1506	16330969	1148	60	44	0.00193968	0	hydrogenase component
1507	16332093	1148	126	80	0.00194232	0	glyceraldehyde-3-phosphate dehydrogenase (NADP+) (phosphorylating)
1508	16329715	1148	126	80	0.00194232	0	DnaK protein
1509	16331492	1148	126	80	0.00194232	0	DnaK protein
1510	16331825	1148	126	80	0.00194232	0	thioredoxin
1511	16331106	1148	70	50	0.00200394	0	cytochrome c550
1512	16331800	1148	65	47	0.00201287	0	hypothetical protein
1513	16329843	1148	65	47	0.00201287	0	hypothetical protein
1514	16331146	1148	65	47	0.00201287	0	serine/threonine protein kinase
1515	16331714	1148	98	66	0.00202102	0	low affinity sulfate transporter
1516	16330906	1148	52	39	0.0020593	0	hypothetical protein
1517	16330970	1148	52	39	0.0020593	0	unknown protein
1518	16332178	1148	82	57	0.00205952	0	unknown protein
1519	16331213	1148	41	32	0.00209326	0	unknown protein
1520	16330806	1148	41	32	0.00209326	0	unknown protein
1521	16329421	1148	41	32	0.00209326	0	unknown protein
1522	16330611	1148	26	22	0.00214884	0	unknown protein
1523	16329628	1148	100	67	0.00222753	0	enoyl-[acyl-carrier-protein] reductase
1524	16329274	1148	100	67	0.00222753	0	integrase-recombinase protein
1525	16330204	1148	100	67	0.00222753	0	lipoic acid synthetase
1526	16331821	1148	57	42	0.00228893	0	NAD-reducing hydrogenase gamma subunit homologue
1527	16331319	1148	57	42	0.00228893	0	glucose transport protein
1528	16329630	1148	29	24	0.00229767	0	unknown protein
1529	16331149	1148	29	24	0.00229767	0	unknown protein
1530	16331067	1148	29	24	0.00229767	0	hypothetical protein
1531	16331368	1148	29	24	0.00229767	0	unknown protein
1532	16329378	1148	29	24	0.00229767	0	heme binding protein precursor
1533	16329954	1148	35	28	0.00231702	0	transposase
1534	16331574	1148	35	28	0.00231702	0	hypothetical protein
1535	16330927	1148	35	28	0.00231702	0	sulfate adenylyltransferase
1536	16331639	1148	91	62	0.00231756	0	hypothetical protein
1537	16330440	1148	49	37	0.00234014	0	phytoene synthase
1538	16331174	1148	49	37	0.00234014	0	unknown protein
1539	16330988	1148	49	37	0.00234014	0	unknown protein
1540	16330496	1148	49	37	0.00234014	0	unknown protein
1541	16332322	1148	32	26	0.00234691	0	unknown protein
1542	16330263	1148	84	58	0.00239593	0	hypothetical protein
1543	16330108	1148	84	58	0.00239593	0	unknown protein
1544	16330066	1148	84	58	0.00239593	0	unknown protein
1545	16331972	1148	72	51	0.00241855	0	unknown protein
1546	16329995	1148	62	45	0.00242688	0	unknown protein
1547	16331678	1148	62	45	0.00242688	0	periplasmic binding protein of ABC transporter for natural amino acids
1548	16332273	1148	11	11	0.00243414	0	unknown protein
1549	16331128	1148	11	11	0.00243414	0	hypothetical protein
1550	16330825	1148	11	11	0.00243414	0	unknown protein
1551	16332299	1148	11	11	0.00243414	0	unknown protein
1552	16332096	1148	11	11	0.00243414	0	unknown protein
1553	16329487	1148	11	11	0.00243414	0	unknown protein
1554	16330438	1148	11	11	0.00243414	0	unknown protein
1555	16332289	1148	11	11	0.00243414	0	photosystem II D1 protein
1556	16329744	1148	11	11	0.00243414	0	unknown protein
1557	16329333	1148	11	11	0.00243414	0	hypothetical protein
1558	16329633	1148	102	68	0.00243552	0	unknown protein
1559	16331920	1148	102	68	0.00243552	0	unknown protein
1560	16329950	1148	19	17	0.00244618	0	unknown protein
1561	16330691	1148	19	17	0.00244618	0	transposase
1562	16329491	1148	19	17	0.00244618	0	unknown protein
1563	16331617	1148	19	17	0.00244618	0	unknown protein
1564	16330174	1148	19	17	0.00244618	0	unknown protein
1565	16329776	1148	19	17	0.00244618	0	unknown protein
1566	16331143	1148	19	17	0.00244618	0	unknown protein
1567	16332121	1148	67	48	0.00246965	0	unknown protein
1568	16329242	1148	124	79	0.00250291	0	guanylate kinase
1569	16329180	1148	124	79	0.00250291	0	DNA ligase
1570	16330164	1148	124	79	0.00250291	0	RecF protein
1571	16331005	1148	93	63	0.00262046	0	hypothetical protein
1572	16332176	1148	93	63	0.00262046	0	hypothetical protein
1573	16329967	1148	46	35	0.00262057	0	unknown protein
1574	16329198	1148	46	35	0.00262057	0	hypothetical protein
1575	16331089	1148	46	35	0.00262057	0	unknown protein
1576	16332183	1148	46	35	0.00262057	0	transforming growth factor induced protein
1577	16330365	1148	104	69	0.00264073	0	ABC transporter
1578	16331386	1148	104	69	0.00264073	0	fructose-1,6-bisphosphate aldolase
1579	16330773	1148	104	69	0.00264073	0	cytochrome c oxidase folding protein
1580	16332301	1148	104	69	0.00264073	0	argininosuccinate synthetase
1581	16329352	1148	79	55	0.00268564	0	hypothetical protein
1582	16331654	1148	86	59	0.00276591	0	molybdenum cofactor biosynthesis protein C
1583	16331807	1148	86	59	0.00276591	0	dethiobiotin synthetase; BioD
1584	16329573	1148	15	14	0.00282699	0	unknown protein
1585	16329897	1148	15	14	0.00282699	0	unknown protein
1586	16330218	1148	15	14	0.00282699	0	unknown protein
1587	16329564	1148	15	14	0.00282699	0	unknown protein
1588	16330167	1148	15	14	0.00282699	0	unknown protein
1589	16331103	1148	15	14	0.00282699	0	unknown protein
1590	16330030	1148	15	14	0.00282699	0	P700 apoprotein subunit Ib
1591	16332066	1148	106	70	0.00283785	0	hypothetical protein
1592	16330622	1148	59	43	0.00288133	0	1,4-dihydroxy-2-naphtoic acid prenyltransferase
1593	16331098	1148	59	43	0.00288133	0	hypothetical protein
1594	16331889	1148	59	43	0.00288133	0	hypothetical protein
1595	16330651	1148	59	43	0.00288133	0	unknown protein
1596	16329400	1148	43	33	0.00289102	0	hypothetical protein
1597	16330092	1148	122	78	0.00291695	0	hypothetical protein
1598	16332015	1148	122	78	0.00291695	0	ExsB protein
1599	16329296	1148	122	78	0.00291695	0	bacterioferritin comigratory protein
1600	16330286	1148	95	64	0.00294272	0	ferredoxin
1601	16330416	1148	64	46	0.00299178	0	unknown protein
1602	16331236	1148	22	19	0.00301221	0	unidentified open reading frame
1603	16331462	1148	22	19	0.00301221	0	transposase
1604	16331308	1148	22	19	0.00301221	0	unknown protein
1605	16330869	1148	22	19	0.00301221	0	unknown protein
1606	16330389	1148	22	19	0.00301221	0	transposase
1607	16332240	1148	108	71	0.0030202	0	hypothetical protein
1608	16331549	1148	129	81	0.00303948	0	preprotein translocase SecA subunit
1609	16331493	1148	129	81	0.00303948	0	heat shock protein; GrpE
1610	16332060	1148	51	38	0.00305385	0	unknown protein
1611	16331765	1148	51	38	0.00305385	0	4-hydroxyphenylpyruvic acid dioxgenase
1612	16331983	1148	88	60	0.00317018	0	sucrose phosphate synthase
1613	16330649	1148	88	60	0.00317018	0	unknown protein
1614	16331618	1148	110	72	0.00317955	0	ComE ORF1
1615	16330399	1148	120	77	0.00319256	0	hypothetical protein
1616	16332053	1148	112	73	0.00330575	0	unknown protein
1617	16332038	1148	112	73	0.00330575	0	tryptophan synthase beta subunit
1618	16330349	1148	118	76	0.00334868	0	RNA polymerase sigma factor
1619	16330303	1148	118	76	0.00334868	0	RNA polymerase sigma factor
1620	16329435	1148	118	76	0.00334868	0	tRNA (m1G37) methyltransferase
1621	16332159	1148	118	76	0.00334868	0	shikimate 5-dehydrogenase
1622	16331222	1148	118	76	0.00334868	0	RNA polymerase sigma factor
1623	16331621	1148	118	76	0.00334868	0	RNA polymerase sigma factor
1624	16330639	1148	37	29	0.00335041	0	unknown protein
1625	16331019	1148	37	29	0.00335041	0	unknown protein
1626	16329855	1148	37	29	0.00335041	0	unknown protein
1627	16329604	1148	25	21	0.00336824	0	virulence associated protein C
1628	16330545	1148	25	21	0.00336824	0	unknown protein
1629	16330830	1148	25	21	0.00336824	0	unknown protein
1630	16329359	1148	25	21	0.00336824	0	unknown protein
1631	16329774	1148	25	21	0.00336824	0	unknown protein
1632	16332088	1148	56	41	0.00337316	0	hypothetical protein
1633	16329440	1148	56	41	0.00337316	0	unknown protein
1634	16330116	1148	56	41	0.00337316	0	glycoprotein 64
1635	16329249	1148	114	74	0.00338641	0	erthyrocyte band 7 integral membrane protein, protein 7.2B, stomatin
1636	16329552	1148	114	74	0.00338641	0	Fmu and Fmv protein
1637	16331658	1148	114	74	0.00338641	0	hypothetical protein
1638	16329971	1148	116	75	0.0034066	0	rehydrin
1639	16330660	1148	116	75	0.0034066	0	3-dehydroquinate synthase
1640	16329864	1148	116	75	0.0034066	0	oxygen independent coprophorphyrinogen III oxidase
1641	16331965	1148	116	75	0.0034066	0	transfer RNA-guanine transglycosylase
1642	16331046	1148	48	36	0.00345726	0	unknown protein
1643	16329850	1148	48	36	0.00345726	0	unknown protein
1644	16331571	1148	48	36	0.00345726	0	penicillin-binding protein 4
1645	16330434	1148	48	36	0.00345726	0	pterin-4a-carbinolamine dehydratase
1646	16330954	1148	34	27	0.00350501	0	unknown protein
1647	16329680	1148	34	27	0.00350501	0	hypothetical protein
1648	16329426	1148	34	27	0.00350501	0	unknown protein
1649	16332197	1148	28	23	0.00354521	0	transposase
1650	16329696	1148	28	23	0.00354521	0	hypothetical protein
1651	16331595	1148	31	25	0.00357955	0	unknown protein
1652	16332052	1148	31	25	0.00357955	0	photosystem II D2 protein
1653	16329848	1148	31	25	0.00357955	0	unknown protein
1654	16329856	1148	31	25	0.00357955	0	unknown protein
1655	16331300	1148	31	25	0.00357955	0	7-beta-(4-carbaxybutanamido)cephalosporanic acid acylase
1656	16330392	1148	31	25	0.00357955	0	photosystem II D2 protein
1657	16329763	1148	90	61	0.00360913	0	unknown protein
1658	16332114	1148	90	61	0.00360913	0	sulfate transport system permease protein
1659	16331051	1148	90	61	0.00360913	0	ferredoxin-NADP oxidoreductase
1660	16330676	1148	83	57	0.00363953	0	Mannosyltransferase B
1661	16329888	1148	83	57	0.00363953	0	hydrogenase expression/formation protein; HypB
1662	16332019	1148	66	47	0.00363971	0	membrane bound sugar transport protein
1663	16332017	1148	66	47	0.00363971	0	unknown protein
1664	16332331	1148	132	82	0.0037789	0	LepA gene product
1665	16330055	1148	45	34	0.0038632	0	CbiD protein
1666	16330710	1148	53	39	0.00389796	0	unknown protein
1667	16330465	1148	53	39	0.00389796	0	unknown protein
1668	16332105	1148	18	16	0.00397943	0	unknown protein
1669	16331288	1148	18	16	0.00397943	0	unknown protein
1670	16330041	1148	18	16	0.00397943	0	unknown protein
1671	16330865	1148	18	16	0.00397943	0	unknown protein
1672	16330237	1148	18	16	0.00397943	0	unknown protein
1673	16329730	1148	18	16	0.00397943	0	unknown protein
1674	16331774	1148	18	16	0.00397943	0	unknown protein
1675	16331535	1148	18	16	0.00397943	0	unknown protein
1676	16331479	1148	18	16	0.00397943	0	unknown protein
1677	16331057	1148	18	16	0.00397943	0	unknown protein
1678	16331744	1148	101	67	0.00400507	0	ABC transporter subunit
1679	16331615	1148	101	67	0.00400507	0	ribose 5-phosphate isomerase
1680	16330281	1148	78	54	0.00400661	0	S-adenosyl-methionine: precorrin-2 methyltransferase
1681	16332124	1148	78	54	0.00400661	0	hypothetical protein
1682	16331252	1148	92	62	0.00408284	0	IMP dehydrogenase
1683	16329875	1148	58	42	0.00419991	0	sigma factor SibG regulation protein; RsbU
1684	16330686	1148	73	51	0.00425578	0	hydrogenase small subunit
1685	16330220	1148	73	51	0.00425578	0	plastoquinol--plastocyanin reductase
1686	16329626	1148	42	32	0.00425988	0	50S ribosomal protein L32
1687	16332306	1148	42	32	0.00425988	0	unknown protein
1688	16332221	1148	42	32	0.00425988	0	PCC7942 clock gene...ORFE
1689	16329609	1148	42	32	0.00425988	0	unknown protein
1690	16330296	1148	10	10	0.00432737	0	unknown protein
1691	16330091	1148	10	10	0.00432737	0	unknown protein
1692	16330604	1148	10	10	0.00432737	0	unknown protein
1693	16330417	1148	10	10	0.00432737	0	unknown protein
1694	16330850	1148	10	10	0.00432737	0	unknown protein
1695	16331274	1148	10	10	0.00432737	0	unknown protein
1696	16331002	1148	10	10	0.00432737	0	hypothetical protein
1697	16331273	1148	10	10	0.00432737	0	unknown protein
1698	16330939	1148	10	10	0.00432737	0	unknown protein
1699	16329412	1148	10	10	0.00432737	0	unknown protein
1700	16329817	1148	10	10	0.00432737	0	unknown protein
1701	16332179	1148	10	10	0.00432737	0	unknown protein
1702	16330674	1148	63	45	0.0043588	0	hypothetical protein
1703	16330614	1148	127	80	0.00437367	0	hypothetical protein
1704	16329324	1148	127	80	0.00437367	0	hypothetical protein
1705	16332061	1148	127	80	0.00437367	0	DnaJ protein
1706	16332030	1148	127	80	0.00437367	0	hypothetical protein
1707	16332117	1148	68	48	0.00437581	0	chromate transport protein
1708	16330554	1148	68	48	0.00437581	0	ABC transporter
1709	16330602	1148	103	68	0.00438006	0	hypothetical protein
1710	16331818	1148	103	68	0.00438006	0	unknown protein
1711	16332211	1148	103	68	0.00438006	0	P protein
1712	16329250	1148	94	63	0.00459097	0	ribonuclease E
1713	16329510	1148	94	63	0.00459097	0	unknown protein
1714	16331792	1148	39	30	0.0046321	0	unknown protein
1715	16332055	1148	39	30	0.0046321	0	hypothetical protein
1716	16331771	1148	39	30	0.0046321	0	unknown protein
1717	16330023	1148	39	30	0.0046321	0	unknown protein
1718	16329246	1148	39	30	0.0046321	0	phycocyanin alpha phycocyanobilin lyase; CpcF
1719	16332148	1148	39	30	0.0046321	0	unknown protein
1720	16330080	1148	80	55	0.00466119	0	nitrate reductase
1721	16330658	1148	80	55	0.00466119	0	unknown protein
1722	16329805	1148	14	13	0.0047417	0	unknown protein
1723	16330688	1148	14	13	0.0047417	0	unknown protein
1724	16329484	1148	14	13	0.0047417	0	unknown protein
1725	16331976	1148	14	13	0.0047417	0	unknown protein
1726	16332118	1148	14	13	0.0047417	0	phycobilisome core component
1727	16332223	1148	21	18	0.00475579	0	unknown protein
1728	16330716	1148	21	18	0.00475579	0	unknown protein
1729	16331318	1148	21	18	0.00475579	0	unknown protein
1730	16331735	1148	105	69	0.0047572	0	succinate dehydrogenase iron-sulfur protein
1731	16331219	1148	105	69	0.0047572	0	glycogen synthase
1732	16331342	1148	87	59	0.00479285	0	unknown protein
1733	16331034	1148	87	59	0.00479285	0	hypothetical protein
1734	16332325	1148	55	40	0.00488047	0	eukaryotic protein kinase
1735	16331728	1148	36	28	0.00496021	0	unknown protein
1736	16330528	1148	75	52	0.00500367	0	cob(I)alamin adenosyltransferase
1737	16329406	1148	75	52	0.00500367	0	hypothetical protein
1738	16330973	1148	75	52	0.00500367	0	hypothetical protein
1739	16331532	1148	47	35	0.00502038	0	virulence associated protein C
1740	16330530	1148	47	35	0.00502038	0	unknown protein
1741	16329414	1148	47	35	0.00502038	0	unknown protein
1742	16330396	1148	47	35	0.00502038	0	unknown protein
1743	16329404	1148	107	70	0.00512922	0	transaldolase
1744	16330309	1148	96	64	0.00513265	0	GcpE protein
1745	16332086	1148	96	64	0.00513265	0	NADH dehydrogenase subunit 1
1746	16329284	1148	60	43	0.00514906	0	unknown protein
1747	16330182	1148	24	20	0.0052023	0	unknown protein
1748	16332012	1148	24	20	0.0052023	0	RNA binding protein
1749	16331471	1148	70	49	0.00520504	0	unknown protein
1750	16331398	1148	70	49	0.00520504	0	lipid A disaccharide synthase
1751	16330340	1148	33	26	0.00521886	0	unknown protein
1752	16329505	1148	33	26	0.00521886	0	hypothetical protein
1753	16330641	1148	33	26	0.00521886	0	transposase
1754	16331316	1148	33	26	0.00521886	0	protochlorophyllide reductase ChlB subunit
1755	16329978	1148	65	46	0.00525582	0	ferredoxin component
1756	16332070	1148	125	79	0.00534395	0	aspartate beta-semialdehyde dehydrogenese
1757	16332317	1148	125	79	0.00534395	0	RecA gene product
1758	16330738	1148	125	79	0.00534395	0	elongation factor TS
1759	16330500	1148	30	24	0.00537529	0	unknown protein
1760	16329533	1148	30	24	0.00537529	0	unknown protein
1761	16329202	1148	82	56	0.0053834	0	iron(III) dicitrate-binding periplasmic protein
1762	16330189	1148	27	22	0.00538746	0	RNA-binding protein
1763	16331168	1148	27	22	0.00538746	0	hypothetical protein
1764	16331551	1148	27	22	0.00538746	0	unknown protein
1765	16330938	1148	89	60	0.00544833	0	sodium-coupled permease
1766	16330053	1148	109	71	0.0054867	0	ATP-dependent DNA helicase; RecQ
1767	16329580	1148	109	71	0.0054867	0	hypothetical protein
1768	16331258	1148	44	33	0.00559945	0	virginiamycin B hydrolase; Vgb
1769	16329247	1148	44	33	0.00559945	0	unknown protein
1770	16330378	1148	44	33	0.00559945	0	hypothetical protein
1771	16330022	1148	52	38	0.00560624	0	poly(3-hydroxyalkanoate) synthase
1772	16330697	1148	52	38	0.00560624	0	D-alanyl-D-alanine carboxypeptidase
1773	16331010	1148	52	38	0.00560624	0	fructose 1,6-bisphosphatase
1774	16330510	1148	98	65	0.00570641	0	Mn transporter; MntA
1775	16329369	1148	98	65	0.00570641	0	NADH-glutamate synthase small subunit
1776	16331307	1148	98	65	0.00570641	0	6-phosphogluconate dehydrogenase
1777	16331878	1148	98	65	0.00570641	0	P-methylase
1778	16331321	1148	111	72	0.00581754	0	protein-export membrane protein; SecF
1779	16329704	1148	111	72	0.00581754	0	hypothetical protein
1780	16329990	1148	77	53	0.00583456	0	carbonic 3-dehydroquinase
1781	16331569	1148	77	53	0.00583456	0	unknown protein
1782	16329448	1148	57	41	0.00600844	0	unknown protein
1783	16331032	1148	113	73	0.00610611	0	hypothetical protein
1784	16329779	1148	113	73	0.00610611	0	hypothetical protein
1785	16329809	1148	72	50	0.00613226	0	hypothetical protein
1786	16329536	1148	91	61	0.00615808	0	succinate--CoA ligase
1787	16330935	1148	41	31	0.00617305	0	unknown protein
1788	16330130	1148	41	31	0.00617305	0	hypothetical protein
1789	16331604	1148	41	31	0.00617305	0	unknown protein
1790	16330274	1148	84	57	0.00617617	0	5-oxo-1,2,5-tricarboxilic-3-penten acid decarboxilase/isomer
1791	16332272	1148	84	57	0.00617617	0	unknown protein
1792	16330054	1148	84	57	0.00617617	0	unknown protein
1793	16330877	1148	84	57	0.00617617	0	NADH dehydrogenase subunit I
1794	16329301	1148	62	44	0.00622685	0	acetylpolyamine aminohydolase
1795	16329203	1148	67	47	0.00626586	0	iron(III) dicitrate-binding periplasmic protein
1796	16331960	1148	67	47	0.00626586	0	ferredoxin (bacterial type ferredoxin family)
1797	16330690	1148	67	47	0.00626586	0	potential NAD-reducing hydrogenase subunit
1798	16330161	1148	100	66	0.00630997	0	hypothetical protein
1799	16329591	1148	100	66	0.00630997	0	lipoic acid synthetase
1800	16330254	1148	100	66	0.00630997	0	anthranilate phosphoribosyltransferase
1801	16329834	1148	121	77	0.00634077	0	DNA polymerase III alpha subunit
1802	16331102	1148	121	77	0.00634077	0	30S ribosomal protein S16
1803	16330541	1148	121	77	0.00634077	0	hypothetical protein
1804	16332059	1148	121	77	0.00634077	0	hypothetical protein
1805	16331869	1148	121	77	0.00634077	0	phosphoenolpyruvate synthase
1806	16331355	1148	121	77	0.00634077	0	ribonuclease III
1807	16331377	1148	49	36	0.00637081	0	unknown protein
1808	16330119	1148	49	36	0.00637081	0	cytosine deaminase
1809	16331438	1148	17	15	0.00638821	0	unknown protein
1810	16331696	1148	17	15	0.00638821	0	unknown protein
1811	16331923	1148	17	15	0.00638821	0	unknown protein
1812	16330777	1148	17	15	0.00638821	0	unknown protein
1813	16329639	1148	17	15	0.00638821	0	transposase
1814	16331556	1148	17	15	0.00638821	0	unknown protein
1815	16331173	1148	17	15	0.00638821	0	unknown protein
1816	16329767	1148	17	15	0.00638821	0	unknown protein
1817	16329921	1148	119	76	0.0064871	0	initiation factor IF-1
1818	16331055	1148	119	76	0.0064871	0	ribonuclease III
1819	16331711	1148	119	76	0.0064871	0	30S ribosomal protein S18
1820	16330911	1148	38	29	0.00672293	0	unknown protein
1821	16331645	1148	79	54	0.00675248	0	unknown protein
1822	16330308	1148	79	54	0.00675248	0	hydrogenase accessory protein
1823	16330994	1148	79	54	0.00675248	0	aldehyde reductase
1824	16331850	1148	79	54	0.00675248	0	hypothetical protein
1825	16331385	1148	93	62	0.00692308	0	hypothetical protein
1826	16329402	1148	93	62	0.00692308	0	CIRCE binding repressor
1827	16329394	1148	93	62	0.00692308	0	hypothetical protein
1828	16329563	1148	54	39	0.00693378	0	esterase
1829	16330723	1148	102	67	0.00694006	0	apolipoprotein N-acyltransferase
1830	16331197	1148	102	67	0.00694006	0	unknown protein
1831	16330448	1148	86	58	0.00704237	0	unknown protein
1832	16329507	1148	86	58	0.00704237	0	hypothetical protein
1833	16331296	1148	46	34	0.00716561	0	unknown protein
1834	16330252	1148	46	34	0.00716561	0	unknown protein
1835	16330683	1148	46	34	0.00716561	0	hydrogenase large subunit
1836	16330312	1148	130	81	0.00716793	0	DNA gyrase B subunit
1837	16331178	1148	35	27	0.00722488	0	unknown protein
1838	16331576	1148	35	27	0.00722488	0	unknown protein
1839	16329731	1148	35	27	0.00722488	0	unknown protein
1840	16330513	1148	35	27	0.00722488	0	PCC7942 clock gene...ORFE
1841	16330241	1148	59	42	0.00728807	0	unknown protein
1842	16330077	1148	59	42	0.00728807	0	unknown protein
1843	16332000	1148	69	48	0.00739422	0	unknown protein
1844	16331177	1148	20	17	0.00740021	0	unknown protein
1845	16330726	1148	20	17	0.00740021	0	transposase
1846	16331025	1148	20	17	0.00740021	0	unknown protein
1847	16329345	1148	20	17	0.00740021	0	hypothetical protein
1848	16331927	1148	64	45	0.00743901	0	eukaryotic protein kinase
1849	16330977	1148	64	45	0.00743901	0	hypothetical protein
1850	16331180	1148	104	68	0.00759211	0	unknown protein
1851	16330834	1148	104	68	0.00759211	0	protein subunit of ribonuclease P
1852	16330484	1148	32	25	0.00764656	0	hypothetical protein
1853	16331058	1148	32	25	0.00764656	0	hypothetical protein
1854	16330333	1148	32	25	0.00764656	0	unknown protein
1855	16329674	1148	32	25	0.00764656	0	unknown protein
1856	16331426	1148	32	25	0.00764656	0	hypothetical protein
1857	16332079	1148	32	25	0.00764656	0	unknown protein
1858	16330471	1148	32	25	0.00764656	0	unknown protein
1859	16331827	1148	9	9	0.00764699	0	hypothetical protein
1860	16332287	1148	9	9	0.00764699	0	unknown protein
1861	16330540	1148	9	9	0.00764699	0	iron-stress chlorophyll-binding protein
1862	16331902	1148	9	9	0.00764699	0	unknown protein
1863	16331664	1148	9	9	0.00764699	0	unknown protein
1864	16330145	1148	9	9	0.00764699	0	hypothetical protein
1865	16329173	1148	9	9	0.00764699	0	unknown protein
1866	16329667	1148	9	9	0.00764699	0	photosystem II PsbK protein
1867	16329567	1148	9	9	0.00764699	0	unknown protein
1868	16331202	1148	9	9	0.00764699	0	unknown protein
1869	16331448	1148	9	9	0.00764699	0	unknown protein
1870	16331155	1148	9	9	0.00764699	0	unknown protein
1871	16332125	1148	81	55	0.00776143	0	NifU protein
1872	16329603	1148	13	12	0.00786252	0	transposase
1873	16330062	1148	13	12	0.00786252	0	unknown protein
1874	16331209	1148	13	12	0.00786252	0	unknown protein
1875	16331167	1148	13	12	0.00786252	0	transposase
1876	16330064	1148	13	12	0.00786252	0	unknown protein
1877	16332204	1148	13	12	0.00786252	0	unknown protein
1878	16331220	1148	13	12	0.00786252	0	unknown protein
1879	16331944	1148	23	19	0.00791355	0	transposase
1880	16329212	1148	23	19	0.00791355	0	transposase
1881	16332278	1148	23	19	0.00791355	0	transposase
1882	16330637	1148	23	19	0.00791355	0	transposase
1883	16331436	1148	23	19	0.00791355	0	transposase
1884	16330797	1148	23	19	0.00791355	0	unknown protein
1885	16330373	1148	23	19	0.00791355	0	unknown protein
1886	16330163	1148	23	19	0.00791355	0	transposase
1887	16329519	1148	23	19	0.00791355	0	transposase
1888	16331943	1148	23	19	0.00791355	0	transposase
1889	16331366	1148	23	19	0.00791355	0	transposase
1890	16331649	1148	29	23	0.0079445	0	endo-1,4-beta-glucanase
1891	16330785	1148	29	23	0.0079445	0	unknown protein
1892	16332156	1148	29	23	0.0079445	0	unknown protein
1893	16331295	1148	29	23	0.0079445	0	hypothetical protein
1894	16329197	1148	29	23	0.0079445	0	unknown protein
1895	16330219	1148	29	23	0.0079445	0	apocytochrome f
1896	16330824	1148	29	23	0.0079445	0	hypothetical protein
1897	16329294	1148	43	32	0.00797921	0	unknown protein
1898	16330435	1148	43	32	0.00797921	0	unknown protein
1899	16330089	1148	26	21	0.00805992	0	unknown protein
1900	16330289	1148	26	21	0.00805992	0	unknown protein
1901	16329302	1148	76	52	0.00829973	0	arginase
1902	16332186	1148	76	52	0.00829973	0	glucose-6-P-dehydrogenase
1903	16330199	1148	56	40	0.00843792	0	regulation of penicillin binding protein 5 production
1904	16330170	1148	97	64	0.00862108	0	biotin synthetase
1905	16330359	1148	66	46	0.00879091	0	unknown protein
1906	16332290	1148	66	46	0.00879091	0	unknown protein
1907	16330840	1148	66	46	0.00879091	0	ferredoxin
1908	16330223	1148	40	30	0.00879631	0	unknown protein
1909	16331622	1148	40	30	0.00879631	0	heterodisulfide reductase subunit B
1910	16331084	1148	83	56	0.00886552	0	Na+/H+ exchanger
1911	16330178	1148	83	56	0.00886552	0	glycogen phosphorylase
1912	16332064	1148	108	70	0.00893477	0	indole-3-glycerol phosphate synthase
1913	16330557	1148	108	70	0.00893477	0	50S ribosomal protein L12 honologue
1914	16330854	1148	48	35	0.00896284	0	unknown protein
1915	16329632	1148	48	35	0.00896284	0	Mg-chelatase subunit; ChlH
1916	16332202	1148	48	35	0.00896284	0	unknown protein
1917	16329217	1148	90	60	0.00900642	0	glycogen (starch) synthase
1918	16330531	1148	90	60	0.00900642	0	NADH dehydrogenase subunit 7
1919	16330757	1148	128	80	0.00954255	0	pantothenate synthetase/cytidylate kinase
1920	16331747	1148	128	80	0.00954255	0	NifS protein
1921	16331080	1148	128	80	0.00954255	0	DNA polymerase III subunit
1922	16331656	1148	78	53	0.00954956	0	molybdopterin (MPT) converting factor, subunit 2
1923	16329810	1148	78	53	0.00954956	0	serine esterase
1924	16329219	1148	37	28	0.00959623	0	unknown protein
1925	16331995	1148	37	28	0.00959623	0	unknown protein
1926	16331320	1148	110	71	0.00960537	0	protein-export membrane protein; SecD
1927	16331351	1148	73	50	0.0100265	0	cytochrome b6
1928	16331145	1148	45	33	0.0100522	0	unknown protein
1929	16330922	1148	45	33	0.0100522	0	unknown protein
1930	16331592	1148	85	57	0.010069	0	mannosyl transferase
1931	16329992	1148	92	61	0.0101099	0	hypothetical protein
1932	16330787	1148	16	14	0.0101128	0	unknown protein
1933	16331373	1148	16	14	0.0101128	0	unknown protein
1934	16331063	1148	16	14	0.0101128	0	unknown protein
1935	16331697	1148	16	14	0.0101128	0	unknown protein
1936	16330654	1148	16	14	0.0101128	0	unknown protein
1937	16329784	1148	16	14	0.0101128	0	unknown protein
1938	16330052	1148	16	14	0.0101128	0	unknown protein
1939	16330339	1148	58	41	0.0101232	0	unknown protein
1940	16331144	1148	68	47	0.0102876	0	ferredoxin
1941	16329522	1148	34	26	0.0103507	0	hypothetical protein
1942	16330693	1148	34	26	0.0103507	0	unknown protein
1943	16331840	1148	34	26	0.0103507	0	unknown protein
1944	16330370	1148	34	26	0.0103507	0	unknown protein
1945	16331324	1148	114	73	0.0108659	0	50S ribosomal protein L35
1946	16330732	1148	114	73	0.0108659	0	unknown protein
1947	16331012	1148	50	36	0.010993	0	unknown protein
1948	16330666	1148	126	79	0.0110203	0	protoporphyrinogen oxidase
1949	16330838	1148	126	79	0.0110203	0	unknown protein
1950	16332219	1148	126	79	0.0110203	0	phosphoglucomutase
1951	16331124	1148	126	79	0.0110203	0	hypothetical protein
1952	16330929	1148	31	24	0.0110208	0	unknown protein
1953	16330257	1148	31	24	0.0110208	0	unknown protein
1954	16329229	1148	31	24	0.0110208	0	unknown protein
1955	16330419	1148	31	24	0.0110208	0	unknown protein
1956	16329244	1148	42	31	0.0111774	0	zeaxanthin glucosyl transferase
1957	16330271	1148	42	31	0.0111774	0	unknown protein
1958	16330949	1148	42	31	0.0111774	0	hydrogenase expression/formation protein; HypA
1959	16332120	1148	42	31	0.0111774	0	hypothetical protein
1960	16332216	1148	42	31	0.0111774	0	hypothetical protein
1961	16332006	1148	19	16	0.0113414	0	unknown protein
1962	16331826	1148	19	16	0.0113414	0	hypothetical protein
1963	16330737	1148	19	16	0.0113414	0	hypothetical protein
1964	16331267	1148	19	16	0.0113414	0	unknown protein
1965	16331114	1148	19	16	0.0113414	0	unknown protein
1966	16329629	1148	19	16	0.0113414	0	unknown protein
1967	16329965	1148	19	16	0.0113414	0	hypothetical protein
1968	16329210	1148	19	16	0.0113414	0	photosystem II 13 kD protein
1969	16331015	1148	19	16	0.0113414	0	unknown protein
1970	16331205	1148	87	58	0.0113761	0	2,3-bisphosphoglycerate-independent phosphoglycerate mutase
1971	16330760	1148	116	74	0.011406	0	glucose-6-phosphate isomerase
1972	16329322	1148	75	51	0.0115407	0	potential FMN-protein
1973	16329529	1148	75	51	0.0115407	0	unknown protein
1974	16331651	1148	28	22	0.0115515	0	cyanate lyase
1975	16329223	1148	28	22	0.0115515	0	unknown protein
1976	16330148	1148	28	22	0.0115515	0	unknown protein
1977	16329823	1148	28	22	0.0115515	0	phycocyanin a subunit
1978	16329327	1148	124	78	0.0118208	0	ATP synthase a subunit
1979	16332188	1148	14	4	0.0118208	0	unknown protein
1980	16330593	1148	118	75	0.0118372	0	adenine phosphoribosyltransferase
1981	16329347	1148	118	75	0.0118372	0	dihydrolipoamide dehydrogenase
1982	16330390	1148	22	18	0.0118488	0	transposase
1983	16330835	1148	22	18	0.0118488	0	unknown protein
1984	16330742	1148	22	18	0.0118488	0	transposase
1985	16330601	1148	22	18	0.0118488	0	unknown protein
1986	16331427	1148	22	18	0.0118488	0	transposase
1987	16331346	1148	22	18	0.0118488	0	unknown protein
1988	16331193	1148	22	18	0.0118488	0	transposase
[truncated: 1,178 more rows]
